# Supplementary material for: Data mining reveals tissue-specific expression and host lineage-associated forms of Apis mellifera filamentous virus
Source: PeerJ. 2023 Nov 14;11:e16455. doi: 10.7717/peerj.16455 (PMC10655722; doi:10.7717/peerj.16455)
Supplement: Supplemental Information 14 [file peerj-11-16455-s014.fas]

>NC_027925.1
------------------------------------------------------------
--------------ctaaggtcggtgctaagctggtcggctcgtttcgccaagattcacc
cgtggagtatgggtcctcattcgctcttgggacgcgatgacggcgcgagcgttgtcgct-
-----ggccgacgaggttcctccggtctct---------gttgtggcggttggcgcggtc
ggcggtgcggcgttcgcgtcttcgttcatgttggtgctcgcgctggtgttggcggca---
acgctgttgttgtttttggtggtagctttgtttttcttgttcttcctgttcgactttgat
ggttttggtaatcttgttggttttcttgttggtcttcttgttggtcgttccgttggtgac
ggcggtatctgttgtattggagtagttagtggagtagttggtggagta------------
---gattctgccggttgagtcgacgaaccgga----------------------------
------------------------------------------------------------
------------------------------------------------------------
------------------------------------------------------------
------------------------------------------------------------
------------------------------------------------------------
--------------------tggttcgtccggttttgttggttctcttcgttcacttggt
tctgttggtgttgttggtgggcttgttgataacgtctcggttgattccggattttcggtc
cgttttgctagtttcggtttaatgttctgttctctcttctctcgtgtctcgcggtcgtat
cgtcttttgattttttcagcgatcgtttcgggtgtcttttcgttgatcgttgcaacgttt
gtttcgtcggttgggttggtggttgttttagttggcgttttgttcagagttttgttcgga
cctttgtttatagttttg------gttttggttggagtcttgactggaatcttggttgaa
agtctggctggaattctcttgataatcggacagtcgtccgacctattatgaaactcgttg
ctggagttggttgacgcattctgtcgcgtgtttctggtcgcacagttgtgcgtgcagatg
tggtagtgactgtacgccccacaggcctttggtcggagatgaaacgagctgttcgctcga
gtgtacacagtggatgacgagtatgctgtgccgtacgggttgtacgacgtgttgttgttc
cggttttgtctcattggacggattgcgtacggatagtaactgttttggttctgttggttg
tgttggtgattgtattggttgtgttgttgaatgtgttgctggctgtgttgctggctgtgt
tgttggtt---------------ttgctggttgtgttgctggttgtgttgctggttgcgt
tgttggtt---ttgctggttgtgttgttggttattatgctgattatgt------------
---------------tggttgtgttggttatgc---------tggttatgctggatatgt
tggttgtgttgagtggtactgtacgggttgtacagttgtccggtgta------ttgatgg
cgtaacggagaattagcggtaaactgtgagatgtaacggctaggatttcgtggttgatgt
atgacttgtagaggccgagaaaaaagacgttcgaacgcgctggcgaatcggggtcgattg
tgtccaccgccgccgcgggagttgtctatatagttgacaccggacatgctactattgttg
ctgacgttgcccatattgaagacactactgcgactctcatctcttcgatcggccggcgtg
atggtatcatcgttgttttcgtaattttgtcggtgtcgcgagtacagtgatgatatgtat
ggcggtgtgtatgcgacttttgtgtcactaggaactttgt------------tgttcggt
ccggttaatccgcagttctcgttcgtatagtttgtatt----------------------
-----------------------------gttcgtattgtttgtgtggtgtgtattgttt
ggattgtttgtatagtgtgtagagtttgcgtcgtttgcgtccctcgcgttcgtttttttc
atctcggtcgtcgtaccagttgctccatttttgtctcgcgtgggtgtttcgcttttgcgg
tgcgagatcggtttgagtattgagacgttcggttggacattcggtattggttttgacgaa
ggtggtctcgtactctcgtgtggttgttcgtttgtacgagaagctccacgatcgcgtaca
atggtcgtaacgtaattgatgcgaattggtctttgtgcgggtt-----------------
------------------------------------------------------------
-------gattgttg---------------------------------------------
------------------------------------------------------------
------------------------------------------------------------
ggttggttgttgggttggttgtttagtagttcgttcgttcgactgtcgacgcggttttgg
ttcgtggtgcggtcattgtgtttttgatcgtcgcgtttctgatcgttttgttcgtcggtc
tccataatctcgccttcttctcggtccggagtggtactgttgtgagttggttcagcagtt
tgattgctcttggtgcacgtatcacaagacagattatggtctactgaaagactgtggtgg
ctaacgtgaagtcgaatctc----------------------------------------
------------------------------------------------------------
------------------------------------------------------------
-----------------gatcgtgtcctccgtatcggagttggtcgttaggtgtg---tg
cggtcttctcgtctttcgtctagtccaccttggttgtagtggtcgtttcgttgttctcgt
tggtcgtttcgttgttcttgttggtcgtttcgttgttcttgttggtcgtttcgttgttct
ctttggtcgtttcgtcgttctcgttggtcgtttcgttgttctctttggtcgttttgttgt
ttttctcttcgttcttctcgttgttcgtctttttcaatcggtcgttcgattt---tctca
tattgtcgttcgtcttgtcgttcgtcttgtcgttcgtcttgtcgttcgtctagtcgttcg
tcttgtcgctcgtctggtcgctcgtttcgtcgttcgtcttgtcgctcgtttcgtcgctcg
tcttgtcgctcgtctcgtcgctcgt-----------------------------------
------------------------------------------------------------
--------cttgttgttcttcttgtcgttcgtcttgtcgctcttctcgtcgttcgtcttg
ttgttcgtcttgtcgctcgtcttttcgttcgtctcgtcgctcgttttggtgtttgtcttg
ttgttgatcg---------tgttgttgatcgtgttgtcgatcgtgttgcggatcatgttg
ttgatcgttttgttgatcgtgttggtcgtgctgttcgtcgttttgtctgttacttcctgt
gagttgattttcgtcatcaaggctcgcagagtcagttcgctcatcgtgtcgcgttgcagc
agcttcgctgtgttcttcgtgtcgcgccacgtcaacagactggccatcgttttccagccc
gcctcgcacagtatgatgtacgggaaaaagtggtagtgcagcatgttcagtattttcgga
gccgac---ttgttcttctcgcgagtcgtttctatcgtgtcgcgggtgtacttgttcgct
ttcagaccgcggttcgactcgaa-------------------------------------
------------------------------------------------------------
------------------------------------------------------------
--------------------ctctcggatcttgcgaaccagactcgcgtcgacgaagaag
ctcgactcgtcgaacaccactagttccgtcgccagactcccgtcggcatcgtcccgtccg
agctggcgcaacgttgtatacagggacagcgcgtggttcgacaggctgttccgacacaca
tccagcacgtgcaatcgctcgacgctttcgaggcgacatctcagcatcgctatccagtag
agcgcgtcgtacttctgcgcgccgttcggctcgaacaccgacttggtgaacgtctgaagt
aggttcgaacagtcgaacccgtcgttcacgaagagtcggtccagacggacgagcggcgag
aggaggtgtatccgtcgactttttatcgcggaccattctcgtgcggcgatgagcagccac
tcgttgttcaggggcacaccaaagagcgtgtcgggcggcgggtcggatactgaggtgatg
gtagttttcgtcgtttggtttgtttgttt---------------------------ttgt
tggttgttttctgtcgttgtcacc---gcggcgtttacagctgttgtgtcggtacgtgcg
gttgatgcgttcgaggcaacagcattaccagacgagtcattcgtgacgacggcagca---
---------gttgatgtgctcaagttcgtgattttgtcagtgggttcgtacagacgtccg
cgtggtgtcgttccgatcgtcttcagtaaggcttgttcgatcaacaccacagtctgcaga
gtcaacaggcaaccggcggagaagcccacaatgtgaatgctgctcacgttgtcgtggtac
tcgcggagggcgcgtgcgatcgtttcaacgcaatcgatgatgctcttgtcgatcgtgttt
tccggctggaggcgatagtcgatcgacacgacgtcggtcagcagatcgttgcgttcggat
agccaggcgatcgtcttgagccaatgcaggttgttgtatttgtgtggtgagccggcgaac
gtcgcacctccgtgtacaaagaagaacagacggcgctctccgttcgaactggtcagttgt
gcaggtcgtttcgagtgtcgtttcgagtgttgctcggatagctgcgcagatggtcgcgta
tgtggttgcgcggattgctgcgcagattgtcgtgccgagtgttgcgcagat---------
---------------------------tggggtaaggactcggactcgtgcgcagatcgg
tgcgtcgatcggtgcgtcgatcggtgcggagactctcgcgttgatcgttgatcggatcga
tgcaccgactggggcgacaaagatggtagcgcgcgagatcgagtcggagatcgagtcggc
gagcgtgcaccgttacgcgatccggtttgtgcaggagtttgtgcactacttgggatcacg
gtgtcggtgatcggctttatgtgtttggttacttgcggcccgtgtgcaattgcacgcgga
ccgcttgccggaataatctcgacacgcaaaaggtcctgaacgggttccgttattcggcag
atgcgcttacatgatttccgattctttgattttggttgacttttattctctgcttttgac
gtgttggtgttggtttcttgtttgtctttttcgtttttcggtcgtggttcgatgttcgcg
ttcgcctttcgcttcgcttcaaatgaccagttgtccaaccatgacgattgccaagatgag
ccccacgatgaggtggtatcgagacccacttcgtcttcgctatcatcgtcgctattgtcg
tcgttatcgtcgtcgctatcgtcctcgttgttgttctcgttgttgttctcgttgttgttc
tcgttgttgctctcgttgttgctctcgttgttgttctcgttgttgttctcgttgttsttc
tcgttgttgttctcgcggtcattctcgtcgtcgttgatttcgtaggtcgatttctctttt
gatttgatgttcgagtct-gtgggtttggcgtgtgctcgctcgaccgcc---------tt
gtcacgttgatctagttt----gtttagtccgtcttgcgagcgtacgacgaaccacagtg
atttgttgggcaatatggactctttggcgtgcgtagtccatcgatcgtcaaagttgacga
gccgcggccacaccgagtagc---------------------------------------
------------------------------------------------------------
------------------------------------------------------------
------------------ggccagtctcgtgcaggatacggcgatacagtttgagctgcg
tgtcgatcggcatccccgagaaaaattgtgcctcgttttccagtttcagtcggaccgcgg
cattcgcccgaccgtactggctgtccaccagcatgcgtgttgtcttcagcaccaggttgc
tcaacaggagcaccgcgatcacaaagaggaggaaaataaccgccacacctatgattcgcc
gggttgagttgttccccggcatgtcgagcttgtggggtgttgcgcatttattaagtaggc
gattagaaagtcctgcgtttaagcatggacccgccaatacagctggtcaaagaagaaccg
tacgggacgggtagatgcgcaccttaccggcggcgcagaagaggaagatcaagaggtaga
tcaaggtcccggtctcgtggacgatcccgaagccgcagcaggtcgaggtctaggtcgcgc
tgtcccccatgtcccggtggacgcagacgcagaaggaggtctcgctcacgctccaccgca
cggtcgaccagtcgcaggcgcagaaggaccaacaggagccgcagacgcagcgtgtctata
tcgtacgaggcttacggcccgcctcgtcgtcgcagatctaggagccgatcccggtctcga
tctcgctcacgctcgcggccacgcgcctactccagacgcagaaggagtgtctctcgcagg
cgcgcccaacccgaggtgcaggttttgtatgtaggcggacctgccgcgcgacgacgtagc
gcgtctcgccgacgaagg---tactaatcgtgttttctccacaggtctaatgattgtctt
tgtgtttcaggttcggaggcgcggcaagtaagagggacaacttgttgacgagagtgaacg
gtcgtttgatcatcggtcgagctgatcaaggtggtcaaggtggtcatgatgtatacggtc
aagacggatacggaggttcgtgcgggtcaggtggttcttgttgtccgcgacgttcgcgat
cgcactcgcgatcgtacgcgcgattacagccccactcgcg--------------------
----------------------ttcgcactcgcggtctcggtcgctctctgcgacgcggt
tggccgtgccgtgtgaactcgacacgcagtgcaaccgttcgagtaaacgcggttactttc
gtgctcgcgctcgtgctcgtactcataagactgcccgtaccgtccgtcgctgatcgactg
gcgacctagtgtcggttggttgtgtatcggctgt--------------------tgatct
gtagccgagtgactgtcggtcggttgcgatcgactgttcggcttccgctcgatcgatgat
tgcgtgtcgttcgttcttccctcgtgttgtctaggccgcggtcggtcaaccgggcgactg
accgactcgagtcttccg------------------------------------------
-----------------------------------tgatcccgctggataacg-------
------------------------------------------------------------
-------------------------tggatcacgctggatcacgc-----tggatcacgc
tggatcacgctggatcacgctggatcacgctggatcgcgttagatcgcgttggatcgcgt
t-gattgcgtgggattgcgttggattgtgttgactcgcatcg---------gatcatgca
tcgcgtgcaatcacgctggatcgcgttgtagaacacgttcaggattatggttgtacgtac
gtttgtacgatgtttgtggttgcattgaactgttgaccactctgtaccgctgatcgcgct
gt----------------------------------------------------------
----------accgctgatctctttgggccgcggatcgc-ctgtaccgctgatcgcg-tg
gacctgcgatcgcaccggaccgcttggatgtgctggattgcgggtcgcgctggatcgcgt
tggatcgcgctggatcgcgctggatcgcttttggtctctgtggtttgttgaatcgttgaa
gatgtactgatgtgtcgacgggtgcgttcgtgtaacgtgtgtcgctcgcacggctgtgga
cg--------gctgtggacg--------gctgt---------------------------
------------------------------------------------------------
------------------------------------------------------------
------------------------------------------------------------
------------------------------------------------------------
------------------------------------------------------------
--------------------------------------ttacagctgtttatctggtaag
gtggtcagttttcgaggtgtgatgataactgtcagtcaattgtaatcacactcgggctga
ttaatttttcagcttttctgaatgcagagcgttgtctcgcgctcctataataagaagatg
gaaagaaaagtagacgccgagtgttgctgaaccatagtcgttcgttgtcgcgcgcgagct
tgatcggttcgggcggcaacacggttgatggtttgaagaggcgcggcatcaataattgcg
agtactcgcaatttccgtcacgtagcagtaggaccattcatcgacgttgtcgttttgaac
tggttgagctgggcgctcgctgagtcgcagtgaaaactcctcgtgaacgcaacgaggtcg
gacatgtgttcgatgtgtgcatccccgcaagggtgatgtgaccgacttgggtcggcgaga
tctcggtcgctttttttctttg---ttttttttgttttttcggggtttgcttgtgttttt
gtttcgt----------------------------------tgttt--------------
ttgcgttcgtttcttttttgtttctgtttttgtttgtttctgttctg-------------
--tgatcgtcggtagcgtgctgtttgttcgtctttacgtttgtgcgtctcgcggttggct
caactaagacgtcgcttgtagacggtgcagttttgcaggtagtaccgacggagcggtatg
cagcgggtcgcgcaatcgcaaagcggcgcgccgaagggcatactacgttttccgcggtcg
gtcgatgcacagactttgcgtgctcagaa------------cgccgagtcagccacttcg
agtggat-----------------------------------------------------
------------------------------------------------------------
------------------------------------------------------------
----cgagcagtaatgatgatgataaaaataaaaacaccggcacgtctctcgatgagaag
acgaccaccaagacgaagcgcaagatgagtcttttcgaacgactgatcaaaattttcatc
acgttcatcatattcatcattgcgcaaggttttctcgccggttgtatcaacaccttcttc
gatctcataccgtgggccaagatcgaccacttgtttggcgattacggaaatgatacaggt
gatattctgtccgtcatagaaacgagcgacgcctcgaacgctctacaccacaacaatctc
tctggagatggaggcaacactgggtcttctattctctcggtcccagctatggtttaggtt
gcaggccgtggggtgtagttgttatggtgtggttcgtagttggttagtcgtacgtgttgg
tttacagtttgagcgattcgattcgattggtatttgattagtcgtacttgttggtttaca
gtttgagcgattcgattcgagtggtatttgactc----gtttgtttgtttgtttcagcct
tttccttgtggcgttgctgttgagcgagtgttcgatttgtagatcgaatggtgttcgatt
tttagatcgaatggtcgtcgatggcccaagtcgtttcagacttcgttgcggttttgttca
accggtgagttatctcgtcgtaatgatggtgtgtatgtt----gaacggataatgcttgt
tatggttcgttcgtttttcgcgttggtgagacgtgttggttcg--ttcgatcgttgagct
cagcggtccggctgt--------------------------tctgctgttcggtcgtt--
-----tgattgttcagttgtttggtt-------gtgtggggttccgtctttttcgataga
gt----------------------------------------------------------
------------------------------------------------------------
---------------------------------------------------------tta
ttcttccatcagtcattatgccatcagt----------------ttttcgtctttttttc
cacctcgtaccg---ttttactgc------------------------------------
---catttttact-----------tttgttccctgtgtcttctacagatcgcggttcctg
ttcgtccgtt-----tgatctcattgtttgatctcaatgttatggttcgtgaaaggtggg
tggggt-----tggtgtcgggtttgagcggaactcgtagaacttactgggactgggttcg
tatttgcgatgatggtgagaccgataagagaccgataatggtgagactcggatatcggtc
gattctgttacccgaaatagattggcgacc----------aggttaaac-----------
--------------cagattaaactcgatcggattaaactcgatcgtccgt---ggaatg
cagggtaatcgaacatctttttggtggatgcgagtcagtttcgcggcgaaggtcgagctg
tgcgcacgactgttgccgttattgctggtcgggtttagtc--------------------
------------------------------------------------------------
------------------------------------------------------------
-------------------------------------------------tcgtttttagt
ctcgtttttagtctcgttgt-tgtcgttgtt-ttttctgttcagtcgtacatgtttggtc
ggtcggtcgtaagtgcagttcgtttgatcgcgatctcgtgtgtttggtgttgattgcgac
tattctgttggttgtttatttcatttattcggttggtcgtttatatgattgtactcggtt
cgtctgttaccgtcgttcgttaccgctatcttggttcgtccg-tactaatacttgttgac
c-------------gttcgtgta--agttctgaaatttgtggagactgtgaaggttgtga
agggctgtgaagactgtgaagactgtgaagactgtgaagactgtgaagactgtatctatc
gacaggtt----------ggtattacatttaatataaaatactagattgtagtgtcttgt
aacatcatttatttcaaactactcatattggttacatttataactttacatagtttctct
cgcgtctagttgtaagctcgtttgtgttggttggcgtgttagttggttacgttggttgg-
---tgtggtaggttgtcgtattcggttgggttagtgggttggttggttagttggtttcgt
tcatgtgttagttgtttgcgctcgtttatctatttggtggagttggttggtttgtgtggt
tagctgtttgcgctcgtttatttatttggtggagttggttggtttgtgtggttagttgtt
t-tgttagtttatctatttgatgagtttatctatttgatgagtttatctatttgatgagt
tgatctatttgatgagttgatctatttgatggagttgattggtttgcgtggttagttgct
tgcgcttggtttcgtcgatgaacgttgcctctttgagcggttgacctgttgagtttgtgt
tgagcagt----tggtctgtttgtacttgatgaagttgagttaagtccatagattcggag
agtc----cccgataaccgcggaccttgaatactcgaatagcggaagttcattcatcgtt
cattcatcgagttgtagagttgtagcgccgtaggaaccataaaccgtgggatcg------
----------cgatgtatcgtgtaatcgtggagccgagttgt------------------
--cgttggtcggcgtcggtcggttggtcgagagtcgtgagc-----------caagttgt
ttcgttcgcatggttggttggttttgtgtggctt---------gttcgttagcgtttgtt
agtgtttgtcgcatgtaaccttgctacacatgttcttgcgtatcgctattttcatgcgtt
tctctcgagcgatcagttgtttgaagattagtcgtatcgctcgaacgtccaccgcagtga
tgcccgaattgtcttcctcgatgatcgggtgcatgatggagtcgagtgagtttgtgtgtc
cgagaccgagtatgtggccgatctcgtggagcaacgtacagaagaaacagttgctgcgag
aaaagcgtgtgcggcgcagagtctttaacgtggattggagttgtgcgtgcatctggcggt
atgattgttggtggaagcgttccaacaggttcgtcccttcgaccgagtatacgtttagtt
tgttgtcggtttgaatcagtacctgtagacgacgacgttgatgatgcggggcgatcaaaa
atttgttggtctgtccgtttatatggagaaagttgactgacgcatgagctagggtccgtg
tgttcgaaaatatttcagtttgcatcgtgtgttcgtttgtgtggatcaggtttttcacag
acacgacgatgatgcgatcgatgtacggcgagctgcgcagcttgtcgctgtacgggacgt
attcaaagttgatgatgccgttgagcatgatgttccacgtttggaaagcgtcctcgatcg
tctctttgatgatagccacgcggtccaattttccaagcgagtcgaacacatcgaggagtt
ggaagcgcggtcttcgcgtgcgttgggttaccacttcgtccggtgtcacgagtgcgagga
tgttggcctgcaggtcaactagactctcttcgtcaatcgtgtagtagatgttcagtgtgg
gtagcaccttcggtgggcggtgttccagtttcgggagggttcgttggccgagaatttttc
ggggattgtggtagcgcaccacataggaattgacgttctgcgttgaccagaacttggcga
tcaactggtaggtaatgtaacgcatttccactgggtcccaaatgtccaacagttcgtatg
tggcgttgttatcgtttgcttccatactcgtggtttccacgtcgtttggtatcgtgttca
ccatcgtgttcatgttgtttgacatcggactggttgtcgtcgttggtttgccgtttgttc
gatcgatcgtctgtcctgttgttctgttgtttgcagtataggtcgagtgtctgacggttt
ggttgattgggtggttgattgtgtggttgattgggtggttgttctggggtatgatcgttt
gttcgatcgtctgtttgttggtctgtttgttggtttggtttagcgtttgtacga-----c
cggctcgttgattttttgttcgaacgatcccgcttgaggtttggttcgag----------
-----------tattgtcgatcggtttgtcgaccgtgtcggttgtatcgtccgtatcatc
atgttctgcgaacaagtccgtcgctatcgaatctgctgttattgtagctcgtatcagatc
ggctgtcgtattggttaccgtgttcttttcgagcaaagtgtttgatgtgtcgttggtttt
tgtgatcgtcgcagatcttgtcgcttgtcgtagtatacgtttctgctgttcatcctgttc
atctcgaccaagttgttcatcccgctcagtttgtgtgagacgttcgaggtgtttcaattc
gatccgcggactcaggtgttgggttcttttcatttcggcgagccaccgttcgatctggtc
gatttgttcaatttgtccaatttggtcg---------atttggtcaa-------------
--------------tgttggtttggcttttggtttggcttttggt---------------
------------------------------------------------------------
------------------------------------------------------------
---------------------------------------ttggccgttggtttggctttt
tgtttggttgttggtttcgttgttggtttgtctgtcggttcgttcgttgttttgtttgtt
gttttgttcgcggtttcgtttgttgtttcgttcgttgttttgttcgttttgttcgttgtt
ttgttcgcggtttcgttcgttttggttcgtttgatcaattcggtcggtgagggtgaggtt
ggtctgaagtgctagaatggcgtgaatagactgttccgttttgtttagttttttcgcgag
tacctggcgaaggcggtgccactcgcgttctcgttccatctcgagttgttttcggcgctg
gtggaggagacgcattagcgggtcgaccgatgtgtttatcgtcgtttggagactttggag
acgcattaatgggtcgaccgatgtgttgatcgtcgtttgggtctgtgcaatttcggtggc
attgatcggcgaaacgatcgacttttcgttcgactcgaccgacgactcgggcgactccag
tgatcgtactagcttttcgtgcggttcgatcggcaatacagcggctgaagatgacaaagt
tcgaccggttttgtccattatggtttcgctgtatttttggtcgtcgtgatcaaagtttgg
gctcaagctgtccagaatgtgcgagtagattgacgggtatagtttttcctcgctttcgtg
ttgtgggtttatccagtcgtcgtactctctcacgttcggaccggttgttctacgaatgta
cgatgggtgacgtctgatcatatcgatcatttcctcgcgttgttttttcaaacggttttt
acgatcagacaactttggtagattcctcgttttgtggttcggttcggccgtcatgttcgt
cttgttcaagcttaccgcgggtttgttgtcttgtttcactagagtgcttctgtctatggt
tatggccgatctgatcaatcgtgttgtacggttctcgttgtgc-----------------
-tttgtcagtgttgtgcgattctcgttctcgttgtgctttgtcagagtctcgtt------
---------------------------------------------gtgtgccagagtctc
gttgtgtgccagagtctcgttgtgtttttcgtaagagc------------tgttttcgtg
gtttgtagtttggtttggcatgcgcacgattgtagtttgattgggagtggtgtcgtttat
tgtgcggagtccgtggtgtatgggaatggattcgtctcgtgcttcgtctcgtgctggcgt
tgtcgtttcgaaggttggtctttcgattgattctccgtcgtttctcatcgtgcggcggtc
aaagttgtattcgtgtttgttttgcgtgtgggcatgagtgtggaagcggtccaggtactc
gtccgaccggtggtgctcatggcgatcgtgatgttcgtggtaatgagtgcgtgtgtggcc
gcggttgcgatattcatcttgtttgtcgtagtcgtcggtatcgtatgcgtgctcgtctgt
atgacgatctgggtggtcgtaggatcgatcg------------tgttcgttttgtttgga
gcgaccgagtttttcggcatacgtctcttcgtccgattcctccgcattcgaattctcgtc
catctcgtcataatcgtcgtcgtcgttgtcgtaccacataccaaaaattgaaaaaaagtt
gtcctcgtcctcctcgtcctcctcgtattcgttttggttgaattcgtcgctgaagatatg
gcggaatcgtttgaacagcatttcatcgagtgatgtgccgtcgtggaaggttactgtgac
gttgttgtctgga---gcggctgcagcgtcggatgccttgtactgtttataggcgcactg
gtgttgagcttgttcggcgagcaaatctagtgtgagtttgctcgagaagcccactatgaa
aaagactgcgcccacgatcaagtagttgagtgcttttttccgcgattttatttgcgcctc
gttgtccatgagcaggcggatggtcttttcgtctggtgatccggtcgggtcgttcgggtt
gggtaagtcgagtggacttaacggattggtgctcatcggactagctaaccagttgtcccg
cttatcgagcgggcgactctg------tctaaactcaccaaagttccgcaggtctcgagt
g-----------------------------------------------------------
------------------------------------------------------------
------------------------------------------------------------
------------------------------------------------------------
------------------------------------------------------------
------------------------------------------------------------
------------------------------------------------------------
------------------------------------------------------------
-------------------------------------------------------tttcg
gaggtcgcggatat---cccgacgttctcggaggtcgcgaaattcccggagctctcggac
ttcttgttcgtaggcgtcgcggtttcgcgtgtccttgtcgttgtggttgtcccgggtttc
gcgttcagtgatttcacaagtcgtgttgactatagatagcgagtttggttttttggctga
taccgccttcgaattcatttcactggtagt--------actcgttcactcgttcctggtg
atggtttagtttgttaatggttttgttgtttgttgcaaatgtggcgcgcgttttctgatt
------------------------------------------------------------
--------------------------------------------------tttcgatttt
gtcgatttttccaactagtgttcagtttatgctcaccgtccggcagttctctc------t
ctcactggtgttgctgtactgttgcgtaccaaatctcgctatgag--------------a
cgtttgctgtcgtctcgttcgatggagat---------tcaagttggtctcgttgata--
--tttgttctcgtgggtctcgaggtgtttgtggttcgattggct----------------
------------------------------------------------------------
------------------------------------------------------------
------------------------------------------------------------
------------------------------------------------------------
-------------------------------ttcctgtcgttctcgctgatctctttgat
ccgcttcgtcgactggtacttgctgtgtcgtttcgtggcgatcgttttatactctagact
ttcgtcttgacgccccctcttctccgatcgattgtaggcactattctttttcgacctctt
ttgacccgtcttcgcgtctttcacgtct---------ttcagttctttcagttcttttaa
ttcctgtaattctttcagttgtttcgattctgtcgattcggtcggttctttcgattcgtc
gttggtttgttgttcacgtctagattgcgtaagctgcagaagcgatcccgctcattatct
agttttcccgaatcgtggtaattatcgtttgatcgttttcatttgtgtttgtcgcgtttg
tctcttttgttttgactgatcgttctgcgcgtcgttttttttacttttatttgttttatc
ttttgttcgacttgtctatcgtctgttcttttgtgtatcg----------tcggtttttg
tctcttctcgatcttcgtatctttgtcccgtttttcgcgttttgatacgtctctcaattt
gtccttcgattcgtcct----------ttggtcgttctctcgttggtcgttttttcttac
g--------agttctatgctaattggtctgtttagctgacaagttggatcgatcggactg
gcaatggttacgacaccgtgatcgtgtcgattgtcgagcgttagttttgtccgctcgtca
ctcggcacggtcgttgcagtcgtgacgctttgacaatttgtgttgtcgatactggtaaat
ggattgaaattga-tgggcttggcgtaattggtcgatttggcgtttagccaaacgggcgg
atgtgcgctattacgttattatcgcgatgttattgatggcttctctgatggatgttgtta
atggtaggtagtaataatgtgcggtaatgtgcggtaatgtgcggtattgttgtttttttg
aggagtggtattgcgagtggtattgcgccgtctattcgcaaaaaataattgtgttgttgt
cgcgttaaaagtgtcgtattatcgtattacctactgtattactgtattaccgtattactg
tattactggttcgctcgttacaactagttacg----------gcttgttacagcttgt--
-tacggttgttatcgcttgttaccgcttgttaccgcttgttacctcttgttaccgctt--
---------------------------------------------------aaacaggtg
aataccagggttacggaattgtaggccaattgttggtcgatctggtggtggtagttggtc
gaagctagtcgaagcaagtgagtt------gttggtcgatttagttgtcgtttcgatgtt
tgtggagatggttgtcagtttcgacggggcaattgtcggttgtcggtttgatcagtgttt
tgaacagtcgttaagacaactatctagtatctagtcttgttcagtatt--------tttt
cgtttttttttggtttttc-----------------------------------------
------------------------------------------------------------
------------------------------------------------------------
------------------------------------------------------------
--ttttttttgtttattagtgtgtgtgtttggtaagta-tttttttgtttca--cttttt
tgtttaacttgttgttgttagtcgaattgttgtcagtgatcgtaaccgggacgatattcg
tttaacgtgtcgatcgtggtcgagcggttgtcaatgatcgtaaccgggacgatgttcgtt
taacgtgtcgatcgtggtcgagcggttgtcaatgatcgta-------accggcacgatgt
tcgtttaacgtgtcgatcgtggtcgagcgg-tgtcggtgatcgtaactgagacgata-tt
ccgtatggtttggtttgtttcgct----ttttttatgtggg-tttcacaattgttcactg
tttttcacg-----------tttttttcacagttcgttcggtttcacttt-aatttttat
aggttttggtcgtcttccttatgaaattatttatcacgtttccgaatg------------
----cgttgttttcaattcggtatttttaatcgctatgtctc------------------
------------------------------------------------------------
------------------------------------------------------------
----------------------------------------gatgtctcgcgatgttgtga
tcggt-----ttgttttttattggtttgacgtttttgcgcacgatgtctctgataatgat
ttctcctatagcgatgtctc-gggaacgatgtctctccgataacgatgcctccgatttcg
gtggttcttcacgcttctcttgacacgggccaactaatcgggcgactctcgttgtgctgt
cggtgtgactgtcga---------------------------------------------
------------------------------------------------------------
------------------------------------------------------------
------------ccgtcttgatttatcgatagataagctggcgcttggttcgttttgggt
gtccaa--gtgtgtgcggagaatgtggtggttgggtcgagtgtcgttcgatcgaatgtct
gttgagtatgtggttcgttttcgtcacgtttgctctcgtgtcgatggttaacggtgagag
tgtcttggtgtcggttttggctagcttagtggttccggttacggtgtggtgtcgggttga
tgtttgattggacagtcttgacg---tattgtgcgctgtggttctttttttttgtctttg
tctttt---gttccttcctgtg-------------ttgtttgtccgtttttcgttgt---
----------------------------------------------------ttcttttg
ttgatttttgtttttgtcgttagtctcttctttggttcttttgttgtgttttccggtggt
ttggtcgttggttctttcgttggttttttcgttggttctttcgttggttctgttgttg-t
tctttcgttggttctctcgttggttttgttgttg--------------------------
------------------------------------------------------------
------------------------------------------------------------
ttctttcgttggttctgtcgttgttctg----tcgtt----------------------g
ttctttcgttggttctttcgttggttcttttatt-------------------------g
ttctttcgtctttcgtttttctgccg---ctttgtgtgttgttggttcgttagtgtctct
gtacg--------------atctgagttctcgatgcgatcgtgttgtggttttccgagcg
ttgtggtcttctgtggtcgtctgtcgt--tcgtcgtatgcgatcaaaatgcgttgtgcat
atttgcgtcggatttcaatgggtcttgatgagttggtgtgtgga----------------
------------------------------------------------------------
------------------------------------------------------------
-----------------------------------------ttgtcggtgatatccaact
gtggtgcttgattgttgtggtgcgctgttacgtgggtttgcgtgtggggtgatgttataa
ttttgctcgtttctgttctcgacagtttagttggctcgagagtctgattggattggttg-
------------ttcgtatttgtcttctgtttggtctgtcagggtcaggctggtgcggca
gttgcggtggcagtcgcagcggtttttactgatgtcattcttggcctcgttacgcctttt
acggactcgttcagagatttgctgtgggtttatttcaagatttatatcaagaggata---
----------tatcaaggttcattccggagttcaatctaggtttccagg-tttttttaga
gttattccgagaaatgtattccaagaggtactaggtcattttcttctcgtgtttgcatgt
ttgcgttttttacgtgtttgcgtgtttgcgtgtttgcgtgtttgcgtgttggtcgggttt
gtaatattgttttgcgattgttttgcgatggtgtttagaatgttgtctgtaatggtgttt
gtaattctgtttatctcgagttaatggcgttcgatgaaaggacggcagaaatggtcgaag
agcgagaaaaataattggttggcgaagtctcgtaattgcgcgtttggtgtgtttatctca
tttgtgtttatctcatttgtgtttatctcatttgcgtttatctcatttgtctcgtttgtt
agt--------------------------------ttgtagtttacgttatgtattggtt
gacgacggtttgatggtctttgatttgagtcgtcatttgagtct----attgtttgttaa
tcgactgacgtaggggtggatcaacatctgcaaatttatagttaattgagcggtttattc
ggtggtggaaatttccgaccttgaaccgcggtgtgtgctgatctcgaataagcagcgggc
acgttgcgcgagaaaagttcattgcgcggtacaagtccaattttt---------gcgata
caagttcagttggttgactgaccaattcatcttctcaacgattgaatcgtccacgcatcg
acggtgatagtggattttgtcggtttagcatcggccgtgtttttccagtgcttgcgacaa
gctgttgatgagtacgttgagattggtgtatgtgctgtaccgtccggatataagtaggtt
gtcggagatgagcagtatcttgtctagcatgtgatgcgtgcagtcgtttgtctcgtccat
aagtgtacatctggtctgctcgtcacattctataggaattgtagtttgttccaagcgttt
gtagtaagactcgaattcgtcgatcaagtcgagaaagttgatctccgttaggcttgctgt
gtctcgacgaatgtactcccgttcgatcttgaacattttgtaaatgaacgaaaagctgtt
cagtagttcccgatgcagtctatccattgttttccacgtgttttctggttgatggaaacg
gatgtagagtgagctcacctcgggtccaccgtggtacatttggttggagtgaacgagtgg
aggagattgtggttcgtcgggctcgtgtggttg------------ttcccgttgcggtaa
gttcggcgtttgtttgaaatgtcgggcgtttttgctcggcaaggttg---------gtgc
gatcagcggaattgatggattggttcgagcttggtgactatgagtttgatcgtgaagttc
ttcgccggtcagtccgttttgtcccgagttgggtcttggtggtcttggtggtctcggtgg
tggtgcagaattttgcagcgtcttcactattgggtgcttgcttaggagatcgagtggcac
gagttgttttagttgttgtgatatggggattgtcggttgagcttttgtgatcttgtatgt
ggtttgtgtgaacggtttgatgaatgtgacgggttttggtggtggtgttagtggcggtct
tgtgttaagtcgatcgattggtcggtcggtttgtctctcgatagaccggttgatcctgtg
ttgttgactcggtgttacttcactttgtgctccaccatacgattcgtttgatcttggcct
cggtttcggcggtaacgttagttcgttgatgcgatgttccggtcgtgaggtgtttgactg
gttttcctctgtgtctcgggtttcaacgttcgatggtgttggtggtaggagtcgtattgt
caacccctcgttgtcttctttgttggtagatggtttatatgatctttttggtgagcgttt
tggtgatctcttgggcgatcgtttcggcgatcgtttcggtgatcgtttcg----------
------------------------------------------------------------
------------------------------------------------------------
------------------------------------------------------------
-----gtgatcgtttcggtgatggtttcggagacggtttcggggatcgaccccatctgtg
ccatcttgatcgtgccagcgagttcgagtttttgtcgtccgagttggttggtttttgatt
gtcggtcgtgtgcgaggagtttctcgagtcgcgcgagctttgcgattctctcgactcgtc
tcgtacgtttcgtgttcgcgtgtcgcgcgtgtatcgtgtttcctttgtctctctggtctc
ccgcgtttctctcgtctcacgagtgtacgcggtgatcggtttgctcgtccagttggtcgg
ttttgtaagtttcgcgtcgtcggtcggcgaggtgttggtgtattcgacaggtcgtttcca
cggatcgggagtaggcggtcgtctgctcgctg------------acactggtggtaactc
gctcggttcgttttcctcctcttccgcttggtcgtcttcgttgtagtattcggctcgcat
cttctccaattctcgcatctcaaacgagcgtttcgcgttcgccaagtcgttttcgatcga
gtagaattgggtgctgtagtcgtatatctggctcgccatgtaatctctgtattttttatt
ctgttctgttcggctcggactctcctcgtgagtgatttgatttgtttgatggagttgttg
ttggaggtggtcgtttgagttgtattggttgtgtgagttgagttgattgcgcgggttgtg
ccgtttgggctggttgtatgtattgtgccggttctggtgatcttgttgggtttgcttgtc
atttggtgcttttcgacgagttgatattgtgttcgtcgtttttgcggtggtgttttgtcc
cggtcg---------cgattccgttcggggatccgggtttttgtcatttttgcggaacga
cgatgccgttgtctgttttccgatctgagatttcttgtgcgacggtgaagacggtgacag
ttgttgtaccagttgttgtgctgagttgtgtttgccgtttggttccgtgcgattgtttg-
------------------------------------------------------------
----------acgacggctcgtgtggtgcgtcagtctgacccgtttggtttggtttcggc
ggtggaggcggtggtggttgttgtgtttgcggtatcgttgttggtgtcggtgttcgtggg
tcggctgtacgcatgaacggtcgtcccaatgcgccgctgttgccgttattgtcgtatcgg
tggttgtggtcactgtggtatccgttagtaccgaggtcgaggtcgtcattagtgtcagca
ccactgttgtcgtttttaccgtcgtaattgtcgtacacccccgtttcgtcttggattgag
tggttcgaatagtgagagtcgttcgatctgcgtgagtggtttgattggttcgattggttc
gatcggtccgaaaggtgcgagcgtgtcgaccggtgagagtgagtcgaatgaaaggagtgg
tcggaacggtcagaattgtctgaccgatcggaatcgcggttcgtcgatctcgtagaactt
gtcgaatccga---------tgatgactgcggagatttctgtgatctcggttcgttcgtt
cggtctgtaagtgctttgcgcgtgcgattga-----------------------------
------------------------------------------------------------
------------------------------------------------------------
--------------------------------------------ttgttggttggttcgc
ggtggtgacagctgttgtagatgtcggcgttgttaccgttgttatggcggtttctaacgt
tggctctaacgttggcgacgttgcgtcggtggttacccaattgaccggccaggacagagg
tggcactacgggcatgcgttcgcgcacttctttcgtggcctcagtggtgatgctgcgcag
ctcttctatcagtttgtttacattgccgactgatcgtatgccggccagcgggtcgaagag
cgacaggtgttcggcggtctcgcggttttgcgagtccaattttcgtgcggatgttacgag
tacgtcgatcggttcgtgtagttcgacttcgagcagtctgtgtcgcaggtatgattgtcc
ctcgatgtaggcgtccagcggttcgattttggccgatgtgagtgtcgtgcggcgagtgag
gcggttttcggtcgtgtggagcgtaatgttcaacggtagttgtttcgctttcagtttgag
gtttgtttcggcgttctcgtttgatgcaagcgaggaggcttctttgcgcgacgggatccg
tcgatagcactcaatgtggtccgtgcggcggtgcaccacgagtcgattctcgttgttcgt
ggtgtttgctctcagtttgagtgttgtttgatttacgaattttcgcgttttcgtgtcaaa
agggaatgcggtcagctcgtgcagcggtgtgatgagttcgctgcgtgtgtgcgtgtagtt
tggagtcatgaagaatgctagttccactcgttcgttggcgaactcgagacacttgagtgc
gcacacgaatcgtattgaactgatttttcggtgctggtccaattgtagccacaacgccga
ggtcgattgaagcgtcttgtgcgactcgtcgttgcgggtcagtttgtttagcaatgtggc
ggcgaatgcggtcaagttagcaccgagtgacgtgcatttgtgtttgtcgcgtttgtcgct
cgggcgtaatatcaggttttgttgttgcagttgtatttgacggggagacagaaacggcaa
cagacggttgagcgctgggtccacgtgtttggccatgaacgtgtctagtcgagcggatac
tcggcgttcctttgtcgtgtcgagtaggtttttttcaagctcgagacgcatttcgcccgc
gttgttgtccgtaagtgtgatcatatcggtcagtaggtcgagtgtgttctgtaatcgaaa
gcagacttcgaggcgttccaacgatacccattccccgtcgagcggcggtgatggtgcgca
cgatcgaaagtttagcttgcggagcacgagtttggagaagctgtcccatggaaaacagcc
acttggtttcgtttcgaatgcgcggttgatatgcgccagtgagctccacgtgttgagcgg
taagagcgattgtttcgtcaagtattcgagcgagcagtccgaactaaccggtcgggtcat
gctttcaataatttgacagtggttagtgaacagtaagagttgttccaccaaacagagttg
gtaattgtcgtagttgatgaggttttgtagcacctgtttgccctcttttgcgcgcactcg
gtttttgaatgctgtgcattttggtggtagttgaagcggtttagtcatgtccacttccag
atagaggttctgacatggaatgtagttgaactccactccaccgaacggaaattcgattgg
aaaatgttggatatgtcggcggaaactaatcacgtggtgagtctgtactgtgattcgtcg
catttccgttcgttgcgccagcgataagccgggagccaacaggaaggacgtgaacttttc
gcggttgtattcccgttgcgggtcgcgtacttccgcgtagaagagcatgttcatctcatc
ggcgccttggtagtcgaacccgtattcgattgaggcgtattggttcggacatggcagcac
gttcgtacgtgatattccttgcttctcgcacaggaactcgaacaaacgttccacgttaca
gtcgaactcgtctggtgtcaacttgccccgtatcgtctctttttttttctttcgctcgaa
tatgggtggtgcggatccgtccgtcgcgggcgcggtgctcgggtcgaacagcacgatcaa
atttggatcacagtgcgacgtgtatgcgtacacaggttgtgtaaagttgatcggtttttc
gatgagctggttgcgcttttcccacttgcacattgctacacctccgttgaagttggccac
cagagttcgtaaaccacgtgtctgttcgaagtactcgtttggccctcggttacggttaaa
gtattgcactttccatcgttcacttccgaggtaaaactctgttcggatcatcgtgtcgac
tgtggttgcggatcgtgcggcttcctttatgagcggtgcgcgcgaccggtcggtggtcac
gcctgcggcgaccgtcgtacggcggggccgcggggacgacactactgtggggcggcgaac
ggggtcagcaaggacgattgtgtgggcgggggcgccgaacggggtcagcaaggacgattg
tgtgggcgagctcacgaccgttgatgttgcgacttggtgtgtgtgtcttgttgtgcgggt
ttgtgtcgtttcgcatatcgtgttt--------------tgtattatcggttggtggatg
catcgaacgaacggacgtatcgcgagaatgtgttaatcgtatcgaacaaaaatgtcgaac
a-----------------------------------------------------------
------------------------------------------------------------
------------------------------------------------------------
----------------------------------------------tcagtcgtta----
------ttgttttgtgtaggaggtcttggccgtgtcttgaccgttcgatggtaattcccg
cgagctattgcgcaaactgttgtacaaactgttgtgcaattgttgagattatgttcgtcg
taatagcgttctagcagtgtcgcaataacg-----------------------tttagca
gtttcgcaataatggtggtggctgtttggttgcaaaagtgcggtttgttc----------
---gtaaaaaatggtttatcttgt-cttcagtttgcgtttcgctttgcgtttctgtttgt
acttttgttcgtacttttgttcgtacttttattcgtacttttgttcgtgttttggtttgt
cgtgttgtgg-ttgagcttcggttcgagcctttgtttgcgcttttgtctgtactccagtt
tgcgctcc----------------------------------------------------
------------------------------------------------------------
------------------------------------------------------------
-------------------------------------------ggttttggtcgtgttca
ttcgtgcgagccgcacgcgttcggttctgcgttcggttatgcgtcaccatccgccgcggt
tcgctgtgttggacgacgtgttttcaccgttcgttcgttcagttcgttcagtctctcttt
cttgcattttgagatgtcgttgcactcgcacgcttgtcaatggtagacgtcgcgcgatga
tgggttggctggtcatcaacacgaggagaatgttggccagtcggtcgcccatgtacgctt
gtgcgatgcagttttcgatgcacatgaaatcgagcgcgagaaactctttcgctcgcgtgg
tgtctttgttctccggttttctcgcgtaagcccaatcctctttgtacttttggcggatct
cgggtaccgagagaatgcggtacgacgatcgcgacttgccggttcgttccaagccgtaca
tcgcgtgcgggttgagtttcggtagcaactcccaaatcgacacatagtcgcatatcttgt
tgaggctggcccgttttcgatagcgcatgagcattgctcggagtatgcatcggtcaaact
tgcgggcttcttggtgcgaccaaggtctcattagcgtcggctcggccatttggttgatct
cgtgtttcttaacttgccgacaaacgtggtcaacatagccgtcttcgtttcaagtttctg
tggcgtttccgtttgcgcggtgttgaa--------------ctgcagaggtttctgcggt
tgtgtgtggaggtttcgacgtttgttctgcgacgtttgttctacgacatttgttctacga
cgttt-------------------------------------------------------
------------------------------------------------------------
-------------gttctaggggttctgcgattatgcagacgtttctgcggtcgagtaga
ggttgcgtggtcgtgcagacgtttctgcggtctagcagaggttgcgtggtcgtgcagacg
tttctgcggttgtgcggaggttacgcagtcctgcgtaaagcgtctttggacaagacgatg
aaggatgcggattgaggattcgagtgggcgggcggtagtgagtcgacagcgcgttgcagc
gcgttctagcgattcgatctcggttcggtat------------------------ttgct
gatccagtcgatctgttggaatgtactgaggagttggatgcacgtttttcgctttctcga
ctgcgtcgttttgtcgagatgagcgtttcgctcagaatgttcttgatctgatcgcacgag
tcacgcaaaccgctcaacggtcgagcttcgtgtggcgtgctgtgtgtcgtgctgtcgtgt
tcaccggacgacggtcgacttggtagtgataaaccggctgacgcgccgagtggcaagtcg
cctgcattgtggttgctgtgcggtctgctgttcggcttgctctctggacggctgttcggt
ccactttctggtttgctggtgggtcggctgttggttcggctgtttggttggctgtttggt
ctgctgtttggtcggctgtttggtttgctgtatgttcgactgttggtttggttggttgct
ccgctgtccgttacgtctgacataatgctgcacgacatgctgttcgtgcgactgttattg
accagactgttccacatgccgctcgatgacatgctgtttgacatgttttgcagggcgctc
tccaacccgtgagcaatcgacatattcggtccggagagtccggacagtccggttaggtcg
ggtagtccggcgattccggttgtcgttagactcgtgtcgtattctgcgtttgccgtgtaa
gtggcgccgtacaacaagtcttcgattggtaggacgtggttggccagcaggtcgccgagc
gtctttaccccgctctccgacatgtacacaacgaagacgaattttgcacccgtcgtacgt
tttgcccattcgcagaattttttgatgctgagatcgctgatcggtagtgatgtgagtcgt
acggatcgaacgagcgcctcgacagtcagctcgggcgtgtcgggttttggtttgcggatc
gccgcctcgtcgtctaccgctgtgttccttcgcacggttgttctgacgacgcgacgactc
agcaggaattgttggtcgctgtacaaacggtggttttcgtccagcgcgaacgcgtccagc
gagcaagctaagctcgattcgattcgactcgtgtcgctaccgaaattaaaaatctgaaca
atttgcttgtactttccgttgtggctgttcttcacccagcaggcgcacgtgtgtagtatc
agtcctaggaattctggtttgggcattccgcgcgacggatcgtcgagcgtcgagtcgctc
ttaacgtagttttcgtccgggttgaacatctcgtctgcgtcaaggtcgtcgtctgtgtcg
tcgttttcgtggcgcggttccatctgcgtttccatctgcgtttcagcggtttagtgtttt
tgtatcggtttcgcgtagct----------------------------------------
----------------------------------------cg------------gcggct
ttgtgcggtat------------------------ttggtttttctatatggtctgcgcg
acgattttgctcgtagttgtagtactagttgtagtacggttttgtgtcgtggtttgttcg
cccggccggcgttgtctcgcggtaggtgttagtgt-------------------------
-----------------------------tttttggtgggttttagttctattcggttga
tttctcgattcgttggttcggaatggttcttatgtccactcgatcggtcgacgattcgtg
ttcgagggttgagcgt-------------cgtactctgattcgtgttactgtttcgcgag
aagttcgtgtttctttgtttga--------------------------------------
ttttttgttcgatctcgttgtttgatctcttcctgtttgatctctccgtttgatcgtggt
tttgcgagtggtgtga--------------------------------------------
------------------------------------------------------------
------------------------------------------------------------
-----------------------gacaagattgttcgatacga-----tacgggtatagc
gagttgacggtattaatattggaggagaat-gggatgacgggtgacatggtcggttgaca
taatttattaatagccgtattagttt---ggtttagtcgttcagtcgtttttattgatcg
tgtttcgtt---------------------------------------------------
------------------------------------------------------------
----------------------------------------------------tgtttggt
ttcgtgtttggcttcacgtttggttcacgcttggtttacgcttggttcacgcttggttca
cgtttggtttcgtgtttgtcgagcgtgggtctctgtacatatttgaaagtctttgaggtt
gatcatcgttcttgcggattcgtgggtggtgtaaaaagagtggtgtaaaaagagtttgaa
ttaatgaaaaattgatgaaaaagagaagtgatgaaaag----------------------
------------------------------------------------------------
-------------------atagaaaaattttgtggtgcgagttctggttggtgtgctgg
ttgctgtcgagacactttgttctttattggttggttggtcgcagttgtttcgttttgttt
ttagttggcttgttgtttggtttgtgcggagggatgggcgggcgatctcgtgctcgtgct
cctgagtcgcttgaacgctcgtgtt-----------catataccagttcaccttgaaggc
agtcttggtgattagcgcgtgccgcattcgatttgaaggtcggtgtcgtgtttgtttcag
cgtctggtacggcgcttggagtatcacgtttggtaacagatgtgtgacgtttttga----
------ccgacaatgtgaacgtgcacgtgtaaaccgtgtgcgtcgtgtaagctaggaagt
tgtgcgagtaagtgagctcgtttttcaatctctctttcactctct----ctcactctctt
ttactct----ctctcac----tctctcacacactctttcgatctctctcgatctcactt
ctgatagtcgataccgcgtacacgacgataccgtt------------------tccttca
c-----------------------------------------------------------
-------------------------------tcttggtcttcttggtctaatcttcttcg
tggttcatgtagaccagtttgttttcgttgcgcaacacttgttccacgtactcttcgtcc
gtgtcttcctcctcgcgtgtccaatcttgcacgtacgatgcgaaacattggtagaatttt
atctctttctccagtttttgtttgtcctcggtgatcgctgcgataattcgttgctgcatt
tcgatggtttccttgcagtctctcaaggtatcgtggctctcctggatatccatctgttgg
cgcttcagtgtttttgtcagtcgttccatttgacgtgtggattcggccaattttacctcg
tattcctctcggtcgtcggaggtcgcgtcgaacctgcgggcgacggcagattgttgttcc
gcgatgtttgctcgggtgcgctccatgatctcgccggtctcgcgggccagccggtcctga
ttttgttgttgttttcgtaggcgttcgagttcagccaagagatcgcgttccgtttgacgc
attgcgttcatcttttccgtcatttgttccagttgttgttcgcttcgttgcacccgttcg
cgcatctcggtgtctatacgccgggataagtcgtttcgagggacatcgggtttttccaca
gctcgtgccgtcgagccgaatcgcagcgtgttcaacgtctcgttgaggttaaacgcggat
ggtgagcagcacagaatgagaatgatcgtggcacgacctgttgtgatggacgaatgtagg
atgcgggtcagttttgactcgcggaatttgggcatggcgcgactttttctcgtgtgtctc
gttgacagcacttcgatcatttgtttcaagtacatgagcgagctattgatgttgatcccc
tcgatcaacgtttgattggtcacctgtgtttttgccacgcgttcagatcccgccaagtcg
atgacgcgcaacgtttttctggtcgtcccgttgtcccacaggcacgctatttcgagaaat
gtgtgcgaccgagaggaggacttgttcatctctgtttccgcaaagtgtcgtttggcgttt
ctcgcgtggagtttgtgtagcgcgtcggttgctgacgcgaacgtcatcgtactcagatcg
attttgatctgaccgttgatctccataaattttgcctctttttgcggcttgtcgtcgcgg
aacaagtcgtacaccaagtcgcagtagatttcgtagtaagcgagtcgtatgtggtccggt
ttgtgcgtctcgtaaacgcggcgcacgatgcgtggcatgataccgtaggtctccgcactc
gccgtgtctccgatcttcgagtccttgttgaacgacccatctaccgtccacgtttttccc
gacgaggtttgtccgtacgttagtatgttgaggtcgtcgttagccgtgacgaatttttcc
acgtgttcctcgagtgagttgtaaaagttggtttggcttgtgttctcgtagtggatcgcg
tcaaattcgaaggacaagtcgggcgaccgtctttcagtgttctgtcgcacgacaacttgg
gtattggtgcagtcttctcggacgagagtaatcttctcgccgttctcttcgtttttttct
cgttcgtttagcggtcggaaacggcagtacacaccaaacaatttgttcggtgtcttgttg
gtcgggtttgtcgtaccgttggtcggttgacgtcgtgtcatcgcgggacttgctgtggcg
cttgttgtcatcgcgcacgtttcggtcgtcccgttcatgacgctccctcgaaacttaact
ctaggtgtttcgtgggaagaagctgtg---------------------------------
------------------------------------------------------------
------------------------------------------------------------
------------------------ccttcggctcgttgtcgctctaaagtcactcgtgtc
ggtcga------------------------------------------------------
------------------------------------------------------------
------------------------------------------------------------
---cctcttttctttcgtgcgttcctgttctcgtggtgtgaatttcgcgtcctcagttac
cccagtttgctctgtgcggttctcccggtcatcgatgtcgttt-atacgcatctcttcgt
ttttctgtgctcctgttacgtgttgtgaattcacgccattatttacccgagtttgacacc
acgttcaacactatgtgtaatatcatcaagttatgataccttcattttgtgatactttcg
gtttgttataccttcggtttgttatacattcggtttgtt---------------------
-----------atactatcggtttgtgatactttcggtttgtgatactttcggtttacca
ttagttctggtgcgtcggcgtctattgttcatttcccttctgatcttctcacttttttgt
gctcctgttcccgtgtcatagttgttttgctttgttaacgatttttgtgttcccgcgtaa
tattcttccgccttatgcgtctcgtttacgt-----------------------------
------------------------------------------------------------
------------------------------------------------------------
----------------------------tagcgttcgtggcgttggtggatgcactccgt
tgtcggtggtaacagagatagtagtccattcagacccagttcaaaaccgactacccgata
aaaaaaatcgttgaagtagcaaaaaagaaaagggcggtcggtcacagacacaacaacaac
aaagcgagttgcatcgagatgttctggtttagcgagtcaatcgttcgaccacgtgtgtcg
attgtcggtaacactccga-----------------------------------------
------------------------------------------------------------
------------------------------------------------------------
----------------ctccgctgtgcagttgctgccacaactgcacgctttcgttaccg
cagtggccatctgtggcaactcacttacgacactggcgtgttgactcgtcttgcacgcca
ctcccgttgtgtttatgtttcatatggcgatcctatgcgatcggaaacttgggtctgacg
cctcgtggtattgaagaatcccaaacacgttcagcggttgggagacgcttgttctttttg
tgcagatatctatttttttctcgtcgttggttggttgtaatttgtctcggtcggttgaat
tatttcagtcgtctttttactattgtggtttttgtcgcctcagttggtcatcttgttcat
cttactcat--------cttgttcgccttgttcatcttgttcgtctcggtcatcttgttc
gtcttgttcgtctcggacattttgttcgtctt----------------------------
------------------------------------------------------------
---------------------------------------gttcgtctcggacatcttg--
-ttcgtcttgttcgtcttgttcgtctcagccatcttgttcgt------------------
---ctcggtcatctt---------------------------------------------
------------------------------------------------------------
-----------gttcgtcctggtcg---------------------------------ag
tgttgtagtcgagaaatttttg------gttttgttcggattgactagttttgcgagact
gttcggttggcggttttcggtccttttatgtggcgcgacgttgtgaacttt---------
-------ggtctattcggatcatttgttcggtcgaccctgtgtttgtttcattggtcagt
atttttaggttgatattttta---gttgttctcgtgcggtgttgacatttttaggcggta
atcgattgggtttgattaaacgcgtgttgagtagttgtgcaagagttttttattggtttg
aatattgatacacgtgttacatgactaataccgtacggaatacaagatataattacaatt
tagtagaaatatgtggggtataatacatggtaca----atggtacaatacatggtataat
----------------------acatggtacaatacatggtacaatacatgg-tacaata
catggtat-------------------------------------------attgaaccc
atgcagttgagtatggtgtgcagcgaccgcgtttccgggtcggtagtcgcattaccgttt
tcacatccgg------------cttcacttgatattcggttcgtcttataactagatggt
tatgactaattgactaggtagttgttcggttattggtcgttggttcgtt-ggtcgccgta
tcgacgattc------------------------------accgttcgtttttccgtttc
g-tttcccgttgatctcaggttc-cttttttgtttccatgttcgtctgttcgtctttatt
gtggttgtggtattggtattgtatcgtcatgtcatccttattattgcaggaagaaatccg
caagctgaagttcgagcggttcgttcatctcaggtgttgataccggtcgtggatgctcta
acaaatcttgttcaaacgaccagctgcgtggagttgttcgtagcgccgtttgagtttgtt
ggtcggtttgctcgaaatttggttcggtagtctgatcgaaactctggttcggattttggt
tcgaacagtggtaaaagcggttcaagtttgagtcggattgataaaagttgtgataaaagg
tgtttggagaagcgtgcgggggatatgtttcgtgcagtgtttgaaacgcttgaaagttcg
tgtattggtccgtttgatctgctcggtatggttccactcgttcccatatcgggacatctt
catccgattcaggtggttcgtcaaacaaatccaggagattgagcatcggtttttctggac
cttc--------------------------------------------------------
------------------------------------------------------------
------------------------------------------------------------
---------------------tttggattctatggttgaatttgattcaatcgcgttgga
tgtttgtatttgttgttcggtacgcagtttctcgatcagtttctcgatttccaccggttc
tttgtgtttagtcggttcgtcggattcggcaattgtatcggctgtgttgtttgtcgcagt
tgtagtggtctcagtcatgatcgtttcgaccgctactttggtttcaatggtttcaaccg-
-----------------------------------------------------cttcctc
ggattcaatggtttgaggtgtggttggttcgctgtgttcgatactgtcgagtgtgggtga
ggtaactgttttgtgtggcttatttcgtgggtcaactggatcctctataacgtacattag
ttcgtgttgatcgccatcgtcttctatagccaccagtttgagcgcgtgtaggtgatccag
tttatcgttggttaacgatatcgctttctcgccagtgtgatatgcgttgtcgaccggatt
accatcttgatccaagacgagaacgtctgtgctgagctttgtgtttttgttg------tt
ggtctttttgttggtctttcggttggttttgctttttttg--------------------
----ttcttctttgtattgtccttgattttgtttgtctgttctagcaaatatttagtttg
gtcggcgttgatcgtggttgctagtgcggtaaggtctgtaggatcaaccatttcgacctt
cgtgatcgtgggtttgtttgt---------------ttgttcaatcgagtctcctaatat
gtttagcaagtaatcgatgtcgttctctcgcttgagcatttttgcaatcgattgagctag
tgcttcggcggtgcggtcgtcccagtccttctcgtcgttttcgcctaatttctcgtcgca
atatattgacggcgattccgacttttcgtccgacttctcgtccgacttctcgtccgactt
ctcgttcgacatcttgttcggtcgtccgcgatcaagattatctgatttactgtttgacgc
gttgtttggtttttcgtttgttgtaccatcggtttcgtctgcagtttctgtttcctcgcc
ctccaaagttcgtaaaagttcctcgtcggtcgtctccaagatttgtggtgagcacgacaa
agtcgatgagcttgatgagtttagtgatttcgatgaatcaattgttgtttcggtgtgatg
tgcaggtggttctaccgtgtcgtcgagcgatgtgttactgtcttccgctagaatttcgtt
ggactctcgtaacaactcttgtaagttttcgtaaaaagttctgtc---------------
------------------------------------------------------------
------------------------------------------------------------
------------------------------------------cgtctcggtcagcaactg
tcgcaactgtcgcaacttctcgcgttcgtcttgatgtcgttggcgttgtgaacgtgcgtt
gcggtcacgttcgtgttgttcccgttcttcctctgtttcgattatcccgcttgattcaac
tgtttcgttactagtcgtttccgccatttcgtttaccatttttttcaccatctgtccgac
tagttcaacagtttcttcgatttcggtcgtttcgtcggtcgtggtttcggtcgtttcgtc
ggtcgtggtttcg---------------------------------gtcgtttcgtcggt
cgtgtttttgttggcaaa------------------------------------------
------------------------------------------------------------
------------------gtttatattttcgtctttttcgtctatcgtttcgacgtcgat
attctcgttggtcgagtcggcttcttctatcgttttggttgtgttggtttcttgcttttc
gtggatgttccgctttttgtggtttttagggtttccataagttcgacggattcggtggtt
tcgtaggtttttgctgtggcgcgtgcggtgagtgtggttttggtcgatggtgtgtgtttc
cgaattgagaattggttcaccggtttcgtttgttttggttgatgtgatcgtgtcggtcga
tgtgatcatttcggttgatttaatttcggacggtttggttgtttttggttttagtgtttt
tattgttttgagttggcgttcggctagaggtacgggtttgagtgtttttgctcttttcgt
tttgtttgctatggcgacttcggtcgagttggtttcattgatcgtgcgtttatggatccc
tcgcgatcgtaattcctgttcgcgtttctctttgagcatctcttcgtgttgtttcgcttc
gaccgcgataggaagcagcgatcgagcgtcgtcgcttttcttgctggtgtagacgtacaa
tgtttcctcttcgtctgaatccgagtcgctgtcatcttctccgtcgaacgacgaaaaaat
gtcaaaaaggttttccagcttttcgtataaagtcgtgtattgatgaatggactgattgag
taacagttcgaggttctcgacgctttccataatgtcggttgcgtggatgttagtgatcag
ttgttgtagtatgtccaagtgttcgttgaccgattccacatcgtcttccatcagatattt
tagggtgtgcaattcctggcgaatcgccgcgctgttttcgtgttggaagagatagtgaag
tttgcgcaactcgctacagattgtgttgtagtgtttgtgtggttcgagaaagtgctgata
gttttgtagttcctcgcacatgagtcggcatcgttgctggagttcccaatcgaattggag
ctcgcacagtcgtttgaccgtgtcagtttgttgcacttgaggcaacagtcccattttacg
tagatgcggaaaaaaaattttgtccacccagcgtttcatgtcggtcttgtgtcggacgct
tccacccgaaagcatttctttgagacctttttcgttgataaaatgagtttgtggggaaag
caaatcgcggtagttggtcagttcgtgatatcgtctcttgttctctggactcacgtactt
gctgagcacctcgcatttatttcggtagttcatcaacttcaagaaatcgacggctttgaa
ccagcaaaccttgcttgtgtcgatcaccatcgtaaactccatacggcggtcgtaatattc
gtatttccgttttaatacttgtccctttaccttgtagttcaccgtgtagtgtccctcgta
ataatctgaaccctcactgtcgctttcctcgttagctctggttcccgcgagttcaccggt
ggttgtctcgttttccgcagtttctttggttctcctggtttcctctgtttcctctgtttc
ctcgg-------------------------------------------------------
------------------------------------------------------------
----------tttcctcgatttcctcgatttcctcgatttcctcgagtccctcgagttcc
tcagtttccatagtagtcccctcgaattccgcggtttcctcgtctaggtttgtttcgtcg
acaccgctgtcgtggtcggacggtttgtcggtttct------------------------
---------------------------------------------------tcgtctata
ttgtctaacattcgagcaatttggttggctcgtgtaatttgatcggtttgtctatcttgt
tcgtt------------------------------atgttgttcgtcgcgttcgtctatc
gtctgttttt---------tttgtcgggttttgtcgcgtttttccgcagttcgacgcgac
gaactggcagtgatttggttcttgcggtttttcttgcgacgtggtcgaccaactggtcgg
cgacctgtttgtttggcggttcggtttgcacgagtataggcgcgcattgtctaaagtagt
g--------------ggtcaattttaagtgaatcgaatcagtcgtgttgatcgatag-tt
ggtctgagttgttcgtcgatttcagcgttgaggtggttgatatcaaagtatacaagttgc
acagtaaatctttcacaacaatac------------ttgaaaacgctcggttgatacgaa
gtcgtatagtcagtggatactactgatctggagtcaagacagtcggcttttatgtcttgt
tctcgtttcgtatctatcgcggttcgatgctgatatcaccaagatatcgtggtcgtactt
tgtatctcgcatcacgttgtcgtatgactcttcacattatctcgtatctctaaccccgta
tccccgtattgcgtctttgtgtctcgttcttcattttt-tgtctcggtcttctattcttt
ctg---------------------------------------------------------
------------------------------------------------------------
---------------ttatctcgttt----------------------------------
--------------tatctcgttctgttatctcatttttatctctttgttgtccctcgcg
tctgtgtttcgtatcag-tctgatagttcatatcgggtaatcgattctttttttctcggt
a-tttcttttattcgcagtttgtcttttgtccaccttatcttgctatctcgtgtttcatc
gcttcaacgagttatcgagttatcgagtcggtcacgttgttcgttcgatcgtttgatcac
gtcgaccgattgatcacgcgttgatccgtgtgtcac----------ttttttgttacttt
gtttcgctgactcgtgtttactcgtaatcatctattcgtaatcgtcttttaatcgtcttt
cttggtattgtagtatct-ggtgcat-gtggtatcgcgtttatcgcgtttggcgccaatg
tgtcgtggtatcagtcgaatcgttaggttattggataagcgtgtagtcagttcgttttgt
ttatcgtgttcatggtcacaagtgttccgatcattttgccatgtagtcgttttgtcgcgt
------------------------------------------------------------
------------------------------------------------------------
-------------tggaatactgtttcgttatcacaccgcacgtgtagcggtttgtctct
cttggttcgttaggtcgactgtcgcttgttgttaagtgtttgtgtctcgtctttccgaac
gtcgtttcatctgt----------------------------------------------
------------------------------------------------------tgtcca
agatggagtctgatgaaatcctcttgtctcgagctttgaaacgtgctcgttctggcgcgt
gtggctcagacgatgatgctgatgattccggtcgtcgtgttcactcgtcgttgttggaaa
ccgtcgagactgtttcgttagacgagttggatgaacatgcgggatctcggcgacggcagt
ttggttcgtcgggggatcgtacagaggactcaaatgttcactcgtgttgcgattgcacgg
gttgtggttgttcttgccacgtggacgagggtcagtctgcggatatccgaccgatcgatt
cgtacgtctgttatctcttcgactatgacttgttcagtgttccctctaaccgacagcatt
tcgatcttctgttggagtatctgcgcgacgagaacatattggaccgctgtgtggtcgtat
cgttggccaccgacacgtatcggtcggcggtcgattctcgagccgagcgatccgagattg
acccgaacgtcttgcgttaccgaccgtcgattatcgaatcgattgaagagacacggtcgg
acgtgcgtcggtctttccgtaatctgattgtacaaggcagtgtcgccgactggttcacgg
tgaaggcttctcttcattacccgacgtacttggtctacattcggctcgttgggtcgagaa
acgatctgcggaccgactatgtgctcaacgtggactacgctaaccgcgtgttcacttcga
ataagggtagctacgggctcaagattgcaaagttagtcgcgcacacgcgtgccaagtact
ttggtattcgtcactataatttcacgccgctcatcgaaaacgcgcggcttcgtgcgctca
agtatcgcgcgtccaaggacgccgctcgtgagcgacgagaacgtttggatacatcaaaga
atgaggatcgtgatgtccgggagtctcgtgttgtacgtgagacgcgcaatacgcgcaatg
atcgcaatgatcagcgaaacgagacgcgcaaagagacgcgtactgaagcttgtatcgatg
ttcatagt---------gtgactagagaaggtcgacttccttctgtttctgcgtcgttgg
ttggttcggttcaagatggtttgtgggaagcgtccaggggcggatcagaatctcgagacg
ctcgaagcgaccggttgccggcgtctgatttaatgcgaaaacgagttcgaacgcagtctg
agcaggttagcgtgatcgacgacgatcggtttttataaaaaaaaagatatggcgaagaag
acatggtgaagaagatttggcgagaaagattttgcgagaaaagaaaatagagaggaaata
gagaggaaac----------aaaaagaaactgcgttggtccggttttgtttgt-------
----tttgtttattgtttgtttattgtttaacggttta-------------atggtgata
cgtttgtggatgggttgtatacg---------ggtgta-----gcggaggggtttacacg
tcgcgcagagtcgtggtgaacgcattgatgccgcaattgggtaacgagccgaatcctcga
ttgacgtatggtgcgttgacgctcaacagtttctggtgtttttctttcgacatgcggttg
attgagttctcactaaagattgcatacagcgtgttgtccaagctcttgaaaatactttgt
tgatttaacgagatgctgttgaacgctgcgttgttgtcccgtgcgcgttcgatcagttcc
cagttgaccaaagcgaagacgaatatgatggatattttttcgcgtaacgcaccgtggcag
tcgtcgcgcgagactggtcgttcgctgttctcgtaaaaagcgtaatagttgacaaagttg
gtcatgaattttacgcggtccgtaaattcgttcttgtagctcagataaataatttttgta
cgctcagagtccgcgggggcgtttggttgttccatgggttgttttatgggttgtgttatg
ggttctgttatgggttctgttatgggttttgttatgggtt--------------------
----ttgttatgggttttcttatgggttgtggtttggattgttcgtccgattggtccgtc
gcaggtggttcgacggactggtcatctggtcgtcgag------------acgatgcatcg
agttctttcgtttcctcggctcgtttctcgtcttcctcttcgtttgtgatgcactcggcg
agaagactcgacaccttgacataaaatcgtcggttgaactcgaggcgtagccatacgttg
gtcccacaatcgtagtattgccacgcattagcaatgttgcgcaatgtcgaacaatagttg
cattcgcatggggtggggtcatgtcgtttttttgagagcgataccatgatctcaaagatc
tcttttttgtcgcagctagaacacatgtcgaggcaaattttggtgtcgaagctgtgttcg
ctgcgcatggagttgatcggcgagcctgatgtcgcgttgttggtcgtttgtcccgctgcg
gcggcggcgtgcttcgtgttcaatccgtgttgctgtttatggtgcataaacgtcgtgctg
aggtaggccgcccaaaggctggccatcggcggttcgacgtacagcttgttgagcatttta
caatgctgactcggcatgttgagaagcagtcgcaccgcctctgtgggtgtagaagccccg
ttggtgcatatcaagtcgcggaccagatggttcagtaggcggcataaacggcgaaagtcc
tggcgtcgcacgatttgagtatcggacagtgtggtgcggtttgtccaccactgttggtgt
ttcatttcgtgcatctgttcgcgccaccaatttggttcttgccagaacaataacgtttgg
acgactgcatttttgttgatatcgatttggcgggacgcgttgtttaatatgctgtcgatg
aacacgagacgggatcgttcctcttgatcgcgctgttgaacgtgtttctcgagattgtcg
accactcgaaacgcaatgtcttcgaaccgggttttgactggtttaccgtatatttgca--
-ggtggtgaccggtttg------------aacatctttttcaacaacggaaataccagtg
cggttgtcgtttttggtggtgccaatgttggtcagtggtgcgttggttcgattgttgggt
tgttggtcttcagtggggttctgtggtgagttgtcgaggtattgggtaatcttgtactca
aagtcgatcaggccttcgtgcgcgtttacgcggtggtatctgctggacagtagaatgggt
agaatgggtcgtttgaatggaccttgttgcgcgtcttgtgaccgccgttcgtgaggttga
tgtagtttggctatttgtcgtgcatattggtatttccagagagatcgaacgactgccatg
gacgggaagagaatttgcgcgcgaactcggatcgcaaacgtctgatccatttgtg-----
--ccgttttggttgtcggta----------------------------------------
------------------------------------------------------------
------------------------------------------------------------
-----------------gtttcg-----gctccgggtttcgctgttgctccggctttcgt
tgttgctccgggtttcgttc----------------------------------------
------tttcgttcgttgttgttcttggtattgtgtcagacaacacgtacgttgagacgc
agagatgtgaggttcggtgttaatcactgggatcgtcggaaggctcgtcggaggaacgaa
cgcgtttgtaagatggcctgcaggaatgtcggtatgatgtaccgatgtaccgtcgagtcg
cgtaactgcggttaaactgttcaagtatttttgttggtccgcttttatctcgtttgtcgg
tcggacggttattggttatccgggttgtccg---------acggtatgta----------
------------------------------------------------------------
------------------------------------------------------------
-----------------------------------------------tgtttgacgcgtg
atggttgtcggatagcggtcgtatcgttatcggtggtcgtatgtatggttatagaacagt
---tagatgtcggccgagcggttatcgtgtgattatcgtggttatcgtgggtgtgtcgag
ggt----tattgagcggttatcgttt----------------------------------
------------------------------------------------------------
------------------------atcgaaaggttatcgtgcg-ttatcgt---------
---taatcgtgt-gttatcgt---------------ttatcttgc-gttatcgtttatcg
tgcggttatcggttaccgaacgaagtgaagtgcttgttcgtttttccgtgtaatcgtttc
gcgatgcgggaatgctagtcg----ggattgcttatgttgtaattacgttttcccgctcc
acgtg-ccctacgatcacatgtttttaatcggttgtgaccgtttgcg-------------
-----------------------------------atatagcggttttatattggttt--
tgtcgatgggctggatagttgagggt-ttcttaggggaagcaaag----tgtggactagt
gagaaaaactgaacatggtttg---tttgtttttattgatttgtggttt-----------
------------------------------------gggtattcaca-------------
----------------------------aatattcctgggtattcacaaatattcctggg
tattcacaaatattcttatgtatttatgtatattaata---atcagtatacagtagtata
tttgatatcgttgaacagtttttttgttta--------ttttgtccctttttggatttca
gttttcgtcgagtggttcgattac------------------------------------
------------------------------------------------------------
------------------------------------------------------------
---------------------gatcccgtcgtcgcgttcttctatggcttgttgtttttg
ggctgcttgcatggctagtatcgactgcaagatttcgtctgttttaccgcttatttcatt
agtctcttcgatt-----------------------------------------------
------------------------------------------------------------
------------------------------------------------------------
----------cggctggatgtgcggcggaacgtccagttcatcttgatttttccctggag
cagcgctttccaaccgtcgataccgaaatcgaatccaaattcgcggttcttgttcgacac
gcagcgcttacgactca-------------------------------------------
------------------------------------------------------------
------------------------------------------------------------
------------------------------------------------------------
------------------------------------------------------------
------------------------------------------------------------
------------------------------------------------------------
------------------------------------------------------------
--------------------------------------------------------attt
ggtctcggtgccggcgttggtcggactggg---gtctcgttttgccactcgtgtttcctc
gactggtagagatgacgagcgtccatacaattggatttctcttttgagcttcttgatcgg
accgctctctatctcgccagaaatttcccccgttatctcgccggttatgttaccgcgagt
gatcgttccgaggatcgcaccttgcactgctaagtgttttggtgtttcctttgatgatat
tagggttttcgaagcttgcgtgtcttgcgatgtttgcgaggtcggtaatgtttgcgataa
ttgtgtttcttttaacgcagcgggttcatcgggttcagcgggttcagcgggttcagcggg
ttcagtgggttcggtgggttcgtcgggttcggtgggttcagctggctcagtgggttccag
tttttccccagcagcaccacggtgtgttttcgtgcagacacgttggtcgtttccgatatc
tctatcaccgtcgccaagcgatgcgcgtggcgccgcggtgacagttgtccccagtgtacg
cgtcgttgagcagttgcggtctgaaccctgatccacagtcggttcggtgacacaatgtgt
ttttgccagctcggtctgtggtcctcccccatcattcgtgttgatgtttgggttgtttgt
atggttcgtctcagcgtcacggtctgcgtagtcgagcagctcatctcgagtgtttcgatc
gagcgacgagttggagttcgatcggt----------------------------------
------------------------------------------------------------
------------------------------------------------------------
-----------------------tcgcgcgggaagcggcggcggtccaacccgatggtcc
cggttgtggggattgagagttggatctagagcgggatctagagc------------ggga
tctagagcgggattgagaacgggagcgagagcggaatcggcggtaccatt----------
------------------------------------------------------------
------------------------------------------------------------
-----------------------------------------------cggcccactgggc
atcgttgtgagcagatgcgagtggtgagacgactcgtggggctgttcttgccattcgttg
cggtcggttcgcggtatgccatttggacgatcttggtattggagacatgggtattggttg
tcccggtttccatccagagggtcctggttgaggggattgcggtgaagcgggttcgtagtc
ggtaactggagttggttctgtgtttggagttggtgttgttggtggtgttgtagttgggtt
tgagggtgagtacggttgatctgaggagtgatctgatgagtagcgggctcgggagggatg
agggccgggtgattgggaatttgtacgtcggaaagatggtcgaacgaaacgtaacatgga
taattgtcctcgttctcgtggtgctctcgatacgactggctcgtagttctcgtttgattc
gtgcgagtcgtgcgagtcgcgtgaatcttttggtgaatttcttggtccgtttggctcaaa
attccgggcgttccggtcttgttgagcgatacaacttcggtt---------tgcgcagtc
gccatggccgtttcgacaacatcggtgacatccgtgatgattgcttcgtggttccgcggt
atctcctcgatctcggcttcttctcgcgcttcggcttcgatctcttcgtagatggtcgaa
aatcgggctcggcgatgagtggtgtgaacgtgggctcgagtctcgtaaacgtgaccgaga
gaatcgataatggcattctgtgggttccgcagttcctgaacacgttgacccgtttgtgct
gctctcaccagaatgctgacgatctgccctgggtcgtgcatcgactccggttgcatcttg
gatcgaattggtggtatctttatcgacgagtcgaccacatcgatgagtgcagacagttga
gtgaccacggccacggataccgcgtgcaggttttcgcgcgtcggctcgacgcgatcgaga
cgcgcgggcgatgtcggattcgtgtgaggcgtttgacgagttggattcgtttgatgcgtt
tgatgcgtttgattcttgtgagttgtcggacgtatacgaggtttggtgatggtagtcggt
tccctcgttggtcccctcgtcgtttccggaatcgcccaagtcactgtcttttggggtttg
ttgttgtgcgtgttggtcgtgtttgtgtcgaccgttcg------cggtttcttgatcaag
atcggtgctttcgttttgcgagcgttcgtttttcccgtcttggttgctggggttgtggat
ttgatcttggtttttgtgagtgctggcacgcttgtcgcctgtggagtttttgtcgtcatt
gtattcatcgtactcgtcgtatttatcgtattcatcgtattcat---------cgttggt
gatgtcattgtcggtactgggctcactttggtcgtcgtggtagtagtagtaaccgcggat
gctgtcgctatggttgctggtcgatacattgtcgttccaccgatcgtcgtatccaccgtc
gtactcatcgtcgtatccatcgtcgtatccgtcgtcgtatccatcgtcgtattcgtcgtc
gtattcgccttcgtatttgttttccccatcggtttttgtggtgtagtttttgtctgatgt
tgcgttggcgtggttggttgctttgactcgttttcgtttgagcggagtacgtctcgttcg
tcgttttctcttccccccgcgaggcgtttcggcgtcggacgatccaagaaggtcttcggt
ttcgctggtctcgtcgtcggttgactcctcgttcgttccgttcgttctagttggtttcgt
gttggatttgacttggcgtcggtagtcatcgtgtagtgggtaggtttggtagattcggtc
ggctcggacggctcgatcgaacatttgacagtcgtttgtctcgctttcactgttgaatcg
aatcgcggacgtatctcgtcgttgatcttgttcagttcggtcgtcgtctcgcatacttcg
gagcagtaggatattgggttggtttcttggactagacataccgtttgatacgatttttct
acgtccatacgcgtgcacaagtgtgttaccacgggttcgccgttcaattcgtgtctggtt
gcctcggtttgacagttgtttagtcgaatcagatgcaacacttcttccgttggactgact
tcgaaggttgtttcgatgctcgttgggtcgagcgtcaacgttctcgtaattatgcggtcg
atgtagtggaccgggttggtgttgatggtcggattgtggtctatccggacgatctgtttt
tgaccgttttggttggattgtga---tattggtggtgttaccttggttgttctgctcgtt
gtgttcggtaggctcggtaggc--------------------------------------
------------------------------------------------------------
----------------------tcggtaggc------------------tcgatgtgctc
tggtcgatctggttcggagtagtgtactcttcgtacatgttccggtggtttgttgttcat
cgtttctactctcggtgttaaatagttggttcaagtggatgttatctttctcgataacac
cagtta-ccccaagttgttacgctgcgtcgtcagtcgtcgattttttgtttcggtggact
ttgacgatgctttgtttgatcgttgatgcgtcagggcgcgtgatagctcttctcggtatt
cgtgtgtaatcgatcgtgtaatcgatcgataatctacttgagctttctgtatgtcaatcg
a------------tctttgtcagtgttatcggttgctttgtttgcgcagtggtatcaatc
cgagtagaaggtcgattataagtggttttgatcgagttgtcgtttctgggtacttggcgt
acgctttgatagtcacgtaggctggtcacgtagaccgttttatccacgtcacgttgtcgc
cttgttgacgccttcttgg-ttttttatcgtcgtgttgtgtcgactcact-gtctggttg
atatc-tgtgggtttttacgcggtttgtatatttccgtccacgcgttgagttgttggtcg
atctggttatcgttttgatgtgta-tttgtcgctcttgttgttttggttttcgtttgtgt
---tcgcaagtctttgcgtattgtcttttgttc---------------------------
------------gtctttgtgtactgtctttgtgtacggtct---tgtacggtctttgtg
tgtggtctttgtgtattgtccttgtgcgcctctt--------------------------
------------------------------------------------------------
----------tttgtaatctccgtttttcagtatatgtcgttttcgtgtcgataccaagt
cgacgttgtaccctcttatcgtttgtctgttggtgttatcgtttcgcacgtgtcgagatg
tttatcgcttgctgaattcgtaggttcacaagttcgtgtcgctcgtagacctgttgtcct
cgcgcgcactcaaccttcttaccgtctgtcgcgtttgcgagcgttcttatcgtgtcgacc
ggggtcgtggtgatcgtgggtcgtt-----------ttcggttcgttctcgtgcattttc
gtgtcgttgtgtttgtgtccttcgtttcgttttggtcgctcgtatggtgttaatgttctt
aagggcctggtcgtcgttcgcgttgacttgaatcgctcggcgatcggtcgttggtagatt
gttgagcgacatggcgaacacgttgtattccgttgacctcgcgaacccggatgcgatgcg
cgcatacccgaactcgctgttcactccggccggtaaactgacctcacagtcgcagaatcg
gtttccgcgtgatgatgactttttcctgcacgtgattgattcacatttgatcctttcgga
ttatcaggatcgtgttctccccggactcgtttccaacagtccgtttttgcgacagcgcac
accgttggacgtttctacgttgcagctcaacgatatatacgttccgatcatttccgtagc
aggcagtgttattacagagttttcgtcttccgtagcgaccgcgtacgctgcgcaggatga
gcgcttcaagattctggacaacaagttgcgtttgttggtcgagagcatagactcgttaac
ctactgggctttgcagtatcggaacgcatcgctcgatttgttgcgcttgtcggatgatgc
ggctgagcggttggccggcgatgtggaagccgaccgtcggttcgcgttgcgcacacaaat
gttgggacgcgagtttcagcggttgagtgcgcgcgtgactcgtgcagatgcgcgcattca
gcgcttgaaaaaagagtactacgagcgcttccagagcgagattgcacaacgtgactacgc
ggtcacagtgttatcacagtatttgagcaacgcggtcttggccgattttgacgggaccgt
ttcatctgagaaagtccctccgacagctggtcgtcctattcaagactacttggacgtttt
gattccactgtataatacttttcgaagcattatggaggagtacaacttgcaaaagcgtat
agcttacgatgtgagatttgcggcgacgctcgttgaagtcgtaccgagtaatcgtttgat
cagaaagttcttgttcgatcctgctctgcagcggtccgaagagaat---tttgaaccgca
acatcaagcagaataaactact--------------cacgatctctattggtcgtatcgc
taggttaagtaaaaccggatttcggttggtcgcgatggacaacgcgtgtgacattttgag
tcgcatcgacggttccgacgagtatgatgttggggtcgatcgaacggcggttgtattggt
gactgcctcgcgagggcggacgagtgtgtctggagacgacaatgatggtcctctcgacgt
ggatcgaaaaaacaacaaaacgtccgatctttttcggcgggccgtacagttgcgcgaccg
tgtttcgttagccgatcatatgcaccgtttatactttttgctcacatggagcgatcggaa
cggtggtcgatggatgggtatcaagcgtttcatcgactgttattttagtctcgtttttca
tccttactttggcgatcgtttcaagatgacggttttgcatatagcgaagcggtccaaaat
ttgctgtcattttcaggtgggcgtcgtgtccgacttttcgtcttacacgttgctcattat
gctcaattatccgttgtgggacaagttgttgcaggtatcga-------------------
------------------------------------------------------------
------------------------------------------------------------
--------------------------------------cgtccctaccgcatcgttattt
tcgacgttccgttcgcgcaatgttgcgtcgaggtggtggtacaaccgatcgacctgcacc
acactacaacgagggttcggg---------------------------------------
------------------------------------------------------------
------------------------------------------------------------
------------------ttttggtggtcttggtgaaggaatggaagtcgatcctaccgg
caagtttacacacttgatgaacgtttcgcttgctgctctgtgtctgattgaccgacttga
gtactcgatgcaatcagatcttgagcgacacggtgcaacacatgtagtcacggtggccaa
gtttttctcgaatgcccatgatgcgaaaaatttgttcaacacggtatcgttggtagagtg
atgggatgggtagaatgatgggtagaattatgggtagaattggtcaagtt----------
----------tcgacagtatttttt----------atcggttcgacgatcgagtatgtgg
cggcggttgtcgtatatggttgttctgcgtattggtttgta---ttggtttgtatttttc
tttgctgcggtgtgatc---------tgtgtgatctgtgtgatctgtgtgatctgtttga
tctgcgtgatcagtgcggtagtcgtccgatcgttcgttttgtgatggttgtgttgttggt
tgtt--------------------------------------------------------
------------------------------------------------------------
------------------------------------------------------ggttga
tggacgacggtgt--gtggttggttgtt-atcaattggtgtgggttgttggtttatgttt
aatagcgggaaatacgtaatggtgcgaataccatgtttcggtaaatttaagtgaacgata
cgagtcgacactatgaatggtagcggaagagtgtcgtctggaggaggtttgccgcttggt
aacaaacgcgtgtctggtccacaagggggaagagtcgttccgtccggaaagctggctcga
ggtgccgctacatcgaacggttcg---------------------------aatacggcc
aatgttgcaaatgcgacaaacgcgacaaatgcggcaaatgcggcaaatgcggtaaatgcg
acaaatgcgacaaatgcggcaaatgctgcaaatgcgacaaatgctccaagtgcgacaaat
gcggcaaacgctgtaaacggtgcagctacaacgactc---------cgacgaacacgacg
aacacgcctgtcgggtccgctgcatcttccgtaccagctgctgcagcatcgaccgacggt
ccgactttgaaagacctcgagaccgcgcgtcccgcccgcagtacggagacggtagcagcg
ttcggtgtacctcgtcagtttctcgacgagttcactcgtgtgtatcagggttacgttacc
gacgcgaacgtggctgaagctagtgcggccgacatatcgcgtatagttgacacgaacttt
gccgtttataaactgatttcatcttttttagagtcggttcgctcgttcgctatgcgcaac
aaggccaacggaggcacgttgccgtctgatagcgtgtacgtgtctctacacgacttggac
acgctcgagagtgagcgcgagctgcgtctcttacggtcgatcgtcgcgcggaacgcaaag
tcgatcggattgggcaacgagtttctcgctagcgtgaatccaaaaaatctgaaggctgag
ctcgagaacgcgttgagaaaagcagctagcggtagcgggtccggcaagtcgggcgatggt
gatggtggtgcagacgatgatgcactcgaggagcgtgagcctgacaaggttaatctcgat
aattcgggtggtgtctattcgatccgcgacacatctgacgctgtaccgctaaccagtttg
gtcggttacgaagccgaggcgcgtgagctcgtgtcgttctgtcgtaccgttcgcttcgtc
aacgaggcgggtgcgggtggcaatgataccgagtcacgtcgtaatcctgtggtcgtggtg
ttgttcggcccgccgggaaccggtaaaactacgatcgctcagtcgattgcgcacgagctc
gactcggtttacatgtacgtcaacgcggagaatgttacgtctcagtgggccggtggtacc
gaaaagaacatatccaaaatctttagacgagctcgcattgcttccaagcggttcaagcga
cgcgtgttgattctgattgacgagatcgacgggctggtcaagaatcgtgctacgtccccc
aacctcacgggtgaggagtactcccggataactacttttctgcagatgttgaccccgccg
atcggtgtggacaacagtagtcttcttgttatatttacgaccaaccgtttggagaacgtg
gacagcgccgttatcaatcgggctcgtggtcgtattttcatgggttacgtctcttcgccc
aacgatcgcatgaagctcaatcgtcaaatattcgccaattacgtgcggtacaacgatcgc
gaccagaatctccagcgcgctataatcgtttgcgacgatcttgtcccgcgtgacctgcag
aacattctcgctcgagtgaaaaatcgaattctcgagcgatattcggccgcccatcgatcc
agcattctggccgatttagaaatcgacctctctgatcaagataatcgtgttagtactggc
gatttggtcgagttgatgtaccaagcggtaccgggtacgccagtctccgtcttgtttcgc
gattactcaccgccgttgtcgcacgtttgttcgtgggtggatttgaaccgtccgtacctc
gggcagtgtcggtcggmtgagatgtactcacgctacgccaagcaatgcaactagactgac
tggccatacaatacagtcgctgtacattcgcgacagtcgcgaca----------------
------------ttgcgacattcgtgag----------gttttggttgtctttggtcgta
tgtcgaaatgtatgag--agttggtt-------ggttagtctgtggaggttg--------
--------------catgtcatcttgtgtcaatcgt--------gacaacggtgtgtcgt
tc----acgtgtctggtatactgt-actttgtcaaaagtgtcaattctgtctagtgtgga
tc-attattacactgtactcactccgtgttttctttttaataatatcgtggtccgcgtgg
gtccacgtg---------------------------------------------------
-------------------------------------------------tattcat----
-----cgtgtattcat-tcatgcgtcaattgtat--------------------------
------------------------------------------------------------
------------------------------------------------------------
-------------tgtcaagtgcatgtcaagtgcatatcaagtgtgtgtc-agtgcatgt
caagtg------------------------------------------------------
------------------------------------------------------------
------------------------------------------------------------
---tgtgtcaagtgcatgtcaagtatatatcaagtgtatgtcaacttgtgtcaataaaat
gtcagtacgacggtggaaccaaatgtcagtttattacccatgcacgagtcgtttgccgga
cacgtgtcagcttgacagtgtgtcatacat------------------------tccatg
tggtcgattgtttggtcgattagcgtcgattgaacgtcggattaaacgtcgggttaaacg
tcggattaaacgtcgggttaaacgtcggtaatctgttgaaagattgaggatgcgattgga
gtagaattggagtagaaaaagtagaaaaaaata---gaccgtgttgttcgcaacaatatt
ttttatttattgtgcagttgtacatagatttgcctggaaatttgtgcaaagtctcggatg
ggaacagcaaaacgatcgagatgagtgagacatattgcgacagctggaaattgctgggcg
tcgcatcgtgtcgcactcttctcggtcgtgctaattatcagacgagcgtttgtcgggcgg
cagcgatctcctcgtcacgagcgacggtccgtttacgacgacgttcagcgagactattgc
gaacacagcag---gaagcagtcacaacatgaccgacgtcgtgcaaccaagatataatgc
accagatgaatcgcgatatggcgttgcggtctttgagtgcacagttgtgtgcaccgtttc
cgtccatctcgtagatctcgatcataggatccatctcgttgcactcatcaccgttccctt
gctcttcgtcgatcggtttgcaagttttgacacatgcgtcgccggtcttttcgttcacgt
ccgcgtttccgcggtgagctcgccggagcggtggtaacgtcggtgtccggcgaacgtgga
cgggcatcggttgatgagtttcgtgtgatgcgacgagcgttgccacttttggcgaagttt
gctcaatgagcatcgaattagctatgcggtcgtactggtcagccagctctcgtcgagatg
atgataaaggacgttcggactcgtgtcggagcgtcacgttggtcgactctttcttatcgg
agagtgttttaatcagcgatgttggtttcgccacaggtgtcatgatggccgatgaggtgg
atgtagctccgtagtcagcggtcgtctcgctggctggtttggatgttatgtatgatgtct
tttccatcaggttggttgttccggttgtttcggtttcggctgttttggtttcg-------
-----------------gttgttccggtggcttcggcatttgcgtcggtcgagttgttcg
ggccgtacgtcgcatcgttggtaccgttgatattactgggtgcgggtgagtcgggtgaaa
tgtttggcggggttactactacgatgggatcgcttgagccggtcgaatcagcgggacggt
cgagcaccatggttaatctgttaatagagtttcgcgttcgaagtgatcgtcgtagttgtt
tgtcacccatgttgttcgtcggatcagaggcaactgttgatcgcgcctcgtcgatcgtct
cgtaaatgcgtgatctagttgttgcggcgttcgtctccggagccgtggcgctgctttcga
gtggt---------ggggtcgttgttgcgatctcgagattgagaggcgcgtgttcgtcgg
aactcgtcgcggaggatctctcgttggatctcggtgcgtcgaatctcgtttcgtcggact
gccgctcgtctgtactcgctgttcctgatttcatcggtgctgcggtatctgttgtcggta
ctgtcggtactgtgggtcgatccgatagaggtgtgaacgtttttgccggtagtgttgacg
ttttggtcaacgtcgatgttggttctgctcgtttggtggaaactgttgtacaagttgcgg
tatgttaacccgctgcgggtgtgagtgctgggcgcgagtgctctcgttgtcgcgattatt
gcggtgatgaacgaaattgtggatgttggtttgacgcgatcgagtcgcgtcgctcgtttc
gttcgtaaaactgttggttgatgcacca--------------------------------
------------------------------------------------------------
--acgttgccgtcggtactgtcggtgctgtcggggctgtcggtgctgtcggggccgtcgg
tgctgtcggcgttgtcggtgcggccggtatagttggtaccgctgttgttggtcgcgatgt
ggttgttcttgtcgtggttcgtatgttgagtgcgactggaatagttggtgatggtttgag
gcgagacgatgccactcgagagtttaccacaagaggttctcgcgatgtcgcgatcaactt
aacagagctttcggcgtaaaatcgtttatccgcttcggttggtggttgtcggggtcgggt
ctgagcgttcaaaatgtgcgtctcgggaacgagtaatcgaagtgaaggagttagttctac
ggcaattcgttcgggagatgttggtcggtccacggtattcagttgtactgaattagtttc
tgtcggtttggttggttttacttgcgactctgtagctttccggtcggtagtccggacagt
cgtaaggtccgtggagacattagtggtgagagtttttttcgtcgtaacgttttgtcgaac
gttttcgttcgtgtcgtcgttgtcacagtttgtaatggatttggttggttcggtattgtt
ttcagttgtgtttgcgtttgttggcgcgatccacgtttcgattggtgttgtgatcggcgt
ttcgatcagcatctcgatcggttttttgattgttgtttttgttgtacatggaggtgtggt
tgtagcggtgatatcggattgatttgt------------gaatgtggtttcggatgtgag
ttgtgagattgcgtcggaattgtttttgtaggaaatggtttcgttgggattttttctcaa
ttttttgttgaacgttttattg--------------------------------------
--gtttgattgatcgtttcgctaatgaccattctggcgatcgttttgttattgtttggtt
tgcttgttttggtgatgatcaatgggaacattcggttgggtgggtgtatcacatttggtg
ccattttggttaacacgctggctcgtgtcggggtgtctcgcgttgtgggtgaatgtgatg
gtggacgatacagcgttagcggagcgatcattatgatcgcaatgtacgtgataatcgcta
ggattgcggtgatcgtcagcaaagtgagaatagtggaacaggttgcagggagtatttttt
ttgggtaccaccagttgcaccagttccactcgtcatccgtttcttcttcgttttgtttgt
ccgattgttcaccgtgttggttagtatttgagtctccatgtcgagcactgtgtcgatttt
tgtgtcgatct-------------------------------------------------
---------------------------------------------------ctgtttcga
tcactgtgtcgatttttgtgtcgatctctgtgtcgttcattgtgttgatcattgtgtcga
tcactgtgtcggccactgtgttggccactgtgttggccactg------------------
------------------------------------------------------------
------------------------------------------------------------
------------------------------------------------------------
---------------------tcaccatgccggtatatgtgttggtaaccatttcggtat
tccagttggtggtatacaatgtcacggttttgcactt-----------------------
------------------------------------------------------------
------------------------------------------------------------
-------------------------------------------tttggtcgtagccgcgg
tcgtatcctcggtcgtagcttcggtcgtatccttggtcgtagccttggtcgtagctttgg
ttgtag---------------ccgtcgtccagtcccgctttgtttcgtcagatgtactgc
tatacggacacgcgcatacgaacgggttcgtgtgggtggtagttgaacaggtggaaaaag
tcggtcgagtattcgtggagcggtttgtcgaacgacctgctgtcgatgtaaacgcgtggt
gatggtcgtggttcgcgagccgcaatctcggtcattgcgtcgatgtggtcgttgtagatg
tgggcatcaccgatgatcaccttcaacgttttggctgttcgacccacttttttggctatg
gcgtgtagcaagatggcgtaggacgcaatattgaacggtaaaccaagaccgatgtctgcg
ctgcgcgagtacagcattcctgacagttcgttagcattgtcggcaaagagttgaaacata
acgtgacaaggcggcaacaccatttcggcgatgtcggctacattccacgagttgagcaag
atacgacgactgtgtggacgagcagtcagttcgtctaaaatgtaagcgatttggtcatac
cctctcgttcgtttttgggccgcatagttggcttcacagttggtgtagcgcagtccggcg
aaccgccattggaatccgtagagcggtccgatgtcgccttcccgccgcgatggaaagcct
cttttcgtcaggacgtctcgggtcgcatgttcggtccagatatgtacacctcggcgttcc
agtattttgctgtcggtctccccgcgcaagaaccacagcagttcctcgagaatggacttg
aacgagaggcggcggcagttgagcaatggcagccgattacctcgaagatcaaattcgagc
agctcgccgaacagggcgcgagttcccgtgcccgtgcggtcgtcccgttgttcgcctcgt
ttcagtacttttcgtacgagttgttggtacatgcggtcgttccatgtgtcgtcgaactgc
gggtcggtcagaccgaatcggtcgatagtatcggtttgagcatcgttgtggtatcggttg
tcggatcgaacatcgggaaggtttttcacctcgttcacgttgacgttgtccggctcgtcg
ttctccagtcccggtgtggaggcgatcatcgcgaggagtctcgccttttcggttgcgtcg
atggatgtgttgcccataatgtcgctgtcgatgtcagtgacaagatt-------------
-----------------------------------------------gttgatgctcgct
acgctggtactttgattggggttttcagtttcacttggttccgtgctcatctcaccaatg
tttttgaaggtctcgttgatcgtttgtacgcgtctctcgattcgactgagttcgcggttc
cactcgtcccacttgttgttcaacgagtggttcgttgttctgttgtgtgtgtggcctgga
gcgtagggtaatgcgtggttccagttggtggtgaccccgcgtttagagttgtttgtgggt
gagcagttcgagttgttcgaggaggagtttctgacaaagtcgcttggtggatggtttggg
gagtttggacctctctgcgggttgcttaatttgcttaattggcggtttggttggcgtttt
ggttggtcggtgcgtgaggttcttagttggtcgttttgtgtttcgtttggagtagtcgga
ggattcacgatcgactttcgtggcggttttggcggatg----------------------
------------------------------ttgagggcttacgttcgttggtcgattgat
ggctgtgttgatttgggcgggcgttgttgccgtttctacttctggagtttctgtcgtttt
tggcgtgtctggcgatgcgacgagttgtgctgtgtcgccggtgttaggcgtctcgttccg
gccgtaagtgtcatcaataagatgttccgcattcccgttcgtttgagtgatagagttgat
ctcaataggattcgatgcactcatgactatggcgagcttcggagcgtttgttcgtggatt
tctggtcgcaattctgtacaatgtaccgatcgatgtgtgtagcgccgcgtacgttgttgc
gttagacgtgagtggtttggactcgtacaaagcgttttggttgcgagtagcaaaatataa
cgggtttgcgttgagtatggcgcttgtctttctgcacgtcgcgacttgtacgtctctgaa
gacgatcttggcccgtttggcttttatagtgcgaacgagacgactgtttcttcagcggtg
tggtgaccgtcttgctcccctctgtcgtggttcgctcatgcgcgcgcacgttctgtacgc
actgcgatttctgttctcctctctcgttcacacgttggtgcacgtctttatcacgcatcc
gttccccgcgctcgtctcgtccgtctcgtctccctcgagcatgattatgctgtgttggtt
ccactatcggtggaccatctcgggttatgctctagtcgtccttcttcttctgctcttcgc
cactggtttccgtctcgtacggtttgcatcacaccacgtatccgtccggatggcgcactc
ggcttttcaccttttgtcattgatgttcgtcacggtccacagttcgaattatgtgatgtt
gagttttttgtggggcatcgttctgagcgagttgttgtgtttcatcgctttggttcgtgt
cgtcccggtcgagagtctagttgtgtatcgggacgacgtggattcgcgtgaggttgtcct
tgatattgagtttatcaatccgcctttcttcgcgtcgctctaccgcacgggtgatgtggt
gcgtgtttacgtgcccatggtcagttggttcgagtggcacactttttcactcgtaccaca
tttgcacgaccgtactcgttcgcgtcttttgatacgcacggttgggcgttggacacgacg
cttgtaccgggtgcgcaaacgagtcgcttatctgtggttgcacggaccgttggaactgca
cgacgatatcgagtctatgcttgtcgttcccgagagcgacgtccccatttgcattgatcc
cggtttgcagatgtgtctcgtctgttctggcatttcaatcacacggcatctagccttgtt
ggtctacttggttcgcaagtattgtggtattttggttgacggcattcattcgggccctgc
taatattggtctgcctgcttttatcaagcttgtttgggtggtgcggtattcgtttgacat
taatctcgcgatccgcgtgctcgacgagttgcaagcttgtctacgcgctcacggttggca
gagtttgctaatctacgatatttacgtgtcgaatgaaccgaatttagacgagcgcgcggt
caacacgcggctgcggtcgttcttggccccgaatgacacatcttgtcggccgtacatcgt
gccaccgcgtcccaatacaaacgtctttattgactttgttgacgtcaagacgagatcgcg
agccagtttgcg------------------cggatttcgaccggcagcctcgatctacaa
gtcttcgtacgctaatgacatcgagtctctcttggggacgcctccaccggtggagcaacc
gcccgtcgtggccgcatctccacggtcgcgacgtcgacccgactcgatgcgaatggttga
gcgagctggctcgtttgctcggttttactctgcgctcgaattaaaaacgggtcagcgggt
gcgtagttggttaccaattgttcgagtggagcagcgcaccaccgatcgtcttcaatggca
gacgctcatcgtgctcaccactggtgtcaagcggatcgtcgacgacttggtgcgtctatg
ttcaaactcggagcatggtctcgaattgtgcgtcgaggagctatggtgatagttgtaatg
gtggt-------------------------------------------------ttcatg
actttcatagggttttatggga--------------------------------------
------gtggttccatgttttttccgcacgcgttttcctgctcgt---------------
------------------------------------------------------------
------------------------------------------------------------
------------------------------------------------------------
-----------------gttttcttgctcgcgttttcttgctcgctcctcgag-------
--atcgtctttacgcttgtccatgattt------------tttgttcacatgtttgtcca
cgtgcgctaacgtttacccgtttttgtttgtgggtaatacgagacattattgggtatatg
atgcatgcatggtgtacacgatgcgccagccgtaaat-atgta-gggatggatgcggggc
g-tgttgtgc-gggcggcggttttg-tgtcccgattgtccaatggagcgaacgtcttttt
tgcgcatgatggatcggttttggctcgttggtatgattgcggggaagtcggttgtcgttg
tatcgagtatcgatctgttcgatctttggtagtctcttttctcgctagttttctcgcttg
ttggttgccgttgcggttctgtgttccgaagtggattcggtgtattaggtgtattagttg
gatg------attggatgattgagggtattaggtagtagtagacaaggtgtataaatgtg
gaggtttagttgttgggatgggtaaggaaattgcggggtccggtgcgtcggaggagtcag
agtaggtagatgatattgattagacggagttacacgatagcctacgatagccaacgatat
aatgttattgtgcgtaatccgtttctcatcgatttctcggaacggtataacgtaatcgtt
ttactagtataggctggttatcgcgagaccatcgcacctacgtgatcgttaggtcatgtt
atcgtgtaaagtgatatcgtttgatatctttggtctccccttcttcggtaacgcgaggag
agtgcgcaagcgacagaccagg-ctctata-tagtcggacctgctcgtgcatcgatcaat
cgcctctcaatcattcaatcgttttggttttgcgttttacgactttgccgactttgcagt
cgttttcgcgatcgtagggtttgcgatacgtgcactttcgagttcttccgagtagtacgt
gctctgtttggtgtacgcatttttacacgcattttaacacgcattttaacacgcatt---
------------------------------------------------------------
-tttacacgcatttttacgcatttttacgtacttttacgcgagtagttgatctgttattt
tgtttttgttcaaacatggtaagttgttggagcattgtgcttcgttttcaattcgtctga
ccatttgttgcgtttggttgcagataccatcgtttttcagtcgtcctccgagctcgttgg
ttccgtcgacgcgttctcctgattatgagcggcgtcacgggtgtaac------------c
acgagcgcaactatgagcgcaacgagcgcaaccacgagcgcaaccacgaacggaatcacg
aacggaatcacgaacggaaccacgagcgcaaccacgagcgcaaccacgagcgcaaccacg
agtgcaatctcgaacgaaaccatgagcatgaccacgaccaatttacagtaactccaccgg
ttactccgactaactcgtttgtgcggattttgcagacctcgccaacttcgaaatctgcga
aacctgcgcaaacgccgcagattcggcggacatcgcaagtggctcgcacggttcgcgtct
------cccctctaacttcatcgacgccgctatcgccaatctcgccaatctcgccaatct
cgccgaccggttcggtttcgacctcggactctacttcgtgttcgacgtcatgttcgtctc
catccgctggatcagatgttggtcggacgagagttgct----------------------
------------------------------------------------------------
-----accggctcgtttaccgcgtcttcgtctcgatgttcgtcgggttttcgacagctct
tcatg---cgtcgtcgcttgatctccgacgagaaaaaggcgcgtctcttgcgctacacgc
aacagcgagccggtttgttcgctagtcaagatgattacatcgacttgttgggcgccttgt
acaagcaagagtttgatttcagcgagacgttgtttcgccaaaaaatgcgtctctacattt
tcgattcggtccactggcgtcgctacaaaaccgagtatccacgaatgacgtatctcaatc
tcatgtgtgctatatacagtaaggtggactgtgaagtcgatccgaccgaagacgttaccg
caaacgatccaccaaaggtctcgcccgttccggacgatgaggagtttcgcaagcgtgtgc
ttcgtcatcgttacatgagaccacgtttttcccatcgtcgtgctctccaaccatcttgtc
tcaatacgttgtacgaatcgtgttaaacggtttaggctaaaacgagtgggtcaaagtcgc
gcttttttcata--tgtatgtcgtacaacgaatattgacgacgtgtatcgattatgcgat
tgatgatatgtatatatgttgcgtgtcgatcggatgttgattgcgttgacgatgttacga
cggtatgcagatgctgtagtatgtatataatagactaataagatcagtaagagtaaacgt
agtgacccaaggttgtgactgtggggtcggtttgttgaaagttactcggtcgtgtaatcg
gcggtagttcagtagagctcaataaaacgaaagaactttgtatttctgtatatctcaata
atatctcaatagataaaatgtgtaaagccctaaacctcgcaaaactggataactttggaa
atagtataagagttgattgaatatggtctgaccacaatcaggctgatacggtcttgcttg
gtttctgctgtcctttcgtcgttttggtcgttatttcgattccttcaatcgttcggtcgg
tcattatcggctcatttatcttcgttatattggttaatatcgcggttgat----------
--atcgtggttaaccttgcggttgacatcttggttgacatcttggttggcatcttggttg
gcattgtggttgatatcgcgcgtaatatcgcgtttgatatcttggttgttatcgcttcta
ttagttcgtttgctaccttggtcgttatctttgcgagtcgatgtagtcgatgtagttcag
caaagttgcctgaacggctatcaagttttgcgttgttgttgtaggcgttttgttcgttcg
tgtgcgttttggttttttgttttgcgcgttctttgtgcgctggtaatttggtatcgacga
tatggccgaggtttatcagttggtggtcgttactcgcgccaatgatcgattggtcgcccg
tgtagcggttagcataacagctcacacggaggcccgactgcgtgtatgcctcgatcccgt
tttgcggctcagactgcgcgatcgggttcgctttgtctcgcaggaacttgctcgcaaggt
tgctcgctactcgtcgttgatagttgcaaacacgagcgctcgagtggtttcgaagcttgt
tctgcggaacaatgtgcatcggtcgacgcgacgctgcctacgccgtctcgttcgacgttc
cgtgcgacgggctgttcgacgagtcgtgcgaaaaatagtgcggcgagtggtacgtcgaac
cactcgtcgcgctgtccgtcgatcgagtcaactatggtgatgctgagcgctcacgaggtt
atatgtcgtctggacaggcggcgtttcgttgttctctttgatcttccggtttgtggtttg
tcgttttgttgcgatctgattagtcttttggatttttgtaatgttgtgtaattgtcgtct
ctgtttcgtgtgttgttcgttg-----------tcttggtcgtc----------------
------------------------------------------------------------
------------------------------------------------------------
----------------------------------------------------ctcttttg
cagtctccgtagtgttcgctttgtccgacgggcgggccatgagtttc-tggcgccggtta
atgatattggtctctctcacgattgaaatagactgtttgcaaccattcccccgaacaaat
gagtt-tttctcgtttcggtttcgatctgcgatgaaattgtagaaatggtttcgcttgat
atcgtttgtcggtctatcggttcgtcactcttgtgctgtccgtttgccg-----------
-----------------------ttttttgcggttcgttcaccgtctgttttggtcagca
gttttgacgtttcgttccgattagtattgtacgtcgttgttgtgttagtcgtgcacaccg
aactacatgttgtgtatcgttctt------------------------------------
------------------------------------------------------------
------------------------------------------------------------
------------------------------------------------------------
---------------gtttttgctgttctcgtttggtaatggtg--gaaatacccatgac
tcattggtcgttacggtcgtctacgtagtgtcgcactaacgtcgcaatgtcgtagtgtcg
acagatccgtttggtcgtagtggtcgtagtagttggcccgacgccgaaagtctgatcccg
gtgatcattcggtttgattaatggacgca-atgttcttgatttttcg-------------
------------------------------------------------------------
------------------------------------------------------------
------------------------------------------------------------
------------------------------------------------------------
------------------------------------------------------------
------------------------------------------------------------
------------------------------------------------------------
------------------------------------------------------------
-------------tctgtcaagcaattgtttggtctcgcttcgtcgacggcaggatagag
attagtgagttgacaacatggctcgattggcacagcaccaacgtagcataagcgtcttgc
ttgagaggtgggcggacaggagtggtcaagtaaattgtgggagagtaaacatgtcaaaga
gtatgttttatttcaaatttattaaagcgtcattagagcaaacggcggggcgtgtctcag
ttgcacgcgccactgaatttacagaattcgaagaacgttaggtaggtcgaccatttgttt
agaagacaagtttataatagtcgattcgtcttgttttgcgttggttttggtcggtgtggg
agttgggttctttacatagcgcgaaggtcgattggttcgcattccatctgagtgcatata
ctgtactcgccttgtgcgtcgcaagcgcaagtgttgcaatcacgttgaatcgtttgcccg
ggagaacatttttttggcgacctttcttttggtgtagctgttgcaggagatgcggcggac
gcggttgtgattgttacactctgtggcggacaagcttttttcgtacaaaaaagcctaccg
gctgcgctacaatggcaagtgttgcagtcttgatacgttgtctcaccgggtcgacattca
ggggggtcgcacagcattcgtgtgcaaatggtgtattggccgttcatgtcgcaggcgcac
gtgttgcagtctacttgaatcgtttcacctggacgacaggacggttgtgaaccgatgcta
gctcgagtacagatcgaaaattctccagcggcgtcacagatgcacgtttggcctcctcga
acgcggcgttcgcctggtgtgcaaagttctgtcgtttctgtttctgtaggttcggtggtg
tcgtgtaaattggcaagattggtgggatcgatgagatcggtagagtcggtaagcatgatt
ggtttagacaatttggtgggttcggtgggtttgttcggtttggttggtttggtcggtgcg
gttggtttggtcggtgcggttggtt-----------------------------------
------------------------------------------------------------
------------------tggtcggtgcggttggtttggtcggtgcggttggtttggtcg
gtgcggttggtttggtgtgatcggttttagttgctacgtttgactcgtcgttcgtctcgt
ccatcgggtcgataacgtctacatcctcaatgtcgccgaccgtgtttgcatagttgtttg
catagtccgtaaagtcgggaaaaccctcagcccggttgctcttgtatagaccgtcgttgt
taatgctgtatccgcctgctgttcggttcgtctggttcgatgaaacgttcgattgttttg
catccgttgtatcgggaaaaagaaatgtttcatttcggcaaccagtatcgctgcaaacca
tgtccgttccatcggcgttgcacacacaaaacaagcagccgctccaaaaccgtgacaacg
gtacgcattttgttcgagtgcaatcaaatgtagtacagagagctcggccggcttcttggc
aatagcagtaattacaatcgtctttgtattgttcgccgtacacagtgcacgatgatgtgc
gactgtcaagcgtttggtaaggtttgagtgggctgcagttcatgagcgtacagctgtatg
atgttccgtccggattgcaaatgcaacgattgcagtccaccgtataagctttacctggaa
tgcagttcgtctcgttgcttcgggactgcagtacgatcgagactggcgtgtga-------
------------------------------------------------------------
------------------------------------------------------------
--------------------------------------------------gttccgttct
gcgtgctgtt--------------------------------------------------
------------------------------------------------------------
------------------------------------------------------------
-------cgtagattcggtcgagttgcttccatttggttggacgtggtaatggtaaaagt
acacgaacaaaaaaatttcagcagagatggcagacaaaataattaaaagtgtgacgagtc
gcatggtgtctcgtttcctcttctcgttg-tcccgtttaaaaat-------agattgttg
attgttggtaattacccgtaaagatggcctgttaagcggttgatccgttgatccgattat
ccgtttggtttgtggttgatgcagtgggttgcgatcaagcgttgtgtctgtcttctggtg
aagcgcacagtgaatgactttgattcgtctgatgaaaaacgggcttttatatacgattcg
ttaggcttgctcgccgggctggatttatctcgagtgacaagttatcgtcgcgg-------
-tctttctttgtttttcttgtttcctctttttttttgttatcgttggttctattgtcgtt
ctattgtcgttatattgtcgtttt------------------------------------
------------------------------------------------------------
------------------------------------------------------------
---------------------attgtc-----------------------ttctattgtc
gttctactgtcattttattgtcgtttcatggtcggtctattgttaatctcttggtggttc
tttgttttcctttgttgttctttgtctttctaggttttgca-------------------
-ttttttatctttg---ttttttgtctttgtttgagctttgtgaagagtcgttgtcatag
ccgttatcatcgtttcgttataatcggtcgttatcggtcggacgttatcacattgtcgtt
atcttgccgtttttatcgcgttttcctttgtcgttttcctttgactttttttct------
------------------------------------------------------------
------------------------------------------------------------
-----------------------------------------------------agaattc
ctggtagttttcctcgattgtggttgatatgttggtagttactgtgtgactggttttatc
atcgtcattattgtcctcttgttccttttaggttgtgagtgtttggtagtctttggtggg
taggtcgacaggtg-gtagttttcccgatgtcgttttgcaggcaaactgatttcttttat
cgtttgagtttggagcacttgtacagtttgaggtttggttggtatgtttgaacttggtaa
gtggtaggttcgtgttttgtaggtatagcatgagattggaatcgttttattcgcaagtgt
gaggcaagtgtgaggtaaccgtctgaggtttcgagtagtttgcaagtgattcgtctcggt
cggtattgcaaacttgcgaggtttgtatgtt-ggtcagacgctcctttttcgtcttcggt
gatcgggtcggtaaggtaaactgtttagtttttctcgggggaattctga-----------
-ggtggacgcgaggtgaactttgcatagccgtttagtcgaaaccgatggaaaagttgcaa
atgactgggtacgttgtattctt-acatttttcttatatctgtaaccgtacgttaagttg
cagttcgttcggtacaattgcccaacgacaactgctactttgatgcggct-aaaaatgcg
gtacaccgaaaagtgaagtagtttggtgtcgttcggtacaattgcccaacgacaactgca
acgccaactgctattttgatgcggccaaaaatgcggtatacggaaaagtgaagtagtttg
gtgtatcagtgtgtatgggagccgagttttgggagctcgataaacgccgtacgagtgttt
gtttttatgttagtcgatgcgtcaaaacgtcttacttttccgttcgtttgatggataggt
gttttgaaatgtgttcagcgtgtatgttattttgtttggcgcgtgtttgacacatttgat
aggtttgtcgtttgtttggcgcgtgtttggcgttcgtttggcgttcttttggtattcgtt
gcgttattcgtttctcggaaagtttttatcgtggtcggttgcgttcgtttggcgttcttt
tggcattagttgcgttattcgtttctcggaaagtttttatcgtggtcggttgcgttcgtt
tgcaatggattgcaatcgatttcaagcgattgcgtttttgccgttctgtttgtcgttttc
tttatcgtactcgtgtcgaccttgtttgtgttttcgcgtgcggt-----------ttgat
gtatcgccaagctcgtggtatgtgtaatgactggaggttttgctgcacgcgtgtcgcagt
acatcgtcaaca------------------------------------------------
------------------------------------------------------------
------------------------------------------------------------
---------cttttatcgctgacgcatcgcgaccaatgattcgtcgtatcgtggttttac
gagcgagataaccttggatttgtggaaatgatcgacacgcgcgccgacatacatggtagt
ttgtatgataag-----------------cgtaacggttttttccgatcgac-ttttcta
atcagtttctgttgttttgtgttct-----------------------------------
------------------------------------------------------------
------------------------------------------------------------
------------------------tgttttcctgttttgattaatctcgaagagtgttcg
ttttgatgtgtttccgagaaagttgatagtatatcgacattgtggcgcgattagtggaaa
ttccgatcatcgtgagtcgcttatcaacgagagtcaagatcaagagtcaagatcaagagt
caagatcaagagtcgatggatcgagaggcgaggacatcaagagattggggattgtgtggg
gttaattggtt----gaattatc-----------------------------atcgtagt
ggcgacacgttggcggactgatatgtcgtctacagataaccgagcgacatcgtggcgcat
tcaatggaaattcctgtggtac----------------------------ttatcagtac
gattcgttggaagtctggaa--------gtcgtatcaaccggtcgattcgtacgatcttt
gg----------tcacgttggccgtcgtgtttagcttgacatcttggcccgcttctttgt
acgtagtttgctaatatggttcgttcgggtcgcgttatgcaaatgaaaagttgcataatc
aagtat--------gacttatcggtttgtcgta--ttttttcgt----------tttttt
cgttcacacggcccgtagctcgatcgccgtcgttcggcacgtgtacattccttt-tttga
gatcgagatctcggatgtgaggttttttcgtttcggatgtgatttcggtcgtcttttcgg
tc------------------------gtgatctcggttcttgtctctgttttg-------
-----atttcggttgtgattgtggttgtcggtatgcaggatg-------tatccgtttcg
cgtttggtacacggaatgcgctcgttgtcctgaatgcgcttgttatcctgcacgcatgta
cgcattcaattatcgtgcacgaccgatgcgactgcgattgtcgcgatcgtcgtagcagag
taatacggttcaatggcgttt-tccgttggtagtcgtcgtttttcgttttccttattatc
ctgcgctctgttcgttagtccattttgtcctagttgaggagtgcgttcaggtggtttaca
tttcattttgttttgtcgaagtgtttaaacgagtcgtattggcgttgatcgcgctttaat
c---gtaatcggtaggcatgtgcgcatgtccttcagttcgtgata-ttttttttgaaatt
tgatgaatca--tttttttcgtttcgcttcatcgatctcttcatcgaggcccgtctcccc
gttttgtcggtcgtcctttaattgatgttttttttc-attttttgattatcatgttccgt
ttcccgcctttcgcctttttttgataatatcagtccgttttattggttgaggtcggtaaa
gttgtttgcctcccaattcgttctttgttttatctttcccgcttcccacttctgacaaaa
ttacgttgagcgtcgacggtaatgttacgtgtgcgt--tgtcggctcattgttttttttg
gtatcgttttttcgcgtacgcgtggtcttgtctggctcggtttt----------------
---------tcatctagtggtctcgtgtcgtttctcgtgtcgttgggttttc--------
------------------tggcttggtta----------------------gtatgggga
gagtattg-ggaaacgtgtttatatgggtataggaacgtttgaaca--------------
------------------------------------------------------------
----------------------------------------------------ttgattga
ttgacgcgtcggtttgtttttcttttgtttcatttattcagtgaatgattcagtacattt
aataggtttgttctgttattaca-------------------------atacgtttgagc
gatacgtatgagcgatacgcatgagc----------------------------------
------------------------------------------------------------
------------------------------------------------------gacacg
tatgagcgatatgtatgagcgatacgtatgagcgatacgtatgagcgacggttgatatcg
taggtgagtcaaggggatttttctcggtttctcctgtaatccggtttctcctgtaatcga
tttca-ttttcttgtagaaagaaaagtgatgtgatacgattgtgtaacgtcgtacgactt
gtttatgctgtgtcagtagttcttttgttagtttatcgggtttatcggtgaccgattgtt
gttttatcattggtctatcgt---------------tttctattgtctagcgtgttgtct
gtggttttattcatcagaatcgcttttattgttactttattgtctctagaccacctgtgg
gttcgtattgtcgattaggaattcgttcgggtaagtacaggttcgtcgtgtcatgagttc
gacggcgactcgcttgtaa--tctgttgcggccgtgatctggatcgcgagttcggctgag
ttcacttgttagtggaatcgtttgagttgttggcgtcagtccccctcttttgtggttccg
actttccgtgttgccctgcgttctgtcttttgtgatcttcgttccacaattttcttttcg
cggggaaaggggttgatcgacttgattctcccacggtggtgtaggcgtccgtggtttcca
taccccgtctagagttcatcgtggcgtcgttctgattgacagctatcataacatatcacg
ttatctctcgatcggtcgttatccgggtgtataaaacgccgcggatcgccagatttattt
gctattcgatagtaaaacagtcaatcgatcgggcgaccctggtattgattacgggattta
cggattgtgattcgacttgtcggacgatcatctatcaagcgaatcgtcttactcattgtc
cgctttcttcgacgggcgg----------cggtatcaacgtggtcgccgtattgttggat
cattattgaggta-tacttttgcaattctcttgcaattg--------agcgtctgtcgga
cgtcgagttgatatcgtcgatatcggtatatcggtttagtagttggtctgtttttgatcg
agtaaccgttagcccactcggtttgctagtagattgaataa---gacgccggttggtgcg
acgagtatcgtggtcagttggctttttgtgtcgataccttggagtgtcgattgcgcgact
ttgcgcgactatacggtagattgtccagta-gttgcttcgag-tggtacgactcgcggta
cgtgttaccgtacacgaacagtccacgtggcacttaacgttccgtactccgtgacactga
cgctctgcgtgtgcgtcgaacgagtgtattcggtcgattggattgagtcgtaggcgacgg
taagcacctcgtgttcggtcgacatcagtttttttttcgtcttgttcctgttcagaaagc
cgtccagcggt----gtcgagatgttgcgctatttttgcgtcaaggttccacgcgcgacc
tccaagatcgagatgcgattgctggctaagcttgctgcggccggacaagccaaggcggga
gaggtaaatgtggtgacgttggacgatactaacgatgtaaacgatttgagcgaggcaagc
aaggcaaacgacacgagcgacgtcaacgatgctaatgaaacgaccgaggtgaatgtgggc
tgcattcgtcgcaccgtgggtacaagtggagcaagtggggatacagcgacggatagagac
acgagtgacctcggcatcgccgactctgttgccgggcgaactagccgggaacttggcgag
caaatcatcgatcgacccaataatagtcgaaacgatggtcgaaa----------------
--------cgatggtcgaaacgatggtcgaaacgatggtcgaaacgatggtcgaaaccga
aacgatgatcga------------------------------------------------
---------------aacgatggtcgaaacgatggtcgaaacgatggtcgaaacgataat
cga---aatgatcgagatgatgaccaaaactatgaccgaaacgatggtcgaaacgataat
cgaaatgatcgagataatgaccgaaactatgatcgaaactatgaccgaaacgatggtcgc
aacgatggtcgcaatgtcggttgtaacgatggtcggattgctgctgctctggtcatcgat
cggtgcaacgattctcgcgacgccaccgatcgatccagcgaatatcctacggatggctgt
gttgatcgtacggtcgatcgagctaggaatcacattgtcggtggtactacagattacgct
ggcaagctgaccagcgattcgttggtgcagacactgccgacaaatagtatcgcaatacag
aaagatgttttgaccgttttgaccaacgagtcgagcgatgcgacttgtaaaacaagtgag
ttgagcaagattactacacttagtgaaactgctagtgttgcaggcggtacggtcgagtgt
acaagtgccggtggtgaagcggctcaatttgtcggcgatactagtaacgttgatcgagtc
gatcggtttgtcgagaaatgcgttgatctccgtcgtacagtgaatcgcaattctcgtgac
attcgaggtgataaattgcgcatcgagacgatcaacatgggcggtaaggtcgatgggatt
ggcaaaattgataaaggtagtcaaacggtttggctgggtcgcacggttcgctttgtcgat
cgccggttcgttgaccggacgcgcgaacggcccgacgctatatcggttgagcggattacc
acgcggtccgtcgttcgcacggcttcaactgaagtagactctacgactgtcgactcggaa
gaggaggcggatgacccgttgcaactgacgttggcccaaatggccagtttgaactattgt
atggttttggttgtggttcgtccagccagtaagccgttcgaggtgttcaactttgtgatc
gatgtttatttttcgtttgactcgttgtcgaaccttatcacgtatatgaacggtctatcg
gatctgacgagtcgagatatggtggcgcaggtgcgacaaatggcggtgcggtacgataag
ctggtgaacgatatgcgagacgctaccgctttctacacgaactttggtttccactcggcc
gtgttacaaccgactacggaattggatgttacttgtaccatcgatcggagcaagattccg
ccgttgtttggtgattttttggccaacttccgggtacaatcgacttcgttgttcgtcagt
gcttcaaaattaccgactttggatttgcggcacagcaaggagttggcccgtgttttcgac
tggttgggcggcaacgtttcgtcgtgtacgcgcgggtatgttaaccgcgagatcttctcg
cacatactgcgcatgagttccgctgatatgtcgcgcacggtgtgcggtcgttcgccacga
acgcggcgtcgacgtcttcgcactccctccatctcgcggaccgacgttcaagctacttcc
cattcgacatctactgtttttacgacaggtgataagagtgacaacggttcttccagtgcg
gcggtcaaaagagctagacgcccgagacccactcgtgcgcgttcgatggtcaagcgtccc
aacggtcgggccgctgataccgctgttgcatcaacttcgacttcatcgacttcatcgact
ttatcgact------------------gtatctcttttgtcaacttccgtttctgcgtgt
gtgatgggtaaaac---tgcaactagctcggtatcccttccgtccgagtcgtcttttgcg
aaaggtgatatcgatgataataatgacgagacccgggttttgcggaaaagaaaggcgccc
accgtcccgcttttgctcaagcgtaaaaaggcggacgccgtcgcttttaccgaagacgac
gtccgatcgcggaacgcttcggttgtctcaccggtctctgtccgtgcctcagaagtggtt
tcagaggtgattgacttggatgacgataaacattcggaccattcagtcatcgataaattt
aacgatctgtcatctacgaaatc-------------------------------------
------------------------------------------------------------
------------------------------------------------------------
------------------------------------------------------------
--------------------------------------------------------gagt
tcgatcgagacttcgaa------------------------caagagttcgatcgagaat
tcgaacaagagtttgaacaagagtgtgagt------------------------------
------------------------------------------------------------
---------------------------------------acgagttcgaacaagagtgtg
agtaagagtt--------------------------------------------------
------------------------------------------------------------
--caaacaagagtgcgagtaagagttcgatcgagagttc------------gatcgagag
tgctatcgagagcgcgatcaagggtacgatcgaggtcgcgattttaactgataccacaag
cgacgcgacagatgaacagttaaagccggtcgcatcgatcggcggttcgtctggtttggt
gaacaaggagaacaagaattcgatcagtggaggtcaaagtg---agcgtagtcacgggaa
caacg---ggagcatggttgtgcaaacgagacgcaaatcacggaggaagagcgcaccgcg
caagttaccgcaggtcgaggtgatcaacgtggacgatgaagatgcaagagtgattgagac
tccggatgatgatgtgaaggttgtggccgagtcgaccggtat------------cacgac
tcgaactgctgtcgccaagattgccgcagaatccgctttgaagactgtcaatcgaaacgg
tcgaaacgttgtgcgtggtgtgggccgtatagtgaaaaagtctactcgtggtaagaatgt
gtcagcgggtcgatcgggtggtgcgaactcgtccaactcgcgacgtcgattctatcggtc
gtcggaacgcgtgtccgtatcgcccgcggtaaccactggtgaagctgacgagattgcaaa
tccgatccgtcatgagtcgcgttctgcgcgttctgagatcacggaagatgaggaggccgt
tagaaatttattgcgcgatttgacggacgattcgattttgggactcgagacgaaggacac
gttggacgcgcgtctcgcagtccgtgcgtacgtgtgtgaggatggtgatcaactggactc
gtctcaacgcgcaccggtgcgggaagaatcgctgcacgaatcggcggtctccatggagaa
aagcggttctcttggaacaaccaga-----------------------------------
------------------------------------------------------------
------------------------------------------------------------
----------------------tcggcgtcctcgcgggcgcgtacgactcctgtatcgtc
tcgttcacgtcgcggacaaaaacggcgtggtgaggcgagtgaaggcgaggcagagacgag
t-----------------------------------------------------------
------------------------------------------------------------
----------------------------------------------------------cg
caaatgtcgcgtcaaggactccaaagatggtgttggcgcgcgaaactcgatccgagctag
tgcgggcaatttatgcgattcgtctgagaccgattctcgctccttgttgcgcagttctcc
ccactgcactgcgatctctaccgagtcgggcgattcgatggaagtggtagctggcgaccg
cggacaggatggagcggatggagggcacgttggaggaggcgctattaaaagcgagagcga
tgccgatggaaacagtgcgagtgtccagagcgcaaaggcttcttcgagtagcaaacgtcg
aacgaaacgtcgtggtggttctggtgg------------atcaatgggaaacagtgttgt
ctcgacgacgacgaccgtgaccatgaacggactctgcgagctttccaccgatgcggaaaa
tatgcgatccgtcgccccacttcggtcgatgaagaacactgctaccgttgcgcccacgcg
tacatctgttctcgagcggtcttcacgcgtggcttcggttgtgccgatagtgtcgcgcac
ggcaaggggtctggtctctggtttggaggagtcgtccgcatcgagtgcaccggtggctac
agttgctcccgtgttggctacaacttccgcggtttccgcggctcacgttgatcacgct--
-ggcaagctcatcgagtctcggaccgcgcttgcctccaaaccgattgcgacgtccgtatc
gagggcctctgttgttgtgaagccggcgaccaagagtctcttgaagagttctcaattgaa
cattcaatccgagcggcaaactgtaccagttggtcaatcgattcagcaaggaaaactatt
cgaacgactcgaacgactc---------gaacgaccggaacgttctgagcc---agtact
gtttggacaacttggtcaattgggaccaacaagacaaagtgaatcgatcgaatcaactgg
tcagactgttcaagcggttcaagatcgcgcaattctagcgtgtcagaatggtaaa---gg
aggtagtgggtcggtctccgaagcagccgttgcagcaacagcagcaatctcgtcgagatc
agtggtctcatctagcaccaatttgcctgacgaggaagcggcgcggagagcgaagacgga
agaagccaaagagcggtcgcgtgaactggcgcgggagcgagctcgggagcgtgccaggaa
gcgggcaaaggaaagagcgcgcgaacgatcgaagacgttcgttatcccccacgatgtagt
ggtgacgaaccgctttgtcgtcgaacgatcgcattcgatggacgttaaacacaccaaatc
catggagtgcgggtccgaacgatcgagcgaaacgagtgaacgcgactcggttgctgcaca
gacgaacggtcgagcgagtgatcgtaagaaacgagcgcgttcatctcgatctcctgtctt
ttcggttcctgtgctttccagcgaaaatgcggatagaggggaagttggtaagagatcgag
aaagcttgattctggttcgttgaagacgcctcgtcgttcgaacagcgagcacaacgcgtt
cggtgtttctgatcgtcgagattgtggcgccggtaatgtccgcgttggtgcgagtaaacg
agcgaacaagcgtgcctttagcgtcggttctgaacgacgtcgtcgtcggtcttcgaacga
tcgatcctggctcgattctctcatttccgatgtttcgaatttttcattcaattccccgac
cagcgattccgattcccattcgagtcgagttcgttgcaatccgccgactccggaacacga
ttacgacgcgtcgcctaaaatggttgactctgctataccagtggtctcacagagtggtgg
tgtgtttggcgacgccacagttactaatacaaactattcgatttctggtgttggtggttg
cacgatcggtcccttggtcaaaggttcggccaaggaagcgacttcaaatcctgtcggagt
taccgatactctagtcgatagtatgatgcacagtttagctgagaacggcgtgatcgacgt
ggtgattcgtagcatggttggtggtacgactcgtcgtgtcgatgagtgtgatggtaggaa
tgttggttcgattgagagagttggtacgattggtaccgttggtacg---gtt--------
-------------------------gatggttcgagtggtatgagcggtgtcggtacagc
ggcggtaccctcgtcaaattgttcgtctggtatgcataatggggtagttcgtgtttacga
tctggctgacgaggagttgcacgtctccgataatatcgaggctctcgctttcgccacgtt
gtccgagttggatgccattgtatcagagcctcttccgacctcgcccgaatttgagatgtt
gctctcctcgttgaacgagctggacgaatctctgaccaccggcaccggttcgcccacagt
aaaggttccgacctccgtggtcgaggagtctacgtacgacccgtacaagacggtcgttga
tcaatttttttcggatgagttgctggccctctttgatcccgaatacgagcgacgtgaaat
gacgcatgactcgcaacctccggtgttgtctcctcaactcggtcagaccgctatagcgaa
cggtaccgaggctgctttgccgactctcacctcggtgcaaacgcagccagagttctttta
cgatttttcgtctttgaccgcgctgcaatagtc----tggcggtttgtatgtatgaattt
ggattcggctcgagtcaagagggtgtttggctgcggagcggacggcgagcta-ctttcta
gttgtgtgatcgtttttgtgtataccatttatacgatttttgtgatgccgattgtttgcg
agtttgatatcgagtgtttcgtacggagtgtttgatacgcggtgttttgatatccattgt
tatactagtagcggttagttgtactagtagcggttatttttaatacggattgtttgcgag
tttgatatcgagtgt----ttcatacggagtgtttgatacgcggcgttttgatacccatt
gttatact---attattagtggttatttgtaagttgtagtacgcggtagtacgagttagt
acgagtgtttagtatactgatgtttggatgtttacacctgtgatgttcgcaatacctggt
cgggttcgtgtttgaggcccgac-------------------------------------
------------------------------------------------------------
------------------------------------------------------------
------------------------------------------------------------
------------------------------------------------------------
--------------------------------------------------------tgaa
ccgataggttggaagccgtgtacttgaagcggtttaattttagttgttaatatg-tgaag
ctgttaaattactagcgttcgctctgtcagacattgaaagagtgaggttgaaataaaaat
tgttactgttgtaaccttggctctattga-ttttttatttgtacctatttccgttcaacc
aatcctcgtttttc--------------------tttgctatttggatttaacaactgcg
ctttattagttcttttttgatgttcggtggttggtgggttgatacaatagctctattcaa
tag------------------------------------gtttattcaaa----------
-------------------------------tatgtactcggttatttaatcgtgtattc
aatagg--tattcaatagatttattcactaggttcattcaatagatttattcaggcattt
ctttca--atgttcgtttgaagctcggttcaacaggtttatttgatcagtttagtcgatc
aagtactcaatcaagtattcaatctagtattcaatcaagtattcaatcgagtat------
------tcaatcaattattcaatggctcaattg-aaaaaacgtgggtagctggtgacttt
ggtattcactggattggcgtaatcgttgtaattatctgattaccctttcgtcgaattctt
cgtacagtgtaacgatgttctcgtactgtcttcttggtaagtcgaccgcactcgatttga
ttgaggtatggggtacgtccttgttcgatacgttcgatttgttcgatgtggtaatggtcc
agctgttttgccagtggctcttccaatttgatgttggttgtgtctcgttgagtttggtgc
ggtaggatctcattaaatgtttgttgatgtagatgttggtcaccttggtcgagctgtggt
cgagacactcgcgaatgtgttcgatgtctttgccttgttgaaacatgctgcccgctctga
accgccgaaggctgtgtagcgagagacctctcggtttttggtctcgtggttttccgagtc
gtctaagtgcggctaggtacagtcgaccaaagttacggtctagcgttcgacgtttgtggt
actggtcgaatgggatgcacccttcaaattgctttcgtgtgaatagatcgatcgcccgca
tcagaaagtgtttgaactcgatcctcatttcctcatcgtagccgcgtagaactatacgac
cgagcttctttgatttcgggatgcggataacgagcgcctcgtgtgtagctagtgtttgca
gctgttccgggttgatcagcgctatttctgatagacgtttacccgtttcatacataaaca
gaaagaggtacgcgaataggacttgattgcgagtggcctcgtcgctcgtcgtcacgattg
tgatctcctcgctgaagaaaacttcgtggcatatgttgcgcatctcggcgtatatcttct
cctcgcacgtgtacacctcgtcggtactgatccgtttttttcctcgtcgtgcctgttcgt
acaggttgattaacgtgcggtagaaggctgacgtctgctgtcgcagtttgggataaccag
ctcggtacttgcgacgcagatacgacaagtagccaaagatgtaggtgagactgtagccaa
gttggactagttgttcaatgtgtttacagagcgtttcgagcgttaactctcgatcttcac
ttttgaacttgatgaacgacatgtctccgttttccatgcatttggtcaattcaactagtt
catggttgtcgtccgctataccgcaaaagacttttcggtatagacgttctttcgcgatca
agtttgccaagtgtcgcttttgtgtcgcgtccgtatgagtcgcggcgtagagcaattggt
cggttatcgacgattctgcttcgttacgaccgcgaggtacgagcatgcccgcgttctctg
gtcgccagtgctcgtcacccagtttcacctcgtttcccgttaaaccgtttttgcgcgatg
tttcgttctgttccatcaggtgccaaggatcggcgcttgtctccgggatctccgttattt
tcgctgttttcgccgttttcgttgcaagtgtctgaacacgggtggccgtcactatggcta
ccggatgcttctggtcttttgcgtccgagtgcggacggtttagactggtctctgtttcgc
gaacactcgcggcggtcctgttatcgcagtaaccac------------------------
---cgaacggaggtccaccgatcccgaagatggttcgaatggactcgtgtcgtatgggtg
gttcgctattcagttgttgcgttggtagcattgctgcacgtcttataggtcgaaaagatg
aagtgactactcgattttggtccggtagagttgtaggtttgtgat----cgtgtggtgcg
tatttttccgagttccgagttttgaacgtttggttaggcagga--------------ggt
ggctacgatatgcacgaatcgcgtgatggta-gatacgacca----cagaacaatattgt
cgtcaaagtaaaccgatcgagtcaatatcgaaaatcaatagg------------------
------------------------------------------------------------
------------------------------------------------------------
------------------------------------------------------------
------------------------------------------------------------
---------------------------------------gagtttaaacgcgccgtt---
---------------------------------------------------------ctg
agtaaaccc-----gtaaacgcgctgtgtaa--------------------------acg
atttgagtaaacgcaccgagtacacaagttgaata---------tataagccgtattata
cgtaagccaaatacacgagctgaatacgtaagccgaatatataagccgag----------
----------------------------taacccga-----gcgtgcagaggggacgtgt
ggaataaatagattgggt-aaaaaagatgagtcggtcgaaagtgtgtggacacaggtgag
gaggatggtcgacgctccggcaagttgcgaaaccattcggcgtaagaggcgtacaaggat
tggcggcactgtg---gattggtctagagaaagataaaagtagctttgttcattaattag
gtggtagaaacaattggtagaacaattggtagaagtatttattagaaacatttattgacg
cattgttaaaagcaatccaccatgcacttttgaacgtgtcccatttacagagtcttacac
cacactcgtcaattttcttctcgcgtagactattgagtttattttgtcctccgagtcggg
taacagtttgtctcgcctcaagacggtgaggaagaatgcgcgttcgttgtagcagacaaa
ctcgtacaccgtgtgatccgcgagggtgactcgggggtcgacatgaacgtcgcatgggca
tgagtccgacttagaccaagaggctctcgaaaagtccgtttcaccggtcgacttgttgaa
cgctacgtttacgcatcgcagaaacgttctcgctctcaggttctgttgttgttcgactat
gctgtcgcgaacacagaaatcgagttgtacgagttggacgtcgggtgagtgaaatgaagt
gtgagtacgaggttcgtgctcgtgtggcgacgcaagcggtgtcagagatgcaaatgcgtc
ggttgagacggccctctcgtgaggtagcttcgactcgtctgtacgatcggctacgtgtgg
ttcgcgcgaacgaatccctcttttttcgttttttcgatcgtttctccggtcgtttgcaca
gtcgtttttgtggtcgtcaagtaacgtggtacacgtgggttcgttgggttcgtacacacg
ttcaaagtatgccgtcgatgagtggtcggccaaatgatcggctaaaatatcatgttcgag
gtcgtttttattcggtttactcgtttcgctgcaatcgttacgttctttgtgctcgttg--
----------------agctcgttgagctccttgagttcgtttagcttgtttagtttgtt
aaactcgttgagcttgttgagcttgttgagcttattgagc---------ttattgagctt
gttaggctcattgagtttgttaggctcattgagtttgttaggctcattgagtttgttagg
ctcattgagcttgttagactcgtcgttgagt---------tcgttcggctcgttcgactc
gtttagtttgtcagatttctcgcatgagtcgtttcgtttgtttggtcgtctcgacttgtt
tgtttcgtttgcggt------tgccttggttttggttttttgctcgtccggttggatggg
tttatcttgtcggtcttggtcgtctcgttggtcattttggtcttttccgttgtgttgggt
ttcgtgtggttggtttagttgat---------------cacttggacagtccggacagtc
tggttggttgtttttgtggtcgtgtttttcc-----------------------------
--------------------------------------------acttttttcgagccct
cgtcgcttcgacttttgtgttcatcttccgtgtttgtttgttggttatttggcgtcgctt
cgaactcggggtttagagtgggttttcgtcgagttttgctagtcgacgaggtgcgacttt
ttgcgggtttggagcttcgagtgctgtccgtactgctgtgagcactgttcgtcgcgctcc
acgaagacaacgtggaactcgatccggcgtttcgactgcccgtcatttctgctttagaga
tctcgagtagcagttcgatcgattggtacggtttcaacttgaatgccgagatgctgcagt
tgcgttgctcgcttcgtcgagccatgtccacggcgcacgtattgcgggctcttggtcggc
aaatgagaggagcttggcagtctgctgggtgagtgggcgccacgttagactccagactcg
gtacgtacagcagaaaaccgtcgatgggtagagtctcggcgaagcggttggctatcccgt
cgcgaaggttacgtgagtcgcggtacaggtttgcgtatcgttccacctcatcgcgaggaa
agtgtttttgcagcatggtgtaacatagttcgtgcttgcgcgagaggaacaagatatcac
agagacgtagaacgtaatgtcggtaaaactgtcctgctcgctcgatcaattctcgttcgt
cggtcactgctcggttaacgaccaagtggcgctcgttgtttgcgaccaatgcggtgtgaa
gccgattgacgagtgtaaacgagtcgttcatcgggacggttataaagttctggttgtccc
agtttttgccgcgggtgtgggcaaacgattgtcccgtgttacggagtccgtcccgttgtg
attttcggcacggcgcgcaaacgtacgcgactgaatgaaattggttcgaagcgacgccgt
ccggatcgttggagtcgcgagggtcgcgccgccccactgcgcgcgcaactgaaacgagtg
gatcaattggatcgaccggcggcgggtaaaacggtgcagtttgaatatcggctggagata
tgatcgacgcggtgtcgaccgagtcgacgttggaggacagttcatctggatcgctggtat
cgctgtacatatccagttcgttagggtcggggtgtagttcgatcgcatcgtccgtgtcgt
cgtccccgctaacaggtggttcgttttttccgaccgtgctcttggtgctattggttgcta
ctgggccaaccttgttatcgtcgttttggtttttccagatgttgtctcggtccccgttgt
tttcgttttggtcgtctcgatcttccttcgtattggtgtttggtttttgtgtatcggcaa
tagagtcggcagtcggatcggtatttggacagttcggtccgcttgaatttttggcatctt
tagtttgtgcggattgggtatg---------gtagattcggtcgttcgattgttgtggtt
gtaactgtcgcgattcgtgtgagttttttcgtgatacttgtcgcgattgttgtgattgtt
gcgattgttgcgtctgtgactgttgtgtttggttcgtttggt---------tcgtttggt
tcgtttggttcgtttggttcgcctggtttgcggtttcccggcgtctaagcgtctcgatga
accgtttcacaaggttggatgttcccgctgcgctgcacgccgataggctccagaattgaa
gcaccgctagtgtttcgtgaggcgacaaacccgttgcgtcgagtccgtacggccattgtt
gttcgtcaccgtacgagtagggaaggttgctcggggagaaggactgcgaaagcgcgttca
gctggcaagcaaaactgtttcgcacgacgatcacctcggtgagcacgtagcgaacgtcca
gttcacagtttatgatcgttgttccgtcgatggtggcattaacgcgttccagctggtaga
tcatgtcggtggaaaagcagccacgtgggttgttgccgttcagtcgcacaacctctccgt
tgtcgcaatagagtttgtctcgtccgtcgaacgaagcgtagagccgcacgccgttaattt
tcgggcggaccgttatctcacgacgtcgcactcggttcgcgatgcgttgtcgcacaaact
gaacaaagttctcgaccgaggccgcgtgttccggaggaagaacgtacgacaagagccggg
tgttgtagctcaattggttgtttgattcgacgttgcgcgcactcgtcgcgtcgctggtat
ccgccgtcgatgatccggtattggcgttgccatttccgctgttgttcccgccggcacccg
tgccgttttcgtcctcttcgtcgtccgcgtgctcgtcgtcgccgttgctcgccgcggtcg
tcgtgctcgacacgatcggcgtacccaaatcgttcgggatccaatcgatgttcagttgaa
tcatggttcgttctgtgaattccagttgctcggtgaccagttttaccagaccgtacatcg
cgtccatgttctcgtagatagtcgtgtccgaaaatcggtgcacgtcgcgtgacaacgagc
acactggtccgttcggctcgattacgacacggtcaaaaaagttgcggaacggagagcgac
acagagtgcgttcaggcagttcaccgagctcgctttcgatcgccaattcgtagcgtactt
gttggtactcgtcgaggatgctgtatatggcgatccgacacgtatactgtcgatgtagtt
cgtcaaccaactcgacgcggcgacacaccttgcgtacgagagcagcgcccaaattgttgt
cactgcgctccatctctatgatctcgatctcgacgagcgattgtacgtcgaggtgcgcct
cgtgcatctcgagtgaacgtttcagcaaaaacactggaggccacttgttctccgcggaga
gatctgtcggtttgtgtggtgtggatggcagattcgttcgattcgattcttctatccgtc
gcatcgttgcatccgcttcatgttgtccatcttcgataatgtggtactcgcgagtctggt
acggataaaagatcaaatgattgcaattggtcgtcttgatgttggaaaactcttctgtac
ggaggaggttcggggactctgtagtggtttcgatcgtgatttc-----------------
-------------------------------ggttgtggtgtcggtt---------gttg
tttcgttcggttcgtttgccacagtttcgtcatctatcgacagaccgcacaaacgaaggt
agtctgcgatgctctcaaagttgtatcgctggacagtcgtacgacaccccattctacgta
cataccgagcgtaacgacgcaaacgatattcttcccaatagacgttcgattgcccacgga
accaattccgtaacagctgttgcgcgtcgcccaacgagatgcggcatcgccattccaatt
cggtttcgatctcgcaacggcactcttttggactcgtggtttcttgagcgttcggtcgta
---------cgatcggttcat---tcgtcggtcttgggtttggcgttgtgttcagtttct
tgttcggtggagtgtttattggttcgttttgtttttcgttcaacgttgtgtctggtcgcg
agttcgatctgctgctcgattttgtggttgactttgtagtcgccttgataatcgacgtag
tcgtcgtagtcgtagttgactttttgatcgacttggtggtcggtgcagtcgattttcgag
ataaagattcggtctgtttgccggttgcctttgaggttggtttcccgttcgctcgtgctg
gattcattgttgtct------------------------------------------ctt
ggtactctgtttggtactctgcttggtactctgctagacg-------------gtcgccg
gtg------------------taagcgattctctggcagt--------------------
------------------------------------------------------------
------------------------------------------------------------
----------------------------ggattttctctggtggtgctcgttggtgctcg
ttcgcggtgtagacggtcgcta-----------------gcgtaag----------cgat
tctctggcagtggattttctctagtggtgctcgttgatgctcgttcgcggtgtagacggt
cgctagcgtaagcgattctctggttctctggtacctcgttggcagttctcgcgtgtgttg
taccacgtccgtcggttgtaccacgtccgtcgtacgtcgcttgttcgatactcc--ctac
gtcc--cctttattttcgcgtatctttcgattaccgtttggttcgaagtgtgcgagtgtt
taggtgttgctcgttcggtggttgaccggtttttcttgtgtcctgtttcgagagcactct
tataggtttgcccacgtgagaccgtgggtctcggtctatctcggtggttatagcgagcgg
aggccgactttgagacgttgtcagatgttcgacgagtgcagcgattgcatcgtacgagcg
ccgactgattatgggcaggtcatccgtcgttcgtcctccggttgtcggctgattatcc--
------------------gtcgattatccgtcgattatccgccgcccatccgtttgtcgt
gcttcttattcgtcgcgtattctccgcttagccattgtcgtttt--cattgaaactggtc
gtg--------cggccagccaactcgctgt---cgtcgatcaaattatgcgaggtcgtcg
gtcggcatcgatcaaactccgttcgaacggttgatcgatcgctatcgatcgattgttgat
cgttgcggcggtctcgtggtaatgcggcaatgccataatcggcaatgccataatcgcggt
tcgattgaccggaaaacggtaccctaataatcacacggataacgacacggataacgaccg
gataacgacccggataacgacccggataacgacccggataatgacagaatcgacacggat
aatgactcgaataatgacacaacagcacggataacgacgcggataatgacccggataatg
acccggataatgacccggataacgacttgttgtacaagtgatatgatgtgggcccagaag
ccagaagttcgttttgacgatcgggtatt--gtttgatcttgtctacgagttttggcggt
tttcggc----------ggtattcctactcgaatgtgtgtgcgtgtggacgattttgtgt
tgacg---ttgtgttg---acgttgtgttgacg---ttgtgttgacg---ttgtgttgac
gtttttgtgttgacgtagaggttcgaaagttcgcacgtcat-----------tgttatcg
atcttcgatgacaggttttt-tgctgacgtgtccgtcatagttgcggttctgttgtcgag
gtcgtttgaagttctgaatttcgtaatgacg-----------------------------
---------------------------------ttgccgatttcgtcaactg--------
------ttgcggttggtgtttattgtggttggtcgaagcgaattcgatcgggatgacggc
cctccgttctgtcggcggttcggtcggctcggttcgcgcgatcgcgagctcgctgcgcgc
catcggccaacactagtcgcatcatgttaacgtcggtgaagagaaccggcgagaagtgac
gggtgatgtcggtgatgatacgacggccgttcatccagagatcgccgtcgcaatattgta
tgttttgaagcgcc----------------------------------------------
------------------------------------------------------------
------------------------------------------------------------
-----------cacttcatcgagttggcctgtttgcaagatttgggaatgcgcttcgagc
cgagtacgtacttgtccgcgtagtcgatgtgctgctgcagttttccgctcggaacgcgtc
ggagcaggtctctgttgccgagggcgagcggcgtcgagcgcgatgcctcggccgtacgct
ctcgcgcctcttcgcgaaaacgttcgtataaggtcaagtgcattttcagaagcgagtcaa
agtcccctttggcgcgcgaaaacacgttcacgatgtactccaggtcgaatggtttggcgc
cgaggaaaaagtgcgggtagtcctcgtgaactacgcgactacaatgatcgagagccgcgg
tgcactcgttctcaccaaacaagcagtaaatcgatcgaaacacatcgtcgatcatggttt
gacagttagtcattgacgaggtcgacacgggagcccatagtttgttcacttcgtgcagta
ggtttcgggtcgcatagtacgttttctctgggtcttgggggtcgagcacatactctcgcg
caaagttctgcattttgtttagaatcgaccaccaacgtggctccaaatagtattggtaaa
tgcgaccgtatgtcggtttgcggaatacgcgggttgttatcgcgtccatttctttgcgac
gattttcgtctcgcgggttcggtagcatgtgggccatgcacacgcaaactcgtcgaaaca
gctcgaggccgaagatgctcttcgtgcgagggagatcgtcggccacgtcgtagcgatttt
ggcgattggttgtgtcttttgtggt-----tgtgtcttttgttttgtctgtgcgccgcgt
tttctctttgg-------------------------------------------------
-----------------------------attcgttttcgctgctctccgactcggtagt
atcgtcgtccgtatcgtcgtccgtatctacggttgtatcgccgccacgttcgtctgccca
gcacggcggatcatgctggttcgccagcaagcgtttgtactcgcgatagttttgccacaa
taggttcgttccgcgggtggagcgtagtacgcgagtaacgtcggtgcgtgcgtttcgttc
gtcggccaatacgtttcgttcatccgcgaaccgttttcccaccagaaagtacatcatcaa
gcgggacaacatgttctgcggaacgatgctttttgagcgaagacacggtagcacttggcg
cttcatgttgtagcatatttcggtttgcgactctacgccttttccgatcccgtgggtatt
ggtgtctccgtcgtaatcctcgtgtttgttgtaacaaccatacggattgttgaactgaat
gtccgcgtcgcaattgtcgtaggcgaacagtgttgtgatcacttctatgctgccttcttg
gatcaccggatcgcggcggttcatcagcgacaaattttgtgcaagtagtatcgcgtattt
gacgttgtagcgatgcaagaatcgccattgcggacacttttcgatcgggacgacaaatcg
cgcgggtggtgcgagcggattgatctgaaacaggcggcatatgtgcgaccaaggctggag
tacggagtagcacggcagcatcggtgcggcgagcacgtacatgcgaccacagttttccag
tgggaaggtcagttggtagtagcgttcagacttgctggactgcaggatcgtcttggtgtt
gttgccgttgaaaagtggggaggctagtactcgcgacagtgcctcttgtggcgagtattt
gcgcgtgaagtcgctgtgtatctttgacccactttggtcgaggtagtaaccgatgtctgg
gtggatcaccaatcgttcgatattctgcaccgcggacgatgaggtgtactcaccggccgc
aaacccaagatagtggtcatcgtcgtagtagcgcatgcgagtccgacccaccatgaactc
gttgagcatgtagcgcgattgttcgggtggtgcggatgcaagcgcttctcgtagagactc
atccgtgaggacggacatgcgcgatgtttggcccgaatgcgctttccagttttgagacga
cttgaccaattgcgtgtacttgaggaacgcgttcacgtccaacgttagctcgttgttcgt
accgagtggaccgacatgggtttcgttttgagtgtaccacgggttgtacatcgtgtttgc
ttcgttataccactttt-------------cccacaatctcagtgatacgcaccgtttcg
cggaatagagaaaactgccgtttgttcggagcgtttcggtcttaaagctcttcggttctc
gtctgcgctgcgcgccgtttgttgtctcatggatagcatggatagctagactagtcagtc
gatgtcccgatgtcccaacggtgtcgagaccatgttttcgagaatg---------tcttt
ctgtcggtcccgatgcggttgcgaacgaacgagttctggtcgactgcaccgctaataggt
ttgtcgt----tgtttgtccttgttc--aaaaaaagggttgcgaaaaaaggagatgtcgt
gcaagcacggcagctgttat----------------------gcggttatgcgggacaga
tcacaacagga---aatttgttgtgccgcgagtttcccgagtttatgctcgcccc-----
---aagggaccgtgttt------------gtgttctcggtttctctcagtttcccgcctc
gttttgtcatcgttttgtgtcgtttgtc--tttttttcgtcgtttcgtttgttccatt--
-tgtttcgtttgttccgtttgtttcgtttgttccgtttgtttcgtttgtttcgtttgttt
cgtttgttacgtttggatcttttgggttgtcttgtgcgttgggttttgagattcgttgtg
tcgtaattgtcgtggcttttctcttttgttagccggtacgagtcgatcggcggttgaaac
aattgtggttgagacaat------------------------------------------
---------------------------------tgtgcgagattgtacggtctgtgcaac
gcgcccgatgtgtgagtc------------------gttacaacatggtaggttaccatt
cccgtttcgatcgcacgagatcggccgtccgtattgcgccacagcgcaacatccgatctt
catacgagttcatgggatttttggttttttgttgctaaccgtgtcaaccaaggacagtct
gctccgaagagcgtgctgagaacgtgcgg--tcggga-----------------------
------------------------------------------------------------
------------------------------ctcgtattatcgtctcgtattatcgtatcg
tattatcgtctcgtattatcgtctcgtagtatcgtctcgtattatcgtttcgtagtatcg
tctcgtattatcgtctcgtaatgtgttgtgttacgttgtgcat---------catgtccc
gtgtggcgtattccacttcgtgcacgatgtcctgcgggttgtcgttgaatcgctgcatcc
actgtcaccctattg----------tcatgttgtcgctttgtttatcattggtcgatatg
ttatcgactatgttatcgacacggtggtcgacggacgacttttgcgctaacacctcgcgt
ttgactagcttgacatttcgcgttcgactttttggttgat-gttctgacgatcactcgtc
gagcactcgttgcggttcgttcatttgatgtagttggtttcgagcgaccgacagctttca
tcgatggccgcctcgtagtcctggccgctgtatttcacctcggtcccggagctgcccgcg
taatagctgaatttgcggatggcgtccatcgtttcgagtgcgcgtctcgagttctcgcag
gcacacatgatcaccgagtttactttggtcaagtttcgaaggtgcgacacgcggacggcc
acaccgcctgttgccgacaccgagaagcaaatgtccacgttgatggcgtcggccggcata
gtggactgctgtccgtcgagtccgg---------------------------ttgtcgtt
agttcgaagaagaaccgctcgttgttcttgcggttgtgcatgtagaattgagcacccatg
cgattcttcacggcgggtacgtcgaagaggaggtacggccgtttgtcggccgacgcttcg
gttcgaccggctaccgtggatagttgggctgtgttgatattgacgatcgaccgccattct
ggaaggatcacgtagcgcagctcgatcgagtgaaagtcgtgcgacccgcctacatccgta
aactggtagaggttgaacgtgtggtgcactatcgccccgcgttgcttcttgttggtatac
gctcctggccatttggttttcgttacaatgtccgcgcgagatactaccatggttcgctct
tcttcgtgtggggtagcgatgaacgataccacggacacgctactcgtgccctcgttggtt
aacatacgttcgaacagttgttgcgtgagcgagccgcccatctggttgagacgggcgtct
ttgcagacaaacatgttccgcgatgacagctcaaacatgcctacgtcgcggtacttgtag
cccataccgtgcgtcatggagtcgaccgcgaggtcgttaaagtcggtcgcgtatcgagac
tcgaagatggataatactccggcacggttccacgttgcgcgcgttgtgtacgggagaggg
cggaacaggttgttgacgaataatacggcttgagcgcgcggttctgcgacgtgctggaac
cacacgttccgtacgactgacgccgctcgatcgggcgagtagccgcccgcgatgctggcg
agcgcctcgggcacctcgatgtagatgagtttgctgcgacggtcgcgcgtcagatcgcct
tgcgagagtgcgcgtggtttgttggggaatatgcgggtggccagttcgacccccggcacc
agatccacgtctttcaagcgactctcgttcaatttgaatgtgcgttccaggtatcgtgtg
acggagggctggtttttgcagaggagtgcaagcgtgaggaacatcgcgggatacattgtg
aggtgagttagctttatgaacattattgctagcacggacgccaacgcgttccgtaggtgc
tctgtttcgatccaactcgcggcgatgcgctcgttgagaccgcaacaacggtggtcgtga
gagatgatcagcgcggtcagctggaagaagagcaggattgcatcgttaatcgtgtcgcgc
gtgttgtccgacgcgttccggttaaaatcgagcagcgcgatggtcacgtatctggtcagc
aagtggttctcgaggttgtgcaccacgtccatgatttcgctgcaggccgttcggtcgcgc
agcatgtgtttggcccactggttgctcatgtccgaatcttgacgcgcggtccacagaaaa
tcggagtgcttcagatcggtcgcatcattgcgcaacagctcccaacttcggaacagttgc
agtcctttcgcgcgacggtctggttcgtctttctcgcgacctcgcacctttttgcggatc
gctttgagcaaggcgtagaaccggtggtgcgcgttcagcacgatctcgggcgactcgtct
atgctcttcaacagatccactgtgtgcagcatgtacttgttgcgcgacgtgggcgtcaat
gggatgactggcgacggaggtggttcgtcgggttgcgctggtttaaagtactttttgtgc
gtgggaggaatggcgtatgggggtccggtgtcgatttcgttagctgcggggttggttggc
cgattgtttggacgacggggtggtggtgtgggtggtggggttggtggtgatgggggttgt
ggtggcggcagctcgggtcgtcgtggttgtcggtcgaagcggtcgtc---------gaat
cggtcgtagcgcgcgcggtcagttggctcgttggtcagcgtcacgttgatgttgtcgacg
cgctcgttgtcgggcaacgtgccacgtgtcggtcccatcatcatttggttcgacgtgaag
ctgaccatcaccaccgcgatcacgatcaacacgattatccatagcgagccgtttcctcca
gagtcgcccatcgttttcgtcgcgttcttacgttcgaatttttcgtcgaaaaaagagccg
aaaaaagagcgctggtacgcggtcggagatacgcttgtggctctcttcgcgcaccgcgtg
catgcgtgtaccgccgagcaatcggtcattttcgtcgtcgttttcgtcgtcg--------
------------------------------------------------------------
----ttttcgtcgtcattgtcgttttcgtgtgtcgacccacttttgagttgttggacgag
ttgttgggcgaattgttgtacgagttgttggacgatttgttggacgagtttttggacgag
ttgttggacg--------------------------------------------------
----------------------atttgttgatgagttgttggacg-atttgttgatgagt
tgttggacgagtttttggacgagttgttggacgagttgttggacgagttgttggacgagt
ttttggacgagtttttg---gacgagtttttggacgagtttgagttgttgatagtggcga
gtttctgaacgatttgatgagcagatgggcaag-tttttggtcgaagtgattgattaatg
tg---gta------gtagttggtcgaattggttagtaggttattggtcgactcggttcgt
ttgtg--------------------tttgtggtatccgagtctaactgagtagaaaacga
gcgtaatcgcggttcacgtttaccacgtttgcgggaatttctttctcgatcattcgtttc
gcaaaatcgaggagaacgtggtcgagattgtgtgctatgtagtacatgctgaagacatcg
tattccgtgagcgtctgtgaggcatgtggactgtttacgtccgcaaacatgaccgattgg
tattgtttgtcggtttcggacatgctggcgtccagcaggtcgacaaagtggccgaaccct
agggcgtgaccgatattgtggtagtagcggtaccgcagatccgacacgtcgatgcgcgta
aagtccttggttcgagtacgtcgtttgtaatcgtcgtcgtgccactgaatgttccggttg
gtcaccaatcgttgcggttttgactgtccgtacggagggtcttcgaacgagatgacgatc
gtgcggttgaattgcacgttgcgtaggaactcactttgtgcgctcggtagcgcgtcgaac
gtaatgttcttggtgtctataccatcacgaatatcgatcttgtcgggctgcaagtagaac
actcttcgcaggtattcgtctagcacatctgatgctacttgtttaatctctcgtgcaacg
cgttcacgtgtgtctgacgtaacctcttcaccttgccaggttttcggtacgcttttcaca
gtaaaccacacgcttttcggttcatgtggtcggaagttggcctgcatgtaccgcaaccag
ccgagactcacgagtcgttgcacgattgtggtgttctcgcgaaggggtacttgcagttcc
gccgcatatgaggcgtcgcgtgagcgtactgtgaccaacatgcacgccaacagaagcgag
gtggtgagcagtcttgggagttgagcaagttgaggaacttgtagtactggaacttgtagt
actttcatcgtatgcgag--tttttcaggttcgctgacggtttttcggtgagcaagtgtc
gtgggtgtcttgcggttctttgcgtccggtatgcgtttcgagtgtttcctcgtaaacgct
ttcgtctacactcttagtaggcgtattcgtggcagtcacaatatcttttttccagttgat
gtcattttcgggaggttggatcacgtctagtctttgttggtttagcttgtttcggttttt
tgattgtcggaataagaggttcgttagcgagcgagggtaacgttgta-------------
------------------------------------------------------------
-------cgttggaaagcgtagtcacgg------------tgtactcaaagtctcgtctt
attgtcgccaactcgattggtcactcggacggtgagtgatc----gggtattgagcaatc
ggcggaggattgagaaacggtacatggaataaccgattaacaccgattatcacg------
------------------------------------------------------------
------------------------------------------------------------
---------------------------------------------gattatcaaagatta
tcacggattatcaaagattatcacggattatcaaagattatcacggattattagagatta
tcacggtttatcatcggtggatgattgttgattgccgattattaccga-attgtcattaa
tacagtgtcatcgatggttatctgatgaacg------tatcgtttagtatgacggaccaa
tgatcgcttctcgg-----------tgttatcgtgcgattgcgccacgataaagacgata
accgatatcgttagctagccgttagcgagtcgttagctagcggtttgattagttgtacgg
ttgggaggtgagaggcagagcgaaacgaggagggagagcgagacg---------------
---aggagaggtgaagtgagtggtgcgagaagtctcgtacgggagacccgtgtacgtgag
gtgagcgaggagtttcgataatagtgatacgacgaggtgaccgcgataacgcgtggtgcg
cggttcgagtggtttgtttgtctcgcaggtattgcgtcgcgcggtgcgtaaggtgtgcaa
ctcttttgttttgcgacttgaacagtttgataagctgtgatcaaggtcgggtggttgctt
catttggcattgattgatgactcgtttccttgcgagattagatatctcgtttcgtggaga
gtataagatccgaggagcgcgatcgtttccccagttcgttcgtattgttacatcgagctt
cttcacgagcttcttttgattacgtctgtctctactcagatgttttctggtatactctag
tatactctgatttactctgttctctcgtagcttgctttcacctttgtgcattcgaaatac
ggatcaatcgaccgatcgattttgatcgtcttgatttaccgttataccgactcgcataaa
ccgatttgaagctacaaacgaaacagt---------------------------------
-aacgaaacagttacaaacgaaacgtgtcatcacagtata-tgtctcacggtatccgact
tacgcggtat--------------------------------------------------
------------------------------------------------------------
------------------------------------------------------------
---------------------------------ccgatttacacgatattcgatccgcac
aatctactcgattcgtacgatccgttcaattcgtcgatatattcgatctaaacggtctat
ccaatctacggttttacttggtccgtttgattcatcgtgtcgtccaacatgaaggttcgc
gttcaccacaaagtgccgcgtcatacgctcttttccacgagcgcacaacggtttctcttc
cgccaccgtcgccgtctcagtgaaaacgagttcaacctgttgatgaacgagtttttggag
gtttgtaccgcccattcaaaccgcactattctgggtcaagtccgattcgccgatagcgcg
actcgctggcgcaacgaggagtttacgcacccggattcggtgtcgttgttgtcgcaccag
cgcaacatgatcgaccatctactcgagaacgaagagatcgctacactaatggcgctgggt
ctcagttttgactacgcgcccatcgttttcgacccgctctacgatgtgaacgagtacaac
tattcgtgtacgcgcggtacgaccgagtttgtgctttattcgtcggaatcgccgtttcag
gtgttgctcggtacggcgaccaacaatttgagtaatagtgttcgtttctacgttttggct
gaatcgtccgaacaagtcaatctggttcgtttgcacgccaaaaatgtgattgaaccgatg
agcgacgcgcctgtcgtgccactgtctcgtgacatgttgttgttcatcgatttgtgctcg
ttgaacacacgatccgaatatcgttatatgaactgggtacaagtgttgcacgttactcat
gttcagtgtaccagcacgttccgttttgccaatcgcgagcactacgtgcagccgatccct
gagaatgtagctcgcaacttgaacaacgaagacttgcgaatcgagaatgctgcggcgaac
cgttcgaaccgtgtgctcgattcgatgccgtctggttcgccgatcgcgcgtgcggctact
gcagctgctacagcgacgttcaactcgttcgccaatttgggtcgcaacgttgcgcgagtc
gtgtcgccgtatcgccgcgcctcgtcttcttcgccacccaatcgagttggggactcgccg
atcattggtggtagttggttggccaactctcgacatccttcgtggttttggcatgaccct
agtcgcattatgcgcagagatgatggc---gcgcgaccgattcgatcgcgacgtttttcg
gtcgtaccagttcgtaatgacgaggagcaatcggggtctcgaccgttcgcagcccaacaa
caaggacaacggcaaccgttacgatcgttgcaaccattgcaaccacggcaaccactgcaa
ccactgcgaccattacaatcaccgcagcaccaaccacaacaacaacagtcgcaacagcaa
catcaatcaccgcagtcgcatcaactaccgcaacgagtgacacagtcgcctcagcagacc
aacgtgacggttgtactcaatcacggcaa------ctctcgcgactcgcgtgagcttcac
cacggtggtcgcagttcatccatgccaccccatatcgcttcgaccagtagtgtcagtgtg
aacgttggcacgaatggtggaattaatgttggtattggtggtatcaacgttggtattaac
gtggacggcggtggcaacgtggcccgggtttcatcgacggtcacgatggatcgaagtggg
ccaccagcatcgataggagaacatgtggttgatcgtcgcgccgacacctcgatctcaacg
atcaacacgatcaacacgaccaacacgaccaacacgaccaacacgaccaacacgaccaac
acgaccaacgcgatcaatgcgatcaacgcgatcaatgcgaccaacacaaccaatgtgacc
aacgcgatccactcgaccggtgtaatcaatgcagcaactaacgagtcgagcgaatatcaa
gcgcgtggctcgccggttcgtatgtttagttcgtcggatgaaagtaccccaccttcttct
gcgcacatcgcattcttggcgcgaacaccatccacgccgacgacaccgaccacgccggat
cgatccaatctgagtgcgtttgatcatgacaatgaatttgacattgatgacgatgacgac
gatttggacgcagtaggcgttgtagagttcgacgaggaaaacgacgaatttcgagtcatg
cggatccccagtgattatattatgtttcgacgtccgagcgacgatctttccgctagccaa
ccgctcgacttggctaatcgaacaggatcgtcggtgcctgttaccggagaatcggccaca
acatcagatgaaacacctatggacgtcgatcatcctgcggtcggcgactcgccttacaca
ccgtcagcgttcgtcccgactactccgtccgcacagtcgataccgtcggttggttcgccg
tcggccgtatcaccggtcgattctcgcaccgactctcgcgccgattcgcgtaacgcgggt
gcggatccacagatcgttccacaagtcagtctcggaccgactggctcgttcgtcaactcc
agtcccggttcaaactgtgtcgcgagaccgagtgccgctgaaacggcctttgatctactc
gtttcgcgtaactttgctcaacaaagtgcccaacaaagtgcccaacaaagtgccca----
--------------------acaaagtgttcaacaaaatggtcaacgtgataatcagcat
ggtgctcagcatggtgttcggctagatgatcagcaagg----------------------
------------------------------------------------------------
--------------------------------------------cgatcagcaaggcgat
cagcaaggcgatcaacaagt---tcacgatattcaacctaatcaatcgaatggtctatgg
gatattcaacatcgtgctcatcatactcaacaaaatgttcaacagacatcgcaacagagt
gttcgtcaagttgcccaacagggagccgttttgaacaacgtggcgaatggtgctactcaa
tcagctgaccaactggtaccgcttggttcaggcgttgagactgtccaaatggacattgaa
tctagcacttctgatattacctctgatattcgagctgctacggcgaatcaaaccgctcag
atcgacgaa------------agtgttgaaccgggtcgatcgactaatccaatggatcga
ctggaccagtttgtgacaaacctgttggagaatataccgaactcgattcgtcagtcgctt
ttgttagattatcggctcgattttgacccgctcgaatatcttgatccttcgcttgtcgaa
cgtctactggccgaacgagaagtgatgattacgatgcgagatcgacagatgttaaatcag
tatctgcgagagcaacacgatgttcaacagagcttgaaccgtttgttgcacgaacagtta
cgtgaagcgcaaatgtttcaccaacgccaacagatgcaacaacaagcggctgcgctctcg
tcgtccaactcgccgccaagaatgtttgcacaagtggtacaacaacaacagcagcagttc
atcatgcaaacgcttcgtgaccaaaccgctccactgatttcttcgggaccaacgaatgat
ggtgtcactcagcctgtaggaccaact---------------------------------
------------------------------------------------------------
-------------------------gtgccgccgtcgcaaccggtgtcgccgtcgcaact
ggtgcagccgtcccagccgttgcagccgttctcatctttgccgccctcgcagccttcgca
gccctcgcagccttcgcagccctcgcagccttcgcagccttcgcagccctcgcagccttc
gcagccttcgcagccctcgcagccttcgcattctctgctgtctataccgccttcacaacc
ttcgc---------agcccttgcaaccggttcaagtgtcagcgttacagcaggacgaccg
gccgaacgattcgtccgcaccgtcgggactatcggttcggcccgcacaatcgccgtccat
gtcgcaaatccactcacagcagtccggtttgtcgccggcgcgttcggcgatttcgaccaa
ctactcgaccaactacgactcagatacatctagtttgcaaccgcccgaacagactactgc
gaccttctttcccgattcgaactcagttcgtgctgatcgcagtgtcgatcaacatgagcc
ccatgtaccgtccgcgctttcgttcccatcgttccaaccgaccctctcgaccactcggtg
caacaggtccgagaattttgacgacttgacgacgaacgaggttgttcccgcctcgccgca
gatggacagtgtgtggacgtccgcaccggtgcgcaacgtgggtgcggtgcaccgaccggg
tgccgtacctgggtgtctctcttgtgatttttgtcccgattgccccacacccttctgtca
cgtgtttgatcgtcaatcgctttcctcatgtgcggttccgcgcggttttctcaagactat
tctggccgactccaacggttctggcaaaacgtacacggtcatttcgatgtgtatgtacaa
cgattcgcgaaacaattgggtcatggtgcgcaactctcaattgccgtcctggcggtatca
ctgccagcagtataccaattgcaaagttttcgtgatcgcgtcgactaacgatgttaatac
gttcttctcgatgcgtcgcgaatttcgtgatcccgcgctccagttcaacataattctcgt
ggtgagcaatatggtctcctatacgggtaacaaggcgccacaaccgttccgcttgttcat
cgacgataacgacatctcgctcatgaatgtgatatccgggcagttcaactatgttctcgc
gtcggacatcacaccagcgaccaactcgttcgtcaaatcgaatcataccaatctcattca
aacgcacgacgcttgtatcgagacgttgttcgatttgccgcccattatgtactcgtgtca
atgttcgacgcagccggctaaacgttggaacttttcgtgttccatggacttttgcataga
tttgaacgcaggcaatgaggtgaacaactcggcgctgttgcggtacgtcctgttctcgca
ggagcattatatgctcggcaagttgacaaaagcgattcgaggcgggcagcgagatattca
tgaactgcgaaagattctatccgatccggaaaacgatacctcgttacgcgatatgcgctc
tgtactggcgaccaaggagcgcgagatgaacgagattcgcgggaacattcagtaccaaac
cgaccgtatcatgactgggagctgcatcatctgtttgtcgcgcgattacgattacgtggt
gactcactgttgccgcaataacatttgttgcgagtgtttggtcaagatcgatcgtcggcg
atgcccgtactgtcgtatcgagctcgacgctcgcaactcgttcactccggtcattatgga
caaaactcaaccagacggcaccattcgtatatccgattacttcgcgatatcgccggtcca
gcttgcggttcgctacgtgtcgcaactcgtggccgtgcatcgcgaacacatgcaaacgtg
caaaaatccgaccgacaacggtaattggtgtgccgcaaattccctcaaaatcgtcatgtg
ttcgggctctaacatgtccgtaatgagcgacttgttgtccgagtttgttcgtcgttttcg
cacgcatcacttgaagcagctgtcggtctttcagtcgtgtcccgagccggcggttttgct
catctcgaacacgaacaaggtggtgttttacgacctgccgttcgtaacgcacgtcgtgct
cgtgggcgaggtgaacccgcttctggcgcaaagtttgttgaccaaagtcaatcggtacgg
tcgtcgtagacctttgtacgtacagcagtttatcgctcccgagaacatgtcgatccgcga
gtacctcgtttcccgtggacgcgattgtccgcgcgttctccgagacattgtcagtgaacc
ttccaacggttcctatatggttttagacaattttgaataaacagtttgagtaaattctga
gcattttgtgattg---cga---------cctctcctcatccagaaatccagcaagtttc
aacagactcaaactccgacgcaaactccaccgcagagtatattgtcctatttttttgt--
------ttctctttacgcataaccgagcatgttccgccatcaaatgat------------
------------------------------------------------------------
------------------------aaaaaaata-----------tcgaattggcggaaaa
gtggtagtaaacggatggttgatacacatg------------------------------
-----------------------------ttgatacacatggtt----------------
gcgttcgga--------------ctacaattacaatacagtttgacctcggttggtcgaa
ccgaacgtggaaccttgattag------------aaccaccacgaccgccgcccgattgg
actagttgtcgacttttaggttgaccgcgtctcactgcgggtaacgagatgtgcgtaaag
tcgttgtacagtttttcgagcgatcgtacgaacttattaatcgtgcgttgtcccacgttt
tgtcggttgatgtcctcgcgtgtttgttcgagttgtgttattctaaactcttctcgcatc
gaactgttcttttgcaaaaatcgctccgacagattgactagttgttttttcaacacctcg
tttcgacgggtcgcagtggcgtaatcggtggtggccgtctcgtgggccgacatgcgttgc
aagtaatactggtaccagcccatcgtgtacacggtatttcggtcgagcgctacgtcccac
gtgtggacttgcgagtccggcacgatccaacggaagtgttgcagcggactgaacgttcgc
gcccactcttcggtctcgctttcaatctttacgtctccact---cgctttccatggagcc
agcttttcgcgcggcacgaggacacggtggtcgtcgattccacgcaacgtgtcgtacgtg
agtcccgagaaccacccttcgcaactgagctgagcgttcgtcgtcccagctagcggggcg
cacaagctgtacagcgaacgcactgcgcgattgcgatcaaactctgagttgatgcgcgtc
gatggtccggaccactcgtccaacatcgccgagtgatacgcaatcgcgatcatctgcata
tgcgtcgttcgcccgacgtccatcgttcccaagtcgaggcggtccaccgagtacgcttgt
ggatcggagtcggtgggatcggctcgcgggaaccctttgcgcacgagacactggtctgtc
tcctggctgggttcgagcggctgcaaatactggtcgttgaacagatcccacttttttttc
gtgtccaccagtcgtagcagttgcgcgtctagagtttgtgcgttgctcatgtttcgaccg
tgcgaccgtctagtcgttcgtcttagtgcaagctatcgattgggtgcggcaaggaaatga
gtgaagcggtagaaa----------aacgtggtagaaaaaccgttccgtcgtgctgccac
agaaccgctcgttaagatcccattctctcgaaactcgcacacgcttcaaactgtcccact
ttcatgggggttaacaacatatttaaatttttacgtcagaatctgatcgagctggactcg
gtcccctcgatcgaggggaactatgagttgtacgtcgatctggctatcatcatcgtaccg
ttgatgcagcgggcgcgcaacatcccgcacttcaaagagttgttggtcgacacgttcagt
cgatcttcgtccgaacttgtttcgctcatgttacgcgcgtccacggtgttcatttttctg
gacatgttgtcgccgcgaatgaagatcgagacgcgcgttcgccgttcgctccgccaatcg
gttgtcgcaaacgcgcgcgcggccaacggcgcggcggtgtccgcggacgggtgtgtgtgc
ggcgtgtgcccggcttgtgtcgaggcgaaccgcgatcgcggcgccgtgcggtacaacgtg
gtcaagctgcgcgacgtacgcagtatcatggccgacatcattgtgcgcagtatgtgcaca
cttgatccctcgtttgccttgcgttgtttcatcgagaccgacgtgatcggcgaaggtgag
atcaagtgtattcgtagtgctatttatcgcgctcgcgatccggctctgcgttcggcgcgc
ggtggacgcgatcccaccatcgcggtcctctccaacgataacgacgtgatcatcatgatg
ttgatgcaccagtatcactccttgtccaagctcgcaccctctttgttctaccgcatcatg
ttcaacgagctcacgctggacgtcgacacattcgtcgctccgttgcaatatcgtgtcgag
atccagcgggtatcggtcgaccgtttcagtctgtttcgaacaacgccgtacgcttcgcga
------------------------------------------------------------
------------------------------------------------------------
---------------------------------------------------------tgg
cggttgctgctttggctcatttgttgctgcggtaccgatttcgtccccccgattcgacca
ttctcggtcaaccgtcgtgtctacatatttaacgcttgtctcaggttgggtcacgcgcga
caacgtgtggccgcgattccgcctgggttcggagcgccaccgatgccgatgtacggtaac
gggtacgggaacaacggctacggaaacggtttcggctggccgcccggcatgggtggtcgc
gactgttcgtgcggttttatcaacggtgcgtacggtcccgtgtgtggcgctgcgttcagc
atgaccgcttttctcgaggagttacgttggttcgtcggtcttgtgcgtaacgtgtgttca
tgttccatccggtcggcgccgcgcggtgaaaacgaccgcgcgagcaacgcggcgaacgtg
accaaagttgcggcttggattattcggctctattggaacatcttgtacgtgattgatctg
ccaatcgacttttacgtcgagcagcggttcgccaccgatctgtccatgtacgtcaattgt
tacgttcccgacgagtacataagcatcttctcgctgttgcatcacctgagcgacgcgaga
gtgttgttcctgcgccgcgtgatcgacaagctgctcagcgtttcttccgagagaatcacg
ctacgctcgcgctgttagacagtcatgttttttttagcgatctggatcgtcgtcgtgcta
ttggtcctcgtcatgacgttcgacgcgtccaagtggatcgttaaagacctggcgaggaac
tttcagcgcaatatgaatttggcgaaactggtgttcaacatgttcaaattgtggggcaat
cgccactttgtgcaagaggccgacccgcgtcatctcgagatttcgcgcgacatgctgtcc
aacttgcgc---------------------------------------------------
------------------------------------------------------------
------------------------------------------------------------
------cgctacgaacaggaacgcgaacgcgatcacttttctcgactggacgctgtcgat
cgaccgttgttgctgtgtctctcgcgactatccgctacgaccgaacggtttgccttcgac
taccacgattggtcgtcttgcgttactacgctcactcggtagccgcctgcctgcggttcc
ggtggctccgcgttacgctgtgatttttcgtcttttttcttttttgtcggtggtggtgat
atgtggtggtgatatgtaccactggtcgtgcgttcgatggttgacgagagttgattgtgg
ttgacactgaatgttaatta------------------tggctgaggttggttgatgata
gtggttcgtaatggtggttaatgatggttgat-gggttgatggggttgatggtggttgat
gctggtcgatggattcccgttaaccttcgtctttttactctcgt-tttttgctctcgt-t
ttttgctctcgttttttg------------------------------------------
------------------------------------------------------------
------------------------------------------------------------
----------------------------------------ctctcgtctg-----ttgct
ctcgtc-ttttgctctcgtcttttg---------------ctctcgtcttt---------
------------------------------------------------------------
-------------------------------ttgctctcgtctttttgctctcgtctttt
tgctctcgtctttttgctcttgtctttttgctctcgtcttgtcgtcggtaccatctg---
-tacctccgtaccgtcgtccttgcgattcgatggttgatctggttcgaacggtttagtgc
caccgaacgaccgtgacgtttcactggtcgatccggcggctatccgttgctgttcttagc
gattaagatggtcattcgagatatgtttttcggctcgcagcacgtttacgtgccgagcga
ctcggacgcggaagaagattactatgcgcgaccgccgggcttggatcggttgccaccgac
gcgatggcggcgcataaccgatgcggatcgcggtacgagtcgcagctcgggtcgcagctc
gggtcgcagc------------tcgggtcgcagctcgggtcgcaattgtagtcgtggctc
aggtcgtgtgtcgtctcgttatgaagatgatggcgtagatgatgcgatgggtgaaacgag
gaacacgggtcccgcgaggacgacgcgaactccgaggacc--------------------
------------------------------------------------------------
------------------------------------------------------------
-----------------------------gcgggagggagtggtggagt-----------
------------------------------------------------------------
------------------------------------------------------------
--------------------------------------tcaacaggcgcaacgaacgcaa
cggacacaaagatcggctcaagggaaacaacggggacaagtacgcggaaagccgcaaaca
caacagaggcgcggaagacgatccgcgcaacggcgtcgcgcccgtaacaacagcattgat
gacgaggacagtgacgcgtctctgtttagcgaagacgggggagacgacgggagacaatcc
tgcggtgcgtcgtcttcgtcctccgactcatcttcgtctggatcggacgcgacatcgggt
tcggacgagagtaccaccactagttcgagttcgtcttcttcatcgtcggacgatgcgtcg
tctgtcagcgagtttgattcgagtcgggagtcgtgtagacgacgtggtcgtgtttcgggg
aatg------gtggtagtggtggtggtcgtactgcaacgcgaaaacgtgttagcccgggt
gtgagtgcgtctcggtctgtgcggccgaaaaaaaaacacctcgcgcgtaccggactcgac
gacgacaacgatcagccgacgtcgacaacgagacggcggacgaaagctggtcaacgcgat
cgaaacggcgagggagtcagcgacggacgtggtcgt------------------------
------------------------------------------------------------
------------------------------------------------------------
---------------------------------cgcggccgacgagtggatgaaccaggc
gatcatgacgaaccaggaagtcacacagggtactttcaaacgacgcaaaagagggcgcgc
gacggaacgttcgtacaagtggtagatttggacgcggtggatcgccccgatgtgcgtcgt
agaa---------agaggcgcgaacagcggtcctcgcgatcatctcggtcctcgcagtcc
tcgcgatcggcgggttcgtcgtcgcggtcgtcgtcgcgttcttcgcggtccgccgtgtct
cgggaaggcgatggacaggcaaatcggggccaagaccacgctgatccgtcgggtggtgcg
accagcgacacatctgttggcacgtttgggagtgccgattcgtatgcatcgaccgttcga
aagcgacgaaaacgcacgactcgagcgcgcggcgagactacggacgattcttcagcggcg
agtacttcgttcgcggaatcgcttcgatcgttgcatgcaaacgaccgggagagtggacgg
cgggacgat------------cggtatgctgaacgagacgatcgaccgtcggtttccgtc
gcaccgtctcaacgacgtcgtcgaagagccggcagtgc---------gtcgggggcgtcg
ggtggtggttccggcggttctgcggttgactcgggtgttgattccggcgtcacggtgggt
tctacggttggatcgacaaacgcgtcttcggtcggtgccgctgtcggatcggttggaccg
c------------------------------------gaactacgcgtgcgccaagagcc
ccgcgagctccgcgcgcaccgagagcatcatgcgcaacaactgctagtgcgaccacagca
acgacagca---------------------------------------------------
------------------------------------------------------------
------------------------------------------------------------
------acaacaacaccaacaccgacaccg---------actacaaccactacaacgcat
ggggcaacatgtacctgtagttgtcagtgtaatatctcgggggaagcgaaaaaacctgca
gcacgttcgcgtgcaaaagtcggtgttcaagggactagcggtccgactggtccaacttgt
tcgac-------------------------------------------------------
------------------------------------------------------------
-----------------------------------------------------ttgttcg
acgacgccgctaacaactacacatccctcgtgcgcgtcgaccgcaccttcgaccgcacct
gcgacgccgaccgtctcagtcggcccta------cagcgtcaacatcagaaacgccacta
gcagcatcacaagcacaaccg------------------gcaccaccagcaccaccaaag
aaacgtcggcatcgtaaagcgagcgaaaacgcggaacgcgaggcgcgagaggcggaggcc
gctcggttgttagctgagacc------gaggccgcctcaacttgtggacgagggtcgaca
ttgagtggtggttctggtggttctggtggttctggtggttctggt---------------
---gtttctggtggttctggtggttttattggcgatacgg---------ctggtggtgca
gcaccatcacgttcggcgggtccgtcgttcgaa---------------------------
------------------------------------------------------------
------------------------------------------------------------
------------------------------cgaccctcgcgtcgctcgcgacgcaaaact
ccgtccgtcgaccgcgataaccataaccaccgcgacaatcggctcgaggcgagcgacggc
gacggcgagtctgtgccccccagggacgaagacggt------------------------
------------------------------------------------------------
------------------------------------------------------------
---------------------------------tcgcgtaccgcaccgaagcgcggacga
cgcaagcgttcgtctgaaaactcgggcggtacgagcaaatcgagtcggtcgacggtgagt
ggtggtggtggtggttcg------------------------------------------
------------------------------------------------------------
----------tatgcggataagaggggcagcggcaacgacgggaacgacggcgaaggtcg
tgcgcgggaacgtcgtcatcgtcgcaagcgaagtcggtctgttgtcgatgaagagtttgg
cgcggatgacgacgcggcacagagttcggccggt---------------ccgagttcggc
cggttcgagtttcgtccccccgccggacgaggagcgcgacgcgcactccactcgcaagcg
cagacgtcgttccaggtcgaacggccggtccgacgcacctagtcgtatcgatttagtggc
cgaccaagtgttgactcgctacgccgacatgattcgtattcccgccggtgagacaggtgg
tactttctcttcgattttgatcgacataccggccaacagttcgcgcgtttttgctatatc
cgatccgcgcgactggggtgaggttttgcgcgccgccgctcgaggcggtttgcgtaccca
gcaagtgtttgtcttgctggccaatgattgcgactttgaaaagttgtccaaaacggactg
caaacaactgttgttactgttgcaccccgataagaatgatcgcagcgttcgtgctgcttg
ttcagtcttgttcaacaagtttcacaagtggtatcgggcgcaacagttgcagcaagattg
attgcgggtcgcaagtgcgttgaacg---------cgtcgactcgtttt-ttgcaaggtt
gttttgttggttaagagtgttgacgcagcgttgtgttatcgcgattgtgttacactagtt
accagtaccagcataccagcaagatcgttatgtgcgctctgactcgattggctctagctt
cgtgcgtcctcgcggtcgctgtcgctcccgctgcctacggagcagctgtgattgttacgc
acggaccgaaaaatttgacggcggtctcgccagcttcgacctcgtcgacatcattgggcg
tttcgtctaccgaatcgttttccgaatcgttttccgaatcgtcttccgagccgtcttcta
aaccgcctccgttgg------------cgcgttctcgacggcatattccgtacgaagagg
atcgtgatgttctagtcggtccgcaggagtacggtgtggccaactatttccgcggttttg
gcggctaccatcagcactactcgccacagtgtcgtttctaccattcgcgaacgatcgact
tgtccaacgatttgttattgcttccgtacgccgcgcgggtgatcgacgtgtcacggtatt
tgaatgcgaggcctcgttcgctcgtcctccaggtcgggtcaaggaggtttgctccctacg
agcatttcacgcgaaactgtcataaactactgtttgtcgccaagcggtacaactggatta
gagatttcgcgcggtccgtggatttcaccgacccacgagtgcgtcagcgactgcgagatc
gattgggtaaagctgtttcgaaacagtcaaaaatactagctttcgaggagagactggccg
aaaagctggtaaaaatgactccatattcggacaaaaatctcgatgagattgaccgcatgt
cgaacgccgacgtgatcgatctgttccgcaccatctcgcagctagggctcaactatgcgt
ttaattagagttggggcgtcacggtatag---acagtacatcatattcggtcggtcgttt
tctccgatcctttacatcttttcttttttgctttgttgtcttgttgacttgtcgacttgt
tgtcttgttgacttgttgactttttctcgttttgtaagtctatgttgtcggt--------
-------------gtcggttgtgtcggtttttgtcggttttgtgggtttgttttgtgggt
ttgtctatgtgaacggtttggtcgcttttgttggtcgtgttgttggtcgtcgttcgtttt
gtcgtacgggcgacaataaaataaaaacgagaggatcaatggttcataatggagcataat
ggaggataatggtggtgtgatggtatgatagtgtgatggtgtggtggcgcgatgctgtga
agtttgtg----------------------------------------------------
-------------------------------------------------------gatat
ggtgatgtgtggcggtgagtcgatcgggtttcgatcgggttgatcgggttgatccgctcg
gatgattacagatgaaaaagaggaaagtcaagaaggaagcgacaaggttagatcgagaag
ggtgagctgaacagtgacagcggtgatacagcgatgagatctttcgaatcggttttgttt
gtttcgtcgttcgtgttgtcgtttgtgttgctcgagtttcttgatgcagtcgtggtgttc
gttgcggtgttgctgtcagcgttgtccaccgagtattcgtccaacgagtcaagggagaat
tgtcgcaacgccggacggtggagccgcgttgcctctggtttgcgaaactgtaacagtttg
tcgatgtcgctgagctgaccggtcatgttgacgtggaaaaaacacttgggaaccatgcgc
aacaaaaagtactcgtcgctcggttcgatgcgcatcattgttcggaggtttgtgttgagc
acgaccggcacgatgtccgcgtacccctctttaccgtacaatacgtccaagttgggatta
cataatgctagtcctcggcggatcgcgctctcggtgagacacatttccagactgtactgg
tcgtacggataagagagaacggtccatccagtctggatatgacagctctcgcctggcacg
aactcgtacgactggcgtggaaatatgtaccacaggtcccatgcgaactctttttccact
tcgttcatgttgtgcagcttgattttgttggcgatcggcgacaagagtctgttgtcgtgc
atgtattggttggaccgcttagcgagcacgggtttgatgtcgcgtgtaaactcgtcccga
cgaatgagacgtaacagtggttgttgttggctcgatgcgggcacgttcatagtgaccgtt
gttgacgttgatgtaccagacggaattgacgtgttggttgttcggctgtc---------a
ccgcggctagtgttgttgtcactcatgtttgtttgacgaggtttggacgttggtcgatcg
ttggtcgatcgttggtcgatcgtttcggtcgtttgagtcggtgtcggtgtcgagtgttgc
gccgtcaacgtcgttgtcggtgcaccacaaaggcttaataggtcgaaatctcggttaggt
gcgaggttttgttcgaagtgttgttcgaggttttgcttgtggttggggtttgtt------
------------------------------------------------------------
------------------------------------------------------------
---------------------------------------------------ggtgtcgcg
agttgctcgatcagtcagtttgttgcagtttgttgtttcggtggtttggcgatgtgatga
tgtgggtggtggttcgtcgttcggcagttgtgtgaggttgcttgtttgatatgtct----
----------ggtgcg--------------------------ttgttggtaagtctt---
------------ctttggtaagttgtgggttgtcgcttgtgtcgtttggtgagcggtgta
tgcggt----ttgttgagcggtgtgtgcggtt---------gagtaaccgagtgacgttg
gtggtcgttg----ttgatcagcttgtttggcttgtttagttggtaaagaatttaaacaa
gaatgtgaagatgatgatcaccacgatagcgaccagtccccagataagcaaattctttcc
caccgagccgaccacgctgccgatacctgaccccgcttggttgatcgcgtcgaccaagac
atcggatgcggatttggattcgcatcgcagtacttgattgtcttgtagatcggcgtatc-
-----catcgcagagcgtctcgatacagtccaaattcttgttggcgtcctcgctgcacgc
tttgctgttcgcgatttcatcgggcaacgatttgctcgtgcaaatgtttccggtcgtcgc
gtttttgcacgaaaattgggagactttgcatttgaccacgttcgtaccgctttgcgtgta
catgaaacaaccagtggatttggctgcttcttcgacacatttttgatacactacgagtgc
ggtgagaccagccgcggaaatggccacactgtagccgaagaatttgaggaagccggtcct
ctttgactgctgcacaagtttgtcgaccgactgttgtagtttggcgtcgttcttcacaaa
cttgtcgatgtcatccaccgtgttgagagcctttttgtccaaattaaagcccactttact
gcggattatagcttcgtcgtatttcttgatcggaaggtcgggcagttcggtcgcggcctc
ggatagcacctttttgattgccttttgtacgttcgagctggctagcacatccgtatcctt
gaaagcaacataaaaagagtttgaatagtcgccgagtcgcgaaaagtgcacgaagtcggc
gatatcaatcgcacctacgagggctttgttgtccacgaccttcatgtactttgtactaaa
tagatcggacaattcattcaaattcagtcgttttgcttcgcccacaatgttcttgctagc
ctcccctatgtcgatcgcacctgtagccgtttttttgctctttcgtacgagtcgtcgcag
tgatccggcgaatcccataacgatcggtcg-ccttttttcccctacttatttagaggtgc
gtatttggggctctcaccggcgcgcg------------gatagtatttcattgacgtgcg
ggctcgagtcgttcgcgggatccacctcctaagagagacgaatcacgcggtggtgcgcgt
attactcactacattactcacaccgatcccatgttttccctcttttggatcaacccgaca
gatcccagcgatggggccagcgatggggctgcaaccggcaacactggaaagaacgacgat
gccggaaaggcggacgcgttcggcgtggagcgaaacg-----------------------
-------------------------acagtgtttttgacgtcaataccatcaccacgaat
gggtctgaacgtgcagcaggtagtggcgacgcggaaaacgcggaaaacagtagcaacacg
cgtaacaacacgcgtaacaatacgggtaacaacacgcgtaacaatacgagtaacagtgtt
ggtaatggtactggtaacaagggtggtaacagagctggtaacaagggtggtaacggagct
ggtaacaagggtggtaacagagcgggtaacagagcgggtaacagggctgacaccaagact
gccggtatcgatgcggagag----------------------------------------
------------------------------------------------------------
----tgagtctggtaacgatagtttattcccaccagagttggtcgacgagttggcgttgg
tgcgcgacgctctccatttcgctgtatcctggcttggttggcgtaaatggttgcgcgcca
gtgggttgctcgagtggtgttcggctggtgttctcgttcctagcggttgtggttcgttcg
tccctttttggcagtacgagtctgattggttgacctatttgtctcggttacgacttgatc
gccgacgtcgcacgactgctgctgcgaatgccggtctcagcggaga---gacggtttccg
cgtcgccctacgttctgagcggcggcgagcagttttcccgcgccgacgaggaccgcataa
cgagactcgtgatgcggcgcgcttggctcgaacgattggaacgcgagtggtgtcgcgaca
actcgtatgcgttgcgtcgcgaccgtcccgctctgctgacgttccgcagcgcaaagacgg
gcgtcccgttcgaacagccaatcctgtacagcgagtacgctcgactctcgttcgacgaga
cacgctggtacgccgataaatgcgatctgatcgatttcaccgcgcgtctcgtccgcaccc
tcgtcgaccgatttggtcggatcggtgtggtcgcggcgcaccgttccgatcccgtgatcg
acgcatacctcgacaacgtgacggccgtcccgttgtggcgtcacaagttggacgagacgc
tcaacactttcgacgacgaaacgctcgacctgatgttgcgtgcgctcgccgtgtgccgct
cgcaccgcgttcggtctgtgtctgtgtattcgaacacgccgagcgaccgttgtcccgctg
caggcacgcggctcgtccccgcgtccacgccgaccgaagggcttcgtctgggttcttggc
cggcgctctcttttctgctcgtcgatctccactttgtgcgtatctcgcgacagacgcttt
ggggcgacaccctgcgcgtcttcatgggtcggtttcagggcagtatcgactcgctcacgc
acgaggtggacgattggatgaccgtcattcctgtgcccgacgtggaacgcgattcgatct
acatcgttcgtgtcgacgacgaccgagttctcgcctccagattgtcgcatgtgctcgtgg
cgcgcagcgacttgcgcgccctgctcaactacacgttcctcccgaatgagcgagcagtcc
tctatggcggtccttcggtcgccgagaccgctgctctgtcggccatcttctccgcgcagg
aatcgcgactcgctttgctcaaggcctccgcggcgccgactgatgtcgattacagcgacg
gtccctccgccgaggagttgagcggatccaatcaagtgtgttgcgaccttcgtgaggtgc
ttttgcgcgcgcttcaactttgtgcagttggtgtgtacagtttgcgttatacggtcgcgc
ccctctcgaccgacgagtccgaacgagcgagtcaagagcgcgcttcgagacgcgcgtcgc
acgaccgactgttgagtgctttcctccgacgtagtggcgccgttcgcaatcgctacttta
tcgacagcgggatcgagcgcggcaccgcgttgaccgaggcggttttgtcgtttgccgcac
agcgcggcctcgatcgggacgtcaatcgtttgcgcgtcgacgacgtacgagcgtacgctt
cgtacaacgaccttgttgcggaggacgcgagtcgtcccgaggtgggtggagcgggtttcg
agtgcgtttttgtggccaccagtgctttgttggcggtcgatggtgtagaacacttcaccc
gtcttgccaatcaacagttgcgcgacagttggccgagctgctcgcggtacggtatgttct
tccgtcacgagcagtatcccgacttgcatatgttgttgcttcccgccgagagttcacctg
tgttcgatcgagtcatcgatttgccggacttgacccacgcgt------------------
------------------------------------------------------------
------------------------------------------------------------
---------------------------------------ccgccggggcgaacgcgattg
cagcgggcgctgtggtacgcgcgacagatgtacccagttcgggggacttagtgtcgagca
ccgtagtcggttgtgcgggttacttgcggctctgttttgtcaagttgcgaggcgcgggga
gcaatgagttttcggagcgtgcattggtcaatcccgcagtcattgcggcgctgctgcgcg
aaatagtggctcacatcacgatgagcgaagcgacggaacggcggtctctagcctattctc
tgtcgtattcgccgctcatatcggtcgctaccgcagcggttaccaagcggaacgagacga
acagggacgggagcgatcaagacggtcaagctgtagacggtgcggaaagtatggacggcg
tggaagagtcgactagtctgaacgagcgaagtcgaccgtcgttgcacagcttgtttgatc
gagatcggattgcggccatggtgcggattgatccgtttttgtccatcagtgcgtgtcgag
cctccgtgtacgacgatgtggccacacggcgcatcagtcgtttggtgtcgcgcctaccgc
gcttcttcttccctaactgcaagttgtggcgagcgctggacgctatgccggtaaagtgtg
cgtttgtacgcaacagtcccgtgacttactgtccgcggttgttgtttgacggtggcctct
ccctagcgcaacgcggtatcctcccgctcgaggcggcctgtgctaacgacacgtggaagc
tgtacctcttggacaacgtgcgatccgggaaaccgatgccctgcgatcgaacgtacgtcg
gaccacctcgatcacgcgacggcgacggcgcaccgctgttctactacgagccgtgcggcg
agagtccagacggtgacgatgctagcgcggggacctttgatcgcgttgtcccgccgcctc
cgccggtctcgggtgtggacttgtcgcgcgaaaggaacgctgatcggacagtcgtacgcc
tcgtggacggtcaagtctcgatcgggccggtcgtcccatatttcgcctcgaagaatgcgc
acggtcgtgattggatgttgtacggactcgacaacacgctggctaccttcgactcgctgg
tggccgctctacgtatacaacagtcgctcatctcggcgccagtcgtgcggctcatcaatt
gggacgagcatttcccgcccggcactcccgaccggccactgttgcagaagttatcggcca
agcgagtgtacctcgtgaacggcgttctcggtttctgcgagcagcaaaccaagttcgtct
ccgcctccaaagtggatcgaccgaccgagcccatctcgcccgcgaactttgcaaacgcgc
tcgtgcgacccggcgactcgctctgtttccacaacacggtcgaccgagtggacccgaccg
tccgcatcgcgcccatgcatttctatcatcgggtataccagagcatggttcgcgccgagc
gtcaccccatcatcggtgacggtggctacgtggacctacgtttccgcgagacggatgact
acttttgtgctcgtgtttccaatgtacgcgcatctggtttccgcgcgtggatttgttgca
gcgactcgccgaggcgcagaccacctgtttcggtgacacgccgcgacacctcgtcccgct
tgtcgacttttacgcgaggcaggcgctcaagcgcggtcgataa-tgg----------cac
accgaatggtcggtattcacgagtcgagtcgtcgtaacggtcttctttccgtctccaacc
gtagcgtttttgccgcagtttg--------------------------------------
------------------------------------------------------------
------------------------------------------------------------
-------------------gctcgcatttggctcgtatttggctcgtatttggctcgtat
ttggctcgtatttggctc------------------------------------------
------------------------------------------------------------
------------------------------------------------------------
------------------------------------------------------------
--------------------------------atatttggctcgtattttttgcgataag
agacggctgagccgcaagcgcggcgttgaccatcgattccgctcgtcactcggttcgggc
gactcgatttctctttccacatgttccctttcgattttcacccaattgtgtttttcgtgg
tcgtctttgttgcagtattggtcgttgcgttctcttcattcacgcagattctggtcgcgt
caactgcgcacgagcgtgttctcgttcggttgagcgaggacccgaaactccaccgtaccg
gtgagttcgtggtccccgcgtccagtgaaacggtgcggctcttgcgtcgtgatcttcgag
gcggcgtctcgaccgtttcgtcggcctccactcatcgcttgggctttgcgcgcgctatcg
taccgatgggcggtccggccgcgaacagcgtgacggtcgtgctgaacgcctcgcgtcgag
cgcgcgggacgtggtcgcgcaagcgtttgcgtcgcgacgacacgacgccccgcaccattg
cggatgaggatgagga---tgaggatggtgattattcctcggatgcggatacggacggtg
gtcccgactgtggcctcgacggtggtctcgacggtggtcccgacggtggcctcgacggtg
gtcccgacggtggc----------------------------------------------
---------------------------------------------------ctcgacggt
ggtcccgacggtggcctcgacggtggtctcgacggtggttggcagcgatcaaaatcccgt
cggaaacgcggtgcgacttcggctgttgggtcgaacgatgccagcaacaagggtagtgct
aatgg------tggcactggcaccaccggtggtgttggtggtgttggtggtatcagcggt
ttcatttgtcacgactttgtccaaccgttcgagtgcaatctggacgccggcgcaagagct
tgcgatttttgcgtcgatcgtcgcaccagcgacatcacgtgtgttcacgtgtcgcgaccg
cttcgctatacgttggaggacggctaccaacggtcgatccttgccaacgcggagccgcat
ctcggctggtgtttgccgcgcgagtttgaacggcgtctcggtcgcaattgtaatccgaac
accggccgttggctactatcgcgttcggaagacgggcgaccgcactttgtgtgtcggtgt
cgctatccaaacttgatgaccaactcgtcgacgatgaaagatgactgttcgcttgcggtg
ggttgttatcccggccaactggatgccgactcgcgcgccggtttgatcgatccctacacc
tcgggtttttgcgaatgtccggcgttgtaccactcggactttgattcgacagtggggccg
ctgtgcacaccgaacgctattctggacgagcgacgcggtagcaagggtctcggcgatgta
ctagaggcggctggtctggcgggcgactacaaggcgctcccgttgtcgtatgtgagcacc
aagtttctcggattgttcgatggcggtcaaacgactaccgcggtcgattcggaccc----
------------------------------------------------------------
------------------------------------------------------------
-----------------------------------------------------acgactg
cccgacccgtgcaccatcgacctgttgtccggtcggccgtacgcaaaagacgaggaaggt
tgtttcgctgttcgcaagtggattgtctcccccgagatggacgaccgtaacaagttgttg
tcgcggtacgacgaacgccgtgcccgcgaaggaagtgc---------gacgggcgagacg
agcggcaagagcaacacgatcg--------------------------------------
------------------------------------------------------------
------------------------------------------------------------
----------acacgagcaacacg------acgagcaacac------tcttgccgccgtc
ggttcgaccgatgcagccgagcggatggatcctggtcgtattgtcgtgtactgcgacagt
cggagtccgcggtacctgccgatacagacttcgagcgattacttgctcaacaaccacggt
cgctacccgaacgcgtgtttgcgtctcgccgacgggctcatgtacggtcgtcagacggcg
gccgagccgttcaacgtttcgtcgttgttcttgttgtcgcactttaacggcaaataccat
cccgatctcggggtgttgttgaagcaaccgacaccggagccccggcgcggacggcgcggc
gacgaacggttggagcgtttgttcaatctgatcgacgagtttgctgcaaccgacgagaaa
ttccgcaacaaggtgttgttcgcgtcgcacccggtgaagccgtacggatcgcgtccgctg
ccactgcggcacgacttggacaactatttgcgccacggtcgctcgtttgtcatctacacc
aattttccagacatgttcgagatgacggtcaaggtgggcaagcacgcgcaaccggtccgt
cgtgcgatctgtccgcaattgttgcgtctcgtctacagtatgttcagggttgctccgatc
aaagcgaatttggtgtacggccagtacgtcaacaagttttaccgcaaaattgaggcgccc
tcgccgtccgatcggttcaaggtgtgggcggtacaaaccgacaaagagtacaatgcgt--
------------------------------------------------------------
------------------------------------------------------------
-------------------------------------------------------actac
gtggggtcgagttggacgcgcgagaccggtctcgtgccgccggccgaccgtgcgttctac
accgagtggcgacccatcaaaccgccc---------------------------------
------------------------------------------------------------
------------------------------------------------------------
------------------------gagctgcagaccgttcaacgatccaaaatcttgttc
gagccggacatctccccagtggacgccgtgtaccccgctccagagtcctactgtgagaac
ttacggatctgcaacacaccgaagatcatttcgggcacgaccggccactttaatctgctg
cccagcttttggacaacggtgtatcgcgacgcggaccgtccactcgtgccgaacgctttt
catcccggtttcgacacaacggtgttgctcgccttcttcggcggggatcagggtgtggag
acgaacgaacgtccggcagaggtgttacttgtagccgatcaactggcgctcaattatatg
ggtgtgcagcagtactcgcggttgttccgtcacgaccgcaaccccgagaatgataagaag
aaagcccgaaaagaggagcaggagaacgaagagaaggaagctgaacacaagatggacgat
aaacgacgtttcgatccggacgcaactgctaagcggaccgagcaagaaagcgctaaagac
acgcgcgcgatcgaccgactactactcgggaaacagggtcagcagatcctcggcgacggt
cggtttatgctcggcggtcccgcggtcgaggcttggcgcgcctacaccggcgaaaactcg
gaaagctccgactctgactccgaagcgtccgaacgtaaccgcgatgctgaggaaaacact
gcggacgacggcgcggaggatgctggccgcgttccaacgaaacgagcgaggctcggttga
gcgtttgtggttcgtttgtggttggcacgaccgccgaga---------------catagt
ggccgca-----------------------------------------------------
--------------------------------------gagggtggccggattcagtggc
cgcagtgagtggctgcagttagt--ccgtagt--------tcagttagtccgtagttagt
attgatagtttcggtggatacagagagaacgcgcgtattggt------------------
------------------------------------------------------------
----tttgcggttgtgactgtcgcgttcgttgttgcgtttaacgagttctctcggtgtcg
attgtactacgggagggcataggggggtggggtttagagtgtttcgttcaggttttgttg
ttgcgttcctcgttgtgatgtcgtttcgtgtggccgacggaccggctgtttttttaagag
ttgagtt-gtgcgct----tgtcgcgcttttgcgccgtgccgtcgatctcactgtatcgc
tcgttgttctgtttcgcgtgttattatgtactacttgccgctcttcttttttggcgcggc
agccacattgatcgtgttggtggttttgctggctcgctcgcagtggggtggca-------
------------------------------------------------------------
----------acgagttggttcgttcgacggaaccgggtccggtctcgtcgcgtgtgcgg
ttgaagccgtggcgcgtcgtcaaacgttcgttcaaggtgcccagcggcgcgagcggctcg
agcgg---------tgccgattattcagctacaacgatcgattttttgcggcagtcggtg
ttcgatcgcgcgtatgacactgctacggcggcggtcacgcgtttagtggcgagcgcaact
tccacctcgttggttgacatggccgctatggtagccgactcctcgcgacccgactacggt
gccacgttcccggttgacgcgacgatctccaaacaactgggatttgctcggtcgatcttg
ccctacaaacgcaaggacgtggtctatgtgcccgaaatttcacacgattcgaaacgttgc
gacgagtggatgaaaaccggtgtcaagaacttggtttcctgttcggtttccagaggttcg
gacgcctgcttcgtttgcatcgagtcgcgtaagtacaaccgttcgtgcgtgcacgttccg
tccgcttttcctgtgcaaacgtacaatgaggagacgatcacgatccccgcgagcagcaag
acgaacaacaaagacgagggttggtgtctaccgtccacattcgcgtcgatcgactttgcg
agcggttctcccgtcccgatacaagaaagtaaacgcaactgtaatccgaacacgggttcc
tggattcttgcacaactcgggcaagatggcggtagtttcgactcgtcctacaattgggtg
tgcaagtgccggtacccctcgctaatgaccaatttgaaccacagcatctctcaggactgt
cttttgccggtgggttgtcagccatacggctccttggacccggcgtccgtggcgggtaag
gtcgacccgtatgtaaaggggtattgtgtgtgcaacaagggttatcagagcgactttgac
aagacggtcggaccgatctgcgtggaaaagaacgttggcgatactgattacgagactata
tggcaggtcggtctaaacaactttaccaagttggacaaatcgttcgtctccactaaattt
ttggatttgttgcccgtagcattgcgttcgaaccccgtgcttcctgacccctgttcgatc
gatgccttctcgttgaagaagacgtcggggtgcaaagtccagttctacaagatcaacaat
acgaacgttgcaatgtgtgtgacgaccaatctgaactacattgcgttcacgagtgacacc
gattacctgcagaacaaccacggacgttatccaaattcttgcttgtacaccggttcgcac
gagcaaaacggggctattccgaactcgcccgactcggttctcacccacgccatactcagc
ttttggaacgacaagaacttaccggacgtcgggctgacctatgtcaagaatagccaggac
tcgcgagaggatcccgttcccgctcattacgagcgagccgacgccatcatgagtattttg
ataagagacgatacgtatcaaaattggcgaaaacgtgaggtgaacaaaaagccttttatc
ggaccgtatttgcgcaacatgacgttccgcgtgcatgattttttcagcgatgatacaaac
tgtatcgtttactacaacgattttcccgaggtgaacatcaagtacaacgtggcgacgatg
cgcgatctcgtaccgttgtttagagacgtgatcggtccggttgagtggtccgatcggcgt
atgtggatggtatcggaccggttagaacctcatcttcgtcacctttactacgcgcgcctc
aatgcgcatacctaccaaccgcaggaatttgaagagtataactcgtttgtcaaccgagta
cacgctccggggtgcacggggtacggacgcgtcatgccgaacgaggtgccggtttacctc
acgttcttctcgaccatcacgcccgatttgccggtgaaacggtttcgtcaatcgttttta
tatccactcgatcaggattggtatcccgcttaccagtcgacggagggttgtaccattttt
gatgagtgtaagatgtaccacacgcgcgacgagtacttgtccaatttgattcacgacttg
gtgacgagtgtcacggtcgggaatcgtaaactcctaccgcacaagcggagcaagcggttc
gacgcgaccttgcagatctttcgtactaaattgttttacataatcatgtgtaaccgttac
tctcaaaactaccgttcgtatcaacagttgtccaatcggtttcccactataccagatggt
ttcaagcaatacgagtaaatcggcc---------aaacgaagcgacgagaaacaactcga
taactcgaagcgagaaaaag--aaaaaaatatggtaggacgacgcgccgtttggagacgt
gatggttgacgttggtcgttgttcgaaatttacagtcgtgctcgcgtccgtgcttgcgtc
cgtgctcgcgcccgtcccggttgcgttcgcggtcgtgctcgcggtcgtgctcgcggtcgt
gctcgcggtcgtgctcgcgtccgtgctcgcgtccgtgctca-------------------
----------------------cgtttatgctcgcggtcgtcccggtcgcgttcgtgttg
tagtacgcggttga-ttttttttggttgtttctgg-attgctccggcagttgttttatgg
ttgccgcggtagtcgatttggtgggtagacggtccactctaatcggtcaaatcggccatc
tgtctcttcagccggtcagcttgctcgcaaacctaggtgaggaggtgagcgcaccgagat
cgctcgtcgttttttttcgacgccaagcgttttccgattcggtgcgaagtgttcgctcgg
cgagcgcaaagttgcggtccagtgaacgcgaaaagttcttgttcctgagcgcacaggcgc
acggttttgttgtggggtcggttcgcatcgcgagcgcg-gtgctgcgcgtgtgcgaggcg
cgtatgtgtcgcgcgggtgcgtcttagtggacgcattttggt-------------tagcg
tgcttacctgattcgacattgattcggtacatggagttcggttcaatagagttcggttac
acggggctacacggagcgggattaggttacgcgg--------------------------
------------------------------------------------------------
------------------------------------------------------------
------------------------------------------------------------
--------------------------------------------gattgggttacgcggg
attaggttacgcgggattaggttacgcgggatttggttacacgggcacgggggttgctgt
agagcgctgtgaatcgtttc-gaacgtgtcgctgaacctctcgcaacgatttaaaacgtc
tcagagtgtttcgg-acgt---------------ctcgatacgattcaaaacgcttcttc
gttctgctcgttttgggcattttccatgtcgcgcagtgagtcgccgaacagtgcgtacag
gaagggcatgcgttccatggcctcgctgaacatgtacataaagttcttctcctcgagtat
taggcgagatttgatctccagtcgcttgaaaaagtcgaggatctgtttacagcggttcga
gttgaatcgccgcgccatgaggtgttcttggcatttgaggatccacgcctcgtcgagcgt
cttttcctcgagacggtttgcgcgctccgcgccggctgtgatcgacgtgagaaggaagtt
gtacgggaatatgagcgagttgatatcgcgacaccactcgacaaagtcggtgagtggcga
atcggtgaa---------------------------------------------------
------------------------------------------------------------
------------------------------------------------------------
------gttggcttcgccgccgttctgatcccagccaccgctgttcgccatgaacacggc
gcgcatgatgttccagtaatcgcgtagctcgttgttcttgttgctcatgaactcgttgta
ccgatcgataaagttgcggtgctgttggtaccggcgggccgcgtccgcgttcgcgttgct
gcgcagtttgccggcgttcgcgccaaacagtgctgcttcgttcggtcgcgattccacggc
cacgttgtgcgactcgccaccgatcagttcgtcgttcagcgagcagagtggctcgatctg
gatgtagatgcgcggactgcggtcgtggttgcgcttgaagaaacgaatccacgcgcgctg
gtcctcgccgcgcccgatgctcgcgaacaatcgttgcaggttgtcgcacacaaagtgttc
cttgatgtgagcaaacacgtcagaccgcaggggccattcgtgtgtacgtaaaaacactcg
tcccataaactgaacgaacatggtgcacagcgtgtcgcctttggtgaggtatacgtcgag
accggaggtggcgttgaacagatgcgcgggcaagcgagctaccgcgcgacggtacgactc
gctgttagtgttcttgaagaagtggatcgattggcgatcctcgggacgcgctaaccgaac
gcgtgtccagtgatcggttgcggagagtgcgctggccgaccatgattccacgtcttggct
cgagaaccgttcggtaatgatgttcagtagtaccgtgaacaagatacccgtcccgaagaa
ggcttcaaaatgagtgttacagtggtcggtcgacacgatgatccgatgcgcgagcatgga
gaacatcgagtcgagcgagtggaggtgagcgcgatgcagtggcatgggttcgcggtgcga
cacgcagcccgagacgaacaatttctcgtatatcttttctcgggggaacccgttcccgtt
tacgaacagatcgtagaaacgtaggaagacgccgttcatgttgcgaagcaagtcgtggat
gagcgacaactcgttttcaccctcgtcctcgtcgaactggtcggtatcgtccggaccgcc
gttcacgctcgcgtactggtggtcgctcgcgtcgagttccgcgccgttcaattcccggtg
ttcgccgttcgcgtgctgaccggcttcgcgcgcggtcgcctctttgttttgcttttgctg
ttcaaacagctggtacacgcgtcgaccgttttcgagcaccgtctccaccagtgttttgca
caactccatatagtgcgagaagtcgcgcacgccgttcaacacggtccattgttcgagttc
gaacgcgttcagctcggcgggcgaggcaaagtcttggggcgcgattccgccgcgcaattt
gagaatgtacgccaatacggagcagcacacacgcaccacttcacacgggacgttttcgag
tacggtcagcgtttggatggccgcggtgttcgggtcgtcgcacgggttcacggacgggtc
cgctttttgtgcacggagtaccagcaggttctccaggtgcacagtcatgcgggcggcccg
ctcgggaaacgatgcctccccataacacgttcc------cgtgttcgcgttctcctcttc
tacttccatttccatcgcgtctccattgggcaacatgtctttcgctcgttccacgactgg
gtgttcggtcaaaagttcggtcaaaacctcggtctctacgtcgcggagtgcgaaaactcg
aaggaaactcgaaccagtcggagaatcttaatagtctaagcgaggagaaaacctgtgtgt
ctctgtcgcgccgaaagagggtgctcgagacggc--------------------------
--------cttgcggatcgttgtcggatcgctttcggatcgctg----------------
------------------------------------------------------------
------------------------------------------------------------
-------------------tcggatcgctgtcggatcgctgtcggatcgtt---------
-------------gtcggatcgttgtcggatcgttgtcggatcgttgt------------
----------------------------------cggatcgttgttggatcgttgtcagt
ttcgtttgcggtgttggccgatcgtcatcgttcgtccctgttcgtcgattgctgctattc
cgcg-ttttttgcgactgcgccgatcgttacgctgcgccgatcgtcacgccgtatcgatt
gttccgt---------------------------------------------------tc
gtaccgatcgttacacccgagcggatcgctacgtcgcgccgatcgcggaggaggagaagg
tagttacgtcgctcgcggtgtgcgc-----------------------------------
------------------------------------------------------------
------------------------------------------------------------
----------------------gttcataccagtttcgtcgatcgagcggatcggatcga
tcgaccgatctgatcg--------------------------------------------
------cagtgtgttggtagtagttttgagtt-------gttgaccgacactttggaaac
cggtaaattgggatcggtgagaagaagctgagaagaagcgaagttggagagcaactatgc
acggcgcgtacggtat------------acacggtactcgtggtaccgctgagtcgaaac
aagtcgagcgaggatgcggacgacgagggaagcgacgggcagccactcaactcgagtcgg
ttgatggagcgccagcacgagtggtgcgtgtcgtcgcgcgagcccgtcgatccggcggga
ccaacggtagaatatcattgtcggtgactccggaactcgtgggtcctcgttccagcggag
tcagtggagttggtgggtccgggccccgtttaacctcgacgggaacgggcattagtatga
gcacaatggtgagttcgggtgttggtgtacggctcgaaggtggtaacgatcatcaacaac
tgttgtaccatatcgggaccgacgagaacgaggaagaagaggaaacgaagaaggagaaaa
aaggagagactcgagcaacgacgcgcggacgttgtcggctgtcctcg---cgtcgtcgtc
gtactgatcgtaaccgtgcgcaacgacgagcctcgtggaaaaagcgt------ggcggcg
gtcgtaccaaccggttcgcggcgcacgctcgcgacgatggggacagcggtgaggacggga
acgacgagaatgacgagccggtggacgacagtgatgggaacgatggaagcgacggaagtg
atgcaggtgaccgtcggacggaggtcgacgatgttgacgacgaggatgatcgaagcgagg
cgagcgatgacagcgaagagagtgtggcgcgtgacgatgtcgacgagaccgacggtgatg
gactcgacggagttggttgtgacgacgacgatgccggagacagtgacactgggaaaaccg
aaaaatacagcgatggtgatgatcccgaggacaagtatagatatgggcggttcgaacgtt
cacgtttagctggtcgtgcgagtcgcactagtcgcgccggttgcgctg---------tcg
gtcaggatgggcgtgttggcgcgactcgagtcggtgtaaaagttggttcgctcgattcga
cgatcgattcgacgatcgacggtatgtttggtagtttgccggtgaatcgatttttgtgtg
aggtgttgcgcgccatg-------------------------------------------
------------------------------------------------------------
------------------------------------------------------------
--------------gcttatcccggtggtcgctcgattatgggcgctgcgtgtggatcgg
tccaaaaatcgctcaacgagattgaaccgggagaacgagagtcgagaa------------
------------------------------------------------------------
------------------------------------------------------------
---------------------------------------------ccgtgt---cggacg
gaaggtccggtgcgctcaatacagtcaaggcggctaatgcgactagtgcgatcgacgcga
cgaaaagcgtgtccaacgtgtccgatgtatccgatgctaatacgtctga---tgtaactg
atacaaccgctggtgtgcagccccagcaatcgtcgcgtgcaaagcggggtggcggtttaa
gtcgtgcgctcttgaacaggatcacctcctcggcgttcatgcggatgaccaagaagatgc
gccaacaagtgctcactcgtatgttcaacggtgtgcacaaccaactggtcgtctacaaca
tcaaaagtttgttccgcatctacctaatctatcatcgagaggacgcgctcatacacacta
tttgcgacgtgttcaataaacgtttcgtctttgacgcggcccagctacgtgccgagattc
tcgctaaaaacacgaaaccgttcagtcgaaaagtgatgcggaacaaggtttgcaacgatg
tcatgatgtcaaacccccatatcctgcgtttattcgatttgcgagcactcgcgtactatc
ggaatcatctggtcgactcggctcgctacctacattgtttgtcgaacggcttaccggtca
ttatgtgtttgaacgaatcggacgttgactacatttttgaccggtgtcgggcagcacatt
ctcgacgtcgtgatttcccgatcgacttgctaccgagctgtattcgtgagtcgtttgcgc
gattgctcggtctttctgcccgcgggaacggagggtcgatgggtgctcgcggtttggtgc
gtctcgtgcgaccggacgatgaagaagatcgcgcgactggcaacaacaccgaccagacaa
acaagacagataaaaccgtcaaagtgggtggaaccgacacgatctccgcgaagaacgatc
gtggtaattcgactaatcccgctaggttcgcatgtccgaccgcttcgtcggtcgagacga
atttgaatcgcgagttcgatcggaactcgggtcacgtcgttcgaaatgtcggtctgaacg
ttggtcgacacgtcgttcgtaatgtcggttgggatgttggtcgacacgtcgttcgaaacg
tcggtcgggaccgggacggtggacgatacaatgatcgaaataccagaaatatcagtcaga
atatgagtcggtttgttggtcgaaacatcgatcgaaatactagtcggaacattggtcgta
gtcggaactttggtggacgagatttcagtagtatcaatacgaa---cgttggtgagaatt
ttagttgcggtcaacgcgtcgaaaccaccactgtcgttgactcg------------aacg
ttcatcgcgatgaattgtgcttcgacggtagtcctcgatgcacagcaggcactgtggtta
ccagtcgcgcttctggtcgcgcttctgatagcgcttctgg------------tcgcgctt
ctggtcgcgcttctggggattcggttgacggtaatacagcgactggcgtgtttggtgcgg
tcggtaccgttaataccgccgtttttggcgctgctggaactagtggtcgccgtattgtta
ccatgatcactggtagtaatgtcggcaaatcgaccaaaataccgagatgactcttgggta
aaacggaccgccgtgtcgacggtgtctgcggtaccgcgcatgttctgta---------tg
tgattcgtgttgatgtgtgtttttattgtgtacattttgccgattgtacatcgtttgcgt
cattac---ctcttgtaccccacgatctaatgtaccccggtcgaattaaataaactgtgc
taccac-aaaaatgttttgttcagctatttctttatcccatctggttacgtcacgttctt
ttttg-------------------------------------------------------
---------------------------------ttcttgttgttcttggttctcatcgag
tcgggttatctgcgtttctggtttccagcggtttcgactgactacca---accaattgat
ttaccgctctct-tggttattggttttctc---tcgtcttctcgtgt---------ttcc
gttggtcctcaatatctcttttgtttttcggtgtttctcta-------------------
-----------aggctatcaggtgggaagcgtcgtactcgtcgcgctcgttgtactcgtt
gtactcgttgtactcgttgtactcgttgtactc---------gtcgtacttgtatttgtc
gtattagccgagtcggtggagctagttgtgtcggacgtgctactcgtgtt----------
--cgtcgttccgctcgatttgtttgtcggtgttacgtccgcccccgaagtctcagtggtg
aaggttttgtcgaacgaacagagagcgaaccgggggaagaagtcgatggtgttgaacaat
cgtccgtctctcgtcgaggtgtcgttggtcgtcgagtcgatcgtacccaagttgcacttg
ctcgcccaagcgttcaacgcgttcggtgttttgtccgacagattctgtcgttttttgacc
gcgaccgctcgctcgaacgtctcgtcgatgcgagtggagttgtcgcttacgtcaccaaaa
ctggtttcatcaacggaattatcggacgccccgggcgttttctttcttagcgcgtattga
gtgcccacgttctgcaggagggccgcaaacatcaacgtgtcgaccagcacgcacagaaac
aagcacgttacgacagcgagagttgccagtacgatcgcgctaaacggttgccacacgtat
ttgcgaaaggcactttttccagccattgcgtgtgacgcgcatgccgtgcttacgtgatcg
tgttcgatccccaacacgattgcaaacgcagcaaaacagcaccgcgatttttgttggcgg
tcgtggt----------aaaaccgctgagtaatgttcgtaattatcgtaaccgtcgtaat
catcgtccg-aaaaaatgtccgttgcgttagtcgaggaatagaacaactgaggagtcgag
tctgtcccg--tttttctcgttatcgttcgctcacaygttcgttcgttcg----------
ctctc--tcgttcgttcgttcgttygttcgttcgttcgttcgtttgttcgc------tcg
tttgttcg--------------------------------ctcgttcgttcg-----tct
tttcgttcgttcgctttttcgttcgttcgagtgcgtcggcgtgtcgggtgtgtcgctctc
atcaccacccgcctccgcttcgcgccgcgtgacaaaattgctcaacgtactaagt---gg
aacccataacacgagcgacacgagcgaacccgagcgtaacacgagtggcgacatcgtgac
cgcgtgaccctcgacccactgttttcgcgccagtcgtatcgcggatagcaacgtgttcgg
tgtgatgctcgctcgcagggacgatccacagtatttagttcgtgcgagccgacccgggaa
ccagatggactcgcatttccgagcaaataacaccgatcctgttagtacggacaccattgt
gcgcactctcttttctgctgttacactttggcatcgcgaggagaatcaacgattgcaacg
agaggtagcggcaagtgagtcggtggaactcgaagtgactacgttattgactcggt----
------------------------------------------------------------
------------------------------------------------------------
-----------------------------------------------------tgggcaa
agacgagataacgctccgcgacgagaaagcgcgccgagacgagcacgaaggcagggggaa
gtgcgagcaatcgttacagcctcgttccgagccgaacgatcgagtagagcggtcaggacg
gattaaaaagagcgaggtcgctcgcaactccgaccagatagtgacgcgtggtacgagcga
gaggagtgcaaacgagaagaacgacaagagtgaaca------------------aagcga
cgaggagcttccgacgaacttgaccgagcgggacgagaagaacgctaaccgagaaaacgg
taagcttgttgggaaacctgcaaaaattgtaaagaccgtacggtttgccgacgagtgtat
tcgcatcgacgagctgctcgctgacgaacctgtcgccagaaccggcagaacagaccgaca
cgaccgacacaaccgacacaaccgacacgaccgacacgaccgacacaaccgacacaaccg
acacgaccgacacgaccgactagaccaaaccgatcgagtcgtcgcacaaattgaccgagt
agaccaagtagacccgaccgatcaaattgacgcaaccgaccgagtgtttgatcgcaccgt
tagttcgtctccggaaacaaccacagcgtcttgttttttgaccggaaccgctcacgtttc
cgctcgcaacgccaacgtccactccgacaaaccgtgcagtaaactcgacgaatcgaacaa
acagaacaactcgattgagactccgtcggtcgaaccg-----------------------
------------------------------------------------------------
-------------------------tcgatcgaa---ccgtctatcgaaccgtcgatcga
accgtcgatcaaatcgtcgaagaaaccgaggagtccgaggaaacagcggaagccgaggaa
cctgtggaaatcgagtgaactcggtgagtctagcgagtcagttgtatcgagatcgccgaa
accgtttgtcgaggtgaggtgccatcatcgttccaacatgaacaacgaaaacgcttcggt
cgtatgtagtattggaaatccggcccgttcgtcggtgatgattgaggagatattcgacag
taccgaagatatgatgttgaacaatgtcccgacggttcgatcgaatgcgtctagttcgac
cctgccatctgacgccagtcgtaacgatggtggtgctgtcggcggcacggtcaattgtga
aggtcacgacgacgcgaccagtttgtcggctgttgtatccactaccgtctcgtcagacca
caggaaagaccggaaaggtgatcgtaagaccgatcggaaggtcgaacgtaagaacgaacc
aaagtcggaacgcaaggtcgaaaggaaagctgaacgaaagaccagcggcggtaatgacga
acgcaaatcaagtgttgtggcggagcggaaagcaagtgtgcgcgatcgtgtcggtgcgac
ggcgaacgatcgcgccgagaatgacgacgatcaaattcgtgaaagcacgacggaaggagt
cgcggggacagatggtcctgccgcttcgaagacccgcgaacctaaagtgaccaagaccgt
caag--------------------------------------------------------
------------------------------------------------------------
------------------------------------------------------------
-tcgacaagagcttcgtcaacaacagcgaagaagcggtcgtacgacgagaccgtcttaga
gacgggtgattcgaacgacggaaacggccccgcaaacaaaacaatttgttcgcgtttaga
gaaaatagatgattcgaccaaaatgagtgatgttgtcgaagcgggcgatgcgagcgatgc
ggctgaagcgaacgaggtggtagatacggcgaacgaagccgatgctgatagttcgaatgt
gggcagtttcaacgacacggacgaaacgagctcaagcagcgatgacgtggaggacggtga
cggcgcggaagaagctagttccaacggagacgatggaacggacggaggagacgtggcgaa
cgacggtgcggtaaacgacacagtcaatattggaaatgctggcgagtcgtgtgcggtcga
gatcaacgagacg---tctgtaccggatgtgaagtcgactacgaaaacaaatgcgcgaac
gtccgcaaaagcgggtgcaagatcgagtgcaaaagcgaacgcaaaagcgaacacaaaagc
gaatgctcgaacgagtgccaaggcgactccaagaggcagctcgaaaacg---aatacaaa
gtcttctgctgccagagctaacgcaaatgcgaacgctaaagcgaccgccgctgctgcgga
catgagcgcggacatgagcgatgtggtagatttggatgcgga------------tgggga
cggtattgtcggcggatccatcgaggttgataacaaccgcggttcggattgcgcgagaag
cgacgacgaagcctcgagcaaggcgacatcagtcgctgctccagtcgc------------
------------------------------------------------------------
------------------------------------------------tgctccagtccc
tgctccagtccctgctccagtcgctgctccagttgcggaaaaaaagcccgcgcgtcgcag
aactaagaaggacaagttgctaactgagcaaactgcttcaccgacttcctccacgacgtc
gatcgattcttcggttcgtcatactactaaggtatctatcgtgaacaaattaaccaacaa
cgaacccgttgcccgtgaagacacaatgccatcagacatagacgaatcttgcgtcaagag
ctcgaagaagaagcgcgcacacgcagtcgctgctgccgcgcctgctcccgctgcggttga
atcgcctcctcctcctagcaaacgcaggaagacggagaaacgacctaaatcgccgagctc
cgaccaagaaattcccgttccgccacctatgcccgaatcggcgcaaccggcaccacccgc
tcccaagaaatcgaaaaagaaggacgagagtgccgccgtctcttccgcagcagctggcga
ccaacacgccgcaccagcgtcgcacgccgcagctgccgcagctctagctcctcccgtttc
ggttccgtcgcgcaaactggtgttgaacaaagtgaaggagggtgtgctagccgattttga
actcgtggacccacgacggttacacttggacgaatcgaccaaaaagaaaaagtttgctgc
ttctcccgtgctcacgctcgcgcttcgtctcttgtccgacaagtcgttattgcacaatga
gggcttgttgctaagcggcaacgtgtttgtgaaaccgagtgtgctagccgggttctctgt
tcacgtgtacggagccgacgccaacacacgcgcggtctattccggatcgctgttcgacgc
caaccacgagggcttcagcgtgttcgtgcacaaccttggtccatccagacagatgaacgc
cggtgaggtcgtcgcatacttggaactgcgttcctacgacgacaagttgaaggtgttgta
ctaattgtatcgatcaagcattcggtcgaccgttgcgatcagtcgatgtcgtgagtcagt
cttgatatcgggacattgaaacgtcgaaacaccaa----cgaaatattg----------t
aacatcggcaagaagcatcaataaagcgttatcgaagtgtgatgga-----------aac
actcactatcgag--ttactattgaattaccattgaagcgtcattgaagtaggccagcat
gctggcgtgcatcggggaacgatacgtccatcgatgcgcgttcggaggttggacgcctat
atttttttgt-tttttttggtggttggttcgttttttttcttgcagtttttttt-cacaa
tgcacgtaaactcg---ttggagcgtttcttcgcgacatcgaccggcgacaacttgatcg
tcatagtagtatcatgttgatgagttttttcgactcgtccgcgtgctatagtgtctcgat
gcgtctcgcgcctcgatgcgtcttgcgcctcg-----------------atgcgtctctt
cgtgcggaattggtcagagtttttatcgttgtgtcgctaggcgactgtggtcgtcataag
cgtgtgtacatagtgtgtgtacatattta-----------------tgtgataccgtttc
acgaatgaagtgtttcgtatgtctgtgtttgtttgtgtatctgcgcaattgggtgtacta
gcgacgctcggactctgttattcgtttgtcgcagtcgtctctgttattcgtttgtcgcgg
tcacacgtcgtta-tcgaacgactttgttcgaacgatgtggctcgaacggcgtatccgtg
tccccactcgtgtattagttagtttgtaggtagtt-------------------------
------------------------------------------------------------
------------------------------------------------------------
--------------------------------gctcatgtatgagcgatgtacatgtcgg
tcggttatcggtgatgaacgcatgattgcgtcatcgtcgaggaatagctgtctagaaata
ggctggaataacggtagaccagtgtttggctgcacgtgtttattagatctgcaatatcgt
ataaagttgcgcaagattttgcaattgctcgaattgtacgcagtaggattagaggagtat
acagtagtgaaggtctaattacgcaatacatgtaggcgtatcgtcgcacggtcgcaccgt
gtatatacgtgtgcggcgcagttgctaagcgagctatcaagccttttataaagcaaa-ta
atgacgagcgtagtctgtataacgttgtacattgttattacattaaaaataaagtaatat
aataatggaacaaaataacagataataacagataatgagttgttgattactacgtgtcct
gcggcgtccctcccgattaccccagctaccttgg-ccccttctc-tttttttccggtctc
gacgagaaca-cttgacgcgcttcgactcgtgtcga-------------gcatctttgtg
tctgcatctttgcatcaatgtgacaatatcgagcgcgacgtttgtcctcgatcgattttt
ggtcgttacagaaggagttgtgtaagtggagacgcggtgggaagtcgacggtcgt-----
-----------------------------taactaacagtcaagttg-tttgttggatct
ctcgggatcccgcgatcgtgtcgattgttgttgaatcggtcgtctcaa------------
------------------------------------------------------------
------------------------------------------------------------
---------------------------------------------acttggtccgcgatt
accgcgattatatcaagcgagatttttctatttgtttgatcggtc--------gctagtt
gctggcgtctgtccgatgatcgaccgagtcgtatgtcggtcgtt----------------
------------------------------------------------------------
------------------tcgtagatcgaccga---------gtcgttggtcggtcgact
cgtatgtatcggtacgac------------------------------------------
---------------------------------------------ggtttttgtcggttg
tcagtctttcgggtgttcgtcgtcgtcggttcgtcgtcggttcgtcgtcggttcgtcgtc
g---gttcgtcgtcggt-------------------------------------------
----------------------------------------------------------tc
gtcgtcggttcgtcgtcggt----------------------------------------
------------------------------------------------------------
-----------------tcgtcgtcggttcgtcgtcggttcgtcgttggttc-------g
tctttggtctttttgtcgtatcagttttctcgttgttccggcgttcattcttgcacctgc
atttgattcgaccgaattgtgttgcatgcggaaacg-aattgtttgttcgtatag--gcg
tttacatggacatccatgtgaggcgttttattcagtcttgtgtaactgccgtttcttttc
gtcttgccggtcggtggtaattccctcgtttttccgtcctctagtcccgtgaccccagtt
tccttcagtgtttcttctgtgtttttgaccacattttcttacggtccattttcttacggt
ccagttgtccc----------------gttgtgccgc-------tcgtgccccccccccc
ccttgtgctcctcatccatctcccccgcccttctcatcttctcatctagttgtttcactc
gggtcgaatttcgtggtttcgtcgactctgtcggttgcgccggctctgtcggttgcgccg
gctctgttgtccttgtctctgttgcccttgtctctgttgcccttgtctctgttgcccttg
tctctgttg--------------cccttgtctctgttgcccttgtctctgttgcccttgt
ctctgttgttcttgcttctgttgtctttgtttcggttgttcttgtctctgttgtttccat
cgttctctttgtttccatcgtttccattggcggtctgtctattgggtctgctcgcgttca
tcgttgctgtcgtgatgtctgtttggttccgtttggttcggctggttcggctggttcgac
tggttcgtcgggtttcctcggttcgttcgattcgctcgattcgctcgattcgctcgattc
gctcgattcgctcgattcgcgttcccgacgtgttctcgtacgacgcgctctcgtttaatc
gtacacgttgatcgtcgtgattacataggctcgacaaatggaacatggtggttcgtttac
gacgcagccaagtctctgcatcagcgattcgcgcagtttgattttgcatagttcgcattg
aaagacatggccgcacggcacgttcacttgcgcgcggttccggaagcaacaacgacacaa
gatgtcgatcgagcacgatgcggtcgttgtctcctcgctgtagcgcgcgttgtagaccga
gatgtagatgcgcagatccagctccacttgctggaagaaacaggtcgcgcacaggtccga
gagtacgcggttgaaacgcgacagcatctctagtgtagtcaaattttgcgtaatgttcag
tcggggttgtgtacaccccgtgcgatgcgagtcgcgaagcacacgttccacgtgtcgtcg
gtagtaaagcagtgaagtcgggtgttggtatttgagttggttgacaagcgtgttctgggc
ttgcatcgttccgtgcgagggacgcgcctcgtagacctgctgcatcagcttgcacacgat
ctcccaacggtcgtacactgtaacgagcagcgagctcgtgtcgaacaactccacgccgca
atcgggacatttcaatacgtaggcacatcgcagacgaggtcggcgcgagtcgagcgatcg
caacactttgaagttgtgtcgaaagagcagctcgaacaacgagcaagtgataaagttgag
ttggatcgcgttgtgcgggccatagttcgacttgagtggacatttgcgtatcgagttttc
gcattcaatgttacacgcctcttcgtagctgttcagtcgaaacagatccaacagaaactc
gacgaacttgtcttgggggttgatttcggcactcgattccagtacgggcaaagcggcggg
cgggtttggtgatggtggacgactctggttcatactcggcacgcctggcacgcctatctt
agtctgagacattctcgtttagtcgacccggtttcctccgatcgagcgatgcaaacggtc
tgtcgtcgaacaatgttgaacgatgtcgaacgatgtcgaatggtatatcaaacggtatat
cgaacggtatatcgaacggtatatcgaacggtatatcgaacg------------------
------------------------------------------------------------
------------------------ttgtatgaa---------------------------
------------------------------------------------------------
------------acggtatatcgaacggtatatcagctggtatttcgaacggtgtgtcga
acgaactttagtgttcaccgagcaaaat--ggtacgatcccgaaatcccgaaacgttgtt
aagacgttaccgaagcgttgtcg-----------aactgtgttcggttgtagagacgtta
tcgcggcgtcactaaaccgtctccgcaacgttattaaaatgttaccaaacaccagcaaga
cgcaaagtccgactgaaagcgaagcgttgaggcgccgttaggcatacgaacgcgtacgac
gcggaccgactgtccgacgtgactaagtagtgcacgcgaaccaatcggtgcgaagatgat
tgtgtgggaggtagtcttttattgcgttgttttgtttctctgcctaatgtacgtggctca
ttgctacgtcggtacgggcgataccatttcatcgacgctggcgaaccgagtggagacggc
gtacccgcgcgcccgtgcgctcccggatctcggcacgttgcacgcattctcctatgtaat
cagcaacgctcgggccgtcgcccagggaagacgccggcagtctttggacctctttgcgca
gctcgccaagggtgttcgcaacttccaagtcgacttgtatgcgagcgacgcgcgtgaggc
gatgggctcggacaagcgggttcgtcgctcgtttgtgacggtggaaccgcgaaccggcgg
cgacgcgagcaccggtgcgtccgccggcgcgtcttcaaccgcgcttcccgttcttgcggc
cgtagcgttcacgatcaaagccaatgacatgcgtaccaacttgtatatattggacgtgtt
ggacgagctgtacgttttgttgaaatccaccgataaaaggggttctggcaaccagaataa
gtttgaccagaaccgtaggttgccggagcgtggaacgattc-------------------
-----------------attctcgtacggatgaa---------------acacgtgcgac
cgtctgggttcgcgatgtcgaggtgtctccgcatcttgcttgccggatagatccgcgcga
tgcgatcctcgcgttacgttcttacgtcgtgctgtcgggatacgagcgcaacgtggaagt
ggcttccttcgataaaagttcgcccatcacttgggtggaattccttcgttgatccttcgt
tgaaaataaagcgaggaagtggaggcgaaacaaaagatgcgaggacggaagatgcggaaa
cagaagatgagaggacggaagatgcggaaacagaagatgcgggaacaaaagctgagtgat
ccgaagatgtgaacagaagatgctg-----------gagtaaaaggtgtgctaaagagat
gatggaaaaaggttaggtttgaaactgggatgactaggaacaagtaggaacaacgagtgg
aacaacgacgacgatacgacgactatacgacgcgtcgtgcaatgaggaggtggttggtgg
agcgagaagggccacgtgtcgtttgttatatccatccc--gtcttctcgtatcctctctg
tgtg-------------------------------ctctctgtgtatctctgtcggtatc
tgttctcgtg---------gtatgcgttttcttcgttgtatgtcttggacgtctttccat
ctctctgtcgtatcgttttgatcgattttacatttgtgtagttgttgtagtcgtttcgct
ttatcttctctc---------tcgaggtcgaccgagaacattgtattttgttgttttt--
gtatcttgtcgaacgcac--ttttttcgtaca-----------gtttcatccgtcgaaat
accgattgatccgcagtttggtggttcgtgtggttcg----tgcggtataaaatgatatg
agatgtcaactgtc---------tcatctacatctaatttccatgcgtaactaagctgcg
cgagctgcattgctgagc--------------atgagtggcgttttggggaggatcaagt
tgtcagtcggttcggatcgttgtaaggcaaactattgccaca---------tcgtcacgt
tgatttgactgcg----gttctggttgctgtgtcgctgcgtcgttattttcaa-tttgtt
caattttgttcacctcgtcaaattgtttcgtttcgtttctat---------cagtcgacc
ttcggtctcgatattcgttccacttgtcgcgctttcatcacgcgtttcatgtgtttatca
cgcattcgtcacaccagtgtcggtattcgcaattgaggagtcgcgcggccttagacttgg
acgtttgacatctgttacatcgtcaacgtgtatacgtgtacatcgactgtatatcgagcg
acttttccattatcggttagtcaattatccgcactgattatcatcaatgtcatcaatgtc
aacacaaagaagattgtttgtgatgacctggctattattgttggtggattgttcattgat
aaacgacgctcgttagtcatcaacataatcaacgtaattacaggagttcgtcgtaatcac
ttccctaatcgttccgaatcgt--------------------------------------
------------------------------------------------------------
---------------------------tttttttctccgttatctggtcgctcgttatcg
gtctacttgagcggggtagtcttttgtctccagtggtttaaaagctcgtcaatcgagtct
cgctcgtattctcgttccacgactttttccgacttcgaagtcgcgatcgtcttcgattac
atcttgatctctctgtctaccacgttcaacgggtccaacaagtaaacaacaaggtgagta
cgatag------tcgttcaacattgtatttattgcgtagtggttgttgcgt---------
----gcatctactgcatgccggtctgttgcgcccgtcgaagcgttccaatca--------
-----gacccactctcaacaaaacgtctcgcttattttcggtttgattgcagatgtcgtc
cataccgtactactgcgtatctttttgctgcgaacaacggtgcctacgggtcccgcgcag
cttggtcgatggtaaactgacgtgcggctgttatcactggtgcaaatgcgcctgtatcaa
gcgagcctttggtccaaactgcttctgcggttttcccatttttgagcgcgactcgacgac
cggcgagctccgagtttgcgacggaaaaaaaagactggtctacgaactacagtgcggtca
tttctactgcgtttcatgcgtgaagctgtacccttattgcaacgtgtgtaataaacacat
cactagtttccacttgtacaataatataccgaatcatccgtaatggacaaaatgttcgat
aaccgtagtaaaatcagtaaaatcgaatgctgtc--tgcgactgcagtcgtgtta-tttt
tttcaatcgattgatcctcttcaatccccgat-cccagtatctttgttcgtctttcagcg
tgtctacgtatccatgcgtatgtcttctgtttgtccttcggtcatagtttgtggttctcg
agattcccgagatctcgagactcgtaatccggttcgtcacgggtgtttagtgtttcttac
cgtccagacgtttcgatccgactgccatttggaccaaacggtcgatgtgtgggtagtacg
tcgttttcgtttgttggttcttgcgttgtaaccacgtttcaaagtggccgagatgaggca
taggcggtacggtgtgcatcgaatgtgctctagagacggtcgattgtgaggcgctcgtgt
tggctgccgaagaaaccgctcgcgaagcgttcgatgcgggcgacgtgttcgcttgccagc
tgttcaagttgtgcgaggactcgtgcgttcggccaaacttgctgaacttgctcattcctg
ttgcggtcgtcggtgctacgaaaggagtgtgtcttattaccgagtctcgtggccgaatga
agtccgggcagctgagctgtcgttgcccgggagaatgtgttggtagcgcgggaagcggag
agcgctcggtgcgcgaactgacaccgctcgagccaccgatcgcgctcgaaccaccaatcc
cgctcga---accaccaatcccgcttgaatcgccgatacgactcgaaaaactgccgctcg
aaaacccgccgcgtacttgggccacggtaccccacggagacggttgaggtttgttgtgcg
agaacgacgaagatgaacccggactcgcgatcgacggcgcacgaaaagagccggt---cg
acgacgcagcggtcgatcgtgtcgacatggacgaaccgcaaagcgaatcaagcgatcgca
cgtaaacgtgttccgtttttgcgcgtttgttcgagtaatcgagcgggacggatcgattgt
caagtctgttatcatttcggttattaccactgtttgtgttggacattgttggttccacgg
tttcacgttct----ggcttctgtgtttcggttttccagagtctccttgtctccttcgct
ttttgattgttcctgatcgttcctgatctctgctcggcgtgaatgcgtgatacgtgatac
gtatgacgatacgtgtgacggtgtggtcgatt----------tcgttgttggtggtcgtc
gatcggaacggcaacacgagatgagcgtgagttgaacggttgaccggtatacgattggtc
gttgttggtcgttgtagtatgttgtagcttgccagattgttgtccgggacgtcgag-gat
acgggaacgcttttccactgatgcaaacagaatcgcgaactgactcgatggtcgcgcgag
ctctcgctatttgtagaccgcgcgctacacgcgtttatgcgtgggtga-tattcattcga
tcgacgttgtttgacattgtttgccattagttaaccagtgaccccatcttgttctattcg
ttatcgtgtgtttgttgcaaaatggtcg-aaaaaaata-atgatgtggtttgtgagtcac
tgtcggtcgagatacgcagttacgctcgttgttacgcggatctgtcgaccgacgtggctc
cgtggttccaacgttggcaactcgatgatctatcaacc---atgatatcaaacaaactat
caacacgtgctcgttcgagctcattttaaaacaataaatcgtgatcaaacaaggtgccac
gtctcgtcgtgtaatcgtgtaaactgttatcgttcccacgtttgcacgc--tcgacaact
aaaagcaattactcttttgagttaatcactgttcaagcagttgtactatgtgtttgattg
gtatatgccacaattacgcagcgt---ttatttgttttatgatttatttaatgat---cg
ctaacaaacttgttatcgagtggttcgtcgttta--ttttttttatcagtttttttccgt
tgcagtgtcgaaccggcgatcaaggtcggacacggctctctagagtcgtcgagcgggttg
aggttgagagggacggcggtaaggcgatgcacgtggtcggatcgcacgacgcgctcgtcg
agtcggcgtatcgagtggagcggttggcgctggcatggcagctctcgcttcttcttccga
cgttgtcgttggcgtcgttgtcgctggcgtcgttgttgctgtcgtcgcggacgtcacgtt
cgtggcggccgtcgctgtcgttgcggtcgttggagcagtggttacattcgttaccgccgt
cgtcgtgtccaccgtcggtgtaactggtgttccaattgtcgtcgcgtccgtgctcgtcgt
ccctacattcgtcaagttcgtcgatgtgacgattgtcgaagctacgacacttgttttatc
ggtcgtcgcatcggcagtacgggaattgttcgtgggaataccggattcgtcgggtttagt
cgatgctgtggttttttctgatacgtctcgcatctcgacgtcaatcatgtcagcttgttg
cgtagtggtgttcgcaacggtcggttttgttgcatcacgcatctccacgtcggtagaaag
gttagtaattgagtctgtagattccgaggtaacagcggttgcttcatttgcgaccggtgc
gatgttgaccttgtcatctactttagatggaactgttgtgacattctctttcgatttgtc
ggtcttttcggctgaagtcggttgagttggttgctcgtctccagctttaaccgtttcgac
ttgtttcgaatcgactatcggtactgtctgaacagtcgatgcagtcga---------gtt
tgctattggcttcttttccgaagtttcactcgattctgtcggttttatcggttccgctgt
aactattgtt---gtcgttggttctagtttcttggtcggctcaatcgtggtcgcgaccgt
tgttgcggttgcggatccatcgatcttcttaggtttcgcttctggtttcacctctggttt
cacctccggtttcacctctggtttcacctcaagctcttccttcggtttcacctcggactt
cgcttcgtgtttctcctcggtatttacctcggatttgtcttcgggtttcaccactggttt
cgtctcaaccttctcgagcttctcgagtttc-----------------------------
------------------------------------------------------------
------------------------------------------------------------
----------------------------tcgagtttgtcttcaagtttcaaatcgggttt
tgcgtcggtttccgcttcaggttttaccacaggt---gtagctgtctctggtttcac---
------------------------------------------------------------
---------------------------------------------cgtgggcttctcttc
acgttttgtctccgacgtagccgcgggtttcgcttcgactcgagactccggtcccgctgc
agatgcggtctcggatttcacctctggttgaacctctggttcaacgtctggtttcacctc
tggttcaacgtctggtttcacctctggttcaacgtctcgtttaacctctggttcaacgtc
tggtttcacctctggttcaacgtctggtttcacctcgggcttctcttcgaacgtagtcgc
tggcttcaattcgggtttatctatcggtttctcgatcggatcttcgataggtttctctac
caacgtttcgatcggttcttcaagcggttgctcgaccggcttctcgactggtttctccac
tggtgcctcgactggtttctccattggt--------------------------------
------------------------------------------------------------
------------------------------------------------------------
------------------------------------------------------------
------------------------------------------------------------
------------------------------------------------------------
------------------------------gcctcgactgatttctccactggtgtgtcg
actggtgctacggatttttcgtcgattacagccgtctcggcaacgaccggctcgactgag
agtctctcgatcgcaggcgttgtcgctattgtggtcgcattggtcgtttccggttttgtc
gcagagatggtaattgcggtgggcaccggcgatacagttgttgtagacattgggactggg
gtttcgtttgccaccgactcaaccacagacgaatcgatcgttggcacaagtggaacggtc
gacgcggccgctgcggctggt------ttggctagctcggcc------gttggtttagct
ggttcgggtgtggtcgttatattggaattttcggttgggttcggtgttgcgctgctcgag
attgcattcaatgtcgtcgcactcggcgtcgtgctcgcatcgagacttgacatcggggta
gttgttgcatccgtcgttcccgtcggtgcacccgtaattgcgtttgccgatgtgctctcg
atcgtcttcgtcatcctgttagtcgccgcactagtgtcgttgtttgac---gaggtgctc
acgcttcggggttcgtccttgaccgtatcgggcacgagcacaggcgtgtcctttttgtca
gcggtttcagttgtgtttgtcatcgagggtggtacaacttcgtccgttggcgttggcgct
acagtgctcgggaaaacgggtgcggtcggtgtcgagtcgtttaaatgcggtgcggaagcg
gagtcctcagttgattcggtcggttttactacggacgtgtgtgcattattttccgttcgt
tccgacgatcgttcagttgtttcctcggcactatttactaccagtttatccggtcgggtc
ggcgtcccagattgatccagttgcttcagttgctcagggtccgatcgtcgtttcggttgc
tcaggtttctttggttcgtccagcttactagcgtccgtttcgactttcgc----------
--ttttttcgcgggtttgtctttcgtaccgtctttttcatcgttgtcgaaagtttccgct
attaacaatggtgaaccaatcatcgtggtatgtgttgcggttgtgtctgatactattttg
tgcgggacttctgttgcggccacaagcgcgtcggtcgtggtcgccggaagaggtttttga
ctttttggtggaatctgtggtgttgttgttggctctcgttccttttgggattttgctggt
gacgtacccgtttgtaccaagttgtctgtgggactcgctggtagtttttgttctaacgtg
gcatcaaccgaccctgctggtgctcgctctacaagtgtggcttcacttgctagcggtttc
gctgataatactgtgttggttgttgtctctgtggacgggggttgtatttgtgcgtctatt
ggtgatgtgggtatcggagtgcgactggcagatagtatgtcgagcga-------------
------------------------------------------------------------
------------------------------------------------------------
--------------------------------------------ttctggcttaacgctc
ggagtcgctagagtttcggtcgcctcgataggctcctcggttgg---------tgttgtt
gacgctttcatc------------------gttggttgtgtagacggtttcgttggtggt
tccatccactctgtcggttttggttcggttggttctaccggtttcgtggtcggttttg--
----tcgtcggttttgtaggttctgttgactttgcgggttcagcaagtggtttgaattct
gctgggtttgcaggttccgtcacaacaggagtcgcagcgacggttgacacagttggtaca
gctttgtcggctgaaaccgtatcgctcacgttgtcggtggtagtcttagtatcgacggtg
actgtgactacgggcatcgtatctggcaaagacacagtggcagtcgtggcagtcgtggac
gcaatcaccgtcgcggccactggcgagtcagtgaccactgtcggtgtggtaggcggttgg
agtggttggagtggttcggat------------------gtcgacatcgctggcgccgtc
tgaaccgttggaaccgctggtaccatggacactagtggtgtcggttcgcttgtgccatta
gttgacaccggaccgacttccgcgacgaggttagtcgggcccgaaaaatcaacgtcggtc
atcgtcttcgattcgacgaccggcgcgacggagaccggactcgcg---------------
---------------------------------------------------ggtgtctcc
gtcgtagccactgcttcgcggttcgatttttcggtctttgctgtcgttccgacgtatgca
tcgacgctctgatcgccttttgcctcgggttttacttcctcgttcgtctcaggttttttt
ccgttattctcctcgtctctcgcatcgagttgtaagtcttttatgttctcagtcgattcc
gactgtttagttattgatggttttgtttgcgacatttttgtttcttcttccagtatagtt
ttaggcgtctcgacggaagaaactcttgtcgagtcgaccgatgtgttgggtgtagctttc
gtctctgtgcgatcagcgtctgcgtgatcgacttgcgtcggagctactaattttgtgttt
ttttttcaacg-------------------------------------------------
------------------------------------------------------------
------------------------------------------------------------
--------gtcgtcgctgttgccgctgttgccgcacccgtcgtcggttttgcttcggaag
cgttagcgacagcgggagcgctagcagcgggtgcgcttgtggctgga---gtgctgttag
cttcagtcggaacaggctttgcagctggttcgcttacaacgggtttgactgctggttcgc
ttgctgcaggcttcgcagctggttcactcgtggacgcaggcttcgcagctggttcactcg
tggacgcaagcttc----------------------------------------------
--------------gcagctggttcactcgtggacgcaggcttcgcagctggttcgctcg
tgaccgcaggcttcgcagctggttcgctc------------ggttcactcgcagctacgg
gtttggcggctggttcgcttgcccctgtaacaggttcgcttgttgccgacttgctagctg
gttcgcttgttaccgcaggcttggtagtcgtggtagtcgtgtcactcgttacaggtttgg
cagcaggttcgctcgcagaagttggtgcggctg---ctgctggtgcggctgctgctggtg
cggctgctgctggtgcggctgctgctggtgcggctgttgct------------ggtgcgg
ctgttgctggtgcggc--------------------------------------------
------------------------------------------------------------
-------tgctcctgctgctggtgcggctgctcct---------gctgctggtgcggctg
ctgctggtgcggcggctgctggtgc-----------------------------------
------------------------------------------------------------
-------------------------------------ggcggctgctggtgcggcggctg
ctggtgcggcggctgctggtgcggcggctgctggtgcggcg-------------------
------------------------------------------------------------
------------------------------------------------------------
------------------------------------------------------------
------------------------------------------------------------
------------------------------------------------------------
--------------------------------------gctgctggtgcggcggctgaga
tagtcgatcctgccgcatcagttgaggtaggagaggttgccgatttttcggttttttcgg
ttactgctggggcatttgatgttactgttgcactaggt---gtggcagctgtagcgactg
tggtttccgtggttgcggtttcagcgggcttgtccgacgccttcggttcgtcttcgagtt
tcgtcttcttcgccttttgtttcccttccttctcttcatcgtcgctatcattgttgctgt
ccgacgatgctcgctttttcgacgaagcaacggattcctctttcgccttctcggtcggtg
tttccgttttcaccgattcggcggttttggattcggtttt--------------------
-------------ggattcggtcttgggttgttcgttcttagcgggttcgcttttggcgg
gttcgcttttaccctccggtttgat-----------------------------------
------------------------------------------------------------
------------------------------------------------------------
----------------------cttgtcaaactcgtcgccgctcactttccgctttttgc
tcttttggtcgtcctcatcgtcggaatcggactcactggcctttcccgctgacttgtcgt
ctttgtctttttggtcgcggttgagaattcgatccagcttctcgagtatctttctctcgg
tttcttcgaccgtctcgtagctctccgcgattctggactggttgtctcgagccgttatca
agatctgatcgattttctcttgcatctcggccttttcgccaggctctgtgcaaatctcgt
tcagcctcttgcaaaaggcgcacacgtcctggttcggtagcgctttcacagagatgtccc
tcttctcgcagctagtacacatgccgttgtgcgagtgttcgccggttttttcgccgtcct
tctcctccttctttgtgtctgcgccgccgtccactgtcggtttgagcggatcgactgctc
gagcgcgtcgcatcaagtcgcgttccacgtcttgtaagttggtcggtcgttggcgattgt
gtaacgagctgatggtcgagtccaggtcacgtaacccggactttaacgactcacgctccg
accgtttttgttgcatcagctgttccgtcttcttcacattgttgcgatggttgcggtaca
cgaatataccactaatcaccagcacggtgataaagaagatggcgacgagccagattttta
cgcgacaattttgcaagttgaacaacatgcttttcttcgccgccgcgtagccttagtaga
ttcaaaacgacggaaaaagttgaggtttctactcatctttgtaaaagagggtgtaatcaa
cgagcgtggat-------------------------------------------------
------------------------------------------------------------
------------------------------------------------------------
------------------------------------------------------------
------------------------------------------------------------
------------------------------------------------------------
-------------------------------ccgcttaccgcgctcaccaccaccgctca
tcg-------ccgccgctcaccgccgcgatcgaggaagatcgagggagagagagagtcgc
cagcgtataagactattaacgatcgacggcgacgcatcagttcccttctactcgcgaact
tgtttgtcgcgcgcgttcgtcttgtcccaagtagtgcgcaatcttcgccgttgtgtacat
cgttcgtatccgtatctacacttgtttgttatcgtaccgtac----gcctgtacgtacct
acccaccgtttctcgcgagatcgaaaagacgcgacgccgccgtcgggtaaaatacggttc
ttggttgcggtttctgagcaccgaa------------------cggttcgtggacactgt
tggtagtcattacggtcattaccgtcattacggtcattacggtcattacg---------g
tcattacggtcattattgtcggccatttt-----------acccagtattgaccgccgct
tgtcatggatttcgggtacgcgttctcgcggggcaatgagaccgtgtcccttttctaccc
attgggactacgcttcttttcgcgcggttccaacgtcgacactcggtcggcgtcgcgcga
cgatgcagagatggcgctctcgtccgcctacgtacggctgcacggcctcacacctgatac
catccgcgccgacgacatgctgggcgacgcgcccgacgcgcacggtcgggtcgtgttgcg
ccaggttaccatccgcataccgtgcaccttcaatctgtacatcgtgttaccggtggagaa
cgaaccgctcaacgtcgagtttgtcgagcggttgatggagcggttcatgcgcgaccgcgt
gctgttgacgcgcagtcggcgcgagcgacgcacgcgtgacgacggggcgaatgccggtcg
accgcgccgcgagccacagaacgacaaccaagactttttcgtctcgccaccaaagttgga
actcgtcctcgagaatgtgcgtcgcggtatatcctcgctctacgacctcctcgactcgtt
tcacggattgagcgctttcgaagccgaatcatcgggcaccgaccggctgagtgacttggg
tgtcaccgttgaagccaatttgtacgtttgccgttttcacgatggccggctcttctccgc
tgtgtggaagcacctctgcgacaatgcgaatcattggagcgacgtttattcggtgccctc
ttcgctcgacgacgagtgtttgcggttctgtctggatatgctgttcgagaagcgcgaacg
cgagttgctcgagcagcaggagcagcaggcgcacaacgcgctcaacggtcccccctcgca
ttttcgtgcggccggcgagacgttgggtcgacgacggagacatccgcgcgcagccggtcc
caccagcaccgaagaactggtcgtctcctgtcccacgttgctcgacgacgatggcgcggc
tgcaacgtttgcgcaaacagtggccaacgcgcaacagtcgcgctccgacacggcgaacga
ctcggtcgatggtgatggtggcgggaccggcggactcgatctttacgacgctttcgcgct
cggttcgtggtgtctcactcgattgtcgagcgaacagaatcgcttgcttgttcgcattga
tcgatccatctttgaccgtatttgcgactcgatgaccgatctacacgacgcactgctcgc
gcgcgctgacttacgggacaagttgttctcagcaccgctcgccttcgtcccgagcgtaat
ctgggatatcgagacgatcgccgctcggcccggcacgttgccacgcggcacggcggttga
cgaggcactcgtttccgttgccatttcggtcgagcgaaactcgctgttacccgacggtca
ccctttctcgctcgcccgtgttcactcgctcgctatggtgctcgtcccaaccggagtcaa
gtgtttc-----------------------------------------------------
------------------------------------------------------------
------------------------------------------------------------
----ccgtccgcgatcaacgcgctacaccttctcgatgagtcggacacacaaccgagcat
actcacttatcgcgacgagcgagccatgttggtcgatttttgcgcttacatgagttcgca
gacgccgttgcttcggatgttgttcaacgtgcgacccgaccggctcgccgagtatcgaaa
cgtcgccagttttctcgtcggtcacaacagcgtgggctacgatttctcgtttgtggtcaa
tcggtgcatctattacggcttggggcctatcgctcgtcatctcgcgcgcaacattcgacc
cgaggtgggcgacgtgtcgggcatgttcaacttttgtgacgcccagctctgcgtggacac
gcttctcttcctcatggcgcgcgttcgcagtctcaccgcgttcgacttggcctccgtgct
gcgtgtgtacgattgtgacatcaagaagggcggtctcgatgcgcgcgccatcaggttctt
ttacaactcgatcgacgatccggccgctctcgcgcgtctcggtctcgacacgccttcgcg
acaaatgtcctacttgcgcgacttgctcgtctacaacttgtacgattgtctctcgttgtc
cagctttctgctcaaactctcgttccccgtgttcgttgacacgctgctcgcctactttcg
cgctccgctcgacgttgcttgttactgcggtaactcgcgtctcctccccgcactctttat
ctcggaccttatgcggaccgggcgcgaggttttgtgtcttcgc-----------------
-------tcgcccaacatatcggtcttttcggtcgacgcgcagataaaccggctcgccga
gttgtttcgcgagttgcaccaactgctcgcgcgactcggtctcgaggggacgtttttcgt
gcacgcgtatcacggtatcgacaccgaccagaatcttcgtagattgcatgactcgtttgc
tggaacaccgttcgcggtaggcggtggaactgctagcgactttgccggcttgactacggt
tacgcacgatgacgctgcgtctaccaccggttgcgccggttcccccgcaatcggt---aa
cgttttgggcgacacggtggccgacccaggcggtctcggtaacgtcggtgatggtattgt
cggagatgctaccgacccgaaggacgccaccgcgtcgccctccgcgaacaaacgtcgtcg
caccgctcaacgtgacgaaccttttgctcgaatgttgttgggctacgtgcgtacgcttga
ggcttccgtgaacgtgcaccgcgatcgagatccgaccgattttgacgattgggacgacgc
gatcgcgcggtccgcgccacccagtgcgctcgcgcacgcgaacgggacgagcga---ggc
gcccgtctcgtttgccgcgatagcgtcgctgaacggttccgaccgcaccgagcgttcggc
cgggcgttcggccggtgtgattcagaccgacgacgttcctcctcgtggtgc---tcgttc
ccgcatcgctcgcggcgcgcacgctgtcgacgcggcgtacgacacctcgtcgaacgacac
cgcctcgctcggccgggcgtcgcacccgcggttcggctgcgactcggactcgtcgatgga
ctcgtttcgcgaagaggattacaacagcaaccaggggctcatcggtaacggcaatagcaa
cagcaacagtaatagcaatagtaacagcaacgacaacggtaacagcaacggtaacagcaa
cggtaacagcaacggtaatggcaacagtaacagcaacggtaatggcaacagtaacagcaa
cggtaatggcaacagtaatcacggttacgacaacggggacgatagcaacggtgaacacgc
ttgcggacgaagaagacgtgccggccataaacgcaatcgcgcggcaccaccgaacgtgcg
gtgggtcgacttgtcgaccgtggccggtgagaccggcgcgcgcacccgaaccgtggccgc
cgaggtggagagcgaactgttgcgcgtccacgaaaagacgtatatcggtggactcaatta
cgctagtgcgtgtcacgttcgcaaccccgtgctcatggactacaattcgttttacccgtc
catcatcagacactacgagctagacgtgaacaacgtggcggtcgtcaccgttttgaagct
tttgctcgccgtgcggccgttggatcgactgcgcgagctcttggccaagcgtgtccttcg
tatgttcgactacacgccggagcactcggtagaggagtacgtcaatctcgaggtgtttcg
ctccgagcggttcgcctcgatctttcgtcccgcaccacacgtgcgccgcgaatggtacga
gggcatcgagatggacaacgtcgagctgctcgtcgcctcgtccaaactgctcgcccgccg
tgtgctgatcgtgtggcggaaggagggcgggtccgccgtgtcgcgactcgtcacggccgc
tctggaacgacgagcggtgtggaaaaaattgcgacgcgaggcgcccaacgacaagatgct
cgagtcgcgcgagctcatggagaagctgctcgccaacgggacctacggttacctcaattt
caagcgcagtgtcatcttttctcgcgccaccgcggccgcagtcacgctgttgtgccgtaa
cgcttttgcgcgtacacggttcatcttggagtcggaggagctgctgcgccgctacgaccc
gcggttggtatctcgctatcgcgtggacgtcaattacatcgacacggacgggtgcatcgt
gtcgctccgtcggtgcgacgtcgatacggatgcgactgatgtcgccaacgctgtggccac
caccatcagatcaacatcgaacacctcgaccgaccaaaacgctcaaaacacccaaaacgt
------------------accggacgcaccggacgcaccggacgcaccggacgcaccgga
cgcatcgaacacgccgaacagcgggccagctgtacgtcgtatacccgcggtcctgttcga
cacaccgggatgttcggctgtgcgattgtcgcgatcgccgttgctgcgctcgctcaacga
ggcggacttgaccgctggcgccacgaggaacacttggagtaaagaaacggcagatgaggc
tcaatcgaaagatcgcgccaaagacctaatggaggatcgcactacggtcgaccactatct
gcgactctcggtgcgtagtaaggatcgtttcgtcgaactggtgaacgagatgcttaacat
gcgtcacgtggttctggccgcggaggaacagaatgcggtagccgccaccgtgttcggtcg
gaaaaagtacgcactgttgaaactagtggcacccaagtcgaaggcgaaa-----------
-agcgggccagttggatccgggtcgagtggtgctgcggacgaacggcgttcctgcaacga
ctttttcgtcatgaagaaaaccggattcgagaagaacgcagccgtcccggtgaaacgtat
ctacgacacgctgttcaagaacgtgatgctgatgaaccataccagtggtttgttgcacaa
cgagcgattcgtctgcaagattgtcgaccatcggtcgatcatgtacggcattttcgattc
attgctgtccgagtggcaacgcgctgtgcgcgaggacgcactcgccacgtttagtacgcg
cgttccgctgaaccctcgtcaaacgggcgggaagttggccgactttatcgaacgaaccct
gcgggaacaccagtacaacccgggcgatcgagtcagcgttctgcggttgctgcgcgtcga
cgccaagcgactaaccgaactgccacgattgcacgactcgaccggcgctcccgttgtcat
ttacgacaccactgattc------------------------------------------
------------------------------------------------------------
------------------------------------------------------------
---------------ggagtttgtgttgttggatgacgcccgtggtcatcttgatgacta
catgctcgacatcaggctgtttctcggtggtcacctgacctacttgtatcagt-------
------------------------------------------------------------
------------------------------------------------------------
--------------------------------------------------gtattgaggg
gcaacaaacactgcgcgacggttcgctcgaaccggtggccacgcacaaagaccagcagct
caagatgcgcacgcttcgcgcgattgccatgctcttctacgccacgtggttgtgggaccg
cgtgcttcggtcgcgtcacgaagccgcgttcgggtcgggcgcggccaacttttacgcgct
caactggcgagggctcgtttcccccatgaccacgactcggttgcgacgcgatctcatgtg
cttgaatttgcatcaattgatcgacgactacgactcgaccaacccgcttgagaagatgtt
gccgaatgaagcgcaacagcgattccgagacggaccgtttttatcgcctccctttctgct
gtttcacaatcgttttacgcacaagtggctctccgagcatagcgatcgagaacttgttgt
gcggaacgcgcttttctggtgggacgacgaggacgaggcgcgccatcgtcgttacgccaa
tttcctccgtgccggggtgctcaaataccacgcgcaggcttgaagcggtctgaagc----
------------------------------------------------------------
------------------------------------------------------------
---------------------------ggcacgcggctttaggcggtccg----------
----tcgcggctttaggcggaccgtcttccacgtggccaagcggttcaacgtgtgt----
--------gcgcacatgtgcgtgcgcagtggacacaattgtgcgtactgttctcgtgagt
ggtcgttttgcgatcgagttcgttcagttctctcgagtggatgcgatatatgtaattcgc
actgtgatactcggtcctttgacgagctaacgtctcgaacgaacacttcgagcgaacact
ttgagcgaacactttgagcgaacacttcgagcgaacacttcgagcgaacacttcgagcga
acacttcgagcgaacacctcgtgcgacatttatgcgacattttgtgtaacatctcgtgcg
acatttatgcaaacattccacgtgaacgcgcttctga------------acaacactcga
gagtagcactcttgaacagtccttgtg---agaacaattgtgaaccgttgtgaaccgttg
tgaaccgttgtgaaccgtcgtgaact----------------------------------
------------------------------------------------------------
--gtcgtaaactgttgtgaaccgtcttgaaccgtcgtgagc-------------------
---------------------cgtcgtgaactgttgtgaaccgtcttgaaccgctcttgt
gaagagcccgcgtacccgccgatcgtcatggtcgacgcgacggcgacgcttcattttgag
tacgatggcgaactgtaccccgtcgccgtcgtggtgaaagatcgtcaagtgtggttccac
gttaaacatctgctcgccgtgtttaacggttgtgtatcttttgtgtggaaccgtgtgatg
ggcattcgttccggtggtcgcaagacctacggggagctggttggtttaacacatt---tg
acgaacttggtcggttcgtctgtgggcgaagacgatctcatcggtgtcgtcgcaagcatc
tcgcccgacgccccaacggcgagaacgagtcgggtagtcacgaatagggtagtcggcggc
gttgagacgaccgcggaagcgatgaacgcgggatcggtgtcgcacgacgtt---gttcac
gacggtgctcacagtggtgcgactcgtgcggttcttgagacgaccgcggaagcggtggac
gcgggatcggtgtcgcacgacgttcacgatagtgctcacagtggtgcgactcgtgcggtt
cggacggttcgtactattggaccaaccgtcccgctcgctcgtcgtgtatccggacaagac
tacccgatcgacacggtgttcatcaccgccgctgcgttcgagaaagtgatcctctacatc
aggaaacaaccggtctcttcgttgttgctgttgtgggttttggagcgtcagcattttctg
aacggctatatcatcagtgagaaggtttgcaacgaggctcgacgcactagagattcgttc
atggacgacagctacgtgaacccgctgttcctctatttcctcgccatctactcgtatcga
cacgccgggcgactgcacgtgcgcgtgtcgcgcacgcgcttcattcgtcgcagtaacaaa
caaaaatacgaccatcgtctctgcgtcaacacgtgtcggcttctcaagcgcgaccattgg
tcgtgtaagtcgttcgacgtggtggcctgtttcaagtgtcgtcatccgcgttacgtctgg
acaatgctgcgccaccgtaacaagagccaactcttcggcgtcaagtataaacgaaactcg
aacagcgatttctacgcactgtcgtcgaccgagattcgagaaaagtaccgcaggttgccg
tggtctcgtcgcaccgcgtattcgtttcgcaccgaggaggactgcgtcaagacgtgcttc
ataccggaggaccaactgcccgctcggataaccgcacttgtcgagtcgacactcaaactg
tttcggccacctctacccgagatccctgttcccaccgaactctcagtcgacattcggagc
gttttggtctgacgacctcgaagaaa--aaataaacgaaagtgcgagtgtgagtcgaaca
gagtttcgaccgtttcaaccgacgtatagcagtgt-----gatcttgatcgaa----ctc
tgtcataccgtatcataccgtgtcgaacacgttgaaccgcatagaactctgtaaaaccgt
gtcgaactcatgtccgatcaaaccgtttgactacgtag--------tgtagttgtatgtc
gatgttgtttgtattctgtgtattctgtgtattctaggtattctatgtattctg------
-------------------------tgtattcttcgagaaagcgaatgtgtatagatcag
tatgtaggataatatcgaagcgttatcgaaacgtatcggacgttgtcggtcgaaacttgt
agagtggaatagaaataaaaataaaacgcattacgatccagttgtttattgtttttttga
aagtggggtgggagcattgaatgggagggtgggacatgtggttc---tttggttggttag
gtggtatttttcgacggtttgtttagtttgtttgatttctttggttgtttgtttgtcttt
tcttttattatttgtggggagaagagaagggttcg--ttttttgccgttgttcacattgg
ttcagtgttggttcagtgttggttcagtcgtcgaaggagtcggatggtcggatcacgcaa
gccgtctagtgtttgctgcgtttagtcggcgcaaactcgacaccgtcttcgtggtggtgg
ctggcggcgtcgtccttttcgtcgagttcgatcagcgtgtgctgagccgagtctcgaaaa
ttgtgcagcagactgatggattcggtctcaaactggcccaacgcgtttctgaagccggca
aacatactcttgatctgatcgtcattgaggttcaccaagtacagaaagacgaattgacgc
gcgatcttggcaaaatctcgagtcacatcttggaggaagccgttcacgttatcggcgttc
atgttgagtgaagcggctcgatcgagcataccgatgcacttgcgaatactctccttgtat
ttgcgtagctggtcgacgatcgactcgtaaaagtcgagtttgtgcatccgttctagaatg
cggtagagcgagtcttcgagtggcgtttcgatgcggtacgtgctgttaccgaacccaaag
actccgcccgtcgaacgttgtagcggcacctcgtagagcaccgtattgcggtcgaacgcc
tcggccgaggtgaacgatgtgacgcacctgatcacatcgagatcgtcgccaaacacgtag
caaatgtactttgtgtatttttctagcatggcgtcaaaaaagtctggtatcttatatgta
gtcggactcgtcgtcgcgagagcgtttcgtttgaactcgagttcggtgtcaccaggcgaa
ccgaaaccaacaggatcgacctttatctggtcgatcaactttgcatcaaacgagcggtgt
gtgtcgtgatctcgtcgggtctggggaccgaacgaggtacatggaacacaccactcgtca
cgatctaatgtcgtctcccggatttcacgcgtggactgcattggatgcatt---------
------------------------------------------------------------
------------------------------------------------------------
------------------------------------------------------------
------------------------ggttgcgttgtttgcattggtcgcattggttgtgtc
agatgtgtcggttgtgttggtcgcaccgggtgtgttcgagatggatcgcgagatggaccg
cgtgtctcgtggacatccctcgcatcgtcgttcatactgcgatcgcgaacaaaagtgcga
ccacgatcgtagaaccgaccacgaccgcgatcacgagctcgatcgaaacgctcgttccgg
ccacgagtgcgctctcgagcgcgatcgaaaccacgatcacaagctcgaccgcaaattcga
tcgctcgtttcatccgctcgatcgcgcgttcgattactcgctcgattgctcgtttgccca
cacattcgaccgcaagcgtgatcacacatttggtcgtcggtgtgaccaatatcgacaagc
gtttggtcgaaccgggtaaccaacaacgagacgggcgacattgagtcgagtgtaaactcg
atgagcgaagacggcgatacgaggtgtaacgtttgcgcgagcgtttggtccgcgtttgta
aaaacgaatcgagcctcttcgtcgacgaacgtgtcgcggtaccgtgctctaattcgcgca
aactcggaacgaagcgagtcgaaaaaaaggtttagcgaccgacgatgctcgtccagcagt
atcgctacgaccggagcgacgaacgagtcgaaaaatgattggaccaatttgatcacaaga
gccgtctcgtgcgacacccccgccgtacgatcgtcgtgcggaccatcagcggccgtagca
gcggccactgcgttggatacgagtgtcgatcgtcgcttctgtgtcatctttttgcactct
cgtataccacgcgat----gttcccagcgttgttcccgatgttgttctcgacgttgtccc
cga------cgttgttcccgacgttgttcccgacgt------tgctcccgacgttgctct
tgacgttctt-----ccgacgttgctcttgacgttgttccga-----------cgttgct
cttgacgttgttccgacgttgctcttgacgttgttccgacgttggtcttgaattgttttc
gtggttcacacagcgttcctgtatcgcctaaatgttgttccagcgtgtatatcttgtgtc
gttccgcatacacgtcgagctcgctcctccactttggttgttcac---------------
------------------------------------------------------------
------------------------acgttgctcccgcgtggttct-acgttgc-------
-------------------------------------tcccgcgttgtctccgcgtcgct
tttacgtcgctcgctcggttcggttgtgaaagtgagacg---------------------
------------------------------------------------------------
------------------------------------------------------------
----------------------------------------atcgatctcttagtgttttt
acgtggtttcgaggacggttcgctagcagcgtcggtttcgacagttttcaccggtcgtcc
gttcggtttgacgggtttctcgttggtctctctttctctc---------ctttgtctcgt
tttctcgtagtc--ctctcgtagtcctctcgtagtcctctcggagtcctctcggagtcct
cccgcagccctctcgta-gtctctcgtagtcctctcgtagtcctctcgtagtcctctcgg
agtcctctcggagtcctctcgctgttctctctttctctctctctttctctttttcgctcg
tttttgttttgttgtcggtcgatcgatcgatctttcggtcgatcagtcga--------tc
gattttctcggtc-------tatcgtttgatcgttcttcggtcgagcggttcggacggtc
gttcaactgagcgtcgttgcaaagttgcgcaacgtgtcggcgtagtagtggagcgtctgg
tgttcagtcgacgtggatgagttgttgtcgttcttgtctgtcgttcctgtcgtcccagtt
cc----------------------------------------------------------
------------------------------------------------------------
-----------------------------------------------------------a
ccccccgttcccgtggtggtagctagcgcgcgcgtcgtcgtcccaccggtcgtcgtagta
cccgacgagtcgtttgacgcgatcgtggtcaccggtacgggtacaaacgagagcgatgcg
tacaagaacccgacgagcgcacagaagacgatcagaatactgattacgttaaaatcgaag
agtatgaggtaccatggtggtcgtgtgcccgtgtacgtgttaaacaagtttgatccgatg
agcgacactacggttccgacaccggccacacccgcgacagcgagtccaatcacctgtatg
cggttggacgcgtttacacggtggttaaacgacgtgctgtccaccgagctgcgcgtcgag
atggtgagcagatctcggtactcgatctcggttaccaagttgctcaaatcctcatcgcgc
aaacgaacgttgactggatcactgacgatccgctgtccaaacgagttcgtggtcaaactg
cccaaatagtccatgcaagtcaccagtccccatatctcagccgagtcctggatcacgacg
tgctccgggtcgttcgaggcgcccgaaaagttgttcaccaccccgttgaacacgtcgaac
gcgttcttcgggaagcatgcggtaaactgtttgttgaaccatttggggtagcgcagtcgt
tcgtcgatgtgttgcgttttcgtgctacccgactcctcttgtgtacccgtgttgtcggcg
ttgtcgttcaccgcggtctcgtttgtattgcctttctggttcccgtccgcggcagtgtcg
tccgtcgtgaatatcagcatcatctcgagcggcgacaacggaccgcgttgcgtgtccgtc
agcgtctccgcaaagtagaccgacatatcgtagtagaagtgtgtgtcctgctcgttgcga
aaactgcctggatcccacccggctagctccgcaatatcgaacaacagcgagacgaacgaa
atggtgtcgatgatcagaccgactatgctggccgcctgtccgatcatcaccatcactttg
gtggtcagtctggccgccacgtttccgaacatcttgctcaacccgacgcgcattccaatc
ttcattagcgacttgcctatcaccccagacgtgtggcgcgataaaatctgactaatcttc
gtaaacgcaaatttgagcgacttgcggatcagtcggtcggcgacctcgaaaccaaccgcg
atccccaggtcctgcaacagcgtcgacgcctcgccgttctcgatctcctcttggatgtgc
tctaataggtctttcaagtctggatcctcggcctccccgcttcgccaaccgatggtgcgc
gccgtcgacggaacgagcagacgcggcgacgaa---gtggtcgcggtcgaaccgtcgtcc
gtattcgtcttgtcc---------------------------------------------
------------------------------------------------------------
------------------------------------------------------------
---------------------gtcgtgtccgtc------------------gtgcccgtc
gtcacagtggcggtcgcggtggcactcttcggtttacgttgttcgtcgtcggccagtcgc
gactcgacgtatcgctgggcagctagctcgtttgtctctagtgtgtacgacacactgccc
gctcgcgtgtagatggaggtcagttcctcctcctcgtcgtcggtgacggctgaactggga
tacagctcttcgtcagtggtatcgtgacccacaactttg---------------------
------------------------------------------------------------
------------------------------------------------------------
------------------------------------gcggacgtgtagccaccaacgatt
gagcgaccggtcgcatcgttgttcactctgtccagcaacggtcgtacctcgtcgcgccaa
agacggccgagcttcgagtcgatgtccgcatcgcgcagcaagttacggcggtcgaacgac
ccgtgcgatcgtcggtcccacgttcgatctcgatcgccacccgaatcaccaccggtcgca
ggatcgtcggacgcattggtcgacgcgggtaacgttgtcgacgcggaggtcgttgtggag
ttcgatcgcgtgaagcgtgcatgtcgttctcgc---tgttctcgctctcgaccttccatg
gctgcacgatcgcgaaaccgctcgatcttggcgcgcagcaggtcgcggtattcggtcagc
acattcgtggcgtgttgacgcatggcttcgttcgcgcgcgtctcgcgtcgcaggcgattg
atgaacgcagcgcgtttcccccaccggcgtttcggtggtttggtcgtataacgctggtac
ttcatgcgctcgttctccaccccactgtcgagcagcagcggtcggttgcgacggttcggc
gtcgtggtactcggctcgttcgggctcagggtgcccggtgtgttcgtcaccgaccggaac
aacgcaaactggctgattatcccctcggcgctgttccaataaagtctgttgccggtcaac
agcacgtttataccgagatcggacaacgtcacatttgggggcggtagaacaaacttgtcg
ttcacgtctcgccgccataagtcgtacaccgtgtcggcctcaaaagtttgcggggtctgt
gctcgctcgttttcttgcgtgcgccacggttcgacgcaatcgggatcgtagtgcacgagc
gagtggatcgcgtgaactatcccgtctccggcgatcgtgttggcgagtgcgctctgccac
cacggctgtttgcactcaccctcgctcgtcaagtctttggcgaacgcgcggcagtacgcg
ctcgaatgcttcaccaagaatccgtagttggggaccacacgactcgagttctcggcatac
cgaaacccccattcgacgtcgtcaccgagttcaaagttggtcagtttacacaccacaccg
gggtcccgatacagtggctcgactacactgcggtacacgtaatcgttgaccacgatacaa
ttgtcgtacttttcatcccacacgacgttgaacaaatccactttcaatttggccgaccca
tgctcgtcacgttcgaccggtgtacgtccgatacgttcgtgttgcacgcccacgattttc
ttcgtgcgcgagtcgaacacgtcaatgcgcgttccatccgaaccgccgaaccgccagcgc
cgcgtggaaaatgcgacgcgttcgttcaagtatgcacaatcgggacaggagcgcgacggt
cccgactggtcggtaagactcacttcttggtccgccgtcttcaagagcaatcgggttcgc
tgtcgtgcaaagcatgctggttgacacgccaccacgttcgatttgttgcccgaaggaaac
acgattggcgcctcggacatggtgcaacggttgcccggtgggtaagtcgcatagcatttc
gagttgcgacaaccgcgacccgaacgatcccagtcgaccgtgaccaagatcgctcgattc
gcgaactgcggctcgaaccgataatcgtgctcgctcgaggccgggtatatgttgaccacg
atccacgagaaaatctgcggccagatggacacgcagtagttgctgaaccacagacgctgt
cggtggatcgaatacaagttggcgtcgcgggcgtccgcgttcgtccaactggggtaggcg
tcgtcgggaataatcatcgtcgcgcgagtgagaggccgtcacgcccttatgtggggacac
gaggagaccagaggcgaggcgacgatgtgatggaacgatgtgatggaaaaaaacgcgcga
agaaagagagaacgagggagaacaaaaagaacaaaaagaatgcagcaatatcacgcagca
aataccatgtagcaataccacgtaacaataccacataacagtac-acgtagcagtac---
--agtagtacaacgtagcagtataacgtaacagtacaacgtagcagtacaacgtagcagt
acaacgtaa---------ctaacagtacaacgtagcagtacaacgta-------------
------------------------------------------------------------
------------------------------------------------------actaac
agtacaacgtagcagtacaacgtagcagtacaacgtagcagtacaacgtagcagtacaac
gtaacagtacaacgtagtagtacaacgtagcaataccgcatag-----caataccactac
accgcggaaacgcgatcgttcgttgactcgaccaactcgaccaactcgaccaaccgccga
ccgatcgcaccaatatctgacaagacgtacca-cgtgccggcgggcgatcgatacgaaca
gacgtgcgagcgacagctacaaaaaacacgattcggtggcgacgaaaaacacgatttggt
cggcgtacggatgcgaccatctacggttccagttc-------------------------
-----------------------------gttcgccgcgttcgccgggttcgttcgtttg
tat-------cgcgacgcgtttaccgagagcgttcccagctcgacggaatgggcacgggt
tgttcttccggcggtccgtctagtccgttttcgtcgatggatggtgggtttcgttccaga
atacgatgggacaaataccgattttcgaaggacacacgttgtcggacgcggttggccacc
tcgctctctgcgtttgtagttggcgctacgtcgagtcgtgttttcccaccgagggcgcta
aactggttgcgcgttggcgccgacgggagagacgatatcgtggacgcggtcatcgcatac
gctgcggacagcgtgtcgttttcaaacacggtggcacaaacctcgaaccgtagaggcagg
tagacgcggttttgcgcgagcgagtgttggcggaaggcgtcgggcgtgagtggcagcgga
gaagaggcgccgctgtccgacgaaccggtcgagtcgtcgctcgcatcgtcgtcgaaacga
ccggactcgacgccgccaccgttgttgaacccgttcgcctcggatcggtcgccgaccaac
cgtgcccgtttgcgcgccgtcccgtccgtcgccacatcgctcatcgtcgcgttgttcgtc
tcgagcgtcggtcgttctatctcggtcagcgtttcgatcatgtctaaccagtactcctgg
aagatgcgcacccacgcgtccagttccgacgcggaaaaggtgtcgaggttgcggttgcgc
caactggagtctttaccgatgcgctttcgtacagctagctcgttgtacaagcttggtcga
tagccgggccgattcaaaaaactgttcgtgcggtcctcggcactgatgaccacgagcaag
tcgtccaacgagccggtgaacgttaccggaaaaaggcctttgcgcttctcgtatttggcg
cgcaaccgctcgacgcgattccagcgttgtcgctgttcggtcgattcgtttgtcgccatt
tgtctcaagatcttaagattgtcggtgccaacaagaagaagtgggcgggtttctcgccaa
agtcccatcaaagtcccatcaaagtcctgtcagaacttcatcaaagtcccgttaaagtct
caaactctgaggtttgtttgacgggttt--------------------gttccattatcg
cagcgctttccttccgtcccgcaaccgctttcctcgagtctttgtggctctttcctgttt
accggtcgagcgattccta----------gcgcgatcgtgcgcgatcgttacggtggttt
aacggcttccgtgggagcacacagattttatggtccgctcgcaaccacttttctcgccgt
tccg-----------cagtgtctcttccgcgtctcttcgacttccccgttttctcggttt
cctctgataccgcggtttccttgttttcccgagtttcc--------gcgcagtttccttc
gtttcctcg--------------------------attttcgccgattcgtt-ttatctc
ggtttc---------ctcggtctcttccttgttcccgcggtctcgcaaatcctgat-ccc
ttgggggtacgacgacggtagtgattatcggtgctttatcggtgctcggtacaccagtgt
agttttaactatccggtccgtcgctcatcaaatccaacaaactatatcgagttataccga
tcagcttgaactacctggagaactactgggagacggctaacatcgaaccgtgcgcaacat
agacacacctcccaaccgtttaccgcgctcg---------accgaagcgtcattggcggt
tcgccgtattccgagattacccggagatcct----------tccgagattgtccggagat
tgaggaaattatacacagcgatagagagagattcgccgacgagatccatcgagcttacgc
aaactt------acgtaaccattctgctcatccaagcgacgtcacgtgtcttgcacctgc
tcgacgtactcgacgcaattaacctgtgcaatttatctgtgcattggtcggcgcggctct
catcttgcccgcggtccatcgatataaaggagcgcgatcttcggacccggacaacagtgt
tctctcgacgaccaacgtatctttttccctttctcgtcagtcaccgctcgttcgcgtccg
cgctctctcgttcgaactcgtgtcgacgatcggtcggttacatctcagcggggcacctgc
aacagcggcacaccgtccacgaagcgtctcgtccaagtttgacgttacagctaccgccgg
aaagcttggccgccgtcgtttcggttgtagaccgacttggttcttcgactaccgtcgcaa
cgagagatttggatcgaca-----------------------------------------
-----------------------------------------------------------g
gaccgacaggaccgacaggaccgacacgaccaacaaaaccg-------------------
------------------------------------------------------------
------------------------------------------------------------
-------------------------gaacggacaaggccaacaaaaccggaacggacaag
gccaacaaaacaggaacggacaagaccaacaaaaccagagtgaccaaaaccaacaaagcc
agaacagacaagatcagccgaacttacaggaacgacgatcccacacctctaagaagaccg
ccgaattggagacggcagtttcaacaaccgttg---------agtcggaaccacagtctg
aattgacgctcgaattgcgacctcgaacacaacctcgaacacaacctcgaacacaacttc
gaacacaacctcgagtacaacgtcgagtacaacctcg-----------------------
------------------------------------------------------------
------------------------------------------------------------
------------------------------------------------------------
----------atcgcaagctctattgcaaactcgatcgttccgatcgtctc---------
gttcgcagttcgacgaacctcagtttggacaaaa--------------------------
----gccgtccgtgttgtcgtcgataggaggaacagccgcacaactgttactcgtattac
cgagcagaccaccaccgcgaagacattccagagtgcaacaatcgttgcgattgcggtcga
ctggccctaataacaccatgtttttcgtattgctggccacccagagcgacccaacgctcc
tctacaacgattccttctcgcacgacgagagcgaaagtcgttctcgcgagaacctctgcg
gtgtgaccatcgtgtgcgtgaaacgcccgtgtaccgagcgcgtcacgtaccgcggattgt
gtatgcggtccaactggacgaggcttgaacgcgacacgtttgaccgtctcaaatcctggc
ttatcttccgcgacaaatgctgcaaccaacgtaactttaacaacttgatcccaatggtca
acaccacgcgtcgacatcacggtgggcgtcgcgaacggaatctgccgcacggttgccaac
tgcttcagagttactaccagtactgtcgtgtttccgaatacctcttgccgagtgtagcga
acgactcgactgag---agtaccacgaccaccaagaccgctgctgggacggccgctgccg
ccgctggaatggaatgtgaacgcgatcgagaaccatcattgctcgttcgtcgtacgggcg
tcgtcgctcttccgttgcaaccgaaccgctatttcaacggtctggccggcccgccgagca
acgaacgttactccgagttctacgcgcagatcctcgcgttcatgcgggacgagttgcgac
tcgaaaacaaatacgagaaaaacgacctcgaacaactcacgctggaccaagtccccatct
tccacaaactaccatcttggttgagcagttggttttgcgcggatttgctcgcactcgagc
ctacgctccggttcgagtacgtcggtgctagcatctcggcgaaaagcgtatataccagcc
cgcattgtcgttatcgggtaaaccacaatgctagcatttgcgagatttgtttaatggacg
agtacggggctcaactgtgcaatcgtgtgcccactatttctgctgccaggctcgaccgac
aaaactactcactgacatcgacctcgtccgcgacatcaaagccggtcggtgggttaaacg
atctgggtccaataggtccgcctaaatcgactaacgcaaacacgcc--------------
----------------------aagcggatcaagcggtggcaagtttggcagcgggccga
tcgatacacgaatacctctgtcgcactacactaaacaagcgacacaagtcgaacaagtgg
aacggatgatcgccgtcggtcataa---cattgatcatcgtagtaccgatcgcgacgttg
tccg---------cgattgcgccgccgaccacgatatggagggtatcgagtc---tggcg
aaacaacgacctcgtctttgac------------accatcgacgaccattcattcgtctc
cttcgacaccaacatcgacaccaacatctgtgagacgaggttcgcgtaacggcgaccagc
cgtttgggcgatcccacgaaccgcctttaacgcagattccagaacagccgctcgaatcgt
cgatcgcgcaaccgctctcacaaccgctct------------------------------
------------------------------------------------------------
------------------------------------------------------------
---------------------------------------cacaaccgctctcacaaccgc
tctcacgaccgctcgaacctttgtcactcgaacgacgatccctcgagccaattattgaac
gaccgaacgcgaagcgattcatgtctgaggccacgtttggattcgatggaccgaacggtg
catccgttctgaacgttcctttcgtctcttccgacaatccgtcagcctcgatgtcgatgt
cgatttcgtctgttccgctcaacagcggtgcgtcggacgataaagttcccgatgtaccta
tggcttgaatcgtccgtctcgttcggtcgattcgatcggttcgattggatcgattgactc
gatttgctcaattggaccta--ctggtcgatcgtttggatgttcaaaataaagcgggctc
gaattacacggagggtcgagatgcaagtagttggtggtgagcacgagaggttttagaccg
ataaaaattg----------cacgcgattttctgtttatattgacattttatggttctgg
tttatgctttatggttgcggggtattttatgatatacacattacgagttgtgtgctgttt
ttcgttcgggttatatcccgatttacatcatggttataacgcggtttacatcatggttat
aacgcggtttacatcatggttataacgcggtttacatcat--------------------
------------------------------------------------------------
----------------------------ggtcataacgctgtttacatcatggtcataac
gctgtttacatcatgggtataaagcggtttatatcgcggtttatatcg-ggtttctat--
------------------------------------------------------------
-----------------------------------c-cggtttatatcgtataacgttgg
tcgttttgcgttttatgttggtttacgtgacggatcgcttagctatccggacacgtttta
tatcaaagtcgatgcagagttttccaccgagtttgatgtcggggtttacaccgaatttta
tgtcgaattgtattgtagcgagttctaccgagtattccataacggagtattccataacgt
ggttatggtttgcttgccgttgtacag------------tttttatgaaaccaaggactg
aataaacgagtttgtgtattcatcagattttatcagatttaattgttgtaatgattcctt
cccatttccactcagtttccttcgagtcgatgagttcaccttcgattccgatattcaaag
tttccacacaattatcgacatcctctcgcgtgctg-tttttttcttctcgtcgcttcgta
gacagaagctaatcgatcgaatgcaaatgttctgttgcctaatgactacaccgtgtcgaa
tggtttcccggaactgcacaagagacaagac-----------------------------
------------------------------------------------------------
------------------------------------------------------------
--------------------------acggagagaacca---gaggtataacaaggtcag
ccgaccacgatcaaaacctaaaaaaacgtatctgaacaaaaaataccaaaac--------
---------aaaaaaaaacactagaagcaaaaaaaacgaaaggcaaaaagataaagacta
gtaatggtgagtaatgaat----gaacgatgcaaaaagtggagatccga-----------
------------------------------------------------------------
------------------------------------------------------------
-----------------------------------------------aaaaatgacacga
gtcggtaagtcggtacacgtgatcgtta-------------cataagcacaaactatcga
taagcgattgatgtgagccgatgtcgtgtcgtatacgacccgtatgttatgaaccgtata
ccactatttatgttatgaaccgtacaccaccattaattcagtctgcgcaactgtttcggc
tgtttctgaggtccgattataatcagctgtacatcttggtcatctaaacatcttggtcgt
cgaaacatcttggtcatcgaaacatcttggtcgtctaaacatcttgg-------------
----------------------------tcgtctaaacatcttgattgtctgaacgttct
ggtcagctaagagttttggtcgtctaaacgtcttgg----------------tcgtatca
acgttttagttgtcacgattattttggtcgcttcaacgtttagtcgtagtcgtttcgatc
gtcttggtagtccccggtctcaattggtctcaacgaacaatcgttcggtttgcgtttttt
ttcgcgaaacatccttcacagtagccacgtgtcgctcgtattcgttcatgcgttcgaaat
--------accgagtgcaagaacgtgccacgatcggtgccacgatcgaagcgtgtgataa
cgtaatacaatgatgagcgttacgctactcgtcgattcaacgtctacgtggcaacgagta
ttagctattgcatccgtttcaacgtcgtattgcggatccgcatgcgaacgatgcgatcac
tatagaagcgtgggtgttaccaactgacccgtttccgatgaccttcgatttgtgaaaaa-
------------------------gagactagcgcgcacacaggagcgagagcggcaact
accgtccttcgtgtccgtgccgcttggttgtgatcgcaatcgttctcaggcgttcatcct
acgcgtcgcattatgctctacgttcttcattacgttcttcgtcacgttcttcattacgtt
tttcattacgttcttcattgtttctgtacattaacaaacgcattgtgtcgagtacgcgag
acgttgttcgtcggcttgcttgtcggcttgtttttcttatagtatttttcgtgtattttc
cgtttrtttcgtctttgt--gttctcttatcgcatcgtttttctgattgtgtcgtgactc
gtcatagttctttctattcttgctatcgttatctcgagatccgttgtctcctttgtgtcg
atagacaattgtgcttttcctcgtgtccgtcgtccctct---------------------
------------------------------------------------------------
------------------------------------------------------------
--------------------------------------------------ctaccaccgt
atagctcgcatgcctagtacactgatgcacgagacaatagagaacaatggagacaatagg
agaaccgtttgcattgtaatctaatagaggccgatcgtgtccgatcgtgtccgattacat
ccgagc----atcacgtagcgttcttttcgctaatggcttttgtaatagttttttttaat
tgataagatcgaccgcgtgacgcgcag-ccccctcgctttcgagcgctatatatttccca
cgtcgatcgacccgaagcactctccgcttgttcgcaagcatagtcgatcgaagaaagtag
tgcggtttcaccatcatcgtttcgcgtcgaatcctcgagcctaccaaccagtctaccaac
cagtctaccaaccagtctaccaaccagtctacca--------------------------
------------------------------------------------------------
------------------accatccaaccaaccaaccgtttggttcgatccgtcgaccag
ttagccgtcaatatccacgacctacggcctacggtgtctttgctcaactgtgcttctttg
ccgagagcttctcgtagcttcgagatccggttaatccgaccgtttcaaaacacgcgcagc
atcatcaaggtggtagcgatatccaggtcgtctccgagcaacgatcgacccacaacccac
agtcgagcgt---------ttcaaacgtaagcagctatccaggcctttttctgtaccgaa
gactataccgaagacctaacacgttcaaactactcgacgactcgacaacaccaccaacat
gagtccgctcaccagtcgcgttctacattggtttctgcatctcgctttgtttggattgtt
tggcgtgagcgtggtgaacctgttgttgctgttgatccttcgccccgtcgccgaaacgac
gttcgaccaagctcagcgcactctggtcatcattacaacgttttgctccggcttcgtcat
caacatcggtaccatcattcaaactttggctactctgatgcgcaaagatgttcgtctacg
ctacaccgagtgtctgctggtcggctgtctcattctcttcgtgagtcagatacaattgat
gttgtacgaggtctactcgatcggtcagctcacgtgggatcaaatcgccacaccttttac
cactttcctgtcggtcgtgtgcacttgcgctttccacacggtcaccaaatttcgacgtga
agaggagcggcaagtcaaatcttacaagctggcttgtgtcgctgacacttcagccacccg
agtcgaacctgccagtcaaccacaagtagagaacattcgtttcttgaacgaaactgccac
tccgttgcaaacaccctcaccgccacccaagcggctcatagctgccccgcttaccgagtc
caaatcgctggtctttttggagggaaccgcgggaatcggcaagaacctcgtgtgcgacga
atccttcgacttttcgcggtatttgtcgcgcgcacctatttatctacacaaacaagaggt
gccgtacatccagtcgttgtacgaggggcacatatacgccgacatcatcatcgaattatg
cgtcgcaagcggtcgacgagcgtcgggtcctgggacaacgaacaaagtgcggttcactac
agaagaggtcatttttgatcgcagtccattcgcccaactcgcctacaatattatctttgc
actgaacggcgagcgaaagagtccgttcgaataccgtaacgatttcgacaaattaatcgc
cgtccccgaactgcacaacgaactgcgccactttttcgctaaatggatggacattatgcg
ttggatcaacggcgacgtcaagctgatttggtttggtgctcagagcgctgaacgcaccgc
cgctcgtctggtcgctcggtccggcgttcgcaaagattgcaatctcggcaactacatcat
caatcaaaactacacgttcgccaaactctgtgagatcagcggtttcggtaatttttatct
caccgactcgtgtgagcgtaagtacattcgaaacttgttggaagctgagcgcagcgcaga
gaacatcgatgccaacgagacggccgcatcgtcgcgcggagcgatcgtcaatggtggtgg
gcacatcgttgttggcggcagtcgacccagcaactcgaccgtctcatcgctcacgctctc
cgtttcgtccgacgccaactcgtcgaatgaggggagcagcaagtctcgtaataccggcag
cacgagcaatgcagtgaccaacaacaacgccaatagttcaaccaacaccggtcgtgcgcc
attggtccagcaagaaggtgtcatctaataacgcagtcgctgtagtcgctgtattacaca
acagcgaccgccgttttgcaccacaacgctttccatacgctttgcatcagcaattctaat
cgaaccttccgatagaacgcacagatcg--ttttttcggatcgcagtcacccataatagc
caacccgtcgacacccacgatatcctgtaatagagcggtgta------------atccga
tacaccgtaatacgatataccgcgcagttgcttttacatgtttgtacaaataataaaggc
gagctaaataaaatattgcaataaagtccgtcacaaggatctattagatgt---------
-----ttgtttttcgtcgttcttttgaccttattctcgatacactggttgctatttcgag
acaatcctt-tcttctttactccacagcgtcgacatttgctgtagtgtatttggtcgta-
tttttgttagtc-tgttacgaatatcgactgccctccgaactggcgtcaccgttacaa--
-----ctctggtaactcgccaccgagacgatagattacgcgcagatcgattagcgccatt
ttcttgtttcgattgtccgattgaccgaccgtaacgacattatgcacgtgtcgcgcgatc
aacacgagcgttctcgctgaccagctgtacacga--------------------------
------------------------------------------------------------
-----------------------------------ccaacccacaatcggcgcgacgatc
gcgctgtgaatgcagcgttctcgctgaccagctgtacacgaccaacccacaaccggcgcg
acgatcgcgctgtgaatgcccgcgttctctgggtcggaatgacgttccgcgtgcaaaagt
ggtgctgcgtgctacggggtcacgggtcacaaaactgcaaaatcggcgaaagctagctga
accgtgaccccacttctgcgtatttttattcctataaatgcgatcgaggtcggctcgtgt
cg--tattcgtcattgcatcttgcgcaccgcaacgctcgccctgttccccgcatcttgta
tcgaaccacccacctcaatctcatcgagatgcaattgctggcgatttcgctgatcgcgct
tgtcgcgctggtgaggtacgtacttttatttcactttgttcttgccgcccgtgtttgccc
ggcttgttttcgacgtcttgtcgt---taacgaacacggttctcgatcattgcagttcgc
agagactcgaatggattttgagcacgagacgtccggacgttgaaccggtgcgaatcgagc
acggtttgcagaccacggtccgtaaaacgtcggtcaccgacgacaaattacgtctcccga
tttctgcttacgcggacgctcgggcgcccagatctgcagccttgtacgacgatgaagtta
ccgctcgcacggacggtcatgtgttggaacgggtgcgtcgcgtgaaacgtatacgtcgat
ctccgtattacggacgagccgaacggaagtacttcgacgaagacggcaaacccatgtttt
tcgatcataagggtaaccttcgtacagcgtacatgtttgaggatcttgttcaatccgaaa
ccaaaccgatatcagccaaaccgatatccacgtccaccgcttccactaccactgttgccc
cgctggttttctacaaggacgacgcatcacagtattttattttgtacaacgaccagttgc
tccgcatcgacgctgataaaaaaatgcacatccatagtgcatctgacccggcgtacagcg
aacaagtcaaatttctgaagcagtgcaacaagaccggacaacgtcgaagacgacgttcgg
ccgaaagtgcggacacgagcgcggacgagaccgatatgctcgctgatattctctcaaata
tcatagccaccgacgacattgctggtgcgtttgaaggtgaaccgaccgcttcaacgacgg
acgaaagcgtctatcgatttagccgaagaaggcggtcggt---------ggagaaggttg
agaaacccgccgagaaacccgccgagaaacc-----------------------------
------------------------------------------------------------
---------------------------cgccgagaaacccgccgaggaaccccccgagaa
acctaccgagcagtccaccgagaagtcggtcgagagatcgacgacggaaaaacctgtcga
gaaaccactcgcccgaaagcacgggc---------aacagtctgagcagtctgagcaaaa
actggaatcgcaaccagaggagaaaaaggtggtgcagaacgaaccgaggtcatcatcgtc
cagcttgaacaacagtccgaacggtccgaacggtgagtcgttatccaaatcggttagtga
tgcggcggttagtgcgaccgaaaaaccgaaagccggtcaagagtcggacgacgcgaaggt
ccgcgagcgtaaacgacgtcgccaccgaaagcgggaccgcagacagaagaacgttgttgc
cgctgccaatgacggagtcaccgtcgccccgacgacggagagttcgagtttgagcgatcc
gatacaaaccggtggaaatttctcgttcgatcacatttttgaccaattgatcgactggtt
gagcgggacggacgtggcgaacgcgagcttaccggcgaaaccacgtcgtcccgcgcgcga
acgagtcgccgagtcgagcgaggcaaagcgcgagtagggacgaaggcgcgaaacgcattc
gcgatcgaatcgcgcaacgacgggagcaacgatagaggcaacgacagaggcaacgacagg
tgcaacgacggacacacgtgccggtctcaacggccgcaacgatggcgacgattgtggtcg
ctgttacaatggttgcgatcgtcgcgacagtcgcgaccgacgcgagcatccgactagttg
cagatgtctcgaccacc-ttttctttctaaccgttgtttcctgttcgtcacggttaataa
cgatgtcaataataacgatgtcaattatgatgttggtgatgttggttacgatgttggaca
cttatcggtcatatgttgtgttagtcgtgtactgtttttagtggtcacttgttggccgtc
cgtcggtcatcgattggtgaacagttgac-------------------------------
-cgactctcgatcgaccgttggtcggtgggtaa----------ttgagggacggttgatc
ggcagttggtcaacggtgcaccagtggttgactggcggatggacaacagatggacaacag
accgacctgtgattaacgcgcgacacagcgcgacggcgatatcgcgacatagaggttcgg
agcgtccacgcacggttgcgatcgtccgagcgtggagttccgagctgcggtcgatcccag
gttca-----------aaaagtcg----atccagttcagacgcgttgatc---cgtagct
cgaggtcgtcgcgataacagtcatcg-tatttttctcccgtcaaacggttagcaagagag
t--------gttatcaagagagt-------------------ggtatcaaataaatggtt
atcgaaagggtatagagcggttatctaagagactgttggagagtcaccgcggttcgcgcg
taccactttgtcccatcgcgacaacgacttgttttcgtcgtcttctcttttgtgtctttc
tctcttttttttctttctctc---------------------------------------
------------------------------------------------------------
------------------------------------------------------------
------------------------------------------------------------
-------------------------------------------------tttatcgcttc
tttctttctctgttattattgtttcatgctatcgtctc-----gctgtatcggtttgtcg
tcgtt----ttcgtttttttcgtcttctcccccc------cccctctaccctcctcgtta
ttcgtttccgttgcctctttccgttgcctcactttaatcacgcttaatcgtcgttaatcg
tctccaatcgaccatcgtcgtttccgtcgttcgtcttctctcgtcgcgcctccttttcct
tcgagct-ccccttccttctgttgggtctccaatcgtaatgttcgtcgttcgtcttcaat
cgtacaccgtcgtctctcgtcgtctcccgtc--ctcccgtcgtctcccaccgtctttcgt
cactcctcatctttgttccccatcgcctctcgtcgtcacgagttattctcgcggctcttg
ctatccaccgtcgatccgctgtcgctcgcaccgccgtgtcgcctcgagcctgcctctcgt
ctgcgtgttgtttggg----ctttcgtcgttgcaccgcaccgcgcgtctcgcgtctcgct
tcttgc--------tacgctacacacgagtatcgaacgtgtttagaccgaccgtcaactt
ggcgagtcacccgcatctttggtggtgggcggccgcacgaggaagggggccgatctccta
ttcgcttgactaagtaaaggctcgcggtataaagagccgttcgaagattgtcgggcgaga
gtctcgagtctttaaccgcgccgccaacatgtttaaaacgaaacgca-------------
------------------------------------------------------------
------------------------------------------------------------
--------------------------------------------gttttttgatggtggc
cgaagtaccgagctacgacaagtccttggtcatcatgccgtttctcgggatcgacggcac
cgtgtcattctatttcaacttgttggacgtgttcgagttgttggaattgccgaccgagcg
acgcgaggtgtacttgaacgagtcgcccaactgtcacccactgaacgagcttcggaacaa
acactcgcgcatcttgcgacgcctgaacagcgagacaaatttgttcaacttgcgcggcga
caatccgttcaaactgtacgagaatcacttgaagggcagtcttttacacgagacgcaagt
gcgtcaagactgcgacaagctgctcgacgagtttcggatcatggatctgaccgactggat
gcacggcaagcagtggcagaaccgttggcaacactggtcctgcgatgtcaacgcggatcc
gcgctccatcgatgtcaactcgatcgacgagctcatgttcatcggcgagttggagtttag
ctacttgatcttcgagaacggcttgttccgcgagcagagcttcacgtacgactcgatcgt
caaggtagaaccccgtgtccagtccatctgcaagtgggtcattgtcgaactgtttgccat
gctgcggaagttgtcccacttgaactacgagcatatcaatagcatcaagattatgcgctt
caacgagcgcgagctgagctcgatcgaggagaaccttgtgcgttccctgggcgcgcttcg
tgagaaacgcgacagtaacaaaaccacgataaagttgcccttctgatttcaggaggaaat
cgaggagtgaccgtggtgcgagcttgtcacgacagccatgatcgtcgtcgtttcgacgtt
tcgaaggttggctcggtcgagtcgcgggcgccggtcggcgttgagacacagcaccgattt
cacacgtcgctcgttgtttcccgtaaccaggtttcccgactcgacc--------------
------------------------------------------------------------
------------------------------------------------------------
------------------------------------------------------------
------------------------------------------------------------
------------------------------------------ttcgcaacgccgacggcc
tcgaacgacagtcgcaacggcgacgagcgcgacagctttgcggcggttcgtcggtgtaca
cctggtccgactcctcgtcgatctct-cccaccat-----------------ctctaccc
tcttgtatctgtaaataactaaccgaatgtacacctagcaaatgtctggaaaatacgaat
atgaggcgaactaaaaatctaaataaaccaaacgaataaatgtacaacgatcgcaataaa
agtacaagatagaaaaacaataatgctgtg-ttgagtgtcgttccttccaccgt------
-------------------------------------------------ccccccctggt
tctcaatcagttttccaccggttctccaccggt----tctccaccggtt-----------
------------------------------------------------------------
------------------------------------------------------------
------------------------------------------------------------
------------------------------------------------------------
--ctccaccaggtctttac-tggttctctataggtttccatcgggtttc---ggtcgttt
ttccatcttcttctttccatcatctttccgttgtcgtctcgccgggttttcatcaatttt
ccttggtttgtctttgttttatggggtttttatcgcggtttctatcgtcggttctatcac
gattt------------------------------------------------ctatctc
ggtttttatcaaggtctatattggatctcgggtctcggggaaaaatttgagcagaaaaga
t----accaccaagctactagattacagacgaacgtttgtatttcgtttaaagtttgaca
tttagttgtgtatacgtttgtttgtttgcatacgctcgttggctgcgcacacgttggcgc
gtgcaca--gtcacacgttgcactgtagcgaaccccacacaagaacgaaataagcggtat
agtggatatagtgtgggttattgcggaacaacagtagcacgagacggttcgggtggaccg
ctgattgattgattcgcattaacga-----------------ctttcgaaacgac--ttt
gtcgtagtgtgcgcagc-----------acacattcgacattgacaactcgaacatacac
aacgagtacaca----caactcactgtcgacgatgtggtcggcttcagacatcgacacag
cgagcca------actccaactattgaccaaggttattaaatatagttccagtcgcgcta
ttggattatcaagtacatcaatcacaatgtgcggttgtgtatcgttgaaggcacagaggt
agagccgtaaaagaag-actgatacacacgcataacataaaatatataacca-tatatta
ctcatatattactcatatattacaatagtagtgaatacataatgcacgaatgtcaagaac
agacgaccgacggcgccagtctccagacctacat--------------------------
------------------------------------------------------------
-----------------------------------------------------------c
cgttcgcaacaacgttcgctgcaccgctcgcagcaacgt---------------------
---------------ccgcggtaacgctatcacaataacgcttctcaagaaccacgtacg
cacga---tattgtattacccaaaagtactac------------cccaaaagtactacta
ctattacacgat-aaaacctacaagaatagcgcgctaattaaaacggtcgcaaaaacagt
gtacgacacgacgaggtgattgaactgtgaccacttgctcgctactatg----gaccgaa
aaaaccaattaagcagtcggccgcttttattttggtcgtcaaacggaccgactaatcggt
cgatacacggtatgacgttaaaagactttacggtcgtcgcgcttatcctagtggcgtttt
gttgtctcgttgcaatcgtcgcgttcgcactgcgcgacgcaaactctcgacagaaaattc
tggccgaacgctacggtgtgttgatggccgcaaacgaacaactactcaacgagaagagcg
cgactttgggtcaggtcgagagtctgcaaaaagtagtcgtgcagcgtaacgcggagatca
aacagttaaaggaccgactcgtgaacgcggggaaacagttctagcggaacagaagagcgt
aggagcgtagagctccgctacgcgagtggcgaacgaccgaacaacggtctatagt-----
------gggtcgctgtcggtgatcgagtagaaaagcgtgatcaccggttcgcctttctcg
tcg---------cgctcgtctgtgttcacgacgggacaaatcgggttggctccagcttcc
aaagtcgcgtcgttgtccaaccgcacgagtcgcacggacggcggtcgttcatcgggtgag
ccgggcgacatcagcgagctcaacgaaatcgacgacgcgggaaaacacgttgattccgac
gagatcggtgagtctggcgagatcggcgaaaccattggagagctcagcgagacgggcgag
atcaatgacgaatcggtgacggtcgtcttagcactgctccttgcgcgcggtacgacgacc
ggcagtccgctctgtgcgttgttgttcgccaaatcaagcgccgcctcatcggacgaggtt
tcggacacgggttcggacaggggttcggatgcaaattcggacacgagtgcgactggtatc
gatccgaacccgtacattgattcggacgttggttcggacgtcggttcagaagttggttca
gacgttggttctg-----------------------------------------------
---acggcggttcggacggcggttcggacgaaacatctgctacaaaacccgaaccgtcgg
acgctacagatatgtccgtcttgtgatccggtgtcgcgtcagacggagaaccaacgttcg
aagtggtaaacgcggttgt---attggataaattcgccgcgcttgaagcacttgagacat
tagatgtatttaacgtgcccgaagagttattgtcggtgtttgtcgcgacagcggacaaca
atttgaccacatcggtttgaagctggtccatcgtggtcgtggacgtcgcatctccggtac
cgattgtactctcaagcactttcgtcattctagtcaaatcgtcgatcaaccctttctcca
aacccaccaaatccgccatgtgcttcaagtgcgtcaagtctcccacgttcgtcgagtgtt
tagttagatcggtaagatccgttggcaagctaaagtcggtcaggttatat------tttg
tggggtctttgcaatcaaagtcattgtcagtggtcgcgtggtttgacgtggggtcggacg
taaagtccggtctaaattcgccctccgtcagtgttttcatcaagtcgttcaaatcggtag
aagccgtcaaatccaaacttgggattgttggtgggctcggtagagtaaacgggcgtaagt
tcgagagactcgagagactcgagaggtttggtaag-------------------------
-----------------------tt---ttgcgactgaggcgaaccagtttccgcgtttt
tagcaaagtcggcgaccaaacatcggt------------ccatctcggtcaacatgttcg
tagcaaaatcaaaatcatttgtaacctcagttggaagagaggtcggaaaatcggttcccg
ttaaccggtcatcggcggcgagtgactgcgcgagtgactgggcgagcgactgcgcgagcg
acc------------------------------------------------gtgccggtg
actgtgcgaccgtagtaactggtgagcaaaccgcatccagttgtgcggtgatgtcgttga
gatgtctgttgatatgttcgttgagatgatcgttgagaggttcgttgagaggttcgttga
gaggttcgttgagaggttcgttgagaggttcgttgagatgttcgttgagatgttcgttga
gaggtttgtggagatgttcagcgagacgttcgactagttgttcagcgggtaagctggaca
agttgtttccagttggctcgacgacgggagtgacggcggtcgactcgttcaacgacacgc
tccgggaaaaatgtttctcagtgacggtttcggtcacgttagtcgtaatggttgtgttgt
tcgttgtcgtggcgacgtcggtatcggtaccgacaccagtac---cagtgtcgacatcac
ttgatttcgcgaccgaagaagcggtaaaccgattatgtcggtcccctgagacat------
---------------------------------------------------------cgc
gggcgctctgatcaccaagaacactatctgtgctgtgagcatgtcgaccactatggtcgt
tgtgatcactacgatcaccgtgatcactgtgatcgccgtgatcgctgtggt---------
------------------------------------------------------------
------------------------------------------------------------
------------------------------------------------------------
----cgccgtgaccgctgtggtcgccatgaccgctgtggtcgccatgaccgctgtggtcg
ccatgaccgctgtggtcgccatgacaactgcgatcatcacgattgttatgacaaaagtcg
atacgtatttgtggtgtttgttggtgcagttccaccactcgatctattttgcgcgagcct
gaaacatgagaaaaaactggattgagcatgaaaaaa------aacgcaaagtgtcgacgc
gaacgagacggcggatcgaaagtctgatggttggtcgatcgactcgatcaccggctcgtt
cgttcgctctaccgaacgcgtacaagcgtgacacgccgatactcacggacaacgatgctc
gcgacgctctcctcgaagctaaagacgatgcgaccaccggcaccggtgctgttgctgtca
cgaccgcagcgaattcgatccagcgtgtgtggcgtgttcgtcccactcgatgtttcgtgc
tcaaaatcaaaactgcccgtcccgctcgacccaccaggtgtcgtgttggtggactggttg
acggattgaccatccttgggcgaacggttgagcgagcaatt------------gggtgag
aaattgggcgaaccattcaaagaacaattggtcgaacgattagacagatggtcgactaag
cgatccggcaagcagtcgagcgaacgattgtcggtttgatcttcgttgcgagcagcgcac
gttcccacatttccggtttgagcttcaccttgccacattgcgttcgaagcacccaacaat
tcacgcaacaacgcgatcgttttttccgtcccgatcgaattgtttttcgcagttgtctca
ttgtttccgccgtcggaatcgatcgtattaatcttgctttttgttgtgttatccgtctca
actttatccgcttccacctcgtttatcgcggttgtcgcgatctggtcgtggtcagagtca
attgtgttgacgctaactgaagttgggttcgcgttgcctagagtacaagttgcctcgttc
gacaatcccaccgcgcctgacgaaggagcggattctatggtagtggtaatggtggattcg
tcgcacacgcggtcttggcgttccaagcggtttcgtctgaaccgcgtctcgtgcgtgtta
aaatctcgagccgcagcatcgagtttgtccgcgatgtcctcgcggcgctcggtacgatcg
gtcgagtggtgatccgatcggggcagcggcggtgcgacactcgaagctcgttcagcgggt
ctacgggctcggtgcgtcgacgaggcgagcgagacgcgaggcgcggtgttagccgcggtg
tttcccgtattccccacattgttggttcgagctcgtagcgcaccacgttgagcgtccggt
cgaagcgagccctctcgcgagtcggacgtgtcatcataccgttccacttcgtccatgacg
gattcggtttgcgagagtttccctccgatctcccattgcaacttttcaaggcgttcctcg
atcaactcacgcttctgctgctcctctaaagcgtgttgtcgctcgatgtcggctcgttca
cgttcgcgctgagcgaatcggcgttccatctcgaccgcgcggttcttctccatctcgaag
ctcttgatcgaccagttgtactgccggttgatgtcgcacatccatcgctgcagcgtgtgc
agctcaacgaagaccttgtgcagctctttccgctgtgtgtcgcggtcaccagagaggtcg
tggttctccttgagtaacgattgcacgcgcgatcgctcgtacgttagctcatagtctttg
taacgctcgagtgcgacgcgcatcagatgaatgaaggctcgagctgacagggctttgtcg
tttttcacaagaacgagcagggcttccaggttgatccaatcaatggtatacaccgtacga
aattggtccgtactgaagacgtgtgtctcgatggagcggtgtttcgccaggaaccgccgt
aattgtttgctcaactcgagaaaagtggagccagtgaacccgcacatgcgaagaacgtgt
tcgtccatgatgactctgaagcagctcaggatgttgcgtagcagccgaaaccggttttcc
aatacgttgatgttgcacagcgcgcaaaactcggcaaagctgagcttgcgactggtagtc
agatcctccacttggagggtttgcaacaattgcatttccacttcgaacatcttctgcatg
gagacgaag---ttggtagatgcgtcgaatgcgcgctttattgtacgaacgggctgaatg
atgcgatcgcacaaccggtcgatcggtcgagaaaaaaactgacccacacggaccaaacgg
gtgacaactgatgcaccaaagaaaggcggttcggatgatgaattggcgatcgaggaagtg
agcgattcggtggatcgaaatcgcacggaggcggtcgtcgcgtgtagcgagccaacggta
gcgaacgacgctcgtcgaaatgtacgaaccgcgtaaacggggtctggttgcgtc------
---gaccggttaaacgggttc---------------------------------------
---tttgatgtcgagttt---gtcgaatgtgataccgaattcgacgatcgcctcaacaac
gggttcgttggtcgcaacgacgcggacaacaccgagaatggcggtttcaaacacgaacgt
aatgtggcgaccgagtcgag----------------------------------------
------------------------------------------cgagcgacgacgttgcgt
tcgacgatccgtggttgctggatagctaccaaccgtagccacgaaaaacgtacgtacgga
aaagacgtacggaaaaggcgtacggaaaaggcgtacggaaaaggcgtacgagaaaagaac
aggatatgagtacgaaacacgtacgagacgtgcggaaattcgtaagg-------------
------------------------------------------------agaaagacgtat
aaagagaaacgcgagtcgctgta-------------------------------------
------------------------------------------------------------
------------------------------------------------------------
---------------------gaaaaacgtggaccgcgagatggattggtgtcggtagtg
tcgatggtg---------------------------------------------tcgatg
gtatcagtgatgtcggtccgacaaaatgtaaagagcacgttgcacttgttcgacgagaaa
gtggtgagcacgtaaagctggaccgttcgatc----------------------------
------------------------------------------------------------
------------------------------------------------------------
-----------------------------gcgatgtactcggactcggagggcgactggg
agaaagtaaagtcagaccgagacgcgcgtggttatatacaagagagttgggagggagtgg
aggctgacagaaaccgatggcgacgatcaatatctcggtgaactcggtcggctgatacga
cgacccgcataaacaaacaacaagaggaaataccggggt---------------------
------------------------------------------------------------
------------------------------------------------------------
------------------------------------------------------------
------------------------------------------------------------
------------------------------------------------------------
--------------------------------------------------------gaaa
gaggccacggg---tgatgggtaatggtcg------------------------------
---------gaaagagtagcacggagatcaatagatcgagga---------tgaccgcga
c-aaacgggcgccaacgagatctatacctatccg-gatctccgataacccacgaccaaac
gactcgatagcgataactggtggtcgacaacgtgatcgaacgatcacgctgagtaatgat
acaaagttgggagagacgatacgcgataaatgcaataatgcgaacaacgaacaacgatca
cttacaacgcacgcatgtggtgagtacagcgaccaaaatgttagcgatgcaagtgagtcg
atacgtacacgaagaaaaatactcgggagaagaggatattgtacggatgg-cggtgtgcg
aacaataaatgc-----------------aataatgcacgaatagcg-------------
---------cacggataacacacggataacgcggataacagagggataacgcaccgcacg
gatcgcgcgaacaacacgcaacgcggtatacgatcagactaacggacgggcgggcgggcg
gcttcttctcgagcgagttcttgacgtgcggacaatcgagtcggtactacgaataatacc
cgcggcaccaggaacaataatgggaatgaccacaataacgcgaacacgagaacaataacg
aacaatagcggcggtgatgactaaaaaaagattaccgaccgacgtacaataacggacgga
caatggtatcagataacggccactcgactgacagataattgaacgaccgacgagacgatt
cataatgcgacgca----------------------------------------------
------------------------------------------------------------
------------------------------------------------------------
-----------acaatacgacgtgcgtctgaacaactgtatgaccaactg--------ac
caaatgaccaactgtatgaccaacgagtatgatcgacggtacacggtacgaccatcaaca
aaataaccagcaataccaacaataacgctattcgaaggtaaggctcttgagcgttggaag
accaatcgaccaacattgcgtgcgactggttaatcaaatacacgatcgtggcattcgatc
ggtatgcgctagac-------aatggtatttacacaggaac---catcggtcataatcgc
acctcttctgtcaacactgtcgacatt--acagacaatacgactcgacgctaattacttc
tattttagttccattagcgcgaaccgttttgtttgctacatcgacaacaccatcccgacc
aactgaccaacgaatcagatgctaaacgaagatacgcattatcttcgagtcrtggtattt
accgcggtcgatgagaamgaaagaga--caaaaaaagagacaaaaaaagtgaaaaaaaat
aacgagatgtgataccagatgatgcgcgggaagacgaacgttgcacggcgcggaaaggag
agtttggtgtgaagctagacgtaatatcgttttcatcttgtcgcgtgtttggaaagtacg
tacttttcccattgtgcaacttagaccacttgaactcggcgt-----------gttatgg
tcgcatggcccttcttatcaaaacagcggtatcggttatcaccaaccaacttttctcaaa
cttttcttgctttttgcaagatcgcacgagtgtttaccaaatattggctcgaacggcggt
cacgaatctcgatgtcacgttgtcacgtcgtcacgttgtcactaatgttgtcactggggt
tggcgtgtgatagcggtcacgtccgttatcgcggt-----cgtcgtacgacgcggtactg
ttatcgcgcatattatcggccgtactgac---ttgcgcgcgctatcggtcgcacttggcc
cgcgccacctctaatgcaagcatcgtgatcgtataccgtcgcgtaccgtagcacggacag
ctcgatcgctttctctctatctcaccgatgtgcaacatgcgcgtgtaccgccaatgccat
gtacaa-----cgtaaacaaatgctcccggtgatattgtttcgacggaccgctatgccgg
tctcccgcgcacctctcaagtcgaatcgaaacgaggtcgaccgccattgcgtacggcaat
tactacgctcgttcgcactcgtacgagctcgtatgatctcgtatgcactcgtgtgcgctc
gtatgcggcgttcatttgcattcactgttggatagaccgacactcgtttgtattctcttg
cattcttgtattctctagt-----attcttgtattctcttgtattcttgtattcttgtat
tctcttgtattcttgtattctctcgta-----------taccgtttcttcgtgcgtttga
ccgcaacgactagaaaggacgtgcacgagcaaacgtttccgtcggttaaacggtttcgag
gtcgtgtgtcggtgaaacattttcagtcgtaatcatcgacactatggtgattacgttagt
cggcaaatcgactctccaaccgcggacgacttgt-gagtcgaccatcatgtgcactccgc
gttctgcacgagataatgcgaatacgcagaaacatgttttgatcgagtcattcttctgca
atcgttgttagtgttggata-----------tcgaccgaaatatttcgtca---------
------------------------------------------------------------
--------------------------------ttattggaaaaaatgt------------
----------aaaaaagtgtatcgaatgaccaatagtttctcggaacaagagttatcgaa
acaagcgtt---------------------------------------------------
-------------------------------------------------tatcgaaacaa
gagtttatcgaagcaagagtttatcgaagcaagagt------------------------
------------------------------------------------------------
------------------------------------------------------------
-ttatcgaagcaagagtttatcgaagcaagagtttatcgaaacaagagtttat-cgaaac
aagagtttatcggagaaaaatttcttggaacgcatatacgtggaagaaccgctttcgcaa
gcgatggaaa-aaagtcggca-----aaaaagtca-------------------------
------------------------------------------------------------
------------------------------------------------------------
-------------------------------------------------------agaaa
aactacaggagtaagataagaaagtcgaaaaagtcgaagagccgaaagagacgaaagagt
catccgag----------------------------------------------------
------------------------------------------------------------
------------------------------------------------------------
------------------------------------------------------------
------------------------------------------------------------
------------------------------------------------------------
------------------------------------------------------------
------------------------------------------------------------
------------------------------------------------------------
------------------------------------------------------------
-----------------tcgtaacacgagccaagtcggctagtt-gatggagctggggta
catccgctcgacttggtgaaggtcgg-ctctctttgttcgtcgtcgtgctgcttcctcgc
cacacctcgttgcaccgcatttaatgctatttgctttttgctgacgaactgtttatcgtt
gctgccgtcacatttaatgtgacatgatggccgacatatggacatactgacaaaacgagt
agttggtcaacatgaaacataattcttgtcagaacgttcgatcgatttaaccacggttga
gcgttccttcgagcacgatttcgaacgcggtttcaaacgccgaacgttgtt---------
aagaggtttgtcgcaaagttcgtctttttcggatcgaacgttcgtttcgaacgctcg-tt
tcgcggttcgtttcaccatgtctgacaatacacaccaatcggcggattatccatccgact
gatcaactaatcaacgacggatcg----------------actaatcgaccgatcaacta
atcag----------------cagaccaaatggccaactggcccactgcccaactgtc--
-caatccaactatgcgcaagcgatcgaatgcgatcgaatgcac-aacggttgaattgatg
taagaaaaaaaacgacttccaagaacccattaacgcgaccaaaacggttcggctcgtagc
gtgggatagatgaactcgctgagagtatcgctgagaatatttgataggtttccgatgatt
gacaaccttcaccacg---ccaccgcttttcactctaattgaac-----------gatat
aa-cgaacctaccggtcacggtcatcgcttttcaaacctcccacaaaacctcccgcaacc
tcccg--------------------------------caaatatccagtaggttgtaggc
gtctcgtaaatagcaagggaatactagctcgtaaatagatcgtaacctaacacgtgtcga
ggaaacgacgtgccaattaaccgatcaaatcaacccaaccttcttcttgtcggtagacct
atcccacccatctcatccactaatggacattgttatattactgctgttgtattacttcat
ttcgagatggggaacggtggataaacgagcgacagcagaaccgtgcagacggacagacag
aaaataccaaatgtcgcagtgattataattggaataatgtgggagaacaatacggttctc
cgtc---------tctttttcgagttttttctttttttagtttctttttacggtctgttt
tttcaag--ttattttttttcattgttt-------tctttgtcgtcgttttgtcggtttt
c------tttgtaattttctttatcgtttcctttatttttcctagctttgcgttcatctt
g-tttttttatccgtttttctcgagctccgcttatctctcctcgttgccgacttgcacaa
tagagcgaccaacgtttacacaagagcgaacgactagagcggctcggttggtgcagtgtg
ataatggttccaagaatcgtttcgccatcagtccatccgccaaccgacctcgccttgttt
actcaccgagtagaaaa--aactcgcggtaatgacgcgataatgggaaaatagtatttcc
tcacttagcgagcgtaacgagcggaacgagcggaacgaacata---agcataacgagtat
aactagtataacgagtgtaatgagcgtaacaagcgaactaatgactgaacgtcaagtgga
attagctgatattgacaataaaa-acgacaaatgcgtctcgaataaacaacgacgatgcg
------------------------------------------------------------
------------------------------------------------------------
------------------------------------------------------------
------------------------------------------------------------
------------------------------------------------------------
------------------------------------------------------------
------------------------------------------------------------
------------------------------------------------------------
-----------------------------------------gaaccagttcgactggggc
ggcatacccgaccacgtaagaagagctcaacaacgaggggctcagcaaagatgagcacgg
cgagctctcgttcgagtcgttcttttgcaaccaactcgactcgtgtgtcgagtgggtcca
ccaacctagtgaacacggccatcgtgtcggtcatctcgatcggtctgatcatagctgtca
cgtgggccgcactgtttttattgtcgccagcgttgcagcagtaccacgataacgcgagcg
ccaaacgccgctcggaggcgactcagcgacacgggctgaccctcagtcaagctaaaagtc
tgttcgatcgagacagcgatgcggaccgacgtgacgagcaccgttatgtcgccaccgtgc
agacggacgcgtacgacggtctcagcttagacggccctctggtgccgctcgactgtgaga
agaacgttcgaatctgtctgaccgacgccgactgcgcgattctctgcaagcgcaaaagcg
gtattcaagagatgacatgcgactcgaccgacatggtgtgtcggttgacggtaaaggatt
tgaccgaccaagataccgagttgccgcccgaccaacccgagccgaactgtaagacggaca
aaggcgagtacgctctgttgcaggggtacaacgagctcggtatcgcgcagtggaattgtg
tgcagctgtacccgggatggatggaccaaaaacggtccttctgcgagggaggcgtgatga
atatagacactcgaaaacgcgcgccttcctacctcgattgcacttgtcccgagaacaaag
tgcgcatggtgtacggcaagtctcagctgggccaagaggtgtttgg--------------
----------------------------------------------------------ct
tgccgcactgcgtgttcaacgacgttaaacacttgtatcaagccgactacctgttcatgt
aatcggggaaccctgtgtacccgctattaagactgatgtccccgaggatcgttggatcgt
cggacgtcggcacccatagacacgaaccgtcgaacaacaccgagcagcacagtagcgtc-
----------gaccgctttcaagatgctcagaatccctcgcgcggtcagcggcaacgtgg
ccacaaacgggtcgagcaccaccacgatgacgcgcgtcggaaacgggacgatctgtgagc
gtgggttgacgcccgatcgcatcgactactggcgtgactttttgcgcgtgatcgaccggc
tgaccgagctcggttgcacgcgcgactctagccctcgactcggcgacctggtgtactgca
tgctcttcttgattgaactgggtgccaccgagcaatgtggttcaaacgagagttgctgtc
gcaagcgtctgtcgggcaatcccgtgctgcgcgattttttccttctgtcggtacgcgatt
tcgtgtcgaaacatctggagacgttggccgcgctcactacgccggacgcgcggcgcaagg
tgtttgcggccaaagcgtggttctcgtgtcgcgttcattcggacgttcgtctgctcgagg
cggcggccgcgtcgatcaacctcacggcaaccgatgtggacttggccgactcgctgaacg
gccgtgtgtgttttttcgatcaggacgccccgccgcgcagctttggtacgggggcgagcg
gttccggcggttgcgccagtggggcgacgaacagcgcgactggcgtgaacaccgccaact
acgcgaacagcgataccaagttgatcgggatcgacacgttctcgccgacactggcgctct
atacctttagcaacctgcgcgacgtgtacgcgaccacggcgttcaacgacacggagcggt
tcacggacgaagacaactcgcgtgtcgcgtttgccgtgggtctcggaccgtccgacggta
aaagtggtagtggtggcgcgataaatccgttctcggccaccgcactcgtctcagtcggac
cgaccaaccgtggcgcatctgcgtcgagtaccgcaaacccgtcctcccgtaagagaaaac
gagtcggtacaacacggatcgtctcgccgctcgccaaccttaccgtggttggtcgaccgc
cgtccaaaaagagttggttccaactgtgcacgggaggtgcgtcgctggacggcgagaacg
acgagtggcccaaacagagtttctttgtcgatgcgggcggaagcgtgtaccgcgacaaaa
agttgttccgctatatagaccgcgcaatcgctaatatcgacgcatcggccgaggactcga
tcaacaacgtgcgtgcttttgctcgacccgacgagtacgagcgcgtatggcgtgacgaac
agttcaacgagatatcgcggcacgccacgtttccgcgtttccttgatttgctggacgggc
ttagtctatcgtgggccaaactcaacgtattcgagccagatatattctgttagcgcgctc
gctgcaccaa---------------------------------ctgctcgag-------t
gtctctcgagcacgacgcacgcaccaattatcac-aaatttggtaaaatttggtaacgcc
tcctcgagtgtctcgcggacacgacagactgtggtgtaaccgaccaaagattatcgtttc
gctcgaacggttcaacggttcaaccgatgtttcag-gattaatgcgatagatggagtacc
gctttgcgtatacggtgcacagcttctaatc---------------tcgtcgccggcgca
ctctgtcgcaact---ccccccagttgttcgcgcaaacacacccaaggttaattgatcga
ccaatcgagcgagtgatctaatatggtaattcttgataacgtttggccgcgcgaccgaga
gcacgaagaagaccgacacgtggccaagtgggcacgtggagcaa-----------aacag
taccgcaatgttatcgcgtaaacgaaatcg-----------cgaatcaaggtcacgattg
cgacaagacggtcgagacaggctcgttcacc-agctgaacgtgaggaaccgccgtcgcat
cttggacaatcttggacatatctcgacacgtctcaacacacttcaacacgtttcgaccat
atctccaccatatctcgaccatatctcgaccatatctcgaccatatctcgacaatacctc
gatcatatttatctcatctacatttcgaccatatttcgaccacatctcgacctatctgac
gatatctcaattatatatcgaccaaatctcgaccaaatctcgaccaaatctcgaccggat
ctcgaccggatctcgaccggatctcgaccat-tttcgaccgtgttcggatggtcgcgttt
cgatcgtttcggttggatctcgatcgcccggatcgtgtctcgctcgccgagatttctcga
ccgtttctcgtgcatcacggacacctcgatcgagatcgagcgtcaa--------------
------gcgtctcattggcgtctcattgtcgttctcctttgcggctcgtacgatcgatcg
gttggtcggtcgatcgttct-gctccgtcgacattgtcgcacgccgtacgcacgttgcgc
gaactatcgcactgaccacgagtagatcgcgtcaccgagccggtctcaaccgagagcttt
cgcgcgagctcgctctacttgttcgtccggctcgatttatcgcccagttttcggtgtaat
cgacacaacttttgcttcaaactgaggctaagagtggaaaagtactgagaa---------
------------------------------------------------------------
------------------------------------------------------------
------------------------------------------------aaacggcttttg
gtgaacgtctgagttataatcggtcatttttttccggttt-----------ttcgtctcg
aggtcgcggaaaagcggtgcacgaaaacgatactagacgaaaacgagtccctctcgagac
gaaaattcatcccattttgtcagatggaccaagatatcaaatctataaagacggaaacga
gtcaaaaaacgaaaaacatgaagagggtaataaggttgaaaactcgatcgagctcgatcg
gtaagcagattgagagtgtttgattcgagttcggtcggagccgatgcaaggcggctcaag
cggtcggaacttttgtcgaacttgaacggtattggagaaaggaacgg-----ggtgaaga
gatgc--------gagagatgcgagatggacgacgtaggacgacatagtgagtaagatga
gacga-------------------------------------------------------
----------------------------------------------------cagctggg
taagatgagacggaaatgtaagagtgggtcggggtggaacgggggagaggcaaacggtgg
gaatccaggcgagacatacgtgactggcccgactaacgacacgtgagctcgttagtgcgt
cgtgttctaatttgttgaccgtcaacgatggcggcgacgatggcgcaattacggcgacag
aaatacgccgagcctaaaaaggtcaaatgtggtcgatatacaacacgtgatcgctagtga
tcgctaggcgtaattaatcgttagtcgtttacgtaaaaatagaatcgcactagcatcata
cgaccggcgcgacaagtggaaaaggtggaaggagaatgggaggtgtacgaggaa------
---actggtgagtaaggacgcgagtaggcgcacg--------agagagagacaaaggaaa
ccaaaataaaccaaagtaaaccaaaaaaaatcaaacgaaaccaaacaaaattaaaaaaa-
-------aaacaaaaaaaa----------acaaaaaaacaaaagaaatcaaaggaaacca
aataaacgagcaaagaagaaatcaaaggaattcaaaggaaaccaaagaaacgagcaagga
agaaatcaaaggaactcaaagaaacgagcaaaaggtcgaaaccgacagtagatggatcgc
ggcgacgaaattggaggtagatcaaaga--------------------------------
------------------------------------------------------------
------------------------------------------------------------
-------------------------ggactgtcgagttgtaacgagggaca-aactacca
acagaatcgacaacaggacgaacaaaaagtgacaagggggggggaggctaaaaccagaac
aaaaaacgrracgaaaacgaaggaaccggaggaaaggagcggaaatggttgacaactaaa
aagactattattggttcgttggttcgctcgaatcgtttatttcaaagaacaacagatcgt
ctcaacaaccaaaaatgacagagacaaatgagacggtaaaaacagaacggacgacggatc
aagccgagacggtcggccgggta-----acagcgaagacgagcg----------------
------------------------------------------------------------
------------------------------------------------------------
-----------------------------------------acactaatgtacgatttgt
gtcaacaggctcgcatc-acaggctcgcatcaacaggctcgcatcaacag----------
----------------------------------------------gctcgtttcaacaa
gctcgtttcaacaagctcgtttcaacaagctcgtttcaaccgagtcgaaaatg-------
-------------------ttgcttcttgtgttttcgtcgttgaaccagatacacgggtt
gcacg-------------ggtgggtaacaatgttgggcaac--aaaattggtcggtcgac
cgacaatggtga-tttttggtgatccggt----------------acgacgacacgacga
cacgcctcgtcacgttagatgtattcaacgagcggtcctcgaaacac-------------
------------------------------------------------------------
------------------------------------------------------------
--------------------------------------------gtccgaccgtggtaga
cgtttcgtgtcctgataaaaagaagagaagaactgacggtagagctcacgcgtccaacta
ctcgaagacgagttcatgctgcggaagaacacggacgacttttttcgaaagttatcgtgc
aagtggctctcgcgcaaaccgatctccaatcccaaattgtccagctggaaagctgcaaga
aaatcagaaacg----------accatcagcaaagatctatatgaggggattatatgagg
-ggattcgatccattgtttcgttat--------------------ttgactcaccagaat
ggccgcgcaacatttcgtcttcgtcatcagagtccgagttgtcgcaataatggccggtcg
ctgtttgcacgtcctcggtgaagagcggatggttttcgatcgacagtgttggacccatac
gtgcgtctcgtgcaacaatgtggcgatcctcctcctcggtttgtggcgtgttcaccacat
cctctgcctcaacgcaaggttcttcctcctcgacggattcgatctccacgtgggtcgttt
cgtcttcctccgcgacggcgggcgccgagtaatccacgtcggtcgtcaccgcatcgaaca
actgcgcaaacagttcatcgttttcgagctcggcgaagaacagcgagtcctgccacc---
------------------------------------------------------------
------------------------------------------------------------
------------------------------------------------------acg---
------------------------------------------------------------
------------------------------------------------------------
------------------------------------------------------------
---ttccacccaaactggtcgcgtttgtcgcctcgtttgggacgagcgtgagcaccgcgt
agaaaatactctttccggtggccgccgcgatcagcatatcgcgatgttctgctcgctcaa
ccggcacgttcgtgaacacgatgcgctgta------------ca----------------
------------------------------------------------------------
------------------------------------------------------------
-----------------------------atgttaccaccaacgaccgagttgtaaagag
cgttcacctcggtaaagtaaccgtaggcacgttcgatggagcgaccgttgtgctcgtagc
accgacataaactctgccatacgcgcgagaaccggtgggccggcggaccagcatccgaac
cggtcgttcgcggtgttgtcccgacagacggaccgttcgtcattgacgcgagacagacgg
acggatcgacgcaaatacgtgtgcacgaaccggcaaaccgtgagccaaaccaaa-cgaac
gaaaccgaatgtaatggtacacgactggttcgattgactcgatcgacaatgtgtgcgagt
tggcgatagtacgagatatag---------------------------------------
------------------------------------------------------------
------------------------------------------------------------
------------------atttcggcggaacaaactacgactcggtggaacgcgtatgag
agcggcgacacactcgcggctcgacaaatatcggccagtgcccgaacgaacggacgaaca
agccccgatcgccaccgatcatagccgatcgcaatccgatcgctgtccggtaaccgc---
------------------------------------------------------------
------------------------------------------------------------
--------------------------------ccgatcgccgttcgatagtcgc------
------------------------------------------------------------
--------------------------------------------------------ccaa
tcgtcgttcgatcgccgtccggtagc----------------------------------
-----------gcccaatcgtcgttcgatag-cgcccgatcgttgt---atagcgcccga
tcgtcgtccgatagcgcccgattgccgtccgaccgctacccgatagaaaccgaatcgttt
ttcgaatcgcgttcgctcgtggcacgtcgagcgtttttacgcgcgatggtgcgtgttggt
actcgttcacgcttcttacgcgtcttggtacttccggaagagggttaacattttctaaca
ttttccggtggaagtt--------------------gcgtgtcgcgggcaaagacga---
------------------------------------------------------------
------------------------------------------------------------
----------------------------------cacgtcgctaacaaagacgacgcgtc
gttagcaaagacgacgcgtcgctatctcgcaaccatgtaaggacggcaacggcacgtagt
gtcgaccggacgcagtgagaatatcgaccgtattgtcgacttgtcgaccgcgctatcgac
ggtattatgatctggttgttgctcgtaacatacgtgtgtttcgtgatcgcttttgcctac
ttgttcgtgaccaacgtgctgcctttcttgcgcaagcacttggaaaagactagcaaaacc
actctccagtacccgcaatgggtttacgtggacttgaacgcgacgagcgaccagcgcaga
aagactcgcctcgcgcaggaggttgcgacatatgcaaccggacggtacgattcgacatgc
acgtctcagaacctgtggcacgtattcctgcattcaggtgcggggcgtccggtgggcgtg
cgctatgaccggaacacgtttgtggtgaacaggaccgagtatctcgacccgaccgcggtg
cggaacgcgacgttgcgcgcgcgtgctcggtgcgtcgacaacgcgttcgactcgcagttc
gcgtcgaccgcggaaaaggcgactgcggccgtcgcgctgagcaacgtggtgggtgaccga
ttggccggtctcgctcgtcgcttctcgtacaagactgtgtggcgcaccgccggcgacgta
gcctcgccgtacctcgtcatagtctttttcgacgagatagcgaacaagcagaccgagttt
gagtttcgcgacttgtgggccacagctgggttggcgggcgacctgaaagcgcgcgacaat
tcgttacctcctgtgtggacgatgatgcgatccgcgaattcggtcacacaatatgacatc
aatgcaaaccccggacgagacgcaccgttggacgatacgctcgcgggatccggtttgaaa
accgagtcgccgtgttacgacagcgcgacgggccgagttcgaccaggtctgttcgccgtc
gccaacgtgaaacaactcgaacgtctctatctgcgcggcgtcggttcttacgatgcgaca
acggtggccggaaagatcgaccgttgctactacgaatgtcgatacgacgtgaacgttgac
gacacggtggcagaagagacgacccgtgacctcccgatacgtctttatctgcgagtctgt
ccgtcggataagcccgtctttgaccccaacttgcgcgtctgtcgcaagaagacctagacg
agataacgatcgcacgcgagctgatcaagctcgattcgctggattcgcactttgaacgta
ctccgcacacgtcgcgcgtcgctatgttatggctggggtagcagaacataagcacgcatc
cgagccactggaccacaaacgatcgcgatcttcgtcccagttcgaagctg-cgagacatc
agaatactgacaactgatcaaccacacaatcgggcaactgaccaactgaccaactgaaca
actgccaactgaccaactgaacaactggccaactgaccaactgaccaactgaccaactgg
ccaactgagagcgaccgattgactgaccgatagaccggtagtcaactgacatcatcgttc
atacttacgatca----acacaccgttcatcgatcggccgactcgtccgatccacggtat
cca---------cggtgaacgacgacagacgtccggctatcgccgaccgact--------
----------------ccggctaccaacgatcaacgaccgacagtcgagtttccgaaatt
------tcgtgcaaccaaacgtcgccacaactacggcgtgcctcctcaaacctctgagta
ttttcggttcgtttgagcgaaacctcgtgtgcagtgtacgcggtctccgcagactaccgg
gcaatcggaggaaacgggt---accgccgtacgttctcgtcgaaccttgagtcgagtcgc
tcaacgctctcgacgctccattcgtcgtcccgttcgccgtctcgtttgtacgtgcacgga
cggcgccctccgcgccaccaaatcgagaaacgctggacactcgcggcaaaaggaggcgtc
gggaggagctgctgaagcggctcgaaaagctgtcaaagttgggacgtcagttgggacgtc
gtgtgtctaatcggaacgacggtaccagtggtcgcaattcttacgcgttacgcagcgcaa
caacgtccgaccgtgatccgaacgacggactcggacgagagtcgacgcacgaggttctgc
gtacgttaccgcacaaattctcgaacagcgggctcactgataccgcagtcaccgcggaac
acgaccgacctccaacaccatcaataccgcgaaaaactccgtatcgaactagaagcaaaa
ctgcggccgctcgcgcctcgctctacaaagccccgcgcaagacttcacacaaaacggctt
acaaacacttttacaaatttgcacccagaacaacggtcgaacgtcgatacacaaatccgt
acaactcgacgacccacgacgcgacataccatcacactccatacaatacagtgtacaaca
ctgcattcaaccttacatgcaacaccgggtacaacgcgacacacaaagctgtgtacaaca
cgacggacattgcggacaatcttgcatgcaacacaacgtacaatactgcatacggtacag
cgaacaacaactcgacgtacgatacgcacgacatacgaaacgactcgaaattcgatacga
gggtcgacccgaaaagtggtatacgcaagtattcgcgacgcggtcgtccgaagagag---
aaggtggtgacagtgaacgcatcgaagaacgagacaagataataatcgagcgcgaagaag
ctgaatgggctgaatggaacggaagcacactattaaactcgagcggaccaactgtcgtcg
acgagtcgaacaaacaaaacaagaccaaggacgactacgaggaaaattgcgaggcgaatg
ggacgagcgagaataccgatgagaagaacgtttacaccgaaatcgaaacggtagcggaaa
gtgtgcaaaaataccag------------caaactgaacagctgcaaacggaacaacacg
ttcgagagactagcggagaagtgagaccagcgtcaccggagatattggagacggaacctc
tcgtgggagaaccagcaccacattcggaacaaccaactaatccgcgagtggagtcactga
cgaacggctataccgagcgacaagttgaaataaacgaagttgaattacacgaagttgaac
tacacgaagtcgaactacacgaagttaatctaaacgaaggtgaacgaaacgaagttgaaa
taaacgacc---------aaaatgacaaccaaaatgacaatcaaggccttcaagccgatc
aactagtcgacaaagccgatcaactagtcgacaaagtcgatcagcaagtatatcgaatcg
accaacttgtcgaacaacgagttcacaaaacgtcgaaaccgtcggaacgttcctcggaag
tttcggaaccgtcgaaaccttcttcggaaccgtcgaaaccgtcggaacgttcctcgga--
----atttttggaaccgtcga---------------------------------------
------------------------------------------------------------
-------aaccttcttcggaaccg------tcgaaaccgtcggaacgttcctcggaagt-
-----ttcggaaccgtcgaaaccttcttcggaaccgtcgaaaccg---------tcggag
ctttcttcggaaccgtcgagacctttggaaccgtcgaacgagccaccagcggaatcgctg
tcgccgcgagcacggtaccttctgcggaaccggtgcacaccgactcttggtgttggcgtg
ccggagcaacgacgctcgcttcgactgcaagaacaccgagctcgtcgagaggcgcaccgg
gagtacgagcgtcaagtgctacggacggaaacgcgcgcgaacaaatcaaccaacaagtcg
gcgaacaaa------------------------------------tcagcgaacaaaccg
gcaaacaaaccggcaaacaaaccggcaaacaaactagtaaacaaaccggagaataaacag
acgaacaaatcggcaaacaaatcaacgaaccgaccagaaaacaacatcattagaccgcaa
agtgaaccgacgacgaacaaactaaagaacgacggatcggagaacgagtcgtgctgtaca
ccggtgggggaggaac---cagtgattgaaccgagtcgcgacaagtcggtggcggtagtt
tcatcgataccgccgcaatcggtgcgagacatccagtcgtcgccgcggcgcgtcgagact
cccgaaactt------------ggacacaaatttcgtcggcgtcgtcgttctcgctaccg
ctcggaagtgatccgagcgtcctcgccgcctcgccagacaccgaactcgcgccagaagag
agatttagagggagagaagggagagaacgactctcgcgcgagagactagactctcgactc
cgaaccgagcttttcgacgacgcgttcgaca---------acgacgcgttcgacgactca
ttcgaggaacctctgtacgagcccgtagacgcgtccgtgtacgcctccgtcgacgaacat
gcgaccaaacccaacgacgcgttagggtgcaacgaggcggtgatcacgagggtcacgagc
aacgaaaaccaaaaaaacgtcgtcaaaccggctttgatcgaacctgtagaacaacttgga
ccgctggacgaggtcctcgaaaaggagtttgctgaaccctttgaaccccttgacgcgacc
ttcgactcaccaactgttaaccgggggcgcgacgcattcgacgaaagcgacgaggatatc
gatctcatactcaccgagaacgatttggtcgactttaaccgaccgttcgaattcgaatgc
acagattcacattcgagca---------gacgaccggacggcgatcaccgcggaccgcgt
ggtgctgaaaacgaccaccacttgttcggagactcgacgaacgactgcgagtggcccgat
tggtcgggtcggtccgttctcgctcgactggaacgaccgcggcgagaggacgacgcgcgt
gtcgcgagaagacgcccgcaacaacgaccgcaacaacgaccg------------------
------caacaacgaccgcaacaatacccaccacaattgcgacaaccgccacggtcggca
caacagacgcagcaacaactacaaagtggggaggaaaagaggcggcgggacccacgaaac
gaggttttaacgttcggggccgggggacgagtggacgccggccgcggcgacaacgaggac
agcggcgaggactgccgcgcgagcaaagtgggtgcagatcgagctgacgacggtactgtt
aaaatctccgtga-gggggagagagagctacagtggaaagagcgtcgcagccagtgtggg
aacaagaggactcgattgggacccgggataccaaggatcgacgatccgatcgaaacaaca
accgcagaaccagcagcttcgacgatccgaccgggtgcaacgtcgtctgtacgagaagca
acagtatctgtctcgcgcgcaggagcgacatcaaccgcgacaacaacaatctcaaccgcc
gccgtcgtcgcttcctcctccgtcaagacgcgcgcccgtctcgaggtcacgacagccgaa
cgatcgtgggagtgacgcgaaaacgaacgcgaaaacgaacaagactaacaaagcaaacaa
cgcaaacgacgcaaacg---------------------------atatgagtattggccg
cggtgaccaagtagatcgaaagttggtcgacgcgatcctcggtctcggatttgtggagaa
acactcgctggatcgcctgttgccacttttcaacgtcgccaccaacatttcgacgaagat
cggctacgacaagttttgctttctgctgctgttgcgacgcgtacgaatacccgcgtccga
cacactcgacgttgccggtgcgtcgatcgaactgggaaccg---cgcggcaacactcgac
gacccgtaacgcgctccggctgttcgccgtacgcgtttttcgcgacgaggatgcgcagaa
ggtgcgcgacatgtgcgagcccgtacgcgatgctgttttgcggcgcgtgtttggaggtgc
gtttggatcgtacgccgaccgcatcaactacaacgactccccggacgacgtgctccgttc
cgaacttgatggtgactcgctgcccgattttctcgcaaagatggctcgcaggacggtgcg
cgcggacggggaaaatgaggaagagactctccttcggcccttgttgcactttccgaacgt
gtacgtctatatcatcgatccgctcggtcgattcgaacgtagtttgaccgagaccgaacg
gaacccgcaatccaagcaagttgtcctgcgcgacctgttcgccgcgcgcgacaaatacga
gtcgacgttgcgagcacgctacacccccgagttcgtcgagcgtgaggagaaagtgctcga
gtttctgtttctgaaatcgctacccaacgcgaagagggagcaagcgcagaaaccgccggt
cgacttggaaaacgacgatgaccaattggatcggtcgcacaaagtgtctcgcgaggatat
tgggacgctggtcaacaactcgctgacctactggcaggaccgactgaacaagca---gtc
atcatcgaccgaagacaaagcgatcaatgcaaatacgacgacagcgcaggtattatcgac
cgacttgtcaatactgtccggtttgtccagctttgcccaagtggagcagtcggaacgttt
ggaacgcttgaaacgcacggaacacgcgaatcacttgacccaccggaaaaattccgaccg
aacgcagtcgagcaaagccgagtttgcgacaag---cgccaagtcctccacacctgagca
ccaagagttttgcgactacgcaagacagatgcgagcgaatggtcggttgaactttctgtt
tcttcaaaacgagtcgcaccactcgaggaattttctcgaggtggcgtacggtggaggtca
gtcgggcgagacgt------------ctagcacgacatcgagcgtcgcccgacgaacggc
gaacgcagaatatttggacgcgtggaaacagtgcttgcgacacgtcgattcgcgtctctt
tgacgacgcgcggctggacgacgagtacccgatcgtt---gacgacgcgactcgggcagc
cagctttaccgctatggccgcgagctgcttccaatcggtcgctctgcaagtgtttctcat
gcgcaacaagttgaacgacatcggtcggttcatcgcgattaacgaggaccagcgcgcgta
ccgtcgcgagttggacgtcgccaagaattttgcctccttcatcgactactcggtgttctt
cagcgccacgagcctacgcgaaaagtgcccacaactcttcgaggaaaagatattcctccc
gctcgaatggctccacaacgacctggtcaccgatgcgctcaacttgtggtcgcactcgcg
tctcgatttccacttttgtccacgcgagccgttcgaacgattgcgctacatcacgctgca
cggatcggaccaaaacgagatgatgcgcagatggtccgaatacgtcgacagtactttccg
ggacggacgtttgcaatcacaggatcgctgctcggctgccgcatctaaatcgcgttacgt
cacaccgggcgattttgctcggtttctcaggactaacaagcaaggaggtggcgcgacggc
agctggttcggatagcgcgagcgacacgtcgtccgtcagcggagagagtgggtcggctct
tgtgcccggcgcacccacgcccgccgcatcgccgttcttcgacatctttgtgagaaagcg
cccccgcgaactggactacgaggcttcgctcttccgcgacgactcgaaacgagtgaaggc
tgtgccgaccgtgtgggttgtggcgctcggcggccaactataccacgacgatacagtcaa
ggacaaccatctgatcaacttgtactgctgcaccaagtttcctcgcaacgcgaacggctt
ctcgctgtggcggccacaactcgccgagactgttgcggcggtgacagcggccgccgtcga
gaacacccgcatcaccaagggtagcctcaagtacgtggaagcgcttctctcgatgtggcg
caaagacgatctggccaccgcattcgcctccgactgcgagaaagcggtaaccaccgctgc
ggcgacgaccttcaccaactcggcggcgacgacaaatgccgccgactcttccgtcgcttc
cgtcggtacgactagaacggcgtccgccacgaccggtacgaccgccgagatgatcaaacg
gatcgccaagagcgcgaaggagaacacaaat---------gctgcagaaaccagggagaa
gatggacgtggatacaaccgcg---gaaacggatccaactcgtgacgctcgtggtggcgt
acaaccgtatcccaactttagcgagcgcacgttcaccaacgatccctacgacccgtactc
cgctttcctgctggactactcgaacgacggtccgccgagtcactcgatcgaacaactgct
gtttctccaagtctttctgcgctgcggggacgccgatttctccatcctagtgaacggcaa
cccaggctcgggcaagaccaccgtaatgaactttctcaacgacctgatggacaaccaaac
gctcaatctgctaccgaccaacgtgcttcgcgaacgcacaaagatgcgattcgaacgact
cagtgcgtcccaggcaactcgaacgtcttcgactcgtacgactctgaccggcacggttag
cgtgaacaacacggttagcgtgaacaacacggttggcgcgaacggtacgggtggcacaaa
cggtacgggttgca----------------------------------------------
------------------------------------------------------------
-----------------------------------cgaacgttaacgcgagcaacgagag
tggagtttcggcggccagtcgtg-------------------------------------
------------------------------------------------------------
------------------------------------------------------------
--------------------cgctcgcagcgatacgtccgatcggcgggttcggcgggtc
ggttggcgctgacccagtgaactcgaaccgtaacggcggtcgcgacggcaagagcgacga
cggcaagaatcgcaatcatcgtaacggccggagggacgacaacagcaaca----------
------------------------------------------------------------
------------------------------------------------------------
-----------------------------------acaacagcaacaacgcggacc---a
gttggttgcgcgaaccgccaacgtcgtatccacgatgcgtccacgaaagcagacgcccct
agtgctgacgctgagttcgttcataaagcgtaatcttcagtacaagatggcccccgatat
gtacagccgcatcatcgaacgttacctcgccgaacaactcgaacggatgctcgtgacggt
gcgccccatgtcgatgagcgagtcgctcaaccttctgggttcacccgtgaaggaactgtt
gtacccaccggtcgtccagatcgacgagtacaacttgtgcaactttgccgagatggagtt
ggtgtcgcagatttgccgcaccctgcactgcgttcgcgtgtgttacggagactttgcgca
aggagcgcctatccgtgggaccggcgacaacgcggagctgatcgcactgcgcgcctcgct
catgatccaatttatggacaacaaacgcctgctcgccaccaccgaggtcgaggacgaacg
acgagtggtgcgcttgtccgagctgctgtccgaccccgtgtggaactggcgtggcaacaa
ctgcgaagacgggataacacagtatgtgcgcaaactgatcgaccgttgcatctgctcgcc
gttgcgcgctcgcattgagcgggacgagaccgctccggcagccaagttgcgagccacgat
cggcgacgagtgtctgagcgaacgcaccatccgcctcgacgaggccgggatcgaccggtg
gttccgcgcgaccaccgacctgatgaactggtacgacgaacgtccctgtcgtcgctatgt
caactcgtcggagacgctggtcgagttggccgcccgtgtcgaggcactgcctctcccttg
cgtcatctcgcgcaggaactttgagtccgaccgagtgaatcggctggtctcgactgcgat
ccgcgagtacgtggaccgcgcgtgcagcgacatggctgtgcgtgcgacccacaatcagcc
gcggtctgcgtttctaccgaccagcttctacctcgagatgcgccgatcatgcatctcgct
cgagtcctgcgccgagagcaactctagcttcatccgaccggcggccgagaacgaggaggc
gaccgcggacctacatccgagccaacttggacagccgcacggactgaccaaatgcgactc
tctcatcaacgacgacccttggtgttcggggctgacactcgttatcggcgctgtctaccg
gtttatcggcaagtggccagaagtgttgtccaccgactcgctcttgcgactgattgcgtt
tctgccgaacgagtgcgacgaacagacgggccgagtgcgacgcggcggagcgacgggcag
cagcgcgaagaagaaatcgccgcgtcagtacgcgtgcgacgggtcctcggactgtgatgc
cgattgcaaaacactgcaagaac---aacagcgcttgatgcaaaagatgaccggctcgcg
cggatcgaccacgcgtattgccacgctaggttgcggggccacctcgaacaagcgatcgcg
gtttcgtgccccgtttctactgatgcgccgagtgaacacacgagacgacgacgatcgaaa
ccggcccgtggtcccgtccgactttgtgctgatcggccgaagcagcttcaaactgactcg
ctgcaacagtctctggacgcccaacatgtacacgctgaactgcgctcgttccgggatgac
gcttttcggctatccacttgtgctcaactgtggcatttccagctggcgcgtgcagggcga
aacgattccccggtccgacgtgtacgtcgatctgcgaaacatgagtcgccaacaggcact
cgtctcgctgtcgcgcgtgcgccatcacacacagatgcgcggtctgatcaacttgcgctt
ctacggcggtggagacgagcgtggcttcgacatcgccagcgccgaggaacgagactaacg
aacgaaccggcaaccggcgaccgacgacaggcaatgtggcgcgggaacaatgag------
------------------------------------------------------------
------------------------------------------------------------
------------------------------------------------------------
------------------------------------------------------------
------------------------------------------------------------
------------------------------------------------------------
------------------------------------------------------------
--------------gttgatcgatcgttagatcatttcgatcgtttcggtccggtttgtc
cggtttgtctggtggtacggttaatacgaggtagtataaacgtacgaggtaatatagagt
atcgcataaactatccacctacccactcgtgtatcaactaaccgggcgatcagcactacc
ggaaacaaacacagaatctcgacgactcgtaccaacgatacgactcgtattactcttacg
atcggattgtacgattcggattgcatgtatggtg--------------ttggtttgtttg
gttgacttgtgtgtggtggccttttacgactttgttacgacttggctgcgagccagtcga
tgtcagttgagaaaaataaaccgttgaaacaaaactgaaactatcgactcg---------
-atttatttttccttcctctgggtaggtgacgtattggtgatggtggtggtggtgcgaga
agctgcaaagctggcgcaaa----------gaaaccgtttgcacgactagactcgcatga
ctttggtgctcgcgaagaacaaacaataacgacggattgcacgactgattgcacgactg-
--------atcgcatgactgatcgcacgacggatcgcacgacgacgcccacggtggatca
cacggcggatcgtacggccgatccgacgacggatcaaacgaccgatcaaacgacggagca
aacttggcgtattgaatgccgccgattggaccacgccgaacatccaaggcccgaggcgta
acggcgtaccgtgtccgcatgaccctcttctc-----------gctgtttacccaattcg
gtttcgacacacatccggtcgttgtttacgcggtcttgtgatttatgggatccgctttcg
agacgcagagcgagcgctgagcctgtcgagaggtggtggtacgcgtcgcaagcgcgaacg
tgagcgcgagcgcacacgcgaaagcgaacgctaccaccaatacacccatcgtacaaccac
caacacaacaaacgtccgtgtacgttcatgtcatcatctcatgtcatcatctccctactc
ttcctcagttcctaccaaattacaatttctctc--gcacgtacactcgcacgtacactcg
cacgtacactcgcacgtacactcgcacgtac------------gtgaatacatgttgaga
caagttgcgcgtgcgcggtctccgtgttagcgcgaccgttcggctcgttggtcgacgtcg
cgagtggtcggagagggatcggcgagccgattgtcgactcaccgttgccgctcgcgcaca
cgtgaataccgaaaaaacaggaaccggaatcgaaaccagtgcccgaggtcaattcgaccg
agaaggtagaacgcaattggaccgactcatttcgattcgtcgcggcgatcgcgtaactcg
gtgcaactccccgtgactacgatttgcacggctattcgagacaatcgtcgtcgc-actca
cggaaattctagacaattcaaacaattcaaaaaaaaattgtgttgatttacgataccgtg
taattgccgtcaataaacgtgtttcttgttctcgctcgttccaaccgtgacgatacatac
acgatacatacacctcttccgttgttttatcatgtttcgttacatcgtttaccggagtcg
caattatggcatctattacaacagactt---------gccgtcgacacaacgtctacata
ccggatctcctccaattctattgtccaaactattaccgagttattgtctaacctattaca
ccgactattgtgcgagttattaccggagctattgtctgaattgtataccaactattaccc
acatgaaatgttattggagttattgccgctattaccggaactattgtcggagctattact
ggagctgcaactcaacccact---------------------------------------
------------------------------------------------------------
------------------------------------------------------------
------------------gccgacaaaaccgcttatccgacgaaccatctaaaagcggag
aatccgag-tcgaagcgcgagcacaaaaccgagagtggatacaaagcacggagtacaaag
cggtgcagcgcataaaacggagaacgcaaagtcgaga----------gaacaaaaccgac
aacacaaaaacgagaggagacgcacgcaacgct---------------------------
------------------------------------------------------------
------------------------------------------------------------
-------------------------------ggaatgagaggaa-acgaagcacgaaacg
ggaggaacacaaaacacgatgccgcaatcagagccgagagaacagagaggatggagagga
gagaccagagaataatgagaccgtaatgagaccgagtaacccgagatgatacgcacgaga
atagaccgagaggacggcgcgaacacaatacgagggcacaaaaccgagcgtgaaataacg
agtaacgctgaa---tgccaaacaatacgatccggttgaaaaa--agctggccgagattt
gtagagactacagcgatttacaaagattagcaaacattagcgaatattagcacgattgac
tggaattagcagtgatttgcacagatttgtaaaaatttgcaaagatttgcggagatttgt
cgagttgcggaaatgcgtcgaatgaaggtta--aaaattac-----aatttgccgatctg
gttgcatcagtg--tcggtcttgtacaccgtaccatcgtgtcgtcagtcacgtcgaccac
gattaccaagaatcgaagacgaggtaaccaatgtgtaatcgaagcgtaattacgtcaatc
gttgatcag-aatcgacactctcaccacggaccgggtggaccgaattcgtagtaatcgtt
attggtaattccgacgataagtcgaat---aatgagtcgcgcatttattatttttttgtt
atttttccgacaattaattgcatgatgattgcacgatttgcacgaggatcgtaactgtga
tcgctactgtgatcgctacggtaatccccgcgataacgtatctcttgttatcgctcgttc
gagcgagctcgcttcgaatcgccgaatcactgttacgcaaa------gctcgttgcgcga
tcacgcgcgtctcaactttttaccgcgtgatgcgcacagagcgcaagatgcgcgaaaacg
cacgcattcgatcgatccaaatgacctaccttaccgcgactaaatgatctttagtctgag
ttagtcaatcg-------------------------------------------------
---------------------tagtcaa---------taatcgagtcgaccaaaaacgcg
gatagcgactctgaccttcggtatacc----------caagtaagccataaaatcgat--
--acaaagtgttgtccatag-------aacgcttaaacaacaacgaacgacgaaatggcg
agaaga-----tacgcaaagaagcagatggagagaagcagcgacggagaacacgcacgct
ctgtgttagtagcgcaagcggctaagatggtgagattgagcaaaggtgagaaggtgacca
tctat------------------cgacgatggcgaccacggaa-------cgatggttgc
gtcaacacacgtgcaccacgagtcaaaaagtcacgcgcaaacacgcgcaaaaaactctac
cgagttcacagagatcgc-atttttgcatttaagcgcattagtcgcctcagtggacgaac
aacattaatcgacttttatcgcctttgacgacccattcgacctagataaccggccgtaaa
ttacgattatcgcctcgcatggctccgcacagtcgcgtcgctcgaggcgggtcgagatc-
ggggccaacgttgagatcgcgataaccgcataaccgtgccgcccgccccgcgcgaccgct
ctcaccacccgcacgctcgtctcgtccatctttcgcaccgtcgccaaccgagtcgcatat
atttttgtgatgcatatcaacgtgtataccgacctacgtattta--------------tg
tatatcgttcgagaagttagtaacgcttaataacgctcatggcgagaaaaccatcaatac
cgtcaatatcgcgtacccagggtattgctggatcgcgcgacattgcgaggacgttcgtgt
cgcaatca-gagcgcgtgcgaccgaccgcgtaacgaggggttatttgatccgcgtggaaa
aacacccgacgcgaaacacttggtcgaatcgaatcgataaccgcagtcgagtc-------
----gtcgtcgagtcgtccagtggtgcgtgacggtcgacggtcgacgtgttgttatgtcg
actcgtgtatcgttgtcgtgccgagcaaaaaaa--gattatcgctacgacaaacatgact
gagcatgacacatcgaatcgattgcggcaacacgatgtggtaatacaatctttatgcaag
atctttatgcaagtgactcgcctgtcgcactcgtatcgaccttgatggagacgcgcgtgc
atgaccgccgcgataagacgaacgaaatcgaacagcgataccactgagcagttggctcac
cagacacgtgtgttccacacaacacggtcggaaatcgcctggaatagcgac-ggaatatc
gacgttccttgcgcaacattcgacgaacggagcgataacacgatgaaccgaggcga----
------------------------------------------------------------
-----------------------------------taacacgacgaaccgaggcgacaat
gcgagaacagcgaaaaggaacgacaggcgcgctgtcggtgcgacgaacacaggagcgcga
taagacgagataacgcggaccgtcgacggataagcacgacgcctcatcacaaagtgcaag
gtcgaccgacttatcgcgttcgctttgcacacaacgcgtcaaccatttgctcacgagttt
gactgctgctatcagccaattgctcaagcgcgataagctatcgcgattatcggcggcggg
gcgagagt--------gcggacgtgtcgctgcatgcaatcgacaaacaatttcgaggtcg
aacgacggccgacactcgctttaaaaccgcgactgcgagtaatcgggcatcagtctacga
ccagaccgcacagcgaattactgctggcaatacacaccggtaataatcgtcaacgccgtc
taccaaccatccatactaccacgactattaggactcatccggcacggtcgccacggtcgc
catcgacaacagaccgaacgagttactcctgcacgt--acacacacaacaccgtgtacac
tgcataccatcacgcagccacgagcttccacggccgaac-----------------c-tt
gaacgtacgtaccacggtatcgcgtatcgttaatctcgttcggatagcgtgcatcgctat
ctcggtgaccgagggatcgaggacgtgcgcccctctctctaacgaaggatttatacggcc
agcgattcgactggacgatcacagtcgagctcgactcgagggacgaccgaccggcctaga
ttaaatcacccagatcttgctcgcc----gaataccgcgtcaacggtagtcaccagcatc
aaccacgatcaacggtactcaccaacaatcaaccgcattcgctacgttccgcagcgttc-
----aacattcgacaacattcgacaacattcaacagcattccacactcgacaacattttt
cgacagcaaccaaacgttgtcgatagccgtccatagccgtccatagccgtccatagccgt
ccataaccgtcaatagccgtcaatagcagtcgctagccgtcgataaccgtcaacaaaagt
caacagcattcttggacgttcagcttagccgac----gacggtcttctacggtccgacga
caacgttggacactttttggcgttcaaccgtaataacgacagttggttcgtagtcgtcag
cgttcgtgtttgtccacgatcgtctgcg--------------------------------
------------------------------------------------------------
------------------------------------------------------------
-------------------------ctcgcttgtgttcggcggtatctctttcacgagcc
gcg-------taggagacacggggacgagcgggaagcgcagagttgccacgtaaccgcgt
gtgcaatcaaacgagcgaccaaggtcgagagcgaacgacgattgcgcagcacgaatcgag
tcgtcgagtg--------------------------------------------------
------------------------------------------------------------
------------------------------------------------------------
-------tgcgaccaccacaccacgatggatgagaaatatacgtacgagaaggagtggct
taacttggagccgcccgttatcggagaacggatcgatgccaatgctggtacgggtggccg
acgtcatcgcgagtcttcaacgagcgacagcgactcgagcacaagcgagacggacgaaca
gacttcgccatcggctgccaagcttgcctcagtacaaaagtggttaaccagcgcgatgga
tcgtccgatagcagtcgccactccgctacgagccgaaccgtcggccgacgctcaacactc
atcgtcgcatttggatcgcaactctgacagaaattcggaccgaaactcgagacaaaattc
gtcaaagggctcggaggcgaactcgtcgtcatcctcgtcctcctcatcatcatcgtcgtc
gtcgtcgtcgagttccgacgaggacgaaccaagtccgactgcgcgggaaactgccgtcgc
cacgacccccgaacggaatccgagagaacatcgaaacgctgaggtcgacgacgtggagat
gaaggaagtcgggcaaaccgacacggaggacaagaatgacgagaagc-------------
------------------------------------------------------------
------------------------------------------------------------
--------------------------------------------ctggagacgatggaga
ggagaacgacagtgaggaaaacgatagcgaggagaatgacagtgaggacgacgacaacga
cgagggagacaacgacgaggacaaagaggaaaaaagcgacaccgaggacatgagaaaaat
cgacagcgacaaagaagccgaaccgatggagacgaacgtggaaccgcgcgaacaggacga
tgccaacgtgag------------------------------------------------
------------------------------------------------------------
------------------------------------------------------------
---------cgacggtgaagaagatgatggcaacgagtcggacgtcgaggacgacgacga
cggtgaagacgacacagaaaacgattcagacaacgagaacgtggttcgtctcgttccgtt
gcgcaccactaattcaacaacgagtgcgcccaccgcagtcgaatctctgtcagaacggag
cggatcgaatcgaggtgagcgcgaatttgtcagcggggtgggtatcctgcgtacaccggt
gcgaccattgaacagtgcgtcgacgaacgctcaatcgggaaaaacgatcgcacgatccgg
aca---------aactgaaccgtcggaaaagaccaaacctaatcgcatcgacaaaaagga
tggaaacgtaaagaccgagaaaccagcgacgaccgaaaagacccaaaaaacgaacaggaa
aaagaagagcgaaagcgaaccacccg----------------------------------
------------------------------------------------------------
------------------------------------------------------------
------------------------------------------------------------
------------------------------------------------------------
-----------------------------------tcgagaagaccgaaaagactgagaa
gaccgaaaaaaacgagaagaccgagaaacgacgtgcgaaaatcgagaagagcggaaccac
cgagatgagcgaaaaaacatcaaaagatgaaccgataacgacgaaactggagaagagagc
gaaatcagaaaagtcggag-----------------------------------------
------------------------------------------------------------
------------------------------------------------------------
----------------agaccgacgaaacccgagaaactcgaacggatagataagatcga
gaaacgcgagaaaccgcgaacggaaagacgcgcggggacgacgaaacggtcgggtaatgc
gtcgcaagtgcccgtcgcgtcgacggatccgtcgtccaagacgagcgcccgaacctcgct
cggctcgctga---gcggcgataacggcagcacgcgtagcgacatagtgttggacgacgg
actctcgctggacgaacacgtcgacagcttgtttgcgggcgacgacgagtcgaaaccata
ctacttggagcgcgcgatcacgaataaggcactctgtcgctactgcaaacgcaacatacc
gaagaacgcatggcggttcggtcgcgcaatttcgcgcagaaagaatcatcctgaaatgtt
taagtcttggcaccatttgcagtgcatctttgacgcatacgagttttccgattacgctac
gaggacgaacacgtctatgccaccgtacctcgttatggatcccgcacgcgaaatcaacga
ctgggatttcatcgagcccgagaagcgcgagtggtttctcgaaaagctggccgagctgca
tcggcgaaccaaaataccgctatccgaccaaaaggactttagcgacgacgaggacgaggg
tctcggtgagacacagtctcgctcagtcgagcgccgcaatcgccgactgaaacgcttctt
cgggaaccagccacaacccgacacgccatctctagcgctgtttggtaaacgtgtcgtcga
gcaacgcttgatcaacaagtgccgacgcgagttcgacggtctcgagggccgacacgactc
gctcgaagcgtttggtcgtctgcgcagtttgctctcgagcaacaagttgaccaactcgga
gcgtctcgacgtcttgcaaatgtggttccatcccgcctcgtttcgtggcgacttgaacct
gtggttcactgtcatgatcaacgtggcgatgaaacgctcgttccacgtgaaggacaagca
gctgatcaaactcttctctaccaagatcttccacttgccgctcggcaccatagagtcgcg
tattctggatcggaaccgcgacaccaaaccgctcagctcgacgcctctcgaccccgtgtc
cgacaactcgtctggtgacgaacaggattcaccgaagctaagtcggtcggtgttgcgtcg
catcaatgtacgcaacctgccctcgttgttggccgacatgtttggcgagatgagcaacag
tcgcatcaaaccgcgcgaacagtctacgctctcactgcgcaccacgtgggaggcactggt
cgcgatcggcaacatgaagaaggaagtcgaacgcaaccgcgcgctcacgcgcctcatgct
gcagtgcaccacgcgcgacatcgaggagatcctgcggatgctcttgtccgtgctcgatct
caaactgaacaagaagcacattgttgacgcgttcagcgagactgcttatgtgcgatggga
gggccgcaaacacaaaatctacaaagaagaacactttgaggaactggttcggctgatcga
ttgggaatttttgcacgaagaacgacaacgcgtggcccgcgagacaccgtcggactttct
ggcgggtgtcaacgaacaatccaactcgactgcgtctccgagcgtgtttggttcagcagg
attagcgggatcggctggattggcgggatcg-----------------------------
------------------------------------------------------------
------------------------------------------------------------
----------------------------gctggaactgttgtttcgattcgggaccgccg
tgacgaccgtggcgaccgtgatcacgatcggcgtcgccaccacgatcgcgatggcgatga
cgatgtggtcatgcgcgaggatgacgacgaacctcgctgggacaatcgggactcaacgag
ccgatc---cgccgcacatgacaaccgagatcatcgaggcaatcgagaggacaaacggga
caatcgcgcggaccgaattggtgggcaccgtgatcgcagggaacccgacgatcgtcgaga
tcgtggggaccgccgagatcgcgatgaccgccgagatcgcgatgaccgccgagatcgagc
ggaccggggtgatcgcgaagcagacaggcaaggaacgtataaacgtaccgaagatcgaga
ggaccgaacgatatcgcgatcaccgtctcaaccgtcgacgcgtgtcccgtcacaaccgtc
atcacctcgacagtcttccagacccctttcgcaaccgtcttcacgaccaacatcgcaacc
gtcatccagatcgacatcgccgcaaccatccactcgacgaccatcgtctcaaccatc---
---------gccgcaaccatcggctcaaccatcgtctcaatcatcttctcaactaggatc
acaacagtcccgaccgtcttcgcaaccgtcttcgcaaccgtcttcgcaaccgtcttcgca
accgtcttcgcaaccacactcgcgaccaccgtcgcaaccacactcgcaaccacactcgcg
accaccgtcgcgggctgcgagcgacgcgagtttgggagaggctccgatggatatcgaaga
gagtgacgaactgctgatccaactggagggcaaactgaaacaattgcatcatggaagcga
cgaaccaacaacaacattggaacaagtgaactcgcacgccagtccgaccaagaacttgac
tcgtgaaccggcggacaacacggagtctacggatcagtccgacaaatctcgattcgatcg
tgcgtctccgaacgagtcttccggacgacgttcgccaaaacgaaagttggggttggatat
tagtcgctgtcgaaacggcgcgatcgattcgtccgatccggcatttagcgggagcaacgg
tctgtcgagcatggcgaatgtagccgtagcaacagcagcagccacacgctctctgctcag
cccaccggtctcgaccaaggataccgacgcgttggaggctcgactgcgcagcaccactat
gggtcccgtggaaccgtcgtcagtcccgaccgtctcggcagctaccacaacaaccgcagc
aacaacgacagcaaccaccgtaccgaccgaatcctctgccgagctgagccccatcatgat
gctgcacgctccgaagaaacggcgcatcgaccccacgctgaccacgactgctacgaccac
cacac-------------------------------------------------------
------------------------------------------------------------
---------------------------------------------------------act
caaacacgagtgcaccgagtccgcagtacggcggtattagcgatggtattttggccgcgg
cgctcgtggctcgcagagaactgccgctcactccgggcaacattcccgactcgcaacgct
caccgtttcaacactcagtgtcctacctgctgtcgtcggtgaacgccacacatcgctcgt
cgacggtgctctcgcccaacgcatcagtgtttggtgcgacgccgcctctaaaccaacgac
caagcacgcccacccctatggtctctgtatttagccgccccacgccgaacctcatcccac
ccatgattgcgctgcgggaaccatcgtccacgctgcaccaactgccttgaccacccaaat
tgtacattactgcaactatattactctattatcttttgtactcattgttaataaacctgt
taaaaaaaataatcaacgtctcatctcttacacctatcatttatcgataagctgttcatc
ttttcttttttt--atacacttggaacatgtactttgaacatctacttgaacatctactt
gaaacc---gttgaaaccgttgaaaccgttgaaaccgttgaaactgttg-----------
--------aaaccgttgaaaccgacgattcgatgtgcacgtttgatcgcgttgtcgcaca
atcg--------------------------------------------------------
------------------------------------------------------------
------------------------------------------------------cgatat
cgcacgatcgcgttatcgcgttgttgtgtaatcgcgttcgcgttatcgcacgatcgcgtt
a-----------------------------------------------------------
-------------------------tcgcgttgctgtgtaatcgcgttcgcgttgtcacg
ttctcgctgtatcgcggtctagacgatgcagtatcgcggctggtgcgatatcgcgtttat
agacggtgcggtatcgcgtctatagacggtttctcgatccaccgag---------cccac
tcgacccaccagacccgctagacccgctggacccacttgatccgctcgatccgctcgacc
cactactagagccgatcgaacctggtccagtcgtcccgctcgatctgccgaaaccactcg
aaccgttcccgttcgccccgttcgaaccacccgaaccgtttgaacctcgcggaatgcaag
caggtggtggtgcggatgggttaaacgaagaggtcggtgggccggagtacgatgagggga
ctgcagcgcccgcttgacccattggtacgttccaacctggcgcaggacactctggaagct
gagcgtgtcgagtcggtgcatcacagtcgctagtttcacatatcgactgaccgtacacgc
gtgtgttgtacttgatgttgttgatatagttgttcaagtcgtacaagtagtggtagagta
gacgaaaatgctcgttgacaaaagaggtaacgttgttgaacgtgtcgatgggcatgctcg
taccgtcgcgtttagccgaatcgttgaaccgcttgtgcaagtattcgtcgaacaaaatga
gcgacgagccgttttgcgagaatgtgctccacgccttggagacgattggtttcgggttca
acagcgagtcgacttcgttatcgatgtcaaacgcaacgtcgtc------gctcgacccga
cgtcagggtgtgcggtcgtcccctcgccggtcgccggaacagcggtggtggtgcgccgac
gcttcaacgactcacccgatggcgcggcgaagacac------------taggccccactg
tcacgacgaccgcgagcacagtcacgaacgagcaaaaaaaactcgctcgcatatcgttcg
acggattgcttaatacacacccggcagaggtcgacgagtctgcggctcgtctgt--gacc
gaccaaccaccggtgattggtatta---ttatacctcgtattctacggtaatgtaccacc
tctcggtgtacctaccg-----acggtacgataataccgacggtccgccatcagtcgcac
cgacgacccgcgcgcaatatg-agcatcgacggtccgccatctgtcgcgtcgacggtccg
ca----atctgtcgcatcgattgtcctcaatcagtcgcaccgacgacccgcgc-gcaata
tgagcatcgacggtccgccatctgtcgcgtcgacggtccgccatctgtcgcgtcgacggt
c---cgccatctgtcgcgtcgacggt----------------------------------
------------------------------------------------------------
------ccgccatctgtcgcatcgactgtccgcaatctgacgcatcgactgtccg---ca
atctatcgcatcgacggttactaaatatggttgctgacgatccgaccgatagtttgatag
ttgatcgacagtcaccgaccgctggctagagtg-------------cgaacacatttcgc
cccgacgacacgtgaccagttggactgttaagagattgaacgcgcgagtgtagcgcgagg
accgatcaccga----gaccgaccga-gatag--gctcgccacatggctcgacagaatcg
aaacgag---aacgagacggccgtcccagcggggttcgcacaatcgcgccgcatcgcgct
cctctcgtgggaagcattccgcaagacactcggcgctcgagacgcgatcgtgaacgacac
ggaggtgttactcgaccctgcaacggcgacccgccagtccgtgatgaacgccggtttcga
gttgaactcgtttcgcacacatcaggcggtgtggaacgctgcgacacgcgacccgctctc
gacagtctactcggtggcgtggacgctgtgcgcctcgctcggtccgcccgccgacctcat
cgagaaaccgacgagctcgctcgaaaaagagaccataatcaaacattactacagcacatg
gtacgctttcggactgctgcacaaatacgtggactacttgtggcgtcgagtccttccgaa
caacttggcgaaacaaccgatggttcagctgtttacactcgaacagttgttgcacgcgga
ctcggagtacgtcaattcgttcgaagacatccgcgccctgcggaaaggtggtcaaaacga
tgaggcgctcgacctgttgctgcgttacgaagacgagttcctccgatcgaacgagtttac
cgtcgcgatggagaagacgccgttcggctcgatccagcgtgacgatctgcccagcggcga
agacgtgacggcgtatacggctggcgcgctcaataagaccaacaagtccaacaagcccaa
caaaaccaccgtagcggctatcacacctaccactgccgccacaatcaacacgacgcagag
tgcgtccgacggtacgacgagtaccgcggacgcgttcgcg------------actgagag
c---------agccgcaccgacaccggagcgaacaacgatgcgaccgggtctaccgcgcc
cagcgagtccaaagcgagccggcgaccgggcgcgatacgcattcagtacgtcgctctgcg
cgacttgggcgaccgcagccgcttgaccaactccttcaaacgtgtgcaaatcatgaacgc
gctgcgcgttcagtgcgagcgacacctgcgacaagcgtttccagcctacgcgagcgcacg
agccgaacgcacaatcgaggtgaacaactggttgtttgcgctgctgaaagatctggacag
cgagccgctcgcgtttgccacagcggatccaccgtccgagagcgaacggcgagccgtcac
tcgaccgagttacatgctctactggcaataccagaaaagcggactcgtctggttcctggt
acacacgcttttcgcactcaacgacttggcgcgcaacgacgacctgaacgcggacctctt
gtttttcgtgtccgaccacctcgagacactcatcgagtgcggtgtgtgcgcggtgcactg
gaatcaaaacagcaaacccgtgtggacgcagtaccgcgagtggtacgagacgagtcggga
aaagtgggcgcgcgaggccaaaagcccgaacgagcagggcagcttctacaactactcgtc
catggtcggcaaccccgacgccatgcccgacatgtacatgttgcggacgcacaacgctat
ccaggccagtaacgttaacccggcgaagcgactgacggacacgtgtctgcgcgcaatccg
aatcgattatctgcaactggccatggcgatcgaggcaagcgtcgtaccgagcgaacactc
gtccgaggtggacaacagactcgacgcactacaaaaaatggaacggtccgacgtcatgca
cgacgtcgaacaagtcttcaccgagaaaatgatcgtccagttggcgcaaaacccaggcaa
gctgcccggcctcggtcaactgcgcgaggaccaactgaacgccgaacgacgtcgcgtaca
caacgcgttacatggtttcccgttttaagcggcccgcttatacacctcgatcgcatacca
acgaacaggttgaacgaccggttgttggacgtaactagtagcgatcagtgttcccgtttg
tttt----------------------tgcttgtttttcgttctgattgttgctcggagtg
tcgctcggagtgtcgctcgggtttccgctcgaatgtcgctcggagtgtcgctcgggtttt
cgctc-gagtgtcgctcggagtgtcgctcgggttttcgctcgag-tgtcgttcggagtgt
cgctc-------------------------------------------------------
--------------------------------------------------gagtgtcgct
c-gattgtcgc-------------------------------------------------
---------------------------------------ttggagtgttgctcgggtttg
cgctcagagtgtcgctcgagt-gtcgctcagagtgtcgctcggattttcgctgggatttt
cgttctactcgtctatattttccgctcttttcgccccgttttttttatttaaccacaatc
attttttttctgcgactcttcaaatttcg--cagattttattgggagtttcaattgggag
tttcaaccaatttccaccctatttgccaacgttagtctcatcttgttcgccggttgttca
caagtaggatagatcgaaattgtcgagctcgacgacctgatccgtgacgaacggagccgc
cgcaccactctcactggggaccgtggaagagttgacagcgacagcgggatccacacgacc
ggcacccagcgcatctcgcgtggagccaagagtcgagccaagatcgtcgccgagatgagt
cgcgcgcggccgtccgatcgtcgcgtcaaaacccgcacgttcggctatcagaaccgtgtc
gtcggcccgaccgttcgctccagtaaaaccgttaccgtttacccccatccccatttccgc
accaccagcagcgttattgttggcaagtacgcgaacatcagcgcgactgaccacctgttc
gatcaaacggtcttcacgccgatcgtgctcggctagtgcggagagatcgtggtcggcccg
cgtaaaagacctaatggtcgtagcaggagtgctctcgcgtacatcgttcatcgagatcgt
tgacccgcgttcgtcatcgtcgtacacgctcgtcacggtggagtcgtcgccgttggacct
acgaccgatccgactggttatctggtcgagcaggtcgcgttccgtgtcgcagaggcgcac
cagagtcgtgtcgtcgcgacgcggttgtggtcgtgaaaaaccaccgtcgt----------
-----------------------------------ccccgcgcgtctcctcggttatcgt
tcgaaacgaatcgtagacaccatgatcaaaatgcgcgtggacgtcactgaccgcatcaga
gcgttcgtctgaacg------------------------ttcgtccaaccgttcgccaga
ccgcccgctagatcgatcgtcgaatcggtcgtcatgtccgcgcacgattctggacacatc
gtgctcagagtcgaacgtggaatcgaacgtgccgccacccgacgacacaagtctcgcgtc
aaccggcgacaacttgttcgaggtgttcaagttgcccagctgttcagcttgttcgacgag
cggcgacaacgaggggaccggcacgtcacgaccctcgtctcgaaggtcgcccaagaaaga
cgcggtgtcgatggtacgcgagtcgatgaagtcgtcctcgatggtacgcgcgggtggtgg
tctacgacgagccaccttgcgcaaagtcggacaactcatatcgccggcaccactcggacg
cgtcggtctcgttctcggtgaaccgttcgcttcgttgcgcgcaccgttggtcgaactcga
acctccggcaccgttgcgcccaccgccatcgtgcgcaccgtcgggactagcagtccgctt
acgaccggcgcttcggggccgttccttccgctgcatcaggaggataccaatgttctctcg
cgcgagctgcaaccgctcgcgcgccgcactatccatccgctgcattcccatctccgtgtc
ctcctcgacccagctgggcaccgactcggagaagagacgctcactcacgctgctcgggac
gtgcagtttgaggttgcagaaggcgcggatcatggagaccagtacgcgccgcaggtacag
catgaccggagcccgcaacatctcgccgatatacgagtccatgaaaccgccttttaccgc
gcggtcgtagtcgtacacgtcctcgcggtcgaacaactcgaacgccatgtcgtgaaagag
gaactcggaggacgaagcggtgctgtagcgctcgagaaactctccgagcgtcataccacg
actctccttcctgatcgtacgcatcagttcacgcatgacgtgctgttgattgaccgtggt
agcttcgacggcgatgctcaaatgatcgcccacgaccgatcgagacagagccgccagaat
gcgcgccgcgtcgcgaatgaacatgagtttctcgcgcgtctcgtgccaccgatggataat
aaagttgagcaatcgaagccgagcctcgttgtcgggatcctcttccgacgaggtgacact
gcgctcgaggcaaaactcgtacatgcgaacgatcacggagggcaagtgtttgtcctcgag
catcatgatattggacatgcacacggcggacaagttgagcgcgtcggtctgcggttccag
agcaccaacgccgccggatggcgagacgggtggtgatgatgcgggcacactacctgctgc
gttgtgcgacccgtttgcgaatgttgatccgtgcggcccgtctcgcttggatatgtcgcg
ccacgtgcgctccagaaccgcgtacggattgtttggaaatgagggattcgcggccatatc
gtctcgttgatcgatcggccgaccgcgctacactctggttattccttagttaacaaacgc
ggttctctcgcgaccggtgcgtcacgaccgacaacacgatcaacccacgaccaacaacta
gtcgccaacaactagtcgggctacgaacaactatgcgccatgcgactaaccgtcacacat
cgaccgccgtatttgaatattcgtacaactctgcacaacactcagcgagaaacagcga--
-----gac--aaaaaacaacgggataaaaaaaatcaagaaacgtccgagcaaagtcgagc
aggtgggttgctaaccattctattcgactaccattcgcatcgcatccttcatcctcctgc
attcgggtaagcgatca------------ctgtcgaacggttgtcgcataattaccacaa
ttaccaattaccagaattaccacaattaccacaattcctacctttgtttcccacctctgt
ttaccacctttggttatcacctttggttaccacctttgtttactacctttggttaccacc
tttgtttaccacctttgtttaccacctt--------------------------------
------------------------------------------------------------
------------------------------------------------------------
----------------------tgtttaccacctttgttgcgatcgattttgtgaggacg
gtggaggtagtgcgggcaggttctgacgcgtgtactgcgccccggagcttgcgttaccca
tgttcataccgctcataccgttcataccgctcatgttgctcatgttcgtacgacccgatt
gcgtaggcgaagaggcttgagcgcgcaacggggcagtcgtcacacgactaccaccacctc
ctccaccaccacggttcgattgttgctgtgagggtggcgattgagagcctctgggggccg
gtgat---------gggccgcgtcgcgggacgcccggcgtgttcggcgtgtttgcctgcg
cctttgaactagctggcgcgtagctgggcaactgtggagcgtttggatggaagtcttgcc
acgtgtgacgcagccgttcgaacacgcgtcgcaacgcgggcgtctttttcagcagtccct
gtacgtactcactctcgatgaaattgtggataacgactgtgtcgtcaacacgattgtaaa
tgtccataaagtcgttctcgttgcgaaccggtgcgatcgtgaacgggatttgattgacga
gtcgctgcagcacgagccgttgcccgtccaagcgattctgcattcgactgatgtcgccgg
ccaaatcgttcatgccgtccgaatcgttgttcgccgtggcagtttcgtattgccccaaca
gttcatcgtattgcgagtggatcgagttgaaacgactcagttcgctgtaaatgtagccct
gaaggtcgacgagcgaccgtacggcgatctggaacacgagacatgcttcgagcacgcctt
cgacgatccgcacgttctcgaccggccgttcgtcttggatacgcgagatcacctcgaccg
cacggtcaatgatgaacggttgcaccgcctcgacggtctgtcgagtctgacggctctcgc
tcgcgtacgcctcgacgtctccgtctctgctcagcggctgcgacaagttgactcgaattc
ggaacacgacggagtgcgggtgcgacttgtagttttgcgcgcgcttcaactcgacagcga
tcaactgtaggttccgtgtgatcacgttctgcatgtcctggaacaacgagtacgccgtac
gccggtcgcacacgttgttctgacacaccggtttgtcgcacgattcgctcatatcgcgta
gatcctgtgtgtactactactctcttaaatttcgatgtgatcaca---------------
------------------------------------------------------------
------------------------------------------------------------
------------------------------------------cccacacgaggccggtaa
ccagtcggaagaagcaccgactcccagcttcaaccgatctaaac---------acaaccg
aacgcgatcgagcctcggtcgaaccgcgttacaaaccgattttcgagcgaattcgctgca
tgg---------------------------------------------------------
--------------------------------tgttggagtcgaaccgcgttacgaaccg
attttcgagcgaatccgccg------------catggcgttgg-ggtcgacccgcgttac
aaaccga-----ttttcgagcg--------------------------------------
------------------------------------------------------------
--------------aatccgccgcatggcgttgg--------------------------
------------------------------------------------------------
------------------------------------------------------ggtcga
cccgcgttacaaaccgattttcgagcgaatcaaccgcatgg-------------------
------------------------------------------------------------
------------------------------------------------------------
--------------------------------------tgttgggcgagggcgcgacagg
cgagaacacgccgaccttctggacgacgcagcgcggacgagtcacctcctcggtggtcga
ctcgttctcgtcgagaccgcaaggtcgcaggatctcgtcgggccacatctggttgcgtaa
tcgagtcagaaacgagatgtaatcgcggacgctgaagcacggctggacgcgcaggttgaa
cgtgaacgtctgctcgtcgaaacccacgcgacacgcggtgcattgtgtgttatccagctg
tccgtacggcgggtcgcacgtgcacttgcccgtcttgaaatcgggtacgctagtctcctt
ggcaaacggaatgttctgcacgcaccagttctgtaacaagtggaaccgattgaacggcga
gaacaagtacttgtttttgatgtcgtccttcaagttgggcagacattggaaccggtagcg
cccgtcgctcagtttgtcctcgtaaaaatcgttaaagtagaggttcgcgggaatgaagcc
gtcatagcgggtttgcagcgcgttgtcccagagcgaaccgtcgcacaccgcgattttgtt
cccgccctcaccgaccagcgcgtccgtcttgggtatacagagccatccgttcagcgagta
cacgaccaaagccgagttgaggttgcacgaagctgccgccgtgggcaaacaccacgcgcc
gggtgacagaggcgtgcggcctgcaatgacttgttgcgtggacgacagatacacgtagcg
cacctcttcctcggagctgatgcgacaatagtcgacacagttgacgtactggttctgctc
accaaggtagacgcc---------------------------------------------
------------------------------------------------------------
------------------------------------------------------------
------------acgcgtaagacaacggatacgtcgctcggcgatgctctcttcgggatc
gttgccgcccgtctcctcctcatcgcccgtattttcggacggcttgtacgcgccgtaatc
gatcttgaccgccggcaagttgtcgatgttgagcccgggctgaacgaacgcactgctcaa
gtcctcggatcgcgagtacatgtcgcgcgagaacccgggcagagcgcgactgagcaacac
ggctatggccacgagcacgagcaaaaagacgatcatcccgacctgcagagtgatgggtgt
gaaccgtgctggtgtgtcgggcttgggcttgatacccgtccccggttcgaccgtttgcaa
caccatctcgatacagaacaacagtgggacaaagataatagaaaacagggggacaaagat
aatagaggtga-------------------------------------------------
------------------------------------------------------------
------------------------------------------------------------
--------ccacaaacagctgtttcgcgatacctcttattcggcgactcttattgcaccg
cttattgcgcctcttattcggttggacg-----aacgaacagacacaccaacattcgatc
gttcggtcgttcggccgaagctctgccgaaggagaatcggtaccaatcaataccgctcga
tcgagac-atcagtcgg---------------atccctcttatcacgac-----------
----------------------------------------tcttttcagctggacgaacg
cgccaccgctcc-------------gctcaatcatcgacccgatattattgacgagatat
taagtacgtctcgatccgagatcgcgatccgcgggcgagccgaaacggaaaccgaactcg
gtcgatcggtcaactcggttcacgatgttaacgcaactcttactttcgttcgcgctactc
acgctggtgggcggtcgggcgagcgacgtgatcgtggcgaacaacgtggagtgcacgcgc
gtcggtcgagagctgctcgagcgtggggccactgtcgagcaaacctacgtagccgtgtcg
ctgtgcgagggactagtgcacccgatggacagcggcatcggcggtggctttcaggcgcta
atccacaacgcacgcgtccaacaaaagacgggttcgcgccacgtgtacctcatgtcacgc
gagtactcgccgttcgacaagtcgtaccgcttgcaacctttcatcttcggtaactcggtc
ggcgtgcccgctgtgctagccgggtacgcgcgactcctcggcgttaatcagtgcatctac
gcggtcaagaaaccgagtaagacgaccacgcgttccggcggtaaaagcgacagcagcggg
tcgacttcgacgcgccgcaagacgcgcagcgccgaacgttcggcctccggctcgattcga
cgagacaaacagtccaacctcaactcgaccgtgctcaccaaacgaagttcgtccgtctac
tcgttcaaccaagcttgtgtgaaccgtatccagaccggcgagaccgggagcgggttcgca
gaacggctgcgcggcgttccctacaaagagatattcgaaccagtcattcgtctagcgacc
aacggtttcgccgtgtcgcccacgttg---------------------------------
------------------------------------------------------------
------------------------------------------------------------
------------------------cgcgacattctgaacgaatcgtcgcacctcccgttc
tttattcgccgactgcccgacggacgcgctaccaactttcgactcgccatcttcctgcag
cacctctcgttcaacccgcttc--------------------------------------
------------------------------------------------------------
------------------------------------------------------------
-------------------gacttctcgacccgtacgtcaagtggagcgctcgtactgtc
cactacttgcacgacattcgctcaatcatgctgaacgatgtacgccaccacggcagcaaa
ctcacgtcgcgcgactttcggagctatcgcgccgaggtccgcactccacttcgcgtcaag
ctcaacatgcgcggtgtcgactatgacttgctcacgctaccgagccccggtggcggcgag
agcgtcgcttttttcgcgaaaatgatggaggaactgatgaacaaaaacgcgcatcgctcg
ttctccccgctgcaaaaaagcgtgacgttcctcatcctcagcaagtatacgtacgcggcc
aaggcgtacttccgacaaatgagcccggctcaaaagcggcgcatgctgctcgtcgagtcg
aaacgaatcgcgcgcctcacctaccgggatatcctcatgcgacccagcgagtccgcgctc
gtcgactactggttgcactcgatcgaaccgatcccgaacgtgtttggcgggttggcgttc
cccaccatcaaggtggcggttagtggcgaacgaacgcgagccgatgcgaccggtgatgcg
ggaataccgttccagctgacggatgaggagaacgagggtgactacgattgggacgaggct
gacgttaccgtggaccgcgacgcgctccaacacttgatggaaaccgacgaggaggccgac
cacgacaccgaggcggatgcggtggaaagctcggccgagaaaggcgaaccggacgcatgc
accgctcgtgaccgttgcgccctgcacgacgcggacgagaaagtgtacgacttgaccgaa
ctgaccgacgaagaagcgagagccgcagccgccgtagataacgacactttga--------
------------------------------------------------------------
------------------------------------------------------------
-------------------------------------------------ccagcgatcga
ccgcccgcgaagaagacgggaggaggaggtgcggcaggcgtaaccaccacgaagaa---c
gccaccaagtcgaaagacggcaaaaacgaggtgaaagat---------------------
------------------------------------------------------------
------------------------------------------------------------
---------------------------------------------ggtaatgacggcaag
gacggcaaagacggcaaaagcggtaaaaccggcaaagactcgaccggcagtagcgcgaaa
acgaacgcgaaatcaaaggacggcaagtcgaaggacgaccgagacgataacgacgaaccg
aaacgcacgacaacgacgtccaaacggaaaagcagcgcgggtgcaacagcgagtgcggac
atgctcgc---------tgcggaacgctcgagcgacaactcgaccaccaacagttcgaaa
agcgggtcgagtgcgggatcgaccaaagaaaacgacagcatcgggtccgctcgaaaacgt
tcacgccgcgatgtcgcggacggtggtctgcgcgatgcgggacggtcggatcgcggtttc
gatcgcggtcgcgacgagcacggcccccttatcgacttgtcgcacattcgactcggtgtc
gcgttgacgcgggacgaacgtcgtaaacgagacacgaagcacacgaacgggaacatgaac
gggatcacgagcgggatcacaaacgggatcgcaagcggaatcacaaacgggatcacaaac
gggatcacaaacgggatcacaaacgggatcataaacgggatcacaaaagggattacgaac
gggatcacgagcggaaatatgaacggcgacacgagcgcgagcgagaacactagcgcgcaa
aagaacgttaacgcgccgacactcgagcagttcgcggaactcgcaccaccggaacgcccg
atcgacgaaacccgcgagacctacgaggccgacgagaaacactctcgaccgcgggagtgg
cagaacgaggcgaacggagtgaac------------------------------------
------------------------------------------------------------
------------------------------------------------------------
---------------------gagatggacgacgctattggccggttggcacgcgacgcg
aaagctaagcccgcgctcaagctgaaggcgcagaagaaccgaacgcggtacgccggtaaa
ctggaagagtcgtacgaggatctcacgctcgccctactgaacatcgataaagtgggacag
ctggacaacccgaaccagttttcgaaccaaccgcgcgacagcgaattcgatttggacgat
ctggaggtgcgacgcaaaggcacgtctgatccgaaaacaagcgaatcgacgatcggtcgt
ttgtcgaagaaacacaagcgcgccaaagaggggacgaccgcgcgaactagctccagcgca
---gacgacgatcccgactcgccagttgcggagaacaaacaaaccgaaaacaaactagaa
aacaagctagaaaacaaaccagaaaacgaacttgaaaacaaacccgacaacaaatctga-
------------------------------------------------------------
------------------------------------------------------------
--------------------------------------------aactaaactattaaac
aaac------------------------cagaaaacaaaccagaaaacaaaccagaaaac
aagccagaaaacaaaccagaaaataaaccagagagactcgagaacaaaaagttcgaaaag
accgaaaaacagaaagaaaaggcggacaaactaaacagacccgacaagtccaagctgtac
gagaaatccgataaagcggaaaagaccgaaaaactcaaactccacgagaaacaggaaaga
ctggtgtcggagaagcgcggcaaactggaacgaatggagaaacaagaaaaactcgaaaag
actgaaaagaccgaaaagaccgaaacaccagaaaagaccgaaaaaaccgaaaagaccgaa
aagaccggaaagactgaaaagcccgacaagatcgaaacgacagaaaaacatgaacccccg
cacagaaagaaactcgacacg---------cttgacaggagcgaga--------------
-------------------agaagtcggtgaaacccgagaagttagaaaaa---------
------------------------------------------------------------
---atggagaagctcgagaaactcgagaggtttgagaagctcgaaaagcccgcaaaaccc
gaaaagac---------cgtgaaaaccgacacgtcggacaagtttgaaaggtctgagtct
gagaaacgagaaaaacacgatcgaagcgatcgatacgacggaccc---------------
------------------------------------------------------------
------------------------------------------------------------
------gggaaacacgatcgaagcgatcgacacgacggacccgagaaacacgatagacac
gacaag---------cacgccaaacacgataaacaagatagacaagatcaaccgaataaa
cgcgaccgacacgataagctagacaaatcaatcgtcaaacgtctgctggaccgtcatctg
acggacagtagtcatgccgctaagagttccgagatggtaggtaaaaacgaggatggaaga
ggtgtggacaacgttcgaaacgtggaccttgagttcgactggctcgacttggacatgata
ccggcgcgacgcgtcagcaacgccgaaacgcagatcccacaggaaacgcatgcgctacag
ctccccc---------------------caaacttgaacctcacagtcaaaactgcgaac
acagaccccattgacaatgtcggccgaaccgatcgtcccaactatatcgatcgctcgacc
gatcgtgtcgaccacgttgatcatacccatcctgcggatcgaatcgatcgtatgtggcgt
gtcgatcccaccgaccaaacggatcgcgaggttcttacaactcttcatgtggtacacgcc
gaccaagccgaacgcaccggccaaaccgaccaaatcgacccaaccgaacgaaatgatccg
atcaatcacacgaaccaagttgaccacgtcgcgcgagtcaaacgcgctttcgtttgcacg
gaacacagcgaccgtg------actgcgaccgtgtagaaaacaacgaccatgtggaaaac
------------------------------------------------------------
------------------------------------------------------------
------------------------------------------------------------
---------------------------------------------gacgacagcgcggaa
aacaaccgccgtgcggaaaacacctctcgcaccgtagccagcgagtcccgcggacgtcga
gtcgttcgcgaggtgcacgctcgcgcgacagcatttaccgaacccgagcgaaaacgaaac
cgcgcgtctcgcaatcacgactatacacgcgcgtacg-----------------------
------------------------------------------------------------
------------------------------------------------------------
------------------------------------------------------------
----------------------------------------------agcacaactttgac
cgtggtgactccacgcatcgcggatccagtcacaacgcacgacgagcatacaacgatccc
gaacccgatcggcaccacgttcgtggctcgcgcggggcgaagcgcgtaccccggtacatc
gacatgtcgaactcgtatcccaaccgtgagactcgaccgcgcgtacaaccgctctcgctg
aacgcgtatcggtcgttgcacacgggcgacgacacgaaaaacgcgaacgcgcgacgcacc
gagtcgatggtcggtctgtcgtcgcgagcgatgccggtcgaatcctcgctgttgcccgac
gcgaccgaggacgattacgcgtcgggcgcatggttggatgccgtgtcgcaaaccgcgcag
aaacaatcgtcaccgaagggcaaagtggcaaaacgagacgaccaacacaactacgacgag
acgatagacgagggatacctcaactcgccgtggggaactacgaacgtgatcgtcaagtct
ggcaaccgcagcatcgtggcgaccagctccatcaaccactcgtttggttcactcatcttc
tcgcaacatctcgggatcccgtacaacaacgtgttgcgtgattttacgccgtacacctgg
taccaagtggtaccgcgaatacacgcgcgcgacaagtcgacagcgacagcgacggctcgc
gtgaagcgcaaagccaaaggaggcgtttcgccgcgaccacaaacgacgcgaggacgagac
gaaccgcggcgcgtaccccgctcgcgcatccgcctgttcgccaaccggccgttaccacac
tcgattccacaatccaacatgggatgcacgatcatctcgaaccgcgtcacgaaaaacccc
gtattcggtatcggagcggccggcgggttcaagatcacgagcgcgatcctcaacaccatg
tggaactactttttcctcggcgaagatctggacgaggcggtcagcaaactgcgtatcaca
cccaaactcaattacaaaacgcgatccaccgaggtgtggtacgagtttccaagcgagtcc
agctaccagaaggacttgagccaacagtcgggcctcgtctacaacggccccacgtacaag
gagctcatgtttgcgccagagaacgagaccaacaacgttcgtatgcgcggacgaatcgca
cactcgccgctcttcttctacaaataccgcgaggcattgcaagttaagtacatagccgag
gcgggttattcggccgcaacagcgttcacgacgatgcgtgacatgcgaccgcgcggagcg
agcgatccgcgtcgtggtggcagctcgtacgtccgaaattaggagcggacgacagtgga-
---------------------cggagaatcgttgttggagaggagtaatcagcaggaaaa
taaaaagacaataaaaatgaaaacaaaataggaaacactag---tattttatttatgttc
gtttct--------------ctcgtttccattagac--gggttgttcgttctagaggtgt
tttcccgtatttttttt-cgttctctcgattatacaaaactg-cttactgcttagcttcg
cgtgttactctagatattcgtaatcgaaatttcgtaat--------------------cg
gaatcgagtgcacccgcttgggaatcgcgtgcacccgctcgctcgtgaggacaaaacgcg
atcaacatcacgt-----------------------------------------------
----gcacccgctcgctcatgctcgctcatgaggaaaacacgcgatcgacatcacgcaca
tcgagcaggtttagcataccccactcgcgcaagagactgacttgcagagcggcgagcgga
tggcgctcatctacgcgagtctcctcgtcgctcaagtcgaacaacaaagacacctcgcgc
cgctcgcgacacagaatctcacgtggatcggtcggtacacgccataagcggggcagcgat
tctttcgagtcgtacttttctcgaacgttcaacagatttaagctcaacggtggacaccga
tactcctcttcttcgcaagcgtagactcttcgccacacagaaatgggtaccggacggttg
atcacgctctccatgtcgatcgtcgtggtctgcgcgttcgcactcccgtcgatgc---cc
tccgtgtcggccacaccgccagtctcgtcgtactttgttgcgctggcgtacgaggacccg
gcatacgatggtccagctttcgtacccgctttcgtacccgcggtcgtgtccgcagtgccg
gtaccggtcgcg---------------------ccagccgcaccagccgcaccagccgca
cgagccgcaccagccgcaccagccgcaccagccgcacccgataaaccagccacaccagcc
tcatcggtggcgtcagctgtaccgactgtaccagcagtgtacctcgaaaaccgacacaac
atggaatcgtcaaactgcggcggctcccccacgggcgtcccgccgacgctcgcatcgata
acaa------tgtccgtatcatcggagtcgctagactcgctcgactcgcccgaaccgatc
gaaccgatcgaaccgatcgaaccgatcgcaacaacgggaacgccatttccaacgtggcag
tcgacattgccgaccttacc---------gacacggccgacactgcccacaatgtcgtcc
tcgttttcgtccgcatcctcagcctcgtcttcgtcctcgtcgtcgttggtggtatcttct
ttctcgcagaaccgcaaccgcgtgccagtggagcgagacgcacgagggacgcgcgacatg
tgttggaggcgaccatcaccgtccctcgcgtacgtcgtcttctcatacatgcctcgatac
gtcgcgtcgtacttggcaccgctcgccccaactttgttggacgatgcagcggtttcagcc
ttgacgacaactctgccatccaatttactcgccacaaaaccagccgagagacccgagaga
cccgagggacccgtggctagcctgccgactgtgcgctgtgaggcaaccaacatacccgca
gacaaacccacggggtctagcggttcgagtttcgcagatacgctcgacccagttaatcca
gtcgattcgatcgctctagtagatcctgatgacccaatcggaccagtcgaaccagtcaat
ccgatcg------------------atccagtcgagccggtcaatccagtcgagccagtc
aatccagtcgagccagttgatccaatcgagccaatcgatccgg-----------------
-------------------------------------------------------tcgcg
ccagttgagccgctagtccaacacgttgagccggtcaaacacgttcgttccatcgat---
tcgacttgtccaacgttcggaacggcgttcggaacg---------tccgaaacggcggcc
gtcacaacagccccgatgacatcgccaactccagttacgccagttgttccagttgtctcg
acaccctcgtcgtctatccgctcgactacgttggtcgctgcggacccagacgtccttcca
gacgtccttccgttagctacagcac---------gagacgcggcagcagccgccgattcc
acactcccatactccataccacgacccgacgaggcctgtctcctcatcctcagtgagatc
aaaacgaaaatcgatgaaacgatacggcgctcctactcgacacagatgttgctactcaca
cacctcgtggcttttatactgccgatcgcgctcggtaccgctttttgcgtgtgctacgcc
tacgtaaagcggcgcatatatgtttaccgcctctggtggttcaaacacgaatgtcagtac
tttgatttcgagaaacgagagcgtgacgcgaccgccagactcactcgacggcacaccgct
tactcgactgaataataaccataagcgctg--------------------acacgtatag
aaaatccatatccgtatggaccatatccgtatggaaaacc--------------------
------------------------------------------------------------
------------------------------------------------------------
----------------------------------------------cacccacacaaaac
tcaca-tcgatacagagagatcaccacgaccgccacaacccacagaaaccacgaccgcca
caacccacagaaacagggtagattcaaacgtcgtcgtagatactgataagcaggacgtca
tcgcgagacatgtccgcgtcggggacgaccggttcgactacgaacaacccacagtccacc
gtatcgacggtgaacgcagacacaaagtttttgcgttttcttctgagcgacctgttcaac
gatggtacgcacatatggtggctgatcggcctgtgctgcgtgatcacactggctgccgtg
gtgttttcttttttcggcgccattatcgacagcgattttctgttcgactcgcacgtcgcg
cgaaaagtccagcatttgcaagaagaggaagaagatacgactcgtcactccatgatcctg
atgcgcagcaagcgagaactgaattacccgtatttacccatcgaattggactcggactat
gccaactacatcagcaaacgcgtcgcaccaatagatcgatgtgggtcaaagttgtgcgat
gagcccgactacgtaccactgtttactccggaaaaatactacaccaatccaacaatggac
acaaacacggggtcagaggc--------acgtgccgaacgcaagaccgaac---------
-------------------aaccaaacgtgaaaccgaacgcgagatcaaacgcgtggaca
accgggacggctgggacaacgggaacgcaaaattcggcacgcacagctggacagcgtaat
cgccgacgctgagttgatggctgaatggatgggtgaatggggtagcaggtgggtatgaaa
cgtttgagaaatgtgatgatcccaagaaccgcgaagaccacgaggaccgcaaagaccaaa
atcgtacaactggtgcgccgcacactcgaaccgactatttttttctaaactcacacaact
cacaccaaactcaaaaaaacgaaaaaaaaagaaatgaaagacaaagagaaataaaaaaca
gacaacggacaccgggaaaaacaaaagaaatagaaacagaaaga----------------
------------------------------------------------------------
-------------accaaaagaaacaaaactagaaagaaacgaaagagacagaaagga--
acagaaaaaaacaaataacaactaatgaaacaatggtaaa---gaggaaaacacaaaata
tgaatagatg------gcactttccgtatgcaccaagcgtgaaaaacgaaaagtcaaaca
tgtgtcactcaaggttgcacacgtgtcgaccgagagaacatctcctctcgctctgcgcta
cacctacaatcgtatttccacataccgtttttttttcgctc--cactgtattcgaggacg
atcccgattttgcgcagttgtacatcagtccgcgcgtctcttccgcgcgcgtctcttcca
ctcctcctcgtctatt---------------------------------tgcagtcgccc
cgctctgcgcgtcaccttacc-----gcgcgtgtttctcataccgatcggtgtaaatagg
tttaacacttgctgcaattcgaaacgctaatgatttaacaactctaacgacttaacgact
ttaacgatgctaatgatttcaactatgccgctaataattctaacgagcaaacgactcgaa
aacaaggcaaacgagtttgtttcgtaatacgttcatcaaac-----gaatacgt------
------aggtaatacatgcgcaaatcggcagaggagatttggttatctatctttgtctac
ggtcgaagagacaaaggaagcgcgagaaaaatgaccaaatatcacaggaacacatcgtga
tctaagtcgtgactaaacgaacg--actcgcacaccaacgttgagcatcgcgtatcgaga
agaggaccggtcgactggtcggtcgccaagtattgcgacgaacatcgtgtcaatcgccaa
acactgtttttagtttcacgttccgcgcaaatcatcttgtcagaatgcgaaaaacgggaa
ggagggatgatttattacaggtcccagccagtaattactcccacaaggtcaaacaaaact
tataaacgagacggacagaacatttacgtgtagtagcgaccaataaaccgacttgttgag
attggctgcacgtaacgactatcaacaccacccacgaaccgaatcttcataccttacaag
tgcaacccag-tgcatctgacgtgcaaatagatgcaactagcgtgca-------------
------------------------------------------------------------
--------------------------------------attggatcggattactatttga
ctgcgattagacta---------------------------------------------c
acgattagactgcacgattagacttcaattagatctgtgattggatcgcgatcgaatcga
gatcgactaagatcggattgagagcggactgcgatcgaattgagattggactgcggtcgg
attgagagcggactgcgatcgaatt-------gagattggactgcggtcggatcgaacga
cgaaatatgtttgacgggcaaatggcagaaaactatttcgtggtacagaatcaccggtac
cggggaaacttgatcgagtcagacgatactgacaacaccgacaccactgaggtcagcgat
attaatgatccggtcgggtcgctcgctgtcgtaaccaaaactccggccggaaaggtgtac
aaagtcaaggccgacgtacacttggaccaaactagcgcagaagccgatgtgactaacgtg
aattcgttgaccgcgttgaccatagatgcggtttatacggatttctacgcgactttggac
tcgatgaccatgagcgagaaac------------------------gcggcgaccgagcg
aacacccaactccgactagctgaacagactgaatcgagaacaaccggatacccgaattac
cataccggatacaacaatagtcacgtgcagaccaacggcgcgactcggctagtcgaaacc
gctgacgtcacaaatccaatcggggccgttatcgcgtccgaaaccgacgcaaacgcaaaa
actgctgatactgctaaaaccgtcgaaaccacaggaggaacccccaccgaaactcttggg
tcgtggaggtcgccaattcgatttggaccgaaaaaaactgatgagctcaacgacgaaaat
gtgaacacgatcgaaccacatccggagccacatccg------------------------
------------gagtcgcatctggaaccccatttagaatcgcatttgaaaccgaattca
atttcgccgccaaaattcggtacaaaatcacatccgggctcacttccgacgtcgttttcg
gactacgcatctacgtcatcgcagctgtactcgtatccgtactcgcatttgcttccgcgt
caacttcatcaacttccgcttccgccagcgacactagaacaaatcgaaccgaacggacct
cgcagcgatcacgatgttccatcggggagcgcttcgaaaaacgaacgacgtagaggtaag
attcagacttttcgaaatcaagcaaagtggataaggcgtaaggtcaaaacaacaaaacag
aaaattcaaaatgtaccaaattttataagaaaaatatacatacaaaacatagaaaaatac
agatatcaaaaacaataaaaacggggtttacaaaagttcgagtatatcgggagtattatt
gagagtattattggggagtattattggggagtattattcgat------------------
------------------------------------------------------------
------------------------------------------------------------
---------------------------------------agtatggaacggtctatggtc
cagactctggaacgtttgatggttcaggctctagagcgtttgatggtccaggctctagag
cgtttgatggtccaggctcttgagcgtt--------------------------------
------------------------------------------------------------
------------------------------------------------------------
-------------------------tgatggtccaggctcttgagcgtttgatggtccag
gctcttgaacgttagatggtccagactcttgaacgttagatggtccaggttctcgacttg
aatttaacatgggaagacctcgaactggtgacaaatttgcctctcgattcaattttcgaa
aagcttcatcgcaaaaacgtacaattttatctttgtaatctcttaataccgggtccaacc
aattcaaactattccgattgtatacaaaattggtattccgtcgttcggtatctaggtaaa
gaggatcgatagagttagtttgtaaatttagaggagtaaaaacagtcttacagccattct
taaaacgtatgttatccaaaaaattattagaacgtgctttgcgaatattgttccacgaga
cggtcgcatttgccgttttgtattttttaatagtgataaacaaatttcgttcagcttgct
tagatgataataacgaggaatcagttcgacattcagcagcaaattttctccatttcgact
ctacttgtcgaacatacagatctcttcctctcgtaattgaaaacctaatatcattaggca
ttaccaacatggatagtaatacaaaaatttcataattaactcgatgcgtaacgcgctcgc
ttacatgctgattatgataatctatatttttatttgtatgttgtaccgattgattaaatt
tttgtacacattgattcaaatgttcttcaactcgccgattacttcgttcctcttgttccg
ttaatcgttcat------------------------------------------------
------------------------------------------------------------
------------------------------------------------------------
---------ctactcgttcatctaactgttctgttaatcgtttgtgtcgttcatctaa--
------------------------------------------------------------
--------------------------------------tcgtttatctcgttcatctaat
cgttcatctacttgttctgttaatcgtttatctcgttcatctaatcgttcatctacttgt
tctgttaatcgtttatctcgttcatctaa-------------------------------
------------------------------------------------------------
-----------------------------------------tcgttcatctattcgttta
tcatgttcgtctattcgttctcttactcgttcttctatttgt------------------
---gccattatttgtaattgtagttcatgaa------tatctatttgtgtcaatgcactt
gaattatgggagagattacttgaagtcgatggagtttgcgtagtttggattaca------
------------------------------------------------------------
------------------------------------------------------------
---------------------------------------------------gatgaacca
gtttgtccaaatacattgctaatggtagccaaatcttgctgaatatttctcggagcatca
cgagacagaacatactctccttccaaacgtaattgttcccaaacattgagtaaccagtct
ttaaatcgttgtgcacaaggtagtcttgatgctaatatcaactcgttaaatcctttcgca
ttgataaaaagcgaatttggtccaaatattggtactcttgtatcagcttcaagattaacc
acataatcaacttcaaaagatataaaacgtcgtatattgttaaatgaaacgctattacaa
atagctgtatgaatgtttttatacttcaaaatccgtccaagaggtaaaagataaaaaaaa
tcttcaatgtcatcaccaaatacttttacaaaatcaaaagattcaccttcaaattctaat
ttctttaccaagattccatggtgtttcggtaaaatctcattgtactcacgtaaaatactc
tgcacaaact--------------------------------------------------
------------------------------------------------------------
------------------------------------------------------------
----cccagtagtgatagcgtttttcgttttgtaaagatagtattacatcttttaaacca
agagcactaacaaaaacagatgttctccgcaaatttgacttaatattaaattcgcttaaa
tatcgtaagagtcgtccgttactattttcttcgt--------------------------
------------------------------------------------------------
------------------------------------------------------------
-------------------------------tcgtttttaaacgattaacaatttttgca
aaattcgtaacgtgaaataatgtggtaaaagtaaatagactgtaaaatctagtattatca
ctagctaaacaactataaaccgttacttcttgattttcaaatttataaaccttagtatcc
atctcgaaaagaactgttaacgaaattacgtatcagacttatcagaccacaaattcgatc
acaaaagacttcaaaattctactaaccaagtttttataccttctatct-aaaaaaagaga
caacatgattggtccataaatctaaccaatcatatcacttaatgacgcaagttcatcaaa
atagctgaatcatttacataatgaatacgtggcaaaaagaactaccttctctcaatcaaa
tcaaccaatcactcctcaaattaaaacgtttggagaaaccaattatctttttgactgccg
cacaagacttaggacttagatcccacctactccactaacatataacatcgtgacccaatc
tcgatcacacgatgggaatgttggctcgctgagtacgatgaaagtcgagacatcttggtc
gtctaggcattatggtcatctaggcattatgct---------------------------
------------------------------------------------------------
------------------------------------------------------------
------------------------------------------------------------
------------------------------------------------------------
------------------------------------------------------------
---------------------------gttttcgacaacatagtgcttagatcccaccta
ttccaccagcgtacagcatcacaatcaactcgatcgatcattcggtggaac--tggctcg
tcga-gtacgatcggagtcgacatcctgaccgtcta------------------------
------------------------------------------------------------
------------------------------------------------------------
---------------------------------------------cactcgcgcactccg
actctcgaccggtttaaacgatattagtaacaatctaaatttcgtttagtttgagc----
------------------------------------------------------------
-----------------------------------------cgagtaaaaatagtcccac
agattgtccgagcaccatgctatgcggtaatcamaccacagcgtaacgcatcaycgatcc
actcgagcgatcgttctcgagcgatcgttctcgagc------------------------
------------------------------------------------------------
------------------------------------------------------------
------------------------------------------------------------
gatcgttctcgatcgatcattcggtggaactggctcgtcgagtacgatcggagtcgacat
cctgaccgtctacactcgcgcac-------------------------------------
------------------------------------------------------------
------------------------------------------------------------
--------------------------------tccgacgtgacatcttggtcatctatgc
agtatgctgttttaagcaacataatgcttag---caaactgctctactagccaatacatc
caaacgtgcgaataatatgtctcactgaccaactttatcattcctcaatcggtctaaatg
gccgatcttaccgcaactacatgttctttgttcgaagtctagtcgacaaaaaaaaaca--
-------gataccgactttaatcttcgatataaccaaacgtgcgaataatacatctcact
taccacacattatcatcattaacactttgatcgcttgttcaacatgtggttttcgatctc
aagtgtttggtctacatcaagtataatcatgtcgatctcccgtcgtaacgttgactcgtc
aatctgct----------------------------------------------------
------------------------------------------------------------
-----attmgtmtcmctstcctcgagacc-------------------------------
------------------------------------------------------------
-----tartttcc-----------------------------------------------
------------------------------------------------------------
------------------------------------------------------------
------------------------------------------------------------
-----------------gacaaagtttccgacgaataccaatgcgggcggtggttcggta
accacatctagtcgat--------------caccaccgatccgctcaaccgatcttacaa
cgataacgttggttcgtctgacatcttggccgtctgttcagcttgagggtttcggcctca
agtgtttagacatttcgagattaaaccaaatggaaggagtaaggtaaacacaacaaaaca
aaatgtacaatataataaatttaatactaagaaacgaaaaacatcaaaaacaataaaaat
taatgtttacaaaatttcgaatatattaaagagtattattagagaatattattagagagt
attttgtttgtaagatgatgcgaattcttcagacatctttcattagaatagaaagattaa
agagcgctcgatggtgatggttctagaatgctctatgattccgaaacactcgatggtcca
ggagcactcgatgttccaaaagtgctcgatacttccagttcggtgtgatttgactcctgc
tccgtattatttggtccagactctatattcgaatttaacatggggagactcgtaatacgt
gataaattggtctctcgattcaggtttcgaaaagcttcatcgcaaaaccgtacgatttta
tctttataatctcttaataccgggtccaaccaattcaaactattccgattgtatacaaaa
ttatcattttgttcttccatatcctgtcggtcggtaaaaagtggatcaatagcagtagat
tgtaaatttaatggaataaaaaccgtctgacatcgatttacaaaacgcacgttgtctaaa
aaatcagcttgtgcgaagcgaatattgttccacgatacggtcgcattagcggttttatat
tttttgaaagtgataaacaaatgtcgtttggctcttcgtgatgatagtaaagttggatta
gttcgacaagccgttacaaatttcttccttttcgactctatttgctgaacgtattgatcg
cgtcctctagtaattgagaatctaatatttttaggcattaccaatatagatagtaataca
aaaatattgtaatgaacttcatgagtaacacgttggcgtacatgctgattatgataatct
atttctttatttgtatgttctatcgattgattaattttctttacacattggttcaaatgt
tcgtcaactcgctgattactccgttcctcttgttcacgcaatcgctcatctaatcgttcc
tctaaacggtcatttaatcgcttctcatgttctgttaattgttttttttgttcatctaat
cgttcctctaaacgtgaatttaatcgattctcacgttctgttaattgttttttttgttca
tccaatcgttcctctaaacgttcatttaatcgattcttatgttctattaattgtttcttt
tgttcatctaatcgttcctctaaacgttcatttaatcgattctcgcgttctgttaattgt
tttttttgttcatccaatcgtttttgcataa-----------------------------
-----------ttgaaattaccgatgaaatagtttgtccaaatacac-------------
--------------------------tatttgtaacaatatcttgttgactatttgttgg
aacatcatgagacatatcatttccttgtaaacgtaattgtaccaaaacaccgattaacca
ctttctaaatcgtttcgcacgaggtagttttgatcctaatgtcaattcattaaatccgtt
aaaattaataaaaagcgatctcgatggaattagtggtacttttgtatcagcgtccagacc
aaccacgtaatcagcttgcagagacgtaaaatgtcgtatattttcaggcgaaactaattg
attaacagacgtaaatacgtttgcatactctataacctgactaagagggagaaggtaaaa
aaaatcctcaatgtcatcaccaaatattcttacgaaatcaaaagaaaacccttcgaaatt
tagttttgttataaacattccaagacgttttggtaagacctcatcgtaatcacgaagaat
actttgtacaaattcccagtagtgataacgtttttcgtcttgtaacgacagtatcgcgtc
cttcaaaccaagagcactaacgaaaacagtggttcttcttaattgtgatcgaatatcaaa
ttcgaatatataccttagtaaacgtctattattattttgtttacttttcaaacgattaac
aatttttgtaaaactcgtaattttaaaaaatgtaataaacggatttagataataaaatct
gatattatcactagttaaacaactagaaaccgttatttccttatcttcaattttgtgaac
tttagtatccatcttgagaagaataatcactcaaattacgtatctgaacacaaccacgag
actgtacaagactatcatcaaaccatactgaccgagtctttataaaccactcaatc---a
aaaaaaacgatctgattagtt---------cctacatccaatcaaacgattggttcagaa
ctccttccaatcatacgagcactgattacatcaccaaaa-----gaatcacttacataat
gacacgtggtattgccacaactacaaccatcattaacatcttagccgtctttactagtgt
aaagaataaccgatccactcaatcgatctttcggtgggaacg-----tggttcgccgagt
------------------------------------------------acgatcggcgtc
gacatcttggtcatctacgcagtatgctgcttttctcgacaagattgtcaacgtcccgac
tgtccatact--------------------------------------------------
------------------------------------------------------------
---------------------------cgtggcgcggataccaatgctcaccttcgatgt
aaccaaacgtgcgactcgtaaactttgattaccaagacagacaaaatccaaacaaacgaa
accaacactatataagatcgatacaaaat-aaaaaaaatataacagcatattcgtagaca
gcatattcgtagtatttagagat-tttacaagtatgtgcaacgaaagcaatttgtcgcat
atctttcgaccgtgcttactcaaccgcattagacggtccaggcttgctcggatcgtcctc
tattcttgccgagttagtcgtcaagttggtctcccgatcgagcctttcg-----------
------------------------------------------------------------
------------------------------------------------------------
----------------------------------------------aacactctgtcgca
catacgctcgaccgtgcccttgaagtcggctattttggggtccagccactctaaagagtc
acggtcgtcatgtgcgtccagccgatcggagaagaggggatccatcgatgcgggccgtaa
acctcgtggcgaaaaaacggtcttgcaacgattcgtaaagtccacgtcgtccaaaaagtt
tatatactctttacgaatccgcatccacgagatcgccgcgttggcggttctgtacttttt
gatggtaatctgcagataccgcgcggcttgcggggaagacagcagagaccggtcttgctt
gcaagcggcgacaaatttcctacgttttgcctcgatactacgaatatacttgtcctttcc
tctcgagatggagaaccgaatgacggatcggacaacactcatcgacagcaacatgaagag
actgtagtctgccggatgagtgacacgttggcgtagttggacttgatatctctgtatgtt
ccgtttgtataagttgttttctctttgtaagaacattatcaagtcgtgacactccgatag
agtcaactgatccagaggtttcgtctgaagaggttgaacagctaatcgaggtgtccgagg
tgtctgtccaaagatgttgttcatggtggccaagtcttgctggatgtccaatggggcgtc
tcgggtaaccacgtactcgccgtccactcgcaattgatccataacgttgatcagccattc
cttgaaacgcttcgcaaaaggttgggtcgaatgcaaaattaattcgttgaagcctgcggt
gttaataaagtttgcattcggtttgagatatggcaacgatgttgtttttcctgtgtatat
aacccctatgtcgaacgaactaaatggacgacaattgttcggcgaaacgtactttcgtat
agctttatgtagcttcttgtaattcaaaattttttcgagtggtttagcgtaaaaataatc
atcgtcatcaccaattatcttcacc-----------------------------------
------------------------------------------------------------
------------------------------------------------------------
----------------------aagtcaaaagaatatccttcaaaagttacctttttcat
taaaatgtcgtttttgtttgaccaactactttctttataatcacgaaaaattctcttcaa
caaggtaatccaaaaatgttttttctcatgttgtaactttgatataatttctt----tta
atccagcagcactcacaaaaaccgaattctctggtaagacgctcgatacattaaattcgg
atagatatcgaagaaatatctttgcggttttttgcagattttgtaagcgtgttcttatgt
acgaacgtcggttttttagaccaaaaatagcaagaaacgttattagat-----aataaaa
acgtacattgttttcgtctaaaca--------------acta------------------
------------------------------------------------------------
------------------------------------------------------------
---------------------------------------agtacagtaacctct------
------------------tgatcttcataggtataaacctttgaatccattcta-caaa-
-------------------ttcaagctactaattcgaaaaagtctgttaatgtttggtaa
tttcagttacgtttgattacttaataggtaacactaattcttacacaattttgtcaa---
------aattccaaaattagaaagaaagattcggtgcatcttcgactgatatgactataa
tcactca-----------------------------------------------------
------------------------------------------------------------
------------------------------------------------------------
------------------------------------------------------------
------------------------------------------------------------
------------------------------------------------------------
------------------------------------------------------------
-----------------------------------------caaaaaaaacgggagaggg
tccgg-----------tcgtgattcacgaccgctttaactccggttacattgattaccag
aacttactatcaaaa------aaaaactcgtagacagtcaccggtacgatttgaacggag
-----attgactcaccgttacattagttaccaaaactttctcgagacta-----------
------------------------------------------------------------
------------------------------------------------------------
------------------------------------------------------------
-----------------------------------------------------actactc
aaacaaaaaaactgggagacaatcggctcgcgattcacgttttagttgactcc-cgttac
aytgattaccaaaactactatcaaaaaaaaaactcata---gatagtcaccagtacgatt
tgaacgga----gcatcaccgttacattggtt---attgagacttcctcaagacttacta
ctcaaac-aaaaaacccagagacgatcgaatcgtgattcacgaccgtttcgactccgtgt
tacatgagttgtccagacttcctatcc------aaacagtccaaaaacagtcgaatcgag
attttggatgggaactgtctcggtgttacattggttgtcaaaacttcctctccatccaaa
ctgtaaactgagataggatctaaattggtcgaacgagatgttattcgagtaacgaaaaat
agttgagatgaaaaaaataagactaa---------------------aaaaatgagagaa
aa------------------aaacttta--------------------------------
------------------------------------------------------------
------------------------------------------------------------
------------------------------------------------------------
------------------------------------------------------------
------------------------------------------------------------
------------------------------------------------------------
------------------------------------------------------------
------------------------------------------------------------
------------------------------------------------------------
------------------------------------------------------------
------------------------------------------------------------
------------------------------------------------------------
------------------------------------------------------------
------------------------------------------------------------
------------------------------------------------------------
------------------------------------------------------------
------------------------------------------------------------
------------------------------------------------------------
------------------------------------------------------------
------------------------------------------------------------
------------------------------------------------------------
------------------------------------------------------------
------------------------------------------------------------
------------------------------------------------------------
------------------------------------------------------------
------------------------------------------------------------
------------------------------------------------------------
------------------------------------------------------------
------------------------------------------------------------
-ttctcggtcatacgc--------------------------------------------
------------------------------------------------------------
------------------------------------------------------------
------------------------------------------------------------
------------------------------------------------------------
-----------------------------------------------------------t
ttggcaagtcaaacgagtactg--------------------------------------
--------------------tctcggtcatacgct-------------------------
------------------------------------------------------------
-------------------------------------------tcggcaagtcaaacgaa
tatcgtctcggtcatacgctttagcaaccgtcctcaagcgcttgacaagtcaaacgagta
tc----------------------------------------------------------
------------------------------------------------------------
------------------------------------------------------------
---cggttacgagcattgataaccgttcgactaacgatccccaagcaatcatgatactaa
atacaagaaaaatac---atttatttcatatacaaaaggtacaagaagaaatca-tagct
caactcagttcgtccaaagctgtattcagaacaatctcaatcgact--------------
------------------------------------------------------------
------------------------------------------------------------
-------------------------------------------cagctatgtagtacgat
cgcgtataacacgtctccagtaaaaccgggacatttcgaatccccctggtcatcaactct
tgcttcctccgcgggtccagcatatcctcattgtatttgtccacgagcttcatgtaggtc
agagtggtaaagccgatattaacgtcatttacgcagttcaagccgtagaagaagtttgga
ttcgtattctgtacagcttgccaagatatagcggtgttgcactgcctcaggtagtaccgt
tgggcaaagtaccaggacacgggatgatccaactcacccttcagcacactggggtcggtc
ttccacttgtccagaaatttcttgcgcgaagcgtccaaatgctcaatgtagcgtttggga
ccacgagccaagtagaccacggtctcgttgaaaagagacggatcgactacgtacgctaca
taagccgcccaaaagatgtttctactcttctcttgcaagtttagcaactctggggctaac
gagacactagccgtacatacttgattcgatttcacaaagagctcgcggaacccacgagcg
ttgatgaaaagcgcactggagcgcaaacccgtgacgatgcgcagactctcatcaatcttg
tcgtgatcgagaggaaccggaacagtcttcaatagcctagacaatcgcggcgaaaacacg
tcctcctggaccgatattctgcaaatgttgaacgccttgtaatactggtagttgcccgac
gatacgtacttcaaaacagctttgtcgatgcgagtgtactggaaaacagcgttcagcggt
ctgacgtagaaaaaatcgtcgatgttgctgccggatatcttgatcgcgttcatcgggata
atggaatcgaacaacacgcgtccataagatatctggtgtacgccggtggtcagggagtcg
tctagctcatcgtgaaaatccgacaaaacgtgtcgaaagaaatcgtttatcttgaacttg
ttggtcgacttggtgttgtccaaaaaaatctttagtccaaacttattgacgaacatgtgg
ttctgcggaaactccttggtcggaaggccaacctcgttggcggagcccactagtctcagg
ttcaagagacgaccgattttgcgcaatcgccggaccgccatgtgaggcactttcaactgc
aggagctcggtgaacgtgagaagcgagtagaaccgctcgttcgacacgttccgaccgctg
tagacgtccacgtcacgaccgcgatagttgtacgacctggcctccataacagcaa----g
cttgcacgatttccaaatccgcaaattagaccaaagtgagaaagacgtaggtataaagtc
gtaagtataaaagcgt--------------------ggtataaagacgtaggtataaaaa
cgt-ggtataaagacgt-----------cggtataaaatgtaggtatatacagacgtagg
tatatacaggtgaacgacggaaagctgactaaaatcgaggtacttgatagcgaggcagtt
gaagcaactttatataaagcgatattatctataacaaaggtagagataaaacaaccggat
caaaccgattcaaccgattagaccaacggttatcatgatga--aacaaaccaagtactat
gtagctgagtcatgagctcgtgaacagattagcaatcaaactt---cgcaatccaaatag
atatagttatcttggttcgttcgaaccacaaagacggcgagttatcgattcgtttgaaac
aactgatacctgtagttgttgattcaccatcgttttcttccattttattccatttcgttc
tattgtattccatttcgttccattttattcc-tttcgttccatttta-----------tt
cctttcgttccattttattccatttgattacagtggattagttgttggtcgattcgtact
gagtattttttttgcttgtcagcacgaaaagtcgttcaaactggtgtagacggg------
------------------------------------------------------------
------------------------------tggtcatgcgagatgatgggagatgtggct
tcggtccgttcttcgaatcagacgtgcatcgagatggtcaacgagttcgacgagagggtt
cgcgcgacgagccatcggtcccgtccaccaaaacccgatcgcgcctctcacactcacttg
acgaacaacagtctcgacgatgcttgtcggatatacatgacgaacggttgtccctcgaat
gcaagtatgagtaacaccatcgtcttgactaactttt---------------ccaacatg
tgtaaccaaaatagtctgaataacccgaacaacctgaaaggtgtgaacaacgtgaacagc
gtgaacagtgtgaacagtgtg------------------agtagcgtgagtagcacgagt
agttcgagtagtacgagtagtacgagtagtgcgagcgacccgagtgttgatgatgtgaac
agcacgagtagcatgatcagtagagatagcacgagtagcaggaaccccgcgcaaggcaaa
caccgacgacaccgaattccgaagacgtgtaaaccacgccggacctcgctaacgctgacc
cacacgcaccgaacacgcaaaatgcacaaaatacacagaacccccaaagtgctggaggtg
cacaaaatacacggaaaccaaagaatgcacaaattgttcaaaagagacaaatcgcacgaa
tacaccgataacaccgataccacagataccagagacaccgatttcacgaattgtacggat
tataccgattgtatagagggtacagattgtacggggtatacgggttacaccgatcggcca
acttgtctggattgtgtgttctgcgagcacacgacacatcgtcgggcgaaccgcgcgaaa
acaacaaa----------------------------------------------------
------------------------------------------------------------
------------------------------------------------------------
-----aacaaagctatatagttgtaacgaaaagacattcagtggtaaaccgcgaccaaaa
acaatgcctatagctgtgccgatcgtaccgctgccaccgaggacccccttggtcccagcg
gtaccgataccgatccccaaaatgtatcgcacgagtcgcacgagtcgcacgagacccgcg
gtacagcaggcaagcgagccaactgaggaaaaaacgtcccagtcccaaactgtgtcagcg
agactagaacgcggggaaaccaaaattccaaccagaactctgatccaaactccgctccaa
actccgatccaaactccgctcc--------------------------------------
------------------------------------------------------------
-------------------------------------------------------aaact
ccgatccaaactccgctccaaactccgatccaaactccgctccaaactccgatccacact
ccgatccaacctctaaacaaaaccccaattactagcgcggtaacctacgattcgactata
caccctttacgacaaaacaacgacaacaacgatccacctaaaaccgcaaaaccgaccaca
aaaatcgtaaaaaacgtaaagcatgcca------------------------agtcggga
gacactagcgctaaaaccgctagaccgacaagaccgacaaaacccaccaggtccgctccg
tccgccacatccaccgaaacccgcagcgcaccacccacgctgaggaagagcaccgtaacg
agtcgt------------------------------------------------------
------------------------------------------------------------
------------------------------------------------------------
---cccctactaactcgatcggtttcagactacgacctcgaagcgaaccgggaggatggt
cccaacaacgctgtatacgagcaattcgatctgatcgaaaccaacttggacgacgagagc
gactacgatagcgacgacagcgaacggtccgaagatgctttctcaaaagcgcagtcgatt
atcctgctcgtgtcactggtactcatcgtggtcatcgtgtgcgtcacgttgatctggatc
aacgccaccgcctaaaggacgcagacttttgcgcgataacgata---tcgtggtcctcgt
cgtcttcgcggtccttgtaaccacca-----------tgcgcgtcttgtgcgccgcgcct
cttgtgcgcgtcttgtgcgcgtcttgtgctcgtcttgtccaccgaaacct----------
cagcagcaatcgcgatcatcacactcccacaaaccacggcgccactatgtccgactttgt
gtcgcaatatcgccaataatctgttcgatagcgtcgtagcgtcg----------------
------------------------------------------------------------
------------------------------------------------------------
-----------------------------------------ccaaactatcagttcgata
t--------catcaccatgtccaaggttgagttcaattaccacgggttatctactcgata
gcgatagcgtcgtaagcgtcgcaatgtcgctgcactatctgttcgatatcatcac-----
------------------------------------------------------------
-------------------catgtccaaggttgag-ttcaataccacgagttatctactc
gatagcgatagcgtcgtaagcgtcgcaatgtcgcggcactat------cagttcgatatc
atcaccatgtccaaggttgcgtttcaacaccgcgggttatcaa-----------------
-------------------------------ctcaatagcgtcgcaatgtcgcggcttta
tcacgaccaagtcacaatattcgaaacgtccgacacagtggcgcaac-aacgcgtgttat
c---------cacgtgttatcagctcgatagcctcgcaacgcagagtcaaagcgagtcac
gatgttgttatcatctcgacaacatcagacgtaccatcttcacc--------ccttctca
taccccccgtaccgaacaacgcaacaccgtgatacagtgactca----------------
------------------------------------------------------------
------------------------------------------------------------
-----------------------------------------cacactttaccg-------
----------tgcgatcacgcgcgtatcacgttgtcc-----------gaagtatcattc
gtatcgccgttatcacgatctctttgtccgcgttatccggcatgcgag-----gtcgagt
catcacgatgattacgtgaccagacagacgttcgtggaatcgctatgaagtgttatcgca
gctctatcgcgggtctatcggctctatcacgggtttatcgcgggtctatcgcggttttat
cgcgggggtatcgcgggtctatcgcgggtctatcgcgggtctatcgcgggtctatcg---
------------------------------------------------------------
-----------------------------------------------------------c
gggtcta-------tctataacgggtttatcgc-ggatcgaagatcgaggtgaccgcgat
acgagagataccgaggaaacctgctcggctggcatcacgtgactcacactatcaatcggt
ctttcgtgtataagaagcaaccgctaagaggttcgaacagtttcgagctcttttctcatc
gagaacaactcgagcgcaaccgtaaagcaacgcagtaacgcaacttccacatcaccacta
ccaaaaagagaaccaacta---cccaggatgtccgcttgtccgcgtcttaccaagttgga
cggccgtgtggtcgacgtgaacttgtcgcgcattcacgacaagatccgtagcctgagttt
gttgccggggtacgaattgcagcatgtggacacgctggaagtggccaagcgaaccatctc
cacatttggagcgaccacaaccgaactggacgaggtggctgccgagacggccgcggacat
ggctttccgtcactacgagtattcgcacttggcggcgcgcatctggtgttcgcgactaca
caagctggtcccgagctcgtttagcgcggcgactctacgcatgcacgagcgcggtgttcc
gctggacgagaagtacgtgcggttcgtggtgcgcaacgcctctcaactagacgaactggt
gcgaccggaacgcgacctgacgagctacgactattttgcggtacgcacgctggccaactc
gtatctactgacccaaccattggacttgactcgcgacgagacctcgaccgacacgcagta
ccgtcgtcacctctcattcgacggccttatggagactccgcagtacttactgatgcgcgt
cgctgtagcactctcgctcgccgagctgttgccaaaagcggacaacacgcaacccgaaac
gggaacgcaactcctatccgaccgactcatcaacgagatggcgttacgcgtagcaaacag
tacgtacgaggctctatcgttgaaacggtacacgcatgcgaccccgactctcttcacggc
cggtctgaagcgccaaaccttggccagctgctacctactgaccatcagtgaagacagtat
ccaaggcatcttcgaaacgctatcgcgatgcgcattcgtgagtcaatcgagcggcggcgt
gggactcaacatctccaacgtgcgcgccagcggcacaccgattcgctcgacgaacggacg
gagcggcggcattataccaatgatccgtgtgttcaacaacgtggctcgctacgtcgatca
agggggcggca-------------------------------------------------
------------------------------------------------------------
------------------------------------------------------------
--------aacgcccaggagcgttcaccatctacctggagccgtggcacgccgacattga
acggtttttactgctgtccgacaagaccggcaccgaggagctgatcgcccgcgacatct-
------------------------------------------------------------
------------------------------------------------------------
--------------------------------------------------------acac
cgctgtctggtgctgcgatctgtttatgcgacgcgtggaacgagacgagacctggagcct
catgtgtcccaacttatcgcccggtctagtcgactcttggggtgacgagtttgaaaaact
gtatctggagtacgagcgtgccggccggttcgtacgccaagtgcccgcgaagaagatctg
gaacacgatggtgcgcatgcagctggaaaccggaatgccgttcctattgcacaaagacca
cataaacgcacggtcgaaccaacgccaccgcggtacgatacgcggctcgaacctgtgcac
cgagattacgttgcacacgtcagcgcaagaggtggccgtttgcaacttggcgtccatctc
gctcacaccgctcacacgagacgcgacgcgagaagagtgcaagctgtgtcgcacgttcga
ccaagaccacctgaccaatgacttttccatctatgggtatcgcgacgattgcacgatgtg
tagcggcggctttaacttccgcgagttgtaccacatcacgcgactcgtggtgcgcaactt
ggaccgcacgatcgacgtgatgcactacccactagtggaagcggaacgagccaacaagct
gcatcgcccgctcggtatcggggttcaaggactggcgaacgtgtttgccaagctacgcat
cccgtggaactcgtcgaaagcgagtctgctgaaccgccgcatcttcgaaacgttataccg
cgctgccctgcacgaaagctgtgatctagctcgagtgcacggtatgccctacctaaccta
tgctctcagtcccgctgaacggtcgggtatgatgcaacacgacctgttcaccgagtgggc
caacaagttcgtacgacgcaacgacaacgaggccggcgtggacgcgctgaaaaacgtgta
cgacgagaaggaagagggcgcctggttgaccgccgtctgtcccgaagcctggtcttggac
cgaactgcgcaaccagatcgaggagcacggactgcgcaactcgcaacgattggcgcccat
gccaaccgccagcaccgctcaaatcctgggtaacgtggaaagcatcgaacccctgactac
caacttcttctcgcgccgcgttcgctccggcgagttcgccgtggtgaaccagtacttggt
ggacgacttggtacgactcggtctgtggaacgagaagatgcaacaacgcataattcgggc
ccgtgggtcggtgcagaacattgagcgcttgccgttccgcttgcgcgaggtataccgcac
ggtatgggagatgccgcaacgattgttggtcgacttgtgcgcagcacgacaaccgtttgt
ggatcagtcgcaaagcctcaacctctactttccggtgcccaactttaaacgcttgaccaa
cgcacacttttacgggtggcgaaacggcctgaagacgggcatgtactacctgcgcacccg
accagcggccgacccgatccaattcaccgtagcgccagagtgctcgtctcgttccgagtg
cgaggcgtgccaagcttagcgcatggccgttcctccgttcacc---cgtcgttcacccca
aatttagaccctaagtttagactagatttcgac----------------------taagt
ttagatacatgatcccacgtagcgagtagaaaaattgttggtt---------gatgtagt
mgaaacgattacaaacaaaaataaacgattagctggacacatttcagtatttttttt-gc
caacccgccttttcctccacttatcatttcctacaacgtcgtcatcaacattgtgttcca
tttactcaatacatccattcggaccatatactctgtccgtcttctattcagtccatatat
ttagtccatctactcagtccgtctactcaatct---------------------------
------------------------------------actaatctccttacatcgtctact
caatct-atcgccctacatcgy----------------ctacatcgtcttacgaacaaac
tcgtacatgatgtacaacaagattgggaaaaaaatggctctacgttcagccaatcggtcg
ggctaaacgactagatgtgca---------------------------------------
------------------------------------------------------------
------------------------------------------------------------
------------------gctaaacgaata--acgccaaaccaaccgaaccgctcgcaga
gctgtgttcattgcggtctcattgtggcgggcttggtttcatgtagccgt----------
------------------------------------------------------------
------------------------------------------------------------
-----------------------------------------------tttgctgaccggc
atcacacgagccgttctgctggttacagcagcacgccgcctcgcagttctcgcaacaaca
cgcggtcgacgcggtgacgatggacgctccatcgctactgccgccatcactatcgctcga
---gctgctgctactgacgatcacgggcccaggattcaacatttcaggcgaaccgaaacc
aaccagcaccaaattgttcaacacggcaatctgtccgtggaacacgccgcacacgcgatc
gctaatcgcgacgagcgaattgagtcgcgccgaatctacgtcgagcggcagagaggaaac
cgaggagagcgtggtcgactcggattcggagtagctggttgacgacgatcccgactcgga
ggacgtgtcgctgagatcgatgtcgactgcagccg-------------------------
------------------------------------------------------------
------------------------------------------------------------
--------------------------------ggggcggtaccatatcgtcagtaggcga
aaatgctgatcgaaatatcgaaacgacgacgaaacgtgtcttagtagagtcgaggcgctc
tcgagctcgcaaa--caaactcaccgacgaacagcgagcgagttgtgtgagtgagtgcgc
tgaacgcacaacgag-----------------------------acgtgactgtacgtac
tctacgcaaccgaaacggtacttggttggtcagtcaaccggtaggtgtcaccaaatttcc
acgctctcccgctcacgcgctcacgtttgatcgttaccg---------gtcgtcccactg
gtcgtgctcacgtcggtcttcccgaccgacgttgcgtcggtaaccacagtatcagtg---
------gccctcgtggctataatcgctggtgctacggtaatagcagtgtcagcgagaacc
ttgtcgttgaccagacggtccacgttctctctactatgaccaccacgacggtcgac----
--cgtatcgtcgacatgatcgtcatgatgatcgtccgcattaccgacaactacaaaatct
acactctcatcgtcgatctccatgggtacatcgacatccattggtctcggttcatccggt
ttgccagtgtttttcttctctgtactcgacgtcgtactcaacgtcgtactc---------
------------------------------------------------------------
------------------------------------------------------------
-------------------gacgtcgtactcgccgtcgtactcgtaatcgtactcgcaat
atgactgccacccacgtccacctcatcgacgtccatcctatccagcttatcagcagaatc
gattaacgtgctagtccgatcgctaccgctggaatcgctcttacccgcctcgtgattacc
atggttattaccatcgctcgtatcaacatttttaccatcatacgcaacagcatacacaac
gctctcgttaccgctctcgttaccgttctggttgccaccgtcgctgccaacgttattacc
gtcatgcg---agtctacgacgttcttcccattcgtcccgtggacggtgtcgttgtcgta
ttcgtggctcgccgatatagcggtgctcgcgatgagctctcgaaccacaccgctgagaaa
gtcgtgcaaatcgtcgttaccgccggtattattaccatcgttgtgtccattatcgtgcaa
atcgtcgttgccgccggtattattaccttcgcggtgtccattgtcgtgcaactcgtcgtt
gccgccggtattattaccttcgcggtgtccattgtcgtgcaaatcgtcgttat-------
------------------------------------------------------------
-----------cgccggtactatta-----------------------------------
------------------------------------------------------------
--------------------------------------------------------ccat
cg---cggtgtccacttcctgagtggtcattgt--ggtcattgtcaacatgaccagcttc
ctcgattttggtcaaagcgtaatcgttcgacgggctttcatcgcccgttcgactcgcact
actcgtctc---gctattcgacgcatca------------gtcgcgatcgacgattgcat
tcgttttaaccttccgtctggaatcggttctccccacaagtcagccacaacatccgaaac
gtcgacttcatgcgagtcggtcgatacttcgggtctctttcctgttgactctaccgaatg
agatgagtatggggtatg---agcgtccgtataagtatctgtatgaacgtctgaagatga
atcaaaggatacgagggaggatgcaagagatggactcggatccgaagaggccgtcgaatc
gacgacctcgctcgtctcttcggccgtcgcgttcacgccatcgatagcgccatcgcgtcc
gtcgggacgatcagattctttcgcggcggcgtcccacttgaaaccaccgtgcttcgaaac
gcccaacagtttcttgacgagtccggtgcgcgcgtctcgtgcggtt------------tg
tgagtcttgcgtttctggcgtgtccgacgagtcacgcacggaaacgacggtgccgtcgtt
gctgtcgttatcagacgaggagccaaccatcccgtcttgcgtgtcaacggacactgcgct
gtacgcgctttcgttcgagaagttgcgcgaaccgtccgcgccaccctcacgggcctcgcc
ggacgaaccactatcgccgcgctcgcttgtcgcgtcaaggttatcattttcatcgacgtt
ggtctcgtcgtcgtcatag------tcctcatcgacctcgccgtcggaacgcggtcgtcg
ccaccgacgcgcggcggccgacttgggtgctggtttggccggcggtttcggtgtggactt
tggcgcgggtggtggagttggcggcgtaggcgtaggcggaggcggaggcggaggtggagg
tggaggcggaggcgaaggcgcaacagctggtgaagggggtggagg---------tgaata
ggacgatggaatgtgtggtgaagcgctatacggcacaggttgcgcggcgcgcgacgactc
ctccgcagcccgtccggaatcctatttgccgcccgaacgcctggcttgctccggagtctg
tcgagtctgtttgtagcggatagcgtggtcgcgactgccgggccatatcagatcgctaac
gtagtctatcgtgataaaagcccctgttcgcatctgctgcgctatcgtcgacttgtcgtt
cgtcttgtagtctacgtagcccggataacgctcctcgaactcgcgcccaatgagcacgaa
ggcagcgaggagaagaccgagcagaatcagaaccgtgaaattcatgggaccacaaattcc
acgcactcactgcctcttagacttgcgcaaaagggaaaaaatagacgtgattccagacaa
attttcaatactgaaagttgtgtttattaatcaagtacagaat--aaagagaccgactcg
gtcaatcgaaggtcaacaataaacaaatcaagaacaatctaaagtaatcgagagccgtcg
agagccgtcgagagccgtcgagagccgtcgagagccgtcgagagccgtcgaaagccgtcg
a----------gagtcgtcggaaa-----acacacgacgcacacgacgatcatgacgatc
atcgaaaacgatcgaacgatcgaccgccctcaaggctaaactcaaagccgaccgcgcgaa
cgaaaaacaacgcgcgatcgaaaacgaactgcactaccacacactactccttacctactc
attacacactattacattctactgaaaatgctataaacacacccaacaaacaaagttgga
acgctagtaactggtacccaccaccaacgttgaacgttaaccgcctatactacgcgggtc
ga----------------------------------------------------------
------------------------------------------gccaaacaaca-------
-----------atgacccgcacacacacaacatgacaaacagcg----------------
------------------------------------------------------------
------------------------------------------------------------
------------------------------gacaaacagcgcacgcaat-cacgacacaa
cgtgaacgctaaacgctaaacaagacaaaaaatacaccgaaaccggtacgagcgagtcaa
tcgttctctcttccatccttgcgtctcttcacgcgttcccgtttctcacattccaactga
tc-----tgactgccggtgtctcactctcctcgttccaccatcgagactacatcgcgtcg
tcgccg---ccgcacacctctcctcat---tcggttgccaactggctcacatggatacga
cgtccacgtggtgcaactgggcgccatcagcacgctcttcgcgctcctcatcgtacgtct
ccaccacagattttggctgaacgtcaaagtgatcgtccggccaatagtcgatctgcaccc
cactcgcctgctgctcagttgtcacacctcgtgcttcttgtccgtcgagtacttcttgtg
cttcccg------------------------------------tgcttcccttacttctc
gtgccacctgcgtttcttccagtgcttcccgtgcttcc----------------------
--------------------------------------------gcttctcgtacgtctc
gtgctttatcggtggtccaaacgtggtcattctccggtaacaaagcgctcctcctcactc
gtccttgatgttgcgcagtctggaatgccgaactcgattcgcccacaacacccacaacgc
ccaaagcagacgtagagttgttgttcttcctgatgcgtgggactcgagacccttcggcac
tacggtcccgatttttgcgtccgccctgtccgtctttgcctttaccgcctttacctccaa
tctcactccggtttcca-------------------------------------------
------------------------------------------------------------
------------------------------------------------------------
--------------cctccactgcgcctgacccgctcaccagcctcacc-----------
------------------------------------------------------------
------------------------------------------------------------
----------------------------------------------agcagaaagagcgc
acgctttcggagcgccgagcggagcgaccggatcgcacgaacagatactagcagggtgag
acgtcttgcaggagcagccgcaattacaagcgaaccgctgacgcgggcgctggggggaac
ggtgacattcgcactgcgaacggagaaacacgttgtcgcaagcgcactcgcagtgacagt
cgtgcaggatttgcgggatcg------------gcaacgactggatttgcgggccgccag
agacgatgggagcaacggaactggccgacgtcgcatcgacgacggtgttggcagcgctgg
cagcgctcgtcgaaacgccagcaccgttagcatcatcaatagcagcgccggggttgctgc
cagcgacggatccagaaagaccatgaccaaaggcgggttggtgggacgaaaactgatgaa
ggtgctcctcttcgcgacgataaagatgacgatcggga------tcggtttccacgccga
acgagccgttaacgttgaaacctgcgtgcggagagacgtgcggagagacgggcagcgacg
caccgaaagtgttggtggacgataacgaacccctggagggcgaaccgatagacagcgatc
cga---------------------------------------------------------
--------------------tcgacaacgagccgatcgagggtgagccgatggaagacga
cgcgatggacgaagagccgagattagatgcgcctgagagactgctgttcgactcacgatt
cgcataagcgacaccgagcgaaggcgagcctatggaaaacgaatcaacagactgcgcgcc
ggatactgcagacaatgcggatgatgcggatgatgcggaggacgacgcggacgat-----
-------------gcggacgatgtggacgaggcggatgatgtagacgaggcggacgagtc
gagcaataaactgctagtgatgacgctcgagaccgcatcctctattgacagcttgtcacg
gggaacacgctcgaacgaaaatggatgcaagacattagagcgatcgctgttcaaaaaccg
tcgcaaacgaccgcacctgtcttcgtcttcgtaacaccgcaaaacgggcccgacaaaatt
ggacggtctgaacaagtaggactgcgaatcaacgacgagcactccggtgcgcaacatcca
actaccgaaaccgccgcaaagccgcactcgacgcacgcacaaaaagtcgacgctactcgt
ccggaacgtatcatcgaactgcgcgaccgacgcatatacattggcgtccatgcgcacttc
aatcaaatcggctatcagcccggccagatgcgggcaaaaatcgatgatgctcgggtccaa
gagctcattgagaaagtcaaggtggtcgcgacagaacacaatttccaaattgtacaaatg
atcgagcccgtcgttactccgcaccgtgggcaaaaaatcgagcagcggatagatgacccg
cgacaaatacatgtagatacctgacaatgcgatcctcgtgtctgcggtaacattggtcga
agagacgttgtagggctctgcgtagaacgaaaaggtcggcccctcgcaaaagagacgatc
cgacccaatacgcgcagacatacaatactggaacatgaggctctcggcaaacaagcttgg
gttgcgggtaatggtaacatcgttgtcagagagcgggaggt-------------------
------------------------------------------------------------
------------------------------------------------------------
--------------------------------------ttcgagacatgcggcgtcgaaa
gatcgacaagacagatttgccggaatccgaaggaccgacggataaagacaaaactgac--
----------gctgatggtacggacgtggaggagagcgtggtagtttcggacgagacacg
cggagtcga------gacacgcggagtcaa---agagtcggt------agacgagcgaga
ttcgaca---gacgatgcactcgcttcggaagatcgaggtgacggttttgcatcactgac
gctacgacgcgaacgatggaacgaatgtaacacttgttgaagtggtggtg----------
------------------------------------------------------------
------------------------------------------------------------
-----------------------------------------------attgaagcggttg
cgactcgtcatcgataa----------------------------------------act
cttt--------gttgataatattgcgccgactgcgacgtgcttgcaccaacttggcaaa
aggtgtggaaaccagaccaaaatcacgcacaaacgggtcagccgaaacaaccggctcgat
tggagcctcgcgccgaccacgacggagaatcgtcattttaggcgagttgggtgggttgga
accagacgtggccatcgtggccaagacgatcgcgggtgcaaacgggtcaaccgaagacga
atcgccgtttcgatcaccgtttcgatcgccgtttcgatcgccgtttcgatctcgaccgcc
actcaacctcgcatctccactcgcaccggaggaacgcaaaaacgagtagaaactggcgcc
gggactggcaccgggactggcaccgggactggcaccgggagacgaacgcagagacggcga
ataaatcacgtttcgcttgacccgcgaaagatctacattcgtgggctctccgttatctcg
ttctcgcaacgacgcgtcagtaccacgatccgataagtgcataaccggatggcgcgactc
gtgcggcacttgttggtgatgtatgtgcggaaaatagtaggcaaacgaccgacgcgtgcg
cgatagcgtttttctcaccgaatcgaatttatccttgccaccaacaaaagagtccgtatc
at------------acgaggtgttcgatccgcctaacaccacgcgatgatgttggtgatg
atgatgggccgccgtatgcgctgcatcatgtgtcgccgtcacactgcaaaaacaaaaaaa
atgtaattaacgcatgtcgccacatacaacgttgtagctatttgcaatgttc--------
----tcagcgaaacgccgctgtagaaggcggttctaccggaatcagcggagcgttctcgt
cattacaatggaaatcatcgtttgtttcgccggccagtcgatcgaagccggacaaatcga
ccgcgatgaaaggttgggatccgttcacgttgcccgttaccacctctgtgcgaaccgtcg
atgttccgagcaaacggcgaaacaagctggggtaacagacggccgaggtgcacacgaacg
cccaatcgagtgaccacgttcgcggtgctggtcggaccacgaacgcatcggtcttacgac
ggttaaccgtgcataacgcaaagtcgaacatgccgatcgaaatcagactagatcaactaa
actactagtcacactaacgatacgagcgatacgagcaaccggttacagattaccaattat
caaccaattatcaacgtccgatcgattcgaacgactaccgttccttaccgacgcacaatt
tcaaattcgatggcaaattccggcaaattccagcaaattccggcaaattccaacaatcga
tccaatcgattcacagcgaggcgacgaactacgccacattaatcgaacgagagatagaga
gtactcacgagacagcggcgcagcagagcagaaaaacactcagcaacatggacgacatcc
-----------aaagctgtaccgaaatattagagcggcgatctgcggtcaaactgcggcc
aagctgctgaaggacaccggacaccgaataactgctggagaactgttggaactgttgcta
ttgaatgttgctgttgaatgttgctgttgaatgttgctgttgaatgttgctgttgaataa
ccaatagtgaaatgctgatgaa-----ccgctgaattat---tgtcgatcgtcttcggat
ctctatgtggaaccagtcgaatcgccgatcgattgaaaaacgccgagtagctgaaccgtt
cgaactgcgcaaacttcttaacgaacccgtatatatacagaatttgagcgtacggaaata
cgagcgcggtcaaaggtctcgaccaccacgctgtcccacgctgtcgtaattagccagtag
tattccaattagagtgattatgcagccgtcgataatgatgatatcgcaggttcctcataa
ttttcca---------tcatcattttccaacgtcgattacgtcaatcacgccaatgacta
gcactaataactggtcgaatcgcgatacaaaccgacgccgacgaatcgggagccgctcac
aaagtcgtgacaacacgaacgagatgaacaccgtcgacacaccaaccgacgcaccaacac
gcgaaaacaaacccccgacaatgttgcacgtcgatacgaacggaacaccaacaccgatgc
acctgatatgcatcgaccaacgtcaaacggtgttatctgaccgctctatctgaacgctca
tcgagccactcattgaaaccactagagcgtgcaagcgggtttccgcattttcgaccgtgt
gaccaaccaactgcattgcgctct-cgttgcgcaacatcacgcgcaaaagc-atcatctc
gagacagacga---------atcgaccggtcggtcggcgacacgccaacgaaccaacgaa
accactgactcactgactaataaaccgacgagccaatgagccgagtcgatcgattgatca
atcgagacaaccggatcgtcggatcgccgtcaaacgcaccatcgaaacgcc---------
--atcgaagcattatcgaagcgttatggaagcgttataaaagcgttctcgaaggaagcgt
tctcgaaggaagcgttctcgaaggaagcgttctcgaa-gaagcgttctcgaaggaaaagt
tatcaaaacgttaaacgttatcgaagcgccgtcgggtcgccgtcgggtcgccgtcggaac
gccgtcgataaccgagtcgatcaccgaccatagat-aaaaaaacgaagacgacattggat
cgaccgttgttcgattgctcaactacgcgcaacgcttcgaggaaccaagttgaaccacga
ggtcgtgaggtcgagcaaaagacaaacgttgacacgttgatccgctgacatgct------
--gacacactgactgacgaaacgaactgataacatgcgtcaaccccatctaacacatcgt
cgctatcatta-------------------------------------------------
------------------------------------------------------------
------------------------------------------------------------
--------caagaccccgcagaaaatttccacagttaaaaatttagtgcgcatgcgcaac
cgacggagacgaag---ttgcaaaacc--aaaaaaa-----------------caaaaaa
tgggacgattgtgaaatcttgaaacgagata--------tggagaatttcatggaatttc
tatggatttctatggaaacttccactgatgttgtacgtaaacgaaaatatctcacgtgac
gtcgaaacattgatatcgatgcgtcaagg-agcatcgaggcgtcgcggtatcaaggcatc
taaacgttgaacgtcgaaaaaacgagaacgacgtttaccaaccaactttggtcgatacga
actacagctcgtcaattgcaataatagtcgagcccataatcgtcggacaaatatcgcggt
tggcggttggtcggtcgaataatgaatggctagataattgataaaagtcgaacaatatct
aatatttgatctcaaaacagtcgatgtaactatagttggatagctgtcgaccgcaaccgc
atacttattagcagaaagccc------------------------actggatgagtaacg
acgacgtgaacg--------atgacgctaatgggcgtatc---------tagcaaaataa
tgaggataatgagaaaataatagcaagtaatgagacggacgagaaaaagggaaaaataat
gagaaaacagcaaagataatagttgagatagcggttccggtaacagcggtataatagcga
gataataac-----------------cgggtaataacgataatgactataatgactgtga
gtaattgacgagcaag-aaaaaagcgaagcgagta----acaacaggtgtggtcggataa
catctcgtaataccggataataacaggg---tgggtaaatatggatacataataaccgag
aaccggaataccacacgaggataatggac-aggtatcgacgaatatcagatatggtaaca
aaaggaagatattatcggatacgtgcgtgataaatgggataataaaaacagatgggagaa
taacatactagttcgagtaattgcagttaattatctttattgcactcgatcagatcttcg
ataaacaactgcgcatcgtgtagcttgggaacagcgtgtacatgcgggtactcggaacgc
tcgggaaaactgacgatcagcatgtcgatcacgacgacgttgaacatacgctcaaacagc
tcacggtatatgttgagctgaaaagcgtacttccaatagttggatttggggaacttgagc
gtgtagaaatgctcgtatcgcattccgggcgcaagtggcgaataccgcgttccatagtcg
atttcgcaacgcttccagtcgaccaacaccacaagatcgggtcgcgccgggtagggcaag
aaaacagcgtcgatgcatccacctaacgacgcctctttgcagtgtacgatatactcgcta
gccaacaacaaccagccattggcctctcgctgctttgtgaaacgctcgaaagcgcgcacg
ttctcatgatcgacagaaaagctggacagcgggccaatctcgccgagccgctgaatctgc
atagggttttcactcgtgtccatgagctcgtcgtcagggtgggccggcaagggctgcatc
tgtgcggcgaaatcggtgccctgtccgcgcgtctgcgattggatgtactcgtggagcgcg
gttcccttgtcgcgcttcatcttccagtggttcttgagcaagttttgcacagtcttgggg
tcgcgcggattgcccgcctcgtcgaaattgagctgcgagtagagtgcgttcttcttccag
cgctgcgattcgaccatctttttggccacaaggtcggcgtcaaacgtgtcgaaaatgagt
tcgagcgccttcgtgacagagaaggtcaacgtgttccagattttgccgtcgtacacggag
tagacgtgcgcctccgcgtcgaaacgaacaaacgtggcggcccgcgacaaagcgacataa
agttgtcgcatgcgcacaacatcgagcggtaactccttctttgcgtactgcttggtgcgt
tcgcaaagatacgtgtagaccgtgctgaactcgggaaacagtggcgagccagcggccaga
ggcgtcaacttggcccgtaaccgacgaaccataacttgttcggcggtctgcacgggcagc
gaaataggaggtcccgccgagtcgtcgacgtcgagaatagagctggccgaccgtgactca
aacagac-----------------------------------------------------
----------------------------------------------tcgcggtaaaagag
gagccaggcgacccagaagacccagacggttcagatgaagcagacgaaaccgacgaaccc
gacgatcccgacgatccagctggtccaaacgcgttcgatcgagcggtgagtggagcgttc
ggcaaagcaaagtcggtgaggtccgcacgagcaaaatgtgccggtccggacggcgttgcg
agacgctgacgcttatcaaaagcgtaagacgagtttccactcgccggtctcttagatata
aaccgaggcgggtcggccgacgaaaagaaatcgccgccagtggcctctagcaatttctga
accaggttattacggttcgcctgcatggctcttaacgctatcgaacctgagacgaaacaa
aggacgtccggaga---ttctgctacgacggatgcggtcgagacgatgtggtcggatcgg
gcctcactcactgatgcggtcgagacgatgctg---------------------------
------------------------------------------------------------
-------------tcgagacgatgcggtcgag--------------tccaaaggctctcg
agacgatgcggtcgagacgatgtg------------------------------------
------------------------------------gtcggatcgggcctcactcactga
tgcggtcgagacgatgctgtcgagacgatgcggtcgag----------------------
--------------------------------------tccaaaggctctcgagacgatg
cggtc-------------------------------------------------------
--------------------gagacgatgcggtcgagacgatgcgatcgagtccaaagac
tctcgagacgatgcggtcgagacgatgcgatcgag-----tccaaaggctctcgagac--
-----------------------------------gatgcggtcgagacgatgcggtcga
gacgatgcg---------------------------------------------------
-------------------------------------------------gtcgagacgat
gcggtcgagacgatgcggtcgagacgatgcggtcgagccaagatgtaatcagatccacaa
cttatcaaatactcggtaatttccgttcgatataatatcgtatcgagtccaaaagttttc
gagacgatgcggtcgag----tgcggtcgag-----------------------------
------------------------------------------------------------
------------------------------------------------------------
----------------------------acgatgcggtcgagtccaa------------a
ag-ctttgagacgaagctctcgagacga----tgcgttcgagacgaaagagttttcgaga
ctgaggtgagatctgccgacgcggtagttgtatgcgagaactggcgggaagagattcaaa
atatcgaaaatacgg--caccgaaggaac--agcacgatcggcaagagcacgagaatata
cgtcggagattctgtgcgatggttggaggcaaaacggccaaccgactgagattcgaaacc
--gagagagcgagagcgactcccaccaacagcgcacggcttcgcgcactcgaagactact
tcgtttcgacaacgcgattgagattgacaagctctcgaccgctcgcgtatttatacacat
tcttatcgcaccctcgagtttctcgaattctagctacattgtcacgtcagcacgcgttat
cacctcagttc---gttatcgtcgttatcgctaaagcc----------------------
------------------------------------------------------------
----------------------------------------catacgtacatatatg----
-----------gtacatatatagtacattttgtgccgttcaagtccgacgcgcggacgaa
aacgggggaacagatgcggacaccgaagacagcgaaggcgacggcgaagaagccgaagaa
gccgccaaagacgaatagctcgcccgacccgaaacgccccccgaaacgcccgcaaaaacg
acggtcgcaaacgccgtgccccgcggcataccggttgcccgcgcggcgggccgcaacgac
cgaatcgccccaccgaccctcgccgccccaacctgccgcggcgcgatcaatacatgcgtc
gcagcttgacgctccacaaattcgacaccacttggttgttgtcgggacgacgatagcgca
acttgccgt---------------------------------------------------
------------------------------------------------------------
------------------------------------------------------------
------actcggtctcgaaacggtcgaaaaagtccttcagcttcacgcggtacttggcgt
cgtcgatggtcgtgttgatctcgttcacgaaa----------------------------
------------------------------------------------------------
------------------------------------------------------------
------------------------------------------------------------
------------------------------------------------------------
------------------------------------------------------------
------------------------------------------------------------
------------------------------------------------------------
------------------------------------------------------------
--gccaggagctgcttgcgcagcacgtctccgctcaccgggacggaggaatactcgaccg
cgaacgtacgcttgaaccgcacgaacgagtcgattgacatttgcaagtcgagcaagtgca
tgtcgagcgtaggcggcaaagtcgagatgtccacgcgcacctccgaatcgaattcgctca
ctatgcggggaaacaagtgttcggtggacgtgagggcactgacgcgcaattctcgacact
tttgggcgaaagacgcggtaaggacggccaacacgtcgtcggagagaagcagcgcgacca
tacgctcgcaccgcgtgtaaaacgcgtagagccgcttgacgtgctcggaacgagtcgagt
cggacacgagcgaggcgaagtcgctctcgagcgtagctcgccgccatcgcgcgatcgaga
acacggggttggactgcgtaacctcggtcagacattttcgacgaaccagccagtcggcga
gacgcaaactcgacaggagcgcgggccgcttcttttcgagtccgaagcggatgcgcgtta
tcgttcccttgctcgacgacgccagagcgtttgagatggtctgatgaatcagtttcacac
tgttcagcgccccctggtaacgcgtagagcgcaccgcctggccgcagacggccttacgat
gatcgcagagaaagtcgtccacggagccggcgccgctaccgctgcccgccgacaatcgat
tgacctttgccgtgaattcgcatcgcatgacgaaggaggtcatctggtcggctaacgtat
agctcacatcgggccgagaggtctgatcgacggaccagtggtgcaacacgtgaaacatgc
ctcgcgagaacgacgcgcggtccacgtctcgcgggaaaatgcggtccgtaaactgatgcg
caatgttgtacgaggcgcccgagttgtaacgcgtcatatcagtctgatcgttgaccaagt
tgtaatgcttgtgcgacaagcgaaacacgcaatgcagccgctcgagaataccgtcgtccg
actcgatttggaacatgttgttcaccgtaaacactagtttcgctagaacggggatactct
gcgcaatttggttcgagaaggaacgcgtgggaatcggtaccaaactgatagacaatttga
acgtctcgttgtccacgcgtttcggctcgtctatctggcacaacagattctcgccgatcg
gcatcatctcagtgttgatgacgtttcgaccacacgccaatgcctgtgtgctgatgatgc
cgttcgacgcgcaattataaaattcgcgaatcatgtcgaaaaactgagacttgccggacc
ccgaactaccgcgaacgatcacgctggtacgattctcgacaccggggaacaaaaaactga
ggagaagccgcaacatgtacaccgttaccgacagatcgagatcgcaaaagatgtgcacga
ccaaacagtggtaggcgatcgcttcgcgcaccgaccgcgacaacgaaagcacgtcgtgaa
cgcagtacaaataactctcgggcgtcgagaccacttcggcagtctcgccgttcacctttt
tcgtgtcgaccgtcacactcgaaccgctaaacatggacatcagctggttaaaatcgtcca
aactctcgtacggcgggtcgtcaaaatcgtcttcaccgccgtctacgcgagacgagacat
cattcccgccaataccaccgacaataccaccgacaataccaccgagaaaaccaccaccaa
ccccgccaaaatccacgtcgcttttaccgctcatcgtaccagccgtcccgtatacctcgt
cgaccgaatcgccggtcggtgcgacgaacacggatcgtttcatgcgctcctccagccaaa
tcgtcatcgcggtcgcgatatccatcgtcttggtgttgaccgtgaaccgacacgggaaaa
aagactgcagatggtcgagcaagtcgttgcaacgcacacgcagttcccagcccatgctcg
gatcactgttcggttgtacctctagcgcgggcaattcggccagaaaccgaaccgtgtaca
cgtacgcgaaaaaaagcgaccgcaacgtacgatccgacaattggtgaaccaaagtctcgt
tcagcgaacccacggcctcagttgaccatttgttgaaagcaggctcgcgtaacagcgagc
gaatacgcattcgaaaatcacggtcggctaagatgttgcgaacgaacgaaaacgagtctt
tctgacgtcgatcgaagctgggcaaccccgatatcgaaccgtccgacccggccgcgtcgg
caccactcgcgtcgtcgttcaggtaaatatgccacatcgatttcaacgcggaagcagcag
gaccgttcgtcccaccgggaccaacgggaccaacgggaccaacgggaccaccgggaccac
cggggccaccggaaccgctagaaccactagaa----------------------------
------------------------------------------------------------
-----------ccgccaaaaccactagaaccgccagaaccgccagagccgccagaaccgc
cagaaccgctaccgcttttgtttccaccgtcgttgccgccgtccgaggcgcccacggttc
tcgtctcactcacctccggtggtcgcaccgaacgatccgtcccacgaggttgcggtgggt
tcggacgtaacggttgtatgtcctgaatgtcgaccatcgaagtggtcttcgggggaccga
cataccgctcgtccatcaacgaccaattgacacgctcgaggcacttttccacaaacttgt
cgaacggcaacttttggcgcgaaccgacgactgccgatctcgggctctgcaacacaattc
g--------acaaacgtgaacaaaccgcgaaagatggtgaaccgagtg---tatatcg--
------------atgatgctctctacagtg-------gagtaagtgagaatctacgccgt
atactggcaaagacaggatactgcgtagacggccaagatgtcaacgatgattgtggtgtt
cttcgttgtactaacctggtcgtcacgagcccgcttctcctcaacagcgtcgtcggccac
accactctcccttttcctcttgcgcaaccagttgagcggaacagtcgactcgagcgtttc
gtcgatcaatatcttgacgaggaacgcgctgccctggttaaacgtgcctgccaactgcgg
atcacggtgcagctgcaacaccaaaagggtcatctgcaaaaagaaaaccgctccccgatt
cgacaagtcggccaacgagtgtcgaatgtacgcgtagatccaaacagtcggtatgtgttg
cgtcagccgcataaactcggctcggtcgatcacaaagtccacgtagttcacggcgggaat
gagatcgtttatgtcgttcagcgggtcctctgttatgatcggtggagcacgatcgagctc
gtcggcgtcgcccgttttagctgttttaggcacgactgcatcagctttgacctcggtctc
gccgacacgcttcttcgcaatcagccgcgagtacaaaatcatggagagcgcgtcggcccg
ctgggcaatagacagaaactcgtccatgtggagcagcacgaaggaagtgtattcggtgga
acgagggtcccgtgcgttcgggtagctctcgttctccgtgatggtccagttactcgtgtc
gagcgacaacaagtacagcagagacggcgcgcccatttcgtaccgacgcgtgcacagatt
ccagatgatttgctggcatacgccatccgcagcaacacgcaggaaattcaagttgacgtc
ggaagtgggtacgctggcaaaacggttcccgatgatcttgttcggaaagctggtgactcg
cggccgacacgttgaaccgatgcagccatcaaagtcgaacgagtgaaagatatctccata
cacccgcaaaattttatctttgttccacacactctgctgtttcttcaccgcagactggaa
ctcgcggatcgcaaagatgcgcatattgtctgcgccgcccaggttagcaaacgaaccgtt
aaacatgaggcaaatacaattcaaaaaattcataattttctgcagaatgtcaaaatagac
agagtgaacagacgggtcggtcatagcccaattaatgctaaaagtaaagtggacttggtt
cggatcgcctcgctcagtaatatcatcctcagactcctccgattgcccggcggcagacga
cgctccgtctttcgatttgccatccttgtccttgttcttatctttgtacttgcgtttggc
cataattttatcgataattttactatgtggttcgctcagctcgtcgttgtcagcatccaa
tggtttcgttgtgatgatgtaacgaaagaaggcacgcaaaaggtggaacgcgtgggcaag
agtattgtcgtagacgcgcgtgtcgtagcactcgttgaacgcagctcgccagttgaaccg
cggtaacagcatcgacccctataaacagacgaaaaaacaaacatcagacgcgctaaaccc
ccgcgctaaatcccgac------cccc---cccctaaacccc----------gcccaac-
---ggtacataaaccaacggtaacaacactaccgagccgaatgattacgtcactcaactc
tacaagagcggacgcgcactcgattacgacatcttaca----------cgaccgttcatt
caaacaaac---ctttgtacacgaccgcgacgacgcagcataccgtaaatgaacgaccga
ctcgaacaaagagtatcaggagcacagcccgacaaagaagagct-acgacgcgaacgaca
aagaggaacgaacgaaacaaatgatggtataaaacgagaccaagcgcaaagctatcgcga
aaccatcacgaag-cgttga----gaacgaacgcgcaactaaagaaaacccgaacatgcg
cgtcgtttgatatcaatcaaggccaccagtactcacctgagaagtcgtaaagtctcgcag
cgagtgggacgtgtgacaatgctccatgaaggccgactgactctcatgtatgcgtgtaac
cagaatgtaaaaaagcagacactcgtggtcgtagagcgccgtaaaatagttgtgcaaacg
gcgctcctcgatacagcgaagccgttcgatcgagttgcgcgagtacatgtggtaccacgg
ctcgtcggcgcacaaccagtcgacgtagtcgaatatatcgtggtaccggagctcgccgtt
ccgatagtaaccagctatatatgcgtgcacctgagcaacaaacgtgttgggcgcgatcgt
ggcacaatgagcaaagacgcgccgccagaaaaacgggtcgaacagcatctcaacgtcgga
gcgataattatgcgaccagtccttctggaacgcacgattagccaggaacatgaaaaagtg
ggccacgtcgtgatcgatgcacaagtcagcactcgagtacggatcgaccttaccgatcga
aaagaccaaattcatccgaaaatatcggcgcaacacgtaacgaatcatcaagtcgtgcag
ggtcaagacgaccgtcgtgctatgcgattccaagatggtatagatggacagctgcaacgc
gtcgtgagtcgtgtcgcccaccgcgag---------------------------------
----------------------------------------tcgacgcaaatactgaaacc
tgtaacaacaaacaatcgaacgaaatgtaaaccaatgtaaccaatgtaaaccaaatgtaa
accaaatgtaaaccaaatgtaaactaaatgtaaactaaatgtataaatgtaaaccaaatg
taatccaaatgtaaaccaatgtaaaccaaatgtaaaccaagtgtaaactaaatgtaaacc
aaatgtaatccaaatgtaaaccaaatgttaaccaaagtaaaccacatgtagaccaaatgt
aaaacaaattaaaacaaaaagcacagaagaaaagacggtgaaggagaagacggagaagac
ggtaaagctcaccggacttcaacgggggtcaacgtgttgtcgcggaaataaagccaatcc
cgcatgtcggagaacccgctgtgatgctccaccaaccgccggaacacgtgtacacgctgg
aaagcgagttctcgtcgagcttgcacaaactggacagccaaaaaatcagagtcggtgtaa
aagtcgcgcgtctccacacaaacgttttccaacaggtcgaccagatcgtataacagcaag
caaatcatacgcaaatctggcgagtcgagatcagctttgaacaacgcgttgaaatagagg
atagcgtcgcgcccctgcggtgtgacggcttgcaaaatccggttgccaaaacgaaacacc
agcttacgaacgtctccggcgaaccgctcgtacatacgcaagagcttgtcgttgttcagc
ttttcgagccggtctccggcagtcgcgttctccgagacggccgacgcactgagaagacgc
aaccgaccgtcttcgtagagacgcgtccaattgatctgacgccggtgcgtgtaaaaaatg
tggcaccaacgttgaaacaactcgacgaacagtttgtcggcgagctcgcagttgaacaat
acccgattcatgtagcctacacccgacatacccggcaccgagtccacgtttgtcggatcg
aacgcagtgtagagtacctcgagcgactgctcgttcgctatgttgaaactcagcaaagcg
ggtttggcgagcaacaagcgcaacaactgccgcgaatggtgagcggtgagagcagctgga
gactcgtcggacggaaaggcaatcggcctctcacacaaactgtactcgcacggagacgag
taggaaaacgtgggtcgcatcgactttgtacgatccaatacgttggcgactcgggccgac
tccatgat------------------------gccgacacactgacccacaacaa-----
ctcgtccgcaaacccgatccagccacaccaaatactcgcacttttcacaatactcggccg
-ggaatactctatcgacagtactcggccaggaatactctctcgacaatactcgctcgaca
atactcgctcgacactac-cgctcgacactactcgctagacaatactcgatattctgaca
acggcaaacaaaaccgacg-------------aacgaacgagacaaacgaacgagacgac
cgaatgcgacgcacga--ggtccgcacgagttcgatgaaagcgatgaccgataaaaacag
acagaggaggagacc---ggtggtcagccgtcacggtggtcgcg----------------
------------------------------------------------------------
------------acaactatacttgcgccagtgctcgagcacccactgtaaaaatgtaca
agcgttgttgaaactgttcgataccgaccacaacgaagcgcgggaattactgcgcggtaa
accaggagcacgcgaagaacagcaaacgccgcaatcgcgggaaaaactgatcgctccgca
acgtgcacagctttatacggcggtccggcacacagttctcgccgcgtggagcaaacaaac
aacgcaggacgcccgcgacatagcgaaccgagttatccgcgttatcaccaacatattgcg
cggcgagcaaacacgatagacacgaaccgacgacggtaatggcacggaacgctaaggcga
taagaacgagaaaaacagatgacaagcggaaaagacaaaacgaagaaaagagagag----
---gggaaacaaattggataaacgggaaagacgaggatagacgacaccaatgacaccaat
cacttcacaatcacgtgaactcaacgtgcgtcgacgctcttttgca-----ttatagaca
cccacaatcccaacatcccaaccaacc-------------------acccatcaatcaat
accaatcgaacgagcggagtcgtgtaatcgtcgcc------------ttccagttcgtcg
agttcgtcacgttccccacagtggtttaagaaccgagacgaaccgagaaatcgagacagt
cgtacaaacagtcgtacgaaccgacaaaagacggagcgtcaatcctactcctaccaaaat
tctcttctctccagcatcctcctcataatcgctacacatagtg-----------------
-----------------------------aacagcgtgaacacaatagctccatagtaat
tttgtgctacaccgcataatttgacaacatttgacaactggttagtatgtttggtatgtc
caccgaacgactgaacgcaacaaacacaataccgtccgcggttgcggcgaacagaaaacc
cgaagcaaaacccatgatctccaaacaaccactgaccaaaactactgtaaacgagacaac
tcgaacaacgagggaaaaacgacccgtaag------------cacaccgcgttccacctc
gcttgcgatgatacttggttcaccagatcgacgcgaaaaagagaatgagacatcgcctca
gacggcaaacctatcctcactgttcaaaccgctcgcaagtaaacgccacacgcttcaaac
actagtaccaccggtgacggtggactctcgagtgaacgggacgcctc---------tgcc
cctcatgccactcaaacaccgagcacagctcacaccaactacaaccacaccacccaaaac
acccaaaaccctcgtctcaacttcacgagcggcgacaaacacacaaccaacaacacggga
catgccagacctagccgccgacctaccggacatacctggaatgtggacgcgcaatccacg
cgcaatcacagtaccacgtcggataaaaccgattcgtttaaactcagacgaccagcctta
cgaaactggcaaactcgattgtcgaacaaccgactcgaacggatcaaacgattcaaacga
atcgaacgcttcaaacga------------------atcgaacgcttcaaacgaatcgaa
cgcttcaaacgaatccaacaattcaagcgaatccagcaattcaagcgaatccaacgattc
gagtggttcgaacggttcaggtgagtcaactgagtcgagtggctcaagcaagtcaaatac
tacatcacatgagctaaatagtgattccaaccatatttattatacgaataacagcaccga
cgctaacaccaatcaaagccgaataaccaaaaccgctaacaggaatagcaacgataccaa
aaataacgacaatatacacgataataacaacgataacagcagcgacgacaactactacga
gttcgaggagaacacgcacaacagaccgaataactcgatcgacgccgcgttccaactcga
ctcgaatcaagagtcggattcgaacaaagatataacgaaaacaaaggtggcaaacgacga
cagaaccacaatcacaaagaccgcaaaaacgaccaacgccgttacaaccgacagtaccga
aacctcgttacaacgagcgcaacaaccactaaccaaactatctatagtatcttcggtaaa
cccttcatccacattgaatacgtcgaaacctgaaccaacgtcgccgaaaacagacacacc
aaacacactcgacccgataggcgctcgagaaactctcgacgtgcccacggtcgaaccgct
aaacccaccagaaccaccagaaactccggaaacaccgaacaaaccaacaactccagttcg
atcggaaactcgagttgaaccaggaacagaaatcggtttagaaataatagtggaaccaaa
actactcgccgaacaaacagtttcagttgaaccagttctaccagttatatcagatgtggc
agttgaactgaaatcaccaactgctccagaaggcaccgttaatcccgacatcccacgacc
gccacgagcaccaaaagctccaattacaccagtcgcccccgtcgttgtgtcacgcggtgc
gactaaccgatctaaaccaccattagagacgtcccgcgagtacaaacggttcacaactac
gtctcgatcgtctcgatcatcgttaccagaagaaaccaaatccccccgagcatcagtcac
actacctaaccgatcaagagccatcactcggaccccgtcgatcgagaccaaacgagagtc
aaaattgacgcgaacttcgaccacaatatcgcctcgcatatctaccaacgtgcccaacaa
agtcccaactacactcttgaccacaaaatcaacattagcatcgccaccacctaaaacccg
ttcatcggcgccgtctaaagcgggaacaaacgcaacggaacctcgggcggaatcacctac
gaaagtcgctatcgggtctgtggc------------------------acaaccgaccgt
cggatctgtggtacaaccaaccgtcgg---------------------------------
------------------------------------------------------------
------------------------------------------------------------
------------------------------------------------------------
------------------------------------------------------------
------------------------------------------------------------
------------------------------------------------------------
------------------------------------------------------------
------------------------------------------------------------
------------------------------------------accgccggtatc---acc
ttcatctataccactgctgacgccgtcgccacccacactagcgatcgcaagcaagctcga
acgagtcgcggacctcggcctgaaaaacacagg------------tcgaccattcacact
cgtatcgcgatccaatgttgtattgatatcgaacggtgcatcgagaacggatacaatcac
cgagtcccaccgcacattcaacgtgtcaaatggcggagtaggtgtggacagcggagtgga
cggtgacactaatttcgacacagcggg---------------------------------
------------------------------------------------------------
-ttcgattgaaacctcacagacgcgtggagaaaatggaacgagtggaatactcgacgcgt
cgagtgaatcgggacccacagaaactgtagaagctcttgaaacccgcaggtctctcgaac
cttgcggaactcctgaagcacctggaacaacaggaacaccaggaacaccgggaa------
---caccgggaacaccgggaaccccgtctctcgcaaccgacgccgacatatcgtaccaac
tagacatgctggacgaactgataaaatcggtgcgacgacgagacgctcgattaacgttgg
atccgctcacgctgaacacaaacgaccaggtagtcgcacacgagtgtcaaggcgcgcact
gtttctgccgaacgtttaccttgactggactctaccacgaaaacgaggtacgcgaactaa
ccacagtggcacaaataacgagagag----------------------------------
------------------------------------------------------------
------------------------------------------------------------
-----------------------atacagaaaccaaaaacgtcggaacaccaccatcaga
aaatgatcgaggtccgtattgacgaacgaggcgaagagggtgaagagagtcacaaagacg
at---atgaacatcagtgtgaacatcaaaaacaaaaacacaactcaaaatgatcggaacg
accaatatccaaacgacc------------------------------------------
------------------------------------------------------------
-----------------aatatccaa----acgaccaatatccaaacgaccaatatccaa
acgacaaatatccagacaacaccgagtgcttcga------------tacgagtggaaacg
atatacgtgaaacgaacaacccgaacaacaactataacgagaacgaccaacaaacccgca
cagcgaacgcaacaggcgtaacgagaacagcgagcgcaccaaccgtactggaactggaag
aaaaaacggaaaaaaccgagcctgaagaagcggaaacggcggaagattcgacgactacgg
tcgat------aacgacacgacctacataccaaaaacgaacgtgtcgaaatcctccgacg
tgtctcaagtattccaagcgtcaaacgcacctaacacatc---caacctatataccatat
tcccagttgactcgccgatccgcacggaacctcgatcgacagactctgtcgctaccacga
gcgcggtgataccgatttactcgatccccatggacgagcacggcgtgtatccgaccgtct
atcctatctatccagttgtgcccgcgagcgaaacgtacagaccgcacgccggaccaccac
tcaccgccccggtgtggacccggcaaccctcttcgcacaactcaccgcccactcgaggtg
caaagcgatacaccgactaccgtgcagattacgcgagcagtcaaaaccaaaaatggagag
actcggttcggatggaacgtccaagtaacgactcaaacgactgggcaaacggctcgaacc
gcacaagctggacgg---------------------------------------------
------------------------------------------------------------
------------------------------------------------------------
------------cgaaccgaacagaaagccaaacgacgagccgaaggattacaacggatc
gaccgtcctcgttcgaaacgccgcccaaaacacaaa------------------------
------------------------------------------------------------
------------------------------------------------------------
---------------------------------ctccgcgcatcgatcgttgctacgcgc
cgctgattcagcaaccggacttttggtcatgtttgagttgcttccacagctttgccaacg
ctcgtgagtgaata----------------------------------------------
------------------------------------------------------------
------------------------------------------------------------
---cacgagttattcgcgagttataagcgagtgaaaagcgaatcgacccgcgacactaat
cgagcatttcagcatttcgtggata---tttttttcagtttttcgttctttcctatcttt
ttgagctcttaccggttttaacgagtttttacgatcgtctgttcgatccgctt-------
-attgatccgcttattgatccgcttattttgcttatcgtcgccacgaccacacgacgccc
cgttcggttccgttcacacgtgcacccacacacgtcgtacggtctttatttgcagtcttt
gtctgccgagtacataagcaaagagagaagagtgtgatcacaccgaacggcacgccatca
tgtccggaccgttcgatggttgggtcgacttttgtctcatcccggacgcaacatgcagtg
ccactttgaacgagtatcggcgaaaacgaggtctaccgtgtttcgacgtaatagccatcg
accgggatatggctcgcatgtggaacctacccgtgcgacaaatgcccggtgctacagaac
aacgacacccgctcgaagaaacccatccgttctgggtagacgatcgcagcttcgtgcaca
tcctgcccgacgatctcataacgatcaaacggacaaaagaggttagtctggactgcagtc
aaaacatcgaactgcgaacgcccgaaccgagtacgattcgtctgatcctagccgaacagg
cgggcgacgttctccgcatcaagccgaacgcgagaatactgatggtcgaccagtacgaag
cgtttctcgaccaaggcgcgcgacaaaaataccaattggaatacgcgtttacgagcgcac
cgccgtacggcttgtttaccgcggaacaagagcgcaaattttacgaactgctccgccaaa
cacagctgtcccgtaacatcgagacgcgggacgtggagacacggacggacgactacgacc
tcaatgtcgacgagacgtcacgtcacgcgtacatcttgtggcgcgcgttcgtgccaaact
acgaacagttcgaccgcgacgaagacgtacgttggctcgatgtgtatttgaacgacgcga
acgacagtctcttttggcgagacttggtcggcaacattctcgagaacgagtacttggcga
agcaagccaaggacgacgatgcaccgtccaaacgacgcatctgcctcgtgatccgtgcgc
gcgtgcacatgtcgaccaacgactactcagaagaccaagcaaattcgacaaactcagcaa
gaaaacgagacctgacgagcgaccgggcactcggccaagcgag-----------------
------------------------------------------------------------
----------tctaaatgcgagtcagccggcaaacctgagcgcacgactaactgcgaacg
cggacttggaccaaaggtcgcgacaggcagacgcccggtacgaccgtcttgctattctgc
gacgcgtcaaacggttcggtgcattctttgcacgcgtgtacgaaataatggagcggaacg
atctgctctttgccccgcgcatcttctggacttgccccaccgcggagcgcgaagcgatat
acactgcctactcagacatgctccgtgaatacatcatcggcctacgcgagaacatacatc
cgttcgaccgattcgtccacgtggagaaaattctcaatgcaatagggtcacattgcgcga
taacccccgaaccttttgcacacgatgccaacgtcctcggaattttccacgaaacgctga
ttggcatcgacgcgctgttcccacaaacggtgtacggtttgggggcgagcgggacgtata
ttgccaaatccacatgcggcgcgccgatatataaactgcgggagtacgaggtctaaacca
tgtctcaagtagcgcgacttaacgaaccacgttcttcagcaatgcagaaatcgttgatcg
gtctggccatcaccgcactgttcataaccggatggtgagtagtacgtcgtacgagtaacc
gacattttgacccgcctaaccacaaattgactatacgactatacgactgtacgactgtac
gactctacgacgaaacaact--------aaacaactgcacagttgcacacgagtttcacg
gttgcccgatcgcacggttgcccgatc---------------------------------
-------------------------------------------------gcacggttgt-
---------------ccgatcgcacgg----------------ttacacattgcacaatt
acacaattgcactattgcttggtaggattgctcgacgacccgattacgacccgattacga
cccgattacgacccgattacgacccgattacgacccgattacgacccgagtacgacccga
gtacgacccgattactcaaccaattactcacccgattctcgatccaacgatatcgaacgg
atcgctcgagttgctcgaccgcgtcgtcgtcgtttcatatttttcgcaatgctcggacga
tcgctgcatcgactacgcaaaataatgaacaggtgtatatgtacggtgcttcgtcggtga
tacgtcgacaaacgcagaactcataaccgattccacacgttacaatcgactcgtagacgg
acctccgacagaacttaacggacaaaccaccatcggaaaccgatgtacaatctcgattgc
gaacgattgcgaaaattacgagaatcgtgaaccaaaccaaccaaaccaaccattcgaaga
accgttcgaggaactagtgccgaagcatacgaagcatagactaacgacgaaaacacgacg
atcgaaacgaga-cgcagcaacggggaacatcgtcgtagcgacagattacctaaacgatg
tcgcatattctattcgcagcgtgttggtacaaacgcagagctccaccaactctaccaatg
cgtccagcagttctggcgcacaagcccaaaccgcggccaccaacagtagcaacaataaca
ccgagcagacttcgaccaacgacgccaactcgacgaaactagactcggcaaacaattcga
caaacagcagttcgagtgactcgggcgattcaactgccacgtcgacggtcaaacccgacg
cctcctccaccaacgcgtccaactcttcaaccaacgcgtctagctcgtccaactcggccg
gcgaaaatgcggatgcatcgaccgccaatcctgtcaactcgacggccaactcctccatat
cgagtacgagcccggccaatcgatccgaccaagaaaccagttcgaccaacgcaactagtg
cgtcatcaaacggcgagtcatctggtgcgtcctccaactcttcgtcagccgcatcatcga
actctggcaactcgagtggaaactcttcgacagcctccacgtctaccacctcgtcctctg
cctcacccgccgccgcatcgtcctcaacctcgcccacctcatcgtcaaactcaactaatt
ctgcttcaaccaaagcgtcatcctccagctcgtcttcttcctccaacacgtcgtccacaa
ctcccgcttcatcaaattccacctcttccaactcgactcccaactcgaccaacgaatcga
ccatgtcgtcgtccggttcgaccactaccgtgaaaattggaggtaagtactgctcgaatc
acgaatta-ttttttcccgtgttcttttacaccttttgt--ttacgtgtttacgtatggt
ggttttcgtattttctttattttctttattttctttacttgtttatttgtaaactctgta
tttgtaaactctgattcgtcgatcgattactttctccctaaaccgatgtgaaacgtttca
atttatatggtagtcttggaagacaatccagagaattc---cacacaaacgccgatcacc
ccgccaa------------------------------------cgacggaacca------
---------------------accaccacgtcgaccacgaaagcaccg------------
---------------accaccacgtcaacacagccgacaacaaccacccaggcaccgatg
gacgctccaccgtactacggcatgtccaagcggacagtcgatcagtacggaaacgtgttc
atcgatcccggtagccgcccgtatttggccacggacaacgatccgtccataccgtgctac
caaaacgcgttccagtcgaggtgcaacagttcgtccgaggtacaacgtcgtatcgcgtgc
gtcaactttatcaacggttccgattcccaactcgtgtggtggcaagaaatacagcgttcc
gcgatattcgcgcccagcgattatatttactggcggtccaactcgcgcttccgatgtccg
ctcttcggtctggtcaacttttacatatcggaaacgtctaaaaactcgaacaaaataatc
gatttttcacgcggtgagctcttgaaaaactttgacctctttagcaccataaacgtctgc
tacaaaacacccgaagcgaactttaatcacgcgccggacgtcttgttcaccttgatcaac
tgtctcacactgtacggagacggtct------tgcgagcatttaatgccacaataccgac
aaaacgtgtacacagtggacagaggaaagagaacaaaaacgacccggacgacacaacgct
tgacacatcacagaaacgacaag-----------acgaacagaaacgcaacggaacaaca
acggccacaacaataacacgacgataacacgaagataacacgacagtaacgcaacgataa
cacgatagtaacgcgacaataacgcgacagtaacgcgacag-taacgcgacagtaacgcg
acagtaacacaacgataacgcaatgggacggtaacacaatggtaacacgacgacaacaca
acggtaactcgatgggggacggtaatg-gacaataacacaccggtaacacgatgggtgac
ggtaacgc---------gacaataacacacttgcgacaagactg-----------caaca
agactacaacaagactgcaac----------gcaactgtaaaaatacgaccgacagactg
aatga-------------------------------------------------------
------ccaagattagaccgataaacgcccgacatacgcccaccgccacaaccacacaca
gagcaaaaacacgcgcagaaaatcgcgcaaaaaa--------------------------
------------------------------------------------------------
------------------------------------------------------------
-----------------------------------------------------------a
acgcacggaaacccgcacagaaaacacgaacagacaagaccgcca---cactgaacggaa
ctacgaaaccaacctcacaaacgacgctcacaaacgacgacaaagacgaatacagtttac
caagacgaaaagagactctggcgcgaacaacggtattcgagatcgaactacagcgaccga
cgagccactcgcgtctgacacccctacaaagagccaccgcctagtctagcctgttcggcg
gcttgaacgacaccatcctaccgaccgactgcaataaagcaaacgaaacgaaccatataa
catcacgcc--------ctattccactcgttgatacaagaatgaacatcttgagatcacg
cgctgagatcacgtcgcgatctagctgagatcatcccgaatgagattaatccgagacaat
ct----accgaacgatcaaacgagcgcaaacgagcaatcaagacgaaccgagatcaag--
------------------------------------------------------------
-------------tgagataaaacaaggtcaagtgagctgaaacgagacgcgaaaaaaag
cgaaaaaaagagataccgcgtgatcccgtctacaaaacaaaactacggatcaaacgtcaa
gacgaacacagggatcaagaagccaaaccaaattaacgagaacgatataaaccaaatacc
caactaaacag----------aagacaaacacaaagtaacgacaaggttagaaacatatt
gaacagaacgaaatacagagcgaaataagacgtggaatcaaagagggtcaagaaggacaa
atggaaaacacacagaacggaacaggcgagcgtgaaggacgacacgtggcaagaatgaat
ggaaacggcttaaacttgcgagcgagaacaaatacacacgaatacacacgaagcaagtta
atgccagctaatgcacgaggcgaggctagatggaaacggaacacccggcggcggagcgaa
gcgttacaagagtaacgcccacaaccaacgcacaaccgcaacgcttaactgcagaaccgc
gaacgtaggcggccggcaaactggtgcacaca-acggaccgacaaactggacgcgcaaat
ggtgggc-gcgcaaatggaatt-----------gatgatgcaaatactccagaaagcaaa
tactcgattagcccgatttgctcgatgtgctcgattagctcgatgtgctcgattagatcg
atgtgctg----tgctcgatta-ctcgagcttggtctat-actactcgctttgctacctc
gttacgcacacgaacactctattgcgcacacgatgtcaatcgtgcacacattcgcgcaat
aactcgcactgcaataactcacattactctggcattcgattgctacacaatctacacatt
t------------ttcatgttctggcctcattacgaacattcatacactacattcacgct
aacatcctgcgcactcacacaccgctcacacacaacgcgacatctggcgta---------
atacgcaacacaccgtcctcactaccacacaagaaccccttgcacacgcgctaccaaacg
tcgcgtctttttcaggcgatttgccgttacatcttttttgcaaccgacccgcctcgagcc
gactacctagctactaccgacgaggagaagatcgtcgtgtcaccgcgcatagagaacata
cgagtttactacgcacatcgtgcgagcgaggaagacgaagcgttctcattccttccgttg
ggtatgttgctaaccgttttactacgtcgcacaatcggtcgcgcgatcatgcgatcagac
accagcacgtgtcgatttgtcgattgtcacaaacatcatcgtgtccttcaccgcggcttc
gacgcccacacgcaaacgagcgaaatcgctatcacacgatgctccactatcgtcgagcat
gtcataacggtattacaacgtatagcgacgacaatatcggataatagttggactagatga
tctcgatgatctaaaatctcagcagtttttacatcagtttccactgtctcaaccgtctaa
cgctttcccgctttcctgttcgcgctataggtcaaggcgtgaactttttgttcgactttt
acaaccgccgcatcagcgagctcaaaccgctcgacttcaataacgtgatgagcaaacgtt
gtaccattttctcgtttggtgaagcggacaaccagtttatcgacgagacgttcctggcgt
tctaccggtgtcactatttgggcttctgaaaaaagcggtcg---------aggcgcccaa
gaggcacgagagtcagacacgcgacctcgcagtcgcgcttactaacccttt-tttagtgt
aagcgtatatagttgtaaatgtagaatagttactaacccgcatgtaatcaaac---aaaa
gaacaatacccgaacaaacaaaaaccacaaaaagaagagaacaag---------------
-----------------------------------------ccccccccccgccaaaaag
aaagagaataaatatattaaaagtaaag--------------aaaggaaacagtacaagt
ggtgcattttctcttccacctttccactttatttgcgtacttggttgctacatg-ttatt
ctactacatagtttca---aacacctttctatgtggtcgcaccacacactacatgacaga
catatctaaacgggataatacgc-------------------------------------
------------------------------------------------------------
------------------------------------------------------------
------------------------------------------atcgatcaatcggtcaaa
cgaatccgcacgccaatcggtatcaaaaaccgaccaacacatacgatcgagacgaca-cc
tcgatactactttgtcgaccacgagaa-----caacgaaaaccgccgcaacgttatttga
ataagctaaaattccgttcagatcgcgcgactttgcgaccgcgattgtcgatcgaaacat
aa-------cgcgcatcgtcttgcatcgtctttgtctcgttatggagaagcggctcttca
agtatggaaaacacgaacacatcgtgtattttatcaccgattcggtggaacgtagaacat
ggttacgcggtgtcgacttgaccgacattctaagctgccccgatccagaacgagttttcg
acgacatagacgttcgtttcaagcgaacatacgaagagcttttgtcgatgaacactgtcg
aggcgcacagacaaaactggcatccagacaccatcttcatcgatcccgacggcatcatca
actacctgcatatcgaacgcgacgatgcggtcgcaaaagcgttactgatgtggttgctgt
tcaacataatcagctctctaaaaactcgcaacaaagaactgtccgaaaaactggtaaacg
ttgaacgcgcgatgaaagctggtcagctcggagagaccagtgcggacaaaagagaccgaa
ctctgaacgaagagtgctacattgtgtggtaaaag---------tggtacacttcgtccc
gagc--------tccacgctacagtcgatccacattattcatacggtccaagcgatccaa
acgatacatacgaaccgagtggtctccacgatagcta-----------------------
------------------------------------------------------------
------------------------------------------------------------
------------------------------------------------------------
------------------------------------------------------------
------------------------------------------------------------
------------------------------------------------------------
------------------------------------------------------------
------------------------------------------------------------
------------------------------------------------------------
------------------------------------------------------------
------------------------------------------------------------
------------------------------------------------------------
------------------------------------------------------------
------------------------------------------------------------
------------------------------------------------------------
--------------agcgcgttgaaacacgcccaagttttcccgcgtattctcgttcacc
ttctcgttcttgctctaactccagtcctcgctcacgttctcgctcaagttctcgctc---
ttctctctgatgatcccagcatt-------------------------------------
--------cttcgtcaatcccgttgatccaagacgtctcgtccactttcaacacctcatc
ttcgtcttgcccaccaatctcatccatcccgttcgtctcgtccatcatcccgttcgtctc
gtccatcatcccgttcatcgcgtccatccctttcatcttgtacatccgatcagagctaca
attcctcgaccgagccgaacggacgaaccgaacgaccgaaaaactggctagaccgcaccg
gtttggaaagagccaacgccgaaactccttcggccacagtaacagtgggcgcaacagtgg
cagcgactgctgtggtaacaggcgaaacaaaagcaccagcgggaaaaacggg--------
-agaagagacacgatacgacgcggacga---------------ggaagacgacaaatcag
ta---gtgtcagtagtggcatcagtagtggcgacgagctcgtcggtcgacgacggact--
-gtcggaaaccgaacgacccaccgaacgaaacgacaacatgagcggcgatctggggttca
gacacacggaaaagacactaccaccttgcttgcgaagatcacaaaccgcgttccgtcggg
ccaactcttcatcttggaaccgcgatcgcttgtctacgtttaaccagctcgaataaaacg
acatctcagacttactatccgcactactcgaatcgtcttcttttttaccttcttttttac
cttcttttttaccttcttttttaccgtcttttttaccttcttttttaccttcttttttac
cttcgtttttaccgtcttttttcccgtttctattacaatctcttctctcgtcgtcgtcct
tctcgcttttaccacactccgacccacggtcggcctttctctgctggtgaccagaacgga
cgaaatcctcacgttccgcacacaaccgcccaagcaactgtttacctcgaagacctcgtt
cgtgcaggtcacgcccttgttgatcgtctttcacagatcgatggttcctttgttccgtcg
cccaccgtgcacacaactctttcttgtagtttcgataagcgtacggatcgtgtcgatcat
atcgatcagatcgatcatctcgatcgtgtcgatcgcgtcggtcgtatcgatcaaacgtgt
tctcgatctcattgacaaaagcggcatccacacttgcaacggcgataggacaaatagaag
caacagccgtaacgaccgccgccccagttct---------aacgtcgccagtactcgtgc
cggttgtgatatccatggtattatccatgccgaaaaaatacacaaaaaaggaaatggaaa
actgagaccgatcgcgctaacaaatcattcgcgccacacacgataacaacacgtagcgac
ccgaacggtatcactacactaaacagataacgctcgacat-cgagac----aatcgtgac
ggttgtaacgacggtaatcatctggaaactcgataacgatcgcagtaattatcaagaaaa
aacgtaattacctcaaccagctccgatcaaaaatgatcgaagtaaaatcgaatagacgaa
cagatgacacg---cttgcatcacccgttact--ctcacgtctgctccaacgaaccaatc
aaaaggtcaatcatcaaaacagatacacttgttttcaacaatcgtcgacccaact-----
-----------------------------------------------acgaacaaacgaa
caaacgaacgaacgaacaaacgaacgaacgaacgaacaaacgaacaaaccga------ac
aacgacacaaacttcaacattaacctaccgatatcaaaccaccacccgaccggatctcga
gtcaccaaaaaaaataatcgaccatgaacaacgcgaatcaaccacaactcgatcacgaat
cgaatgtaaatggatcacgaatcgaccacagatcgatcacggatcgatcacgaaccaatt
acaccactcgagacaataacgaaataaagaccagactaacaataccgacaataacgataa
cagctgaatcgattcgtcca--------tgaccgcctaacaatacacctaaactatctaa
actatctaaactacgatcactaacacaatcaacaacaaactcaacagcataatccacatc
gtaatccacatcgtaatctacaacgtaatcaatcacgcgacaatcgagtaagcagcgatc
tagacggacgaccgccaaagagcataggaatgcgcgaggcgattaacacgacaataaa--
-------------------------------------------cgcaacgatt-------
------accgcgatctcaaataggtctcaagtaacgcgcttacgtctataacagctgatc
aacaccgcataatagccgcataata--cgcataataaccgcataataaccgcataatgga
cgcataatagccgcatagtaaccgcataatggacgcataataaccgtctaatcgcacacg
gtacgagatgtactacgtagtaatacacgatgtacgctacaacgtacaacatgacggttc
aaatataactcgtacacgagtcacatcccaaccgcgaaccgatcgccttcataagacaat
tggttcgacgggtggactgccactgcgttaccacgagtc----cccgagtcatgacggaa
cacttgcgcaagattaaacaactagccgaaaaatacgtaatgtccagcgacgacttcttc
aagctgtacaaaaaacagatcaaacaagcgaaaccgggcgagcagttgacattttttcag
agcgcccaaaaatcgctactgaacatcgaccgattcatgtaccagatgatcgagtcgtgc
gaccaactcttgagcgacatcgaaccactagtacagaatatatcgaatgcgccaaacgac
caactcgaacaaacgatcgaaatactgtcacagcgattctccgtgcccgacgccataaca
cgaaaatacttgcacgattttctgctgatcaacaaagacgagcacaatcaaaccaacgag
gacctagacatcacattcgactatcaacttccgcaaaactcgaacaatctgaatggaacc
acattcgaacaaaaccgagctactctgatcgaacagaaacagtggacaccgatagacgac
gttatcatgcaacccgtcgaaatcaacaagatccgagacgtgcgtcgtattatcgagatg
aacaacaccgatcgcgcaaagctagacatctttttcaaaacgaactcaccaaaccgtctc
gagctgttcgacctagtgttcaacccgaagataacggttcgctactcacctcgagctttg
gcacagctgtacctgcgcgagctcggtctgcagaatgcgaccgcgttcatcgagtgggcc
ggagcacgagctatccagctgagacgcgaggccagcgtggtcgaaggacgcatgcgacag
gagatggcacgacaaaagaaactacgcgaactgtacgagagccaggctcgcaaaaaccga
cccgagttcgagaagcgcttagcggagcaagaaaaactgcagaaaaaaatcgacaaactg
aaaaaggatctcgaggacaaagaaaaaacgaccacacgactgtccgagggaatatcgtat
ctcgcggacgccactcgcatcgccagctactactcgggactggaatacaacctgctctac
aatctcatcggatcggccgtcgatgatcaactctacgaaaagtacattttgggcgacaaa
gtcaacgaatcgatccgaccggaaaaagacctacaaaaactgcgggaatacaacccggac
gtcagtctttctcgcatcgaagagatcaacgaagactaccaagaattccgcagactcgtg
ttctatttctggcgttcggctttggaatttgacaaaaagtgggcgaagagaatgcggatt
cgccaccgcgaactccatggcgagacgcacatacctgacgtcaaatcgatcgaagacctc
gtcgtccacacgacacgttagatgcagttactcaaaa-------gaaaactcgacacgaa
acgcaaactccacacgacaaactccacacgacacgttaaaccccgtttcccaaactccca
aacacgcacaccacacaa-gcgttcgacaacgtttggc---------------aaataca
aactcggtatacgtacaccgctacatacctacatacctacgcacggaaacatcaaacaat
atatttatttttgagcatcattcgttcgatccaattcatccgatcgacagtggatacaag
accggccgaggaggcagagttcgccgtggcgaagaaagaagcttggtcagtcttcaacgc
gggtagattccacgcgtcgaacacgtaaccctcgacggggcccgaaccggccgagctagc
cgcatcggggtgctttgcgcgcgccacgtcgatcagacggcacagcgtggcaacgaacag
gaactttgtatcatccggaaaaacacccaaccgcagaaacctagcgtaccgacgcgccac
cgagtacaggcatcgaagtttggcgtcgtcgtcgkaaccactgatcgcatcgaccaaact
agtcaaatcgtcgtccggaaagtcgggaaggtccacatcttttggatcgacgaccgaacc
aaccgcagt---agccgtctcgccc---------gtatttgcggtatttgatgcattatt
tgcgacatttgcaacatttgcatccatgattgccctcgtactcaacgtgctcaaccttgg
tcgcgcctcacgttcgatgcgctcggtatattccctcggcgcttaagatgaaacagacac
gatcgacgcaatcgagacgatccgcgacccggtgataataaccgcacttaagcccaagcg
actatgacg---------------------------------------------------
-------------------------------ttggttggaagaggtggtacgaaaacagg
tggaagcgggagcagcggtagcggtagtagcggcggaaacggcggaggcggtgcaaccgc
gaaggatgaggacgaagtgctcgtgatcgagagcacgagtcgattcgcatttccactcgg
actacaggccattgaaataccgagcgaacgatggccgcaatccatcaacgaactcgaaac
gtcggccgaccgggatcgcgaatccaactcgcgcgtcgtgtacaactgcttcggtagcga
accaagcgactacgaaatggcgtttgtgcgacagtgggtagcagcactgctcgacagcga
gacacgctcgcccgcggtccgcgcgatcggcgagtacgcctcgcaatccactctcggcgc
aatcgaactcttctacgaacgcaacagcgagatcgatcccgagatctgtggtgcttgcgt
atcgaccatcctgtcgctcggcgcgctccgtgtgcgggtcgacctccgcgaacggacgac
caagttcgccgaattctcccaaaacctgcgagtgctcattctggacatgaaacaatgcga
gcagttgctccgaatcggcattcgttcactagcatcgactgagactcaagtggacccgga
cgacgcgttcgatgaagaagtggcgtggcgcgaggccattgcgttcagcgtggaaaacaa
cctcaagcggtttattgcgttcacctcggcactgcttgcgcgcaagtggagcgcaatcag
aaaagcgcacaaactggcgcgccgccgccaagagtttgaactgctcaccgcagaacgcaa
agacatcgaatcgaccatcgcgaacgaaatttaccgccgtgtgaacgaacacttgacggc
cgaacgcgcgaccgtcgcaaggttgaaccgacaaatctttaccatgcgtcgtctgctcac
caacacgcgaaaaacactgactcaggtgtacacgcatctgtacgccgagtggaacgcatc
caacagcggtgtgcgtcgcctcaaagaaatgctgcgcaactaccagataaacgcacccga
agttgtaaacaacgtgatcttgcgagacgagtacacgaccgaattgatgaaaagttacga
gatccttcgcaactgcaacaccctaattctgaaactgacggacgacacatacgatctaac
gtacgagtcgttgttgccgcgcgccgaccgcagcacactccacaccaagatacaaacaac
gatcgcgccacctgccgaccgcggtctcgaggaatttatcggggacattgaggaggcggc
agatctgttgcatgaacgcgatcaatacactgagacaacggaacaaccggatcgaacgaa
tcgaaccgaacgacctgtt------------ggcggcacgactacaaatccgaacgataa
caacgcgaacgataacaacggtggtatcgaggcaaccaacaactccggacaagaaccaca
agtcgaaccaagtaacaacgataacga---------cggtaagatcgacttgggcgattt
ggttggtggggacacgaacactgcagcgccagaggcgacaatgaccaacacggccaacgc
aaggacagccacacggcctacaagcgtctcgactctgggccgctcgcgagtaccacctcc
acgaactcacacgaactcacgtggtacctcgttcccgtccgcagcgacgaatccgttcga
acaaaacccgtacgactcgacctcagcgctgaaggaactccaactggcgattcggtcgac
gcgcagacactacgctaatcgacaatgggacaaaagcccgctggacctccgtcggctcgc
tgtggcgttctttcgagtgatggatacgcgcgtcagagcgtacacgtattacaatcgcga
cacgctgctcggggaaccggtgcccacagatgcggccggacgcgagatcgatcctcagtc
tggcgacgcgttagactcgtactcgaacgcctactcggaaagtgaggcggcggaaaccgc
ccgcggtggtttcacgtttgcgtctgtctcacaggcattcgacagtgaacccgatcaact
ggtactgattcggatgcgcaaactagagaagaacgctcagtcagcaaacgacacaacgtc
ggaacgcgtccggtcgcttggcgacaacattctggcactacgcgacacccaagacgcgtt
cgacttgagttttttcacccagttgattgagtttcggttgaacaagatgctacgataccg
gttccccaccgaccgagccaactcggatcgaacgctggaactaatgtacgacgaacgcat
cttcgaggaattagagcgcgcaactcgcgagaacttttcgcaattgtccgacgagtggga
ttcgctcgtgacaaacatcaaaacggccgaacgcaactcaactagaacaactggtctgcg
agccgaccgcaacattgctgcccgcatagagaactggcattaccgaccggtcgacccgtt
caagattaccatactgaacgctcgactcacccaggtcgacgacatcaaagaggtgtcgac
tctacgcaaaactgtggccaaatacgcgtacctgctgtcgtggatgctcgaactgcgcgt
gtttacccgcgagccgagtccgtcggaacacgcgcccaaacaagtcgcacaacgagccaa
acaacgcgcccaaaaacgactcgccgaggacgagctgttcgaggagcgagtgaagcgcgg
tcgttacgagtcggaatcggaggacgaagatggaactgcgtttctcgaggagatgcggaa
acgaaagcacgcgcgcgacgacgagagcgatgagtacggcgaccgaaaacgacgtcgagt
cgaccaaaacggcgaacagccggaaggtaacactgcgctcgatgactggtacaacgccgg
ttatcagaacgaacaaaacaattatgatttgatggacgtggacaacatgggggacatgat
ggacgacgatccagcgaatcagtataaccagtataccgccacgatg---gacgacgatcc
agcgaaccagtataaccaatataccgccatgatggacgacgacgatccagcgaatcgata
taaccagtataacgccacgatggacgacgatccagcgaatcagtataaccagtataccga
cgagtttggtcaaccgacgcaatacggtccgatcggaggagccgatgacgacgagtacat
cgaggactgggaaacgttgc---------gtgaaccgcggaaacgaaagcacgacgacga
gtggttcgaagatggtcccgacgaaaccaaatacaacagcggtgcgaacttgaagccgat
gcgaacaaaacgaaaagttaaaaacctaggaaataaaaacgtcagggaagactatgaaat
cgccgacgacgaagatgactatttgcggatactgcagggc------gatgagggcgacga
tgaacaacgagacccagacggcgccgagttgaaacgtctacaacgcatagcggaactatc
accgtcccttttgaacgtgcgaatgttgaacgacatcatggacaacgagcgacgcaagca
aaactcgttgttcgagagcatcgagaacaacatgcgacacatcgaggctctgttgggcaa
gagcgtatcgacggacgacatgcaaatgatcgacgtaccgagcgagatacctacaccgga
ttacgacttgaacgaatcgagaccaatatcatc---tggtaacggtgccgcaatatcccg
cgaacccttgtacgaacaaccatcgtacgaacagtcgtacagacaaccgtacagaccacc
accgtacaacagaccgtcgtccgactcgcgcggtggccga---------ccgacccgacc
gaaccgaccgactcgacctacaagaggtcctatgagccgtccggacatgaacctatcaac
ccaaccgtctaaccagactcccccgcgcgccggccggaaaagaccggcagcagaaccact
tgatcgcgaattgtttaacgaagacaaccgcagatggaacgacggtaacggcggt-----
----ccgcgatcgaatcctcgcaacactcgcaacaacagaccaaacgttggctcgaccga
accgaccagaccatcaacgcaactaccaagaacgccaccaacaggtaccgaagaaatggt
ggacgagtcgaaatacgacaacgacaacgaaatagccgaccagttggacgaccgacctgt
ctatcgcagaccgtacattcctccaccaactacaggtacgaacgcacccgagctggacga
ggatgtagagatggtcggccaggacggcggacctaacatacacgcgacacgcgcgccacc
gtccagcaccactcggttgccgacgcgcaatcgctgaaacctcgatcgaaacgcgcagga
gcacagcatataa-----------------------------------------------
------catgatcgtataacatgatcgtataacatgatcgtacaacgtgatcgtaaaacg
cgatgtaattgtgtggcgttgcctcgtcatacctcgtcatt-------------------
-------------------------tgataggaagattgtgtaagtagggacttgtatac
---------------------------acgattgtatacactatcatgtacacaacacac
cgtgtacacaacacgtaca---------aaacacacccagttgtatact-----------
acgtggatacgaacctgtatgagatcctgtcgtaccaactgaataaggaagaacgttgga
agacgggtcgaagaatagtcgacgaccactcgcgttcagttggacgtcgaacgagccggc
t-acgacgactctccgagaacctccgactg--------gcaccacaccttggtcatacgt
tctctca-----------------------------------------------------
------------------------------------------------------------
------------------------------------------------------------
tctcattctttgtcgtacgaattgtcaaacggattgtgacggattgtgacggattgtgac
ggattgtgaggtgagtagttagtggaatcggactacacatcggtaatattccagtgatat
ccagtgatat---cagtggta-tc-------cagtatacccagtgatactccaacgatat
tccagcacaacgatattccaacaaaccattatattccagcgacactgcagcagctcccca
acgatacgtcagcaata-------------------------------------------
------------------------------------------------------------
------------------------------------------------------------
---gaatggcggaaaaagctgcacaaaacgagatgagtcgacgagaaggacgagatgcac
aaaagaagagcaccgacgaatcaaaacaggcgaaccaacga------aacagaagaaact
tgcgcaaagacgaaaccgactttcagcccgaatttgaccgagatgcacgagaacgactgg
ccaaccgctgtttcgagaaacgagatctcatcctgatcatgattgaaaactacatcataa
acaccggcaacagccagtcgcaccagatgctcaacacgattgacgtaggttgcaacaacg
tgatcgaaaaacccatactgcaactcatgtcgacacatcgacaattgcgcgcgcaatgga
agggtcaaatccgtccagacgagatgaaaggacgcgaacgcctagcgaaaaacctgaacg
tctcacaactcaactccttgctccactatctagacaacttgtaccgcgacatatccgagc
tcatacaaatgaacaccaccgtgaacctactggcgcaacaacccgtacgaaacactatag
accagttgctcatggtgttccgaacgcttctgaccatgaacggagcttcacctcgttaat
cgtcgatacgacaccgcaacaacacacaagcagcaactcaagcagcaactcaaacagcaa
caccaacaacaacacaaac-----------------------------------------
------------------------------------------------------------
-------------aacaacacaagcagcaacacaagcagcaacacaaaccgcaacacaaa
cagcaa------------------------------------------------------
----------------------------------------------------aacacaag
cagcaacacaagaaatgcagttgggcacttacgacacaacaaaaaacacaacaccaatac
aagaacaacaaaattattcaaaacaatatgagaaaaaaaaaacaataaacaaaaaaagaa
attaaacaaatgactaaacatat-aaaaaaaacactcaaa--aaacacttgcaaaacaag
catcacgataatacgttattctagtcgatcgtcgacgacgctcaacagtcagtctatcga
gtgtcttcgat--tctagtcggtttcaatttgtactttttttgttccacttgttcaattc
cacgatcacatcctaataatctcgctggtcggcgtaccacccaccacgataccatgtgta
ccgagtgaggtccgcgggtacgtaacgaaccgctcgatttgcgtccaaatgataacaacg
catcacaagcggctcagcgggtaacagacgcacaaagttggattgagccgtttgtccgta
atacaggaacacgaagaaaacggcaaagctcaacaaaatcatcaaaaaaaacatccacac
cccttgaaacactgcgacgccgaacgaggtaataccggcaaagagacagaaagccacccc
aatcgactgctgagaagcgttacaattgtgatcgcagttcttgaacgaaaagttgaaccc
acgcatcgaccgccagagcacggaaatagcatcgttaaaacaatcgaaacaaagttcgta
gtttgcctctagtcggtccgttgcaaggtcggtagcggtatgccaacctcggagcgccac
acgttgctcgttacccggatgaatttcgatcaattcgtcgatacgaacaaagtagtgacg
gagcaggtagccaaaatcgcgaaccggtactgaccgtatctgcaagacataatagtcacg
atgcggtacaaccgaagtcacttcgtcggttaccccgtcagtcaccccttta--------
-ttcgtctcgttggccgcttcgtcagtattaccactgttgccagta--------------
-------------------------------ctcccagtcgtagacgcagtacggaatga
cggtgatgcagttgacccagcatcgacattcatgcctagcgacgacgattgtgacgattg
tacgtttgatacgcgatcgcggctcggatccgtgacaaacgagtcgcgttcaaaatcgtg
ataacggcgcgcgagatccactgccgcgcgaacggcacgctgaatcgtctccggagaatc
actcgcatcatcaggtacaaaatcgcgcaagcagagctgcagtacgctttcggccaacgt
cttcgcgtgaaggtcgcctttcaaatcaaccagtttctccactttttccgctttcttggg
tgagacgaccggctcgaaagtctctggaaattgggtggcatcgaccgaaaagtcgttcat
gttcgcatcttattgggctcgaaacaaagcgggaagacaaaa--aaaaagggaaaagaca
aaaacacctaggtgtacatattgatttctttattg-tttacacattgttctacaggt---
-tttctgg-----------attgttcg--------aatcgtcttacaagttgtacatcat
ttgttttttttgttattttctg--tttttttacatcacatcataccaccaaaaacgcctt
taccggaacctctccaaaaattctcgaaaaatctaaggctctcgtatactcgaacaataa
aaacccgtttcggcttcaaccccgctcacaggtccgttacgagaatcgtcgataccacta
ccatcatcggaatccgattcc---atcatcttgcgacgactctccaactcgtaacgagac
accaacgcatcaaccaaagagacagcggcggcggaaccaggtggccaaagctcagcaacc
agtccaacggatccggacgacccagctgatatcaccgaactaacacaaccagcatcggac
cgcataaccttc---ttcttcaatccctttaacccccacttgtgtccagtcgctccagtt
gctccagtcgttccaattgctccagtc---------------------------------
------------gctccagttgctccagtcgttccagttgctccagttgctccaatagat
ccaccaaagcccctcgatttgagcgaaccgatcctaccggtaccgatcatacaagccgat
ttcgctttaaatccggacgtagagggtttatcgtaatccgataatacggaaaaatccgat
aacaactcgacagacgtcgcaggctgcgcatcaactccagtcgcaaagaaaggcgacgac
acgact---ggatcggcaaaacggactgaccgagtcgatcgaaccgatcgaatgtgatcc
gctagattaccttcccgattagcttgatcgcagaccaaagatgaaccgaccgcagtcaac
acaccaacagatgaagcgatagccgaggatatcggagcgacttgtgcagctggtgtagct
gctgtaattgtagctgctgtagctggtgtagctggtgtggctgctgtaat---tatagct
gctgtagctggtgtagctgctgtagctggtgtagctgctgtagctggtgtagctgctgta
gctggtgtagctggtgtagctgctgtagctggtgtagctggtgtagctggtgtagctgct
gt------------------------------------------aattgtagctgctgta
gctggtgcagctagtgtagctgctggaacggtagctgatgtagctggttcaaaacccgaa
gaccccgtagatcttgaagtccccgaagtgtcaacggacccacagatttctgaagcatca
agtttttttaggttttttgtggctccaaaggttcttgtggtccccgatgattctgcgatc
ccgagaactccactagagacgacggtcccaatcaaactgaactgtt--------------
-------------------------------------------------gtgtaaatggt
gttgaaacc---------------------ggcgtagatggtgttgaaacgggctctacc
aatggtccggacgacgatggaacagtcccactcgcccgactcgtggacgcaccggatgaa
tcgatgcacgaatctcggaaaccgggagctgcagaaaacccaaaagaagaagcaccgacg
aacgagccaaccgacagagtcccaagagagctaagagagccagcagaaccaagaagactg
---cccatctgaccatgctggaggactcgtgtgactcgtgtggcagaaccatcacaaaaa
ctggaaatgtggccgaatatacgtcggtacacccaatcctcgtaattaaaccaacggaga
caaagtccgtctgagaccgccggtaaagtgacaatctcgtgtcgaggcgatttagcggga
aaatggactgctagtttgtaaatgtcttccatgagaacctgctgaccacggtaagacgat
acgctgttagcgacgatcccggctatatcgccctctgcgttcgactgcgtcaaacgaggg
tcagccacacaaaaccacatgttaccgaagagaaagtcaatcgaaccgaccaaattggct
atcaaagttcgcggcgccgaccgaacatacgacacgtagtacaccactcctcgatcgaac
gtgaaagtgaacagcggcacggttgcattttgtttttcgatgtaacacagatcgtcagca
gacacatcttcactcaacaagctcagcagaccatcacccttcgatacgaccaaaatgtta
cggtcgcccagaatatgcgggaccaaatactcgtacgcagcttcaaccgagtcggccgaa
caatttggaccagtgggactatttggtcgacttaacccaattaaactacacaaactagtc
gaaatagtggaattggtcggacttgtaggacgacttgtaagactagttggtggactattc
ggacgagacggacgcgatggactggtcgaccgatccgcgataaaaaacatgtcgggtgct
ataattcgcttgataaaacgcatatcgatcggctcgcaatcaacgacttacaaatttcta
cactttccgtacactttccgatgagtttcctattgcaaacgatcgcactaccaatgttcg
agagacgatagtcgcgcgtcgatgctcgcg-----tcgttccgatatacaacaccaacgt
cgaacgtcgaaaaacaacgtaact----accaacgttcgaagactatggactggaactcg
tt-gtattgcagacttgtatgcgtagcgatctcctcgaaccagaataaatatacgatg-c
gaccatcctatcgcacgttcttatctctcactccttgccccgccgagaactcaatacatg
cgataaacacaataaacgca---------ataaacgcgataaacgagacgagagttccaa
ggaaccgagggtcaaaaaaaacaacgataagaacaataccacaaacgtgactgcgaacgt
gtgataataccgactcaacgagactcgacagtaattacaacgacagcgataaccaaaacg
acgcagattccgatgacaaagcgaatcgacgtgacact-aacgacagaaggacaacgcaa
aacaaaaaaacaagataaaaa--------tataatgagtggaaggggagagagacctaac
aacaacagaaacatgcaagtgagacgtcgacgaaacgggagaaaatct---acatccttc
aaacgttcttcgtacctccacaatgtacatactaaataacgcaaacgcgataaaccgata
accgccaaatgaccgcttacccgctacctacccgtacacgctactacactatcaaccgtt
tggcgcgtgcacggtacgaagtaacaccaccgtgatccgaccactaacaacaacggcgcg
ctacataaactaggatag-----catagtaacaatcgacgataacctctcaactttgatc
cattggttccgtctcacttcgaccttgatcacttcttatcgaatcactctgctttgccat
ttcatcttgcacgtgtcgttggacatccggcaaacctaaacggaacttgtcgatgaactg
atcttgaacgtaattgaacgcctcgatctcgcggatctgccgcatcaaagtctggttttt
caagttgagcgaccgcgtgtgcttttccagattggaaacggcttgatcgatcgtcttaat
gacactactgatagccttccaatctcgatagatgagcgaatcgttcggaaacgcatacgc
gtcttgcaacaagtaaccacctatttgcgaacgcaactcaccgggaatatcactcccgac
cagacgcgttagtgaaccactcgtttcatctaacgtctttaacagattgtcgagagaatc
actcgagtcagcaggaacgcgacgtgccgccaattgagcgtcataacgaaccaacgtaac
acgtagagcgagcgcaacgttgtacggccacacgtgctgatgcgggtgttgcgattgcaa
caaagctaaacgcaagtatggccagtctgacacaaacacgcgtttagccggctccgacgc
atcattgttaacgaagtgcaacaaattatagcgcgaagtcataacgccgaccacgatcag
ccgcctcgatcttaatcgatcggataaactacacgcaaaaccgcgagcccctcgagcgcc
atgacacgatcgtattaatcgagacagtcaaatactcaaacaatcaaattggtcgaaata
ttcctatcgattcgtgaatttctattatag------------------------------
-------------------------------------------agaggaatagttggt--
------aaaaggacaaaatgatcgtcgtaaactatttaatctcttgcatcttgtacattt
attcaaactttattcaaacttttaaac---------------tttctgtcaatacaacat
ttcatatcaaatgtgtttcttcttttcttttggtacccacccaaaccactcctggaaaga
ccactcctggaaagctctacaattgtttcgttaaacagcctttaccatgatgcagctata
ccgccagtcccaccaaaccgaccaacaagtctaatcggccagcttgacgttggtccaaat
ttgcaactgaggtacaatttgacttctgcctttgacgaggtagatgtgagccaagttagc
taacacgaggacaaccttcttgccttggtgaggctccatgcagctgacggtaggtgtgga
ctgcgactcggagagctggataaacatgtgtgggctgagcttgtccggggaaaaatagtc
ggggaacaaacgacgaacgtgtcggttgaaatgatctctcaagatggacaaagacggatc
gatcagattgagcaccttgaatttctgccgggcggtattggtaccacgagactcgccgat
ctcgcaaatcaatgcaacgtggccagtgacgaacatgtagggcaccttgttgaacatggg
ctctggatcagactccatttgggcggcaaactgagggttcggtgtcaccttgatcttgga
gaaaagcagatcgacatcgtggttgaaggggaccaacatgggcacgtggtacgaactctg
gatgttgctggcgatcgacggcgacttgaactgcatacaaatcatgcagatgctagcgaa
caagctgttaaggttgaccaagatgatggaaaggtcgggcagcggaatatcgacacagac
gaactcgttttgattaatggctcgactgtacttcactcgaaacgccgcaaccgcttcgtt
ggtcgtcgtgttcatctggtcctcgggcacgttgttctctcgacaaagtttgcacaaata
ttggtaggcgttgacgtagtacttatccaaaatcatgaagatttggttgaacacacgagc
cgccttcgtgctgttgttctcgaacttgaccaacaactgattttgttt------------
------------------------------------------------------------
------------------------------------------------------------
---------------------------------------------gatgcgcttcaggat
ccaccatccactgtcggccagttggcaaggcaaatcatccagaagcgacagcgcgtcgca
gcagtcggccgaactggccaaaccaaagacgtcgatagtcgggtcgaccggagattcggc
aacatcgaccgaagcgttgatggctgaactggcttgcgaatccatgactactgcactact
ggactactggactactggactactggactactggtacaactggtgcaactggtgcaac--
-------------------------------gtcaatagttgattatcacactgatgagt
atccgctgattgttgcagacgctcgacgattaaagactgtagtagactgctgatggccgt
tgagaacagaagacgcgaaccgacacgacgaacgcgagacgattgtaaaagaaaagtaaa
tgaggagcaacgatgcgcaaatgcgatat-------------------------------
------------------------------------------------------------
------------------------------------------------------------
--------------------------cagtgcaataactggtat-accgaccgtagaaca
cgagaagaagcgtgcgagtcgaatggagtctccagtgagtgtggccgtttatataggacg
agcgctgact---ctcatatcgcgatgatgtcagatggtatcacaaccgttacaccagag
gtcgagccgataaacttatcgttccgtactaacctcaaaaatatattaagaggtgtagac
ggcgtacattatcgtctgataaaatagcgacacatggatatttccgggaaaacgtggaaa
tcgatcatcctcatcgtagtcgtaatcgtcataatcggcttgctgatatggtggttcgtc
tcacggggcagcagcggttccagcggagactcgttgaaaagcgactcgttgaaaagcgat
agtttcggtcagagcggaaactcactaaagtccagcaccgacacctccggaaacgccaga
gctagcggcagcggaggcaacagtctctttgcctgggctagaaagatgatgggtggcggc
gatccagttcccgccgctgaaaccgcaaaggcaggagaatcggcatccaaagcagcaaac
gcgacggctagcaacgcatccagcagcagcgctcacgctaccagcagcgcttaactcgac
cggctgaacgaaacgcgagaagacgggacgcgggaaccgcggactaccagcgg----cta
aagacgatcgacggtatctacgg---------------------------------gtat
ctacgacggtcgtcgac-------------------------------------------
------------------------------------------------------------
------------------------------------------------------------
------------------------------------------------------------
------------------------------------------------------------
------------------------------------------------------------
-----------------------------------------cctcttagcaacggatttc
gttcgttcatccgttc------------gtccgaaccacaacgaacgacggtccgagcca
accgtcgacgcgaaactacgatgcaccgacagacgaacgcaagccgtcagtacatacctg
ctactaccgcggggccgataagaaccgtcgaaagacgtacggtagcacaatcgacgttct
ctagtttggtaacacgcagacaatcctggttgatacagcgg-----------------gc
taacgtgggctaacgatggg-----gtaaaagcgaacggacgaacctacgtggaatacga
ttggaatatgatgagataacgacaaaaggctaaacggatatcggagaaacga-cataaac
aaacgataaaaacggagagctcaacacggaattcg---acaacgcgatcacgtcatacta
gtcgtgcaacaaacttgcaatcgtcttgcaacattcttgcaaccgtcttacaacgttcgg
atatgaagcgaacttgaagcgacttgaaacgaacttgcagcactaccacacgccatacca
cgtaccacgactacacaaccatcatttaacgttaagcagaccaacgagtcagcgaaacgc
tgcgtcggtgagtgcgacaactagacacgtcgtacacatttcgatcggtacaacatgtcg
atcgaaacacccgtctcatattttgccgatcgaacaaataccacaaccaacccaacgagt
caaacaaaaccaagtacaaaaaccgggtgctggtcaaacattgactcgcacctgatctgg
aagaccgtctggaacgcggtcgaatacggtttgtcgctcaactttccgtcatttcccgtg
tatcccgctttcccgccgagcctagctacggcttgtcgatacaccgacccgacttggtct
cactcgtctcacaatagcggcgagactcacttagccgaccaaagagacacaagtgggact
ggtctgtatgcattaatcagtacactcat-------------------------------
------------------------------------------------------------
------------------------------------------------------------
----------aagcacgctgatcggaagcatcctcacatcacttcagtcgctgcttgtcg
acaagaactggttgtgggaaaaaagcgttcgtctcatacacaatatagccgaacacatgg
ccccacaaccgatacgcacctcacccaca-------------------------------
------------------------------------------------------------
------------------------------------------------------------
------------------------------------------------------------
------------------------------------------------------------
------------------------------------------------------------
------------------------------------------------------------
----------------------------------------------tcatcgctaagcta
gca---------------------------------------------------------
------------------------------------------------------------
------------------------------------------------------------
------------------------------------------------------------
------------------------------------------------------------
------------------------------------------------------------
------------------------------------------------------------
------------------------------------------------------------
------------------------------------------------------------
------------------------------------------------------------
------------------------------------------------------------
------------------------------------------------------------
------------------------------------------------------------
-----------------------aaacaatcaccctagtc--------------------
------------------------------------------------------------
------------------------------------------------------------
------------------------------------------------------------
------------------------------------------------------------
------------------------------------------------------------
------------------------------------------------------------
------------------------------------------------------------
------------------------------------------------------------
------------------------------------------------------------
------------------------------------------------------------
------------------------------------------------------------
------------------------------------------------------------
------------------------------------------------------------
------------------------------------------------------------
------------------------------------------------------------
------------------------------------------------------------
------------------------------------------------------------
------------------------------------------------------------
------------------------------------------------------------
------------------------------------------------------------
------------------------------------------------------------
------------------------------------------------------------
------------------------------------------------------------
------------------------------------------------------------
------------------------------------------------------------
------------------------------------------------------------
--------------------actctatcaataagaa------------------------
------------------------------------------------------------
------------------------------------------------------------
------------------------------------------------------------
------------------------------------------------------------
------------------------------------------------------------
------------------------------------------------------------
------------------------------------------------------------
------------------------------------------------------------
------------------------------------------------------------
------------------------------------------------------------
------------------------------------------------------------
------------------------------------------------------------
------------------------------------------------------------
------------------------------------------------------------
------------------------------------------------------------
------------------------------------------------------------
------------------------------------------------------------
------------------------------------------------------------
------------------------------------------------------------
------------------------------------------------------------
------------------------------------------------------------
------------------------------------------------------------
------------------------------------------------------------
------------------------------------------------------------
------------------------------------------------------------
------------------------------------------------------------
------------------------------------------------------------
------------------------------------------------------------
------------------------------------------------------------
-------------------------------------catgtcgaccg------------
------------------------------------------------------------
------------------------------------------------------------
------------------------------------------------------------
------------------------------------------------------------
------------------------------------------------------------
------------------------------------------------------------
------------------------------------------------------------
------------------------------------------------------------
------------------------------------------------------------
------------------------------------------------------------
------------------------------------------------------------
------------------------------------------------------------
------------------------------------------------------------
------------------------------------------------------------
------------------------------------------------------------
-----------------------------------------------------aagatcc
aagataaaaagagagaaataaaaacgacaaaacaaaaaaatgg-aa--------------
------------------------------------------------------------
------------------------------------------------------------
---------------------aaacgcaacataaaa------------------------
-----------------------------------------------------aaac--a
aaaaaacaaacaaaacatcaaaaaacaacaaaacatcaaaaacaa-------aacaaaat
aaaataaagaaaatca--------------------------------------------
------------------------------------------------------------
------------------------------------------------------------
------------------------------------------------------------
------------------------------------------------------------
------------------------------------------------------------
------------------------------------------------------------
------------------------------------------------------------
------------------------------------------------------------
------------------------------------------------------------
------------------------------------------------------------
------------------------------------------------------------
------------------------------------------------------------
------------------------------------------------------------
------------------------------------------------------------
------------------------------------------------------------
------------------------------------------------------------
------------------------------------------------------------
------------------------------------------------------------
------------------------------------------------------------
------------------------------------------------------------
------------------------------------------------------------
------------------------------------------------------------
------------------------------------------------------------
------------------------------------------------------------
------------------------------------------------------------
------------------------------------------------------------
------------------------------------------------------------
------------------------------------------------------------
------------------------------------------------------------
------------------------------------------------------------
------------------------------------------------------------
------------------------------------------------------------
------------------------------------------------------------
------------------------------------------------------------
------------------------------------------------------------
------------------------------------------------------------
------------------------------------------------------------
------------------------------------------------------------
------------------------------------------------------------
------------------------------------------------------------
------------------------------------------------------------
------------------------------------------------------------
------------------------------------------------------------
------------------------------------------------------------
------------------------------------------------------------
------------------------------------------------------------
------------------------------------------------------------
------------------------------------------------------------
------------------------------------------------------------
------------------------------------------------------------
------------------------------------------------------------
------------------------------------------------------------
------------------------------------------------------------
[truncated: 3,532,793 more chars]
