# Supplementary material for: Data mining reveals tissue-specific expression and host lineage-associated forms of Apis mellifera filamentous virus
Source: PeerJ. 2023 Nov 14;11:e16455. doi: 10.7717/peerj.16455 (PMC10655722; doi:10.7717/peerj.16455)
Supplement: Supplemental Information 15 — 241 concatenated alignments, grouped by ORF name and secondarily by a label indicating whether the ORF appears to be evolutionarily conserved in the six genomes, i.e., “passed”, “failed”, or “indeterminate”. [file peerj-11-16455-s015.fas]

>passed_gp001_check
atggtccgcgataaaaagtcgacggatacacctcctctcgccgctcgtccgtctggaccg
actcttcgtgaacgacgggttcgactgttcgaacctacttcagacgttcaccaagtcggt
gttcgagccgaacggcgcgcagaagtacgacgcgctctactggatagcgatgctgagatg
tcgcctcgaaagcgtcgagcgattgcacgtgctggatgtgtgtcggaacagcctgtcgaa
ccacgcgctgtccctgtatacaacgttgcgccagctcggacgggacgatgccgacgggag
tctggcgacggaactagtggtgttcgacgagtcgagcttcttcgtcgacgcgagtctggt
tcgcaagatccgagagttcgagtcgaaccgcggtctgaaagcgaacaagtacacccgcga
cacgatagaaacgactcgcgagaagaacaa---gtcggctccgaaaatactgaacatgct
gcactaccactttttcccgtacatcatactgtgcgaggcgggctggaaaacgatggccag
tctgttgacgtggcgcgacacgaagaacacagcgaagctgctgcaacgcgacacgatgag
cgaactgactctgcgagccttgatgacgaaaatcaactcacaggaagtaacagacaaaac
gacgaacagcacgaccaacacgatcaacaaaacgatcaacaacatgatccgcaacacgat
cgacaacacgatcaacaacac---------gatcaacaacaagacaaacaccaaaacgag
cgacgagacgaacgaaaagacgagcgacaagacgaacaacaagacgaacgacgagaagag
cgacaagacgaacgacaagaagaacaacaagacgagcgacgagacgagcgacaagacgag
cgacgaaacgagcgacaagacgaacgacgaaacgagcgaccagacgagcgacaagacgaa
cgactagacgaacgacaagacgaacgacaagacgaacgacaagacgaacgacaatatgag
aaa---atcgaacgaccgattgaaaaagacgaacaacgagaagaacgaagagaaaaacaa
caaaacgaccaaagagaacaacgaaacgaccaacgagaacgacgaaacgaccaaagagaa
caacgaaacgaccaacaagaacaacgaaacgaccaacaagaacaacgaaacgaccaacga
gaacaacgaaacgaccactacaaccaaggtggactagacgaaagacgagaagaccgc---
acacacctaacgaccaactccgatacggaggacacgatcgagattcgacttcacgttagc
caccacagtctttcagtagaccataatctgtcttgtgatacgtgcaccaagagcaatcaa
actgctgaaccaactcacaacagtaccactccggaccgagaagaaggcgagattatggag
accgacgaacaaaacgatcagaaacgcgacgatcaaaaacacaatgaccgcaccacgaac
caaaaccgcgtcgacagtcgaacgaacgaactactaaacaaccaacccaacaaccaaccc
------------------------------------------------------------
------------------------------------------------------------
---------------------------------------------aacaatcaa------
------------------------------------------------------------
------------------cccgcacaaagaccaattcgcatcaattacgttacgaccatt
gtacgcgatcgtggagcttctcgtacaaacgaacaaccacacgagagtacgagaccacct
tcgtcaaaaccaataccgaatgtccaaccgaacgtctcaatactcaaaccgatctcgcac
cgcaaaagcgaaacacccacgcgagacaaaaatggagcaactggtacgacgaccgagatg
aaaaaaacgaacgcgagggacgcaaacgacgcaaactctacacactatacaaacaatcca
aacaatacacaccacacaaacaatacgaac------------------------------
---------------------aatacaaactatacgaacgagaactgcggattaaccgga
ccgaacaac------------aaagttcctagtgacacaaaagtcgcatacacaccgcca
tacatatcatcactgtactcgcgacaccgacaaaattacgaaaacaacgatgataccatc
acgccggccgatcgaagagatgagagtcgcagtagtgtcttcaatatgggcaacgtcagc
aacaatagtagcatgtccggtgtcaactatatagacaactcccgcggcggcggtggacac
aatcgaccccgattcgccagcgcgttcgaacgtcttttttctcggcctctacaagtcata
catcaaccacgaaatcctagccgttacatctcacagtttaccgctaattctccgttacgc
catcaa------tacaccggacaactgtacaacccgtacagtaccactcaacacaaccaa
catatccagcataac---------cagcataaccaacacaac------------------
---------caacataatcagcataataaccaacaacacaaccagcaa---aaccaacaa
cgcaaccagcaacacaaccagcaacacaaccagcaa---------------aaccaacaa
cacagccagcaacacagccagcaacacattcaacaacacaaccaatacaatcaccaacac
aaccaacagaaccaaaacagttactatccgtacgcaatccgtccaatgaga---caaaac
cggaacaacaacacgtcgtacaacccgtacggcacagcatactcgtcatccactgtgtac
actcgagcgaacagctcgtttcatctccgaccaaaggcctgtggggcgtacagtcactac
cacatctgcacgcacaactgtgcgaccagaaacacgcgacagaatgcgtcaaccaactcc
agcaacgagtttcataataggtcggacgactgtccgattatcaagagaattccagccaga
ctttcaaccaagattccagtcaagactccaaccaaaacc------aaaactataaacaaa
ggtccgaacaaaactctgaacaaaacgccaactaaaacaaccaccaacccaaccgacgaa
acaaacgttgcaacgatcaacgaaaagacacccgaaacgatcgctgaaaaaatcaaaaga
cgatacgaccgcgagacacgagagaagagagaacagaacattaaaccgaaactagcaaaa
cggaccgaaaatccggaatcaaccgagacgttatcaacaagcccaccaacaacaccaaca
gaaccaagtgaacgaagagaaccaacaaaaccggacgaacca------------------
------------------------------------------------------------
------------------------------------------------------------
------------------------------------------------------------
------------------------------------------------------------
------------------------------------------------------------
------------------------------tccggttcgtcgactcaaccggcagaatct
---------------actccaccaactactccactaactactccaatacaacagataccg
ccgtcaccaacggaacgaccaacaagaagaccaacaagaaaaccaacaagattaccaaaa
ccatcaaagtcgaacaggaagaacaagaaaaacaaagctaccaccaaaaacaacaacagc
---gttgccgccaacaccagcgcgagcaccaacatgaacgaagacgcgaacgccgcaccg
ccgaccgcgccaaccgccacaaca---------gagaccggaggaacctcgtcggcc---
---agcgacaacgctcgcgccgtcatcgcgtcccaagagcgaatgaggacccatactcca
cgggtgaatcttggcgaaacgagccgaccagct
>passed_gp001_NC_027925.1
atggtccgcgataaaaagtcgacggatacacctcctctcgccgctcgtccgtctggaccg
actcttcgtgaacgacgggttcgactgttcgaacctacttcagacgttcaccaagtcggt
gttcgagccgaacggcgcgcagaagtacgacgcgctctactggatagcgatgctgagatg
tcgcctcgaaagcgtcgagcgattgcacgtgctggatgtgtgtcggaacagcctgtcgaa
ccacgcgctgtccctgtatacaacgttgcgccagctcggacgggacgatgccgacgggag
tctggcgacggaactagtggtgttcgacgagtcgagcttcttcgtcgacgcgagtctggt
tcgcaagatccgagagttcgagtcgaaccgcggtctgaaagcgaacaagtacacccgcga
cacgatagaaacgactcgcgagaagaacaannngtcggctccgaaaatactgaacatgct
gcactaccactttttcccgtacatcatactgtgcgaggcgggctggaaaacgatggccag
tctgttgacgtggcgcgacacgaagaacacagcgaagctgctgcaacgcgacacgatgag
cgaactgactctgcgagccttgatgacgaaaatcaactcacaggaagtaacagacaaaac
gacgaacagcacgaccaacacgatcaacaaaacgatcaacaacatgatccgcaacacgat
cgacaacacgatcaacaacannnnnnnnncgatcaacaacaagacaaacaccaaaacgag
cgacgagacgaacgaaaagacgagcgacaagacgaacaacaagacgaacgacgagaagag
cgacaagacgaacgacaagaagaacaacaagacgagcgacgagacgagcgacaagacgag
cgacgaaacgagcgacaagacgaacgacgaaacgagcgaccagacgagcgacaagacgaa
cgactagacgaacgacaagacgaacgacaagacgaacgacaagacgaacgacaatatgag
annnaaatcgaacgaccgattgaaaaagacgaacaacgagaagaacgaagagaaaaacaa
caaaacgaccaaagagaacaacgaaacgaccaacgagaacgacgaaacgaccaaagagaa
caacgaaacgaccaacaagaacaacgaaacgaccaacaagaacaacgaaacgaccaacga
gaacaacgaaacgaccactacaaccaaggtggactagacgaaagacgagaagaccgc---
acacacctaacgaccaactccgatacggaggacacgatcgagattcgacttcacgttagc
caccacagtctttcagtagaccataatctgtcttgtgatacgtgcaccaagagcaatcaa
actgctgaaccaactcacaacagtaccactccggaccgagaagaaggcgagattatggag
accgacgaacaaaacgatcagaaacgcgacgatcaaaaacacaatgaccgcaccacgaac
caaaaccgcgtcgacagtcgaacgaacgaactactaaacaaccaacccaacaaccaaccn
nnnnnnnnnnnnnnnnnnnnnnnnnnnnnnnnnnnnnnnnnnnnnnnnnnnnnnnnnnnn
nnnnnnnnnnnnnnnnnnnnnnnnnnnnnnnnnnnnnnnnnnnnnnnnnnnnnnnnnnnn
nnnnnnnnnnnnnnnnnnnnnnnnnnnnnnnnnnnnnnnnnnnncaacaatcnnnnnnnn
nnnnnnnnnnnnnnnnnnnnnnnnnnnnnnnnnnnnnnnnnnnnnnnnnnnnnnnnnnnn
nnnnnnnnnnnnnnnnaacccgcacaaagaccaattcgcatcaattacgttacgaccatt
gtacgcgatcgtggagcttctcgtacaaacgaacaaccacacgagagtacgagaccacct
tcgtcaaaaccaataccgaatgtccaaccgaacgtctcaatactcaaaccgatctcgcac
cgcaaaagcgaaacacccacgcgagacaaaaatggagcaactggtacgacgaccgagatg
aaaaaaacgaacgcgagggacgcaaacgacgcaaactctacacactatacaaacaatcca
aacaatacacaccacacaaacaatacgaacnnnnnnnnnnnnnnnnnnnnnnnnnnnnnn
nnnnnnnnnnnnnnnnnnnnnaatacaaactatacgaacgagaactgcggattaaccgga
ccgaacannnnnnnnnnnnacaaagttcctagtgacacaaaagtcgcatacacaccgcca
tacatatcatcactgtactcgcgacaccgacaaaattacgaaaacaacgatgataccatc
acgccggccgatcgaagagatgagagtcgcagtagtgtcttcaatatgggcaacgtcagc
aacaatagtagcatgtccggtgtcaactatatagacaactcccgcggcggcggtggacac
aatcgaccccgattcgccagcgcgttcgaacgtcttttttctcggcctctacaagtcata
catcaaccacgaaatcctagccgttacatctcacagtttaccgctaattctccgttacgc
catcaannnnnntacaccggacaactgtacaacccgtacagtaccactcaacacaaccaa
catatccagcataaccannnnnnnnngcataaccaacacaaccannnnnnnnnnnnnnnn
nnnnnnnnnnnacataatcagcataataaccaacaacacaaccagcaannnaaccaacaa
cgcaaccagcaacacaaccagcaacacaaccagcaannnnnnnnnnnnnnnaaccaacaa
cacagccagcaacacagccagcaacacattcaacaacacaaccaatacaatcaccaacac
aaccaacagaaccaaaacagttactatccgtacgcaatccgtccaatgaga---caaaac
cggaacaacaacacgtcgtacaacccgtacggcacagcatactcgtcatccactgtgtac
actcgagcgaacagctcgtttcatctccgaccaaaggcctgtggggcgtacagtcactac
cacatctgcacgcacaactgtgcgaccagaaacacgcgacagaatgcgtcaaccaactcc
agcaacgagtttcataataggtcggacgactgtccgattatcaagagaattccagccaga
ctttcaaccaagattccagtcaagactccaaccaaaacnnnnnncaaaactataaacaaa
ggtccgaacaaaactctgaacaaaacgccaactaaaacaaccaccaacccaaccgacgaa
acaaacgttgcaacgatcaacgaaaagacacccgaaacgatcgctgaaaaaatcaaaaga
cgatacgaccgcgagacacgagagaagagagaacagaacattaaaccgaaactagcaaaa
cggaccgaaaatccggaatcaaccgagacgttatcaacaagcccaccaacaacaccaaca
gaaccaagtgaacgaagagaaccaacaaaaccggacgaaccannnnnnnnnnnnnnnnnn
nnnnnnnnnnnnnnnnnnnnnnnnnnnnnnnnnnnnnnnnnnnnnnnnnnnnnnnnnnnn
nnnnnnnnnnnnnnnnnnnnnnnnnnnnnnnnnnnnnnnnnnnnnnnnnnnnnnnnnnnn
nnnnnnnnnnnnnnnnnnnnnnnnnnnnnnnnnnnnnnnnnnnnnnnnnnnnnnnnnnnn
nnnnnnnnnnnnnnnnnnnnnnnnnnnnnnnnnnnnnnnnnnnnnnnnnnnnnnnnnnnn
nnnnnnnnnnnnnnnnnnnnnnnnnnnnnnnnnnnnnnnnnnnnnnnnnnnnnnnnnnnn
nnnnnnnnnnnnnnnnnnnnnnnnnnnnnntccggttcgtcgactcaaccggcagaatcn
nnnnnnnnnnnnnntactccaccaactactccactaactactccaatacaacagataccg
ccgtcaccaacggaacgaccaacaagaagaccaacaagaaaaccaacaagattaccaaaa
ccatcaaagtcgaacaggaagaacaagaaaaacaaagctaccaccaaaaacaacaacagc
gtnnntgccgccaacaccagcgcgagcaccaacatgaacgaagacgcgaacgccgcaccg
ccgaccgcgccaaccgccacaacnnnnnnnnnagagaccggaggaacctcgtcggccnnn
nnnagcgacaacgctcgcgccgtcatcgcgtcccaagagcgaatgaggacccatactcca
cgggtgaatcttggcgaaacgagccgaccagct
>passed_gp001_OK392616.1
atggtccgcgataaaaagtcgacggatacacctcctctcgccgctcgtccgtctggaccg
actcttcgtgaacgacgggttcgactgttcgaacctacttcagacgttcaccaaatcggt
gttcgagccgaacggcgcgcagaagtacgacgcgctctactggatagcgatgctgagatg
tcgcctcgaaagcgtcgagcgattgcacgtgctggatgtgtgtcggaacagcctgtcgaa
ccacgcgttgtccctgtatacaacgttgcgccaactcggacgggacgatgccgacgggag
tctggcgacggaactagtggtgttcgacgagtcgagcttcttcgtcgacgcgagtctggt
tcgcaagatccgagagttcgagtcgaaccgcggtctgaaagcgaacaagtacacccgcga
cacgatcgaaacgactcgcgagaagaacaacaagtcggcgccgaaaatactgaacatgct
gcactaccactttttcccgtacatcatactgtgcgaggcgggctggaaaacgatggccag
tctgttaacgtggcgcgacacgaagaacacagcgaagctgctacaacgcgacacgatgag
cgaactgactctgcgagccttgacgacgaaaatcaactcgtcggaagcaacagaagaaaa
gacgaacaacacgaccatcacgaccaacaaaacgatcaacaacacgatcaacaacacgat
caacaacacgatcaacaacannnnnnnnncgatcaacaacacgacaaacaccaaaacgag
cgacgagacgaacgacaagacgagcgacaagacgaacgacaagacgagcgacaagacgag
cgacaagacgagcgacaagacgagcgacaagacgagcgacaagacgagcgacaagacgag
cgacaagacgagcgacaagacgaacgacgaaacgagcgatgggacaagcgacaagacgaa
cgacaagaacaacgacaagacgagcgacaagacgagcgacaagacgagcgacaagacgag
cgacaagacgagcgacnnnnnnnnnaagacgagcgacaagacgaacgaagagaannncaa
cgaaacgaccaacgagaacaacgaagcgaccaacgagaacaacgaaacgaccaacgaaaa
caacgagaagaacaagaaaaacaacgaaacgaccaacgagaacaacgaaacgaccaacga
gaacaacgaaacgaccaatacaaccaagatggacaagacgaaagacgagaagaccgc---
acacaactaacgaccaactctgatacggaggacacgatcgacattcgacttcatgttagc
caccacagtttttcaccagaccaaaatctgtcttgtgacacatgcaccaagaacaatcaa
acagctgaaccaactcacaaccgttccactccggaccgagaggaaggcgagattatagag
accgacgaacaaaacgatcagaaacacgacgataaaaaacacaacgaccgcaccacgaac
caaaaccgcgtcgacagtcgattgaacaaactactaaacaaccaacccaacaaccaaccn
nnnnnnnnnnnnnnnnnnnnnnnnnnnnnnnnnnnnnnnnnnnnnnnnnnnnnnnnnnnn
nnnnnnnnnnnnnnnnnnnnnnnnnnnnnnnnnnnnnnnnnnnnnnnnnnnnnnnnnnnn
nnnnnnnnnnnnnnnnnnnnnnnnnnnnnnnnnnnnnnnnnnnncaacaatcnnnnnnnn
nnnnnnnnnnnnnnnnnnnnnnnnnnnnnnnnnnnnnnnnnnnnnnnnnnnnnnnnnnnn
nnnnnnnnnnnnnnnnaaaccgcacaaagaccaattcgcatcaattacgttacgaccatt
gtacgcgatcgtggagcttctcgtacaaacgaacaaccacacgagagtacgagaccacct
tcgtcaaaaccaataccgaatgtccaaccgaacgtctcaatactcaaaccgatctcgcac
cgcaaaagcgaaacacccacgcgagacaaaaatggagcaactggtacgacgaccgagatg
aaaaaaacgaacgcgagggacgcaaacgacacaaactctacacactatacaaacaatcca
aacaatacacaccacacaaacaatacgagcnnnnnnnnnnnnnnnnnnnnnnnnnnnnnn
nnnnnnnnnnnnnnnnnnnnnaatacaaactatacgaacgagaactgcggattaaccgga
ccgagcannnnnnnnnnnnacaaagttcctagtgacacaaaagtcgcatacacaccgcca
tacatatcannnctgtcctcgcgacaccgacaaaattacgaaaacaacgatgataccatc
acacaggccgatcgaagagatgagagtcgcaatagtgtcttcaatatgggcaacgtcagc
aacaatagtagcatgtccggtgtcaactatatagacaactcccgcagcggcggtggacac
aatcgaccccgattcgccagcgcgttcgaacgtcttttttctcggcctctacaagtgata
catcaaccacgaaatcctagccgttacatctcacagtttaccgctaattctccgttacgc
catcaannnnnntacaccagacaactgtacaacccgtacagtaccactcaacacaaccaa
catatccagcataaccannnnnnnnngcataaccaacacaaccannnnnnnnnnnnnnnn
nnnnnnnnnnnacataatcagcataataaccaacaacacaaccagcaannnaaccaacaa
cacaaccagcaacacaaccagcaacacaaccagcaannnnnnnnnnnnnnnaaccaacaa
cacaaccagcaacacagccagcaacacattcaacaacacaaccaatacaatcaccaacac
aaccaacagaaccaaaacagttactatccgtacgcaatccgtccaatgaga---caaaac
cggaacaacaacacgtcgtacagcccgtacggcacagcatactcgtcatccactgtgtac
actcgagcgaacagctcgtttcatctccgaccaaaggcctgtggggcgtacagtcactac
cacatctgcacgcacaactgtgcgaccagaaacacgcgacagaatgcgtcaaccaactcc
agcaacgagtttcataataggtcggacgactgtccgattatcaagagaattccagccaga
ctttcaaccaagattccagtcaagactccaaccaaaacnnnnnncaaaactataaacaaa
ggtccgaacaaaactctgaacaaaacaccaactaaaacaaccaccaacccaaccgacgaa
acgaacgttgcaacgatcaacgaaaagacacccgaaacgatcgctgaaaaaatcaaaaga
cgatacgaccgcgagacacgagagaagagagaacagaacattaaaccgaaactagcaaaa
cggaccgaaaatccggaatcaaccgagacgttatcaacaagcccaccaacaacaccaaca
gaacctagtgaacgaagagaaccaacaaaaccggacgagccannnnnnnnnnnnnnnnnn
nnnnnnnnnnnnnnnnnnnnnnnnnnnnnnnnnnnnnnnnnnnnnnnnnnnnnnnnnnnn
nnnnnnnnnnnnnnnnnnnnnnnnnnnnnnnnnnnnnnnnnnnnnnnnnnnnnnnnnnnn
nnnnnnnnnnnnnnnnnnnnnnnnnnnnnnnnnnnnnnnnnnnnnnnnnnnnnnnnnnnn
nnnnnnnnnnnnnnnnnnnnnnnnnnnnnnnnnnnnnnnnnnnnnnnnnnnnnnnnnnnn
nnnnnnnnnnnnnnnnnnnnnnnnnnnnnnnnnnnnnnnnnnnnnnnnnnnnnnnnnnnn
nnnnnnnnnnnnnnnnnnnnnnnnnnnnnntccggttcgtcgactcaaccggcagaatcn
nnnnnnnnnnnnnntactccaccaactactccactaactactccaatacaacagataccg
ccgtcaccaacggaacgaccaacaagaagaacaacaagaaaaccaacaagattaccaaaa
ccatcaaagtcgaacaggaagaacaagaaaaacaaagctaccaccaaaaacaacaacagc
gtnnntgccgccaacaccagcgcgagcaccaacatgaacgaagacgcgaacgccgcaccg
ccgaccgcgccaaccgccacaacnnnnnnnnnagagaacggaggaacctcgtcggccnnn
nnnagcgacaacgctcgcgccgtcatcgcgtcccaagagcgaatgaggacccacactcca
cgggtgaatcttggcgaaacgagccgaccagct
>passed_gp001_SRR11471417
atggtccgcgataaaaagtcgacggatacacctcctctcgccgctcgtacgtctggaccg
actcttcgtgaacgacgggttcgactgttcgaacctacttcagacgttcaccaagtcggt
gttcgaaccgaacggcgcgcagaagtacgacgcgctctactggatagcgatgctgagatg
tcgcctcgaaagcgtcgagcgattgcacgtgctggacgtgtgtcggaacagcctgtcgaa
tcacgcactgtccctgtacacaacgctgcgccagctcggacgggacgatgccgacgggag
tctggcgacggaactagtggtgttcgacgagtcgagcttcttcgtcgacgcgagtctggt
tcgcaagatccgggagttcgagtcgaaccgcggtctgaaagcgaacaagtacacccgcga
cacgatcgaaacgacacgcgagaagaacaacaagtcggctccgaaaatactgaacatgct
gcactaccactttttcccgtacatcatactgtgcgaagcgggctggaaaacgatggccag
tctgttgacatggcgcgacacgaagaacacagcgaagctgctgcgacgcgacgcgatgag
cgaactgactctgcgagccttgatgacgaaaatcaactcgccggaattaacagacaaaac
gatgaacagcacgaccagcacgaacaacaacacgatcaacaacacgatcaacaacacgat
caacaacacgatcaacaacaaaatcaaaacaatcaacaacaagacaaacgcaaaaacgag
caacgagacgaacgacaagacgaacgacaagacgaacgacgagacgaacgacgagacgaa
cgacgagacgaacaacaagacgaacgacgagacaaacgacgagacgaacgacgagacaaa
cgacgagacgaacgacaagacgaacaacaagacgagcgacaaaacgagcgacaagacgaa
cgacaagacgagcnnnnnnnnnnnnnnnnnnnnnnnnnnnnnnnnnnnnnnnnnnnnnnn
nnnnaaatcgaacgaccaattggaaaagacgaacgacgagaagaacgaagagaannnnnn
nnnnnnnnnnnnnnnnnnnnnnnnnnnnnnnnnnnnnnnnnnnnnnnnnnnnnnnnnnnn
nnnnnnnnnnnnnnnnnnnnnnnnnnnnnnnnnnnnnnngaacaacgaaacgaccaacga
gaacaactaaacgaccaatacaaccaagacggacgagacgaaagacgagaagaccacaac
acacaactaacggccaactccgatacggaggacacgatcgacattcgacttcatgttagc
caccacagtctttcaccggaccaaaatctgtcttgtgacacgtgcgccaagaacgatcaa
accgctgaaccaactcccaaccgtactactccggaccgagaggaaggcgagattatggag
accgacgaacaaaacgatcagaaacacgacgatcaaaaacacaacgaccgcaccacgaac
cagaaccgcgtcgacagtcaatcgaacaaactgctaaacaaccaacccaacaaccaacnn
nnnnnnnnnnnnnnnnnnnnnnnnnnnnnnnnnnnnnnnnnnnnnnnnnnnnnnnnnnnn
nnnnnnnnnnnnnnnnnnnnnnnnnnnnnnnnnnnnnncaacgaccgcaccacgaaccag
aaccgcgtcgacagtcaatcgaacaaactgctaaacaaccaacccaacaaccaacccaac
aaccaacccaacaaccaacccaacaaccaacccaacaaccaacccaacaaccaacccaac
aaccaacgcaacaatcaacccgcaccaagaccaattcgtatcagttacgttacgaccatt
gtacgcaatcgtggagcttctcgtacaaacgaacaaccaaacgagagtacaagaccacct
tcgtcaaaaccaataccgaatgcgcaaccgaacgtctcaatactcaaaccgatctcgcat
cgcaaaaatgaaacacccacgagagacaaaaatggagcgactggtacgacgaccacgatg
gaaaaaacgaacgcgagagacaaaagcgacacgaactctacacaccatacaaacaatacg
aacnnnnnnnnnnnnnnnnnnnnnnnnnnnnnnnnnnnnnnnnnnnnnnnnnnnnnnnnn
nnnnnnnnnnnnnnnnnnnnnaatgcaaaccatacaaacgagaactgcggattaactggc
ccgagtactggtccgagtaacaaagttcctagcgacacaagagtcgcatacgcaccgccg
tacgtatcannnctgtactcgcgacaccgacaaaattacggaaacaacgatnnnatcgcc
acaccggcggatcgaagagatgagagtcaaaatagtgtcttcaacgtgagcagtatcagc
aataataatagcatgaccggtgtcaccaatatagacaactcccgcagcagcggtggacac
agtcgaccccgattcgccagcgcgttcgaacgtcttttttctcggcctctacaagtgata
caccaaccacgaaatcctagccgttacatctcgccgtttaccgctaatcctccgttacgc
catcaacaaaaatacaccggacaactgtacaactcgtacaataacactcaacacaaccaa
cataatcaacataaccannnnnnnnnacataaccaacataaccannnnnnnnnnnnnnnn
nnnnnnnnnnnacataaccagcataataaccaacaacacaaccagcaannnnnnnnnnnn
nnnnnnnnnnnnnnnnnnnnnnnnnnnnnnnnnnnnnnnnnnnnnnnnnnnnnnnnnnnn
cacagccaacaacacagccagcaacacattcaacaacacaaccaatacaaccaacagcac
aaccaacagaaccaaaacaattactatccgtacgcgatccgcccaatgaga---caaaac
cgaaacaacannncgtcgtacagcccgtacggcacggcatactcgtcgtccactgtgtac
actcgagcgaacagctcgtttcgactccgaccaaagacctgtggggcgtacagtcactac
cacatctgcacgcacaactgcgcgaccagaaacgcgcgacagaatgcgtcaaccaactcc
tacaacgagtttcataacacgtcggacgaatgtccgattatcaggagaattccagccaaa
ctttcatccaagattccagtcaagactccaaccaaaactacgaacaaagatccgaacaaa
actctgaacaaaacaccaaacaaaacaccaactaaaacgatcgccaacccgaccgacgaa
acaaacgttgcaacgatcaacgaaaagacgcccgaaacgatcgcgaaaaaaatcaaaaga
cgatacgaccgcgagacacgagagaagagagaacaaaacatcaaaacgaaactagcaaaa
cggaccgaaaatacggaatcaaccgaaacgttatcaacaactcgaccaacaacaccaaca
gaaccaagtgaacaaaaagaaccagcaaaaccgagcgagccaaaggaaaccgtggaaaca
aaagcgaaaacagagaaacccacaggaaaaccaannnnnnnnnnnnnnnnnnnnnnnnnn
nnnnnnnnnnnnnnnnnnnnnnnnnnnnnnnnnnnnnnnnnnnnnnnnnnnnnnnnnnnn
nnnnnnnnnnnnnnnnnnnnnnnnnnnnnnnnnnnnnnnnnnnnnnnnnnnnnnnnnnnn
nnnnnnnnnnnnnnnnnnnnnnnnnnnnnnnnnnnnnnnnnnntagaaaattctaccggc
cggccagagacacaacctgggacggtgagaccgattccgcttacaccaccaacgatacca
tcaagccaaccgtcgagtcaaacgagaccatccggttcgtcgattccaccaacagaatcg
tnnnnnnnnnnnnnnnnnnnnnnnnctactccactacctactccaatacaacagatacca
ctgccaccaacgnnnnnnnnnnnnnnnnnnnnnnnnagaagaccaacaagattaccgaaa
ccatcaaagtcgaacagaaagaacaagaaaaacaaagctacggccaaaaacaacaacagc
atgaacgacgccaacaccagcgcgatcaccaacatgaacgaagacgcgaacgccgcaccg
ccgaccgagccacccgcatcaacnnnnnnnnnggagaccgcaggaaccacgtcggccnnn
nnnagcgataacgctcgcgccgtcatcgcgtcccaagagcgaatgaggacccacactcca
cgggtgaatcttggcgaatcgggcggaccagct
>passed_gp001_SRR11471661
atggtccgcgataaaaagtcgacggatacacctcctctcgccgctcgtacgtctggaccg
actcttcgtgaacgacgggttcgactgttcgaacctacttcagacgttcaccaagtcggt
gttcgaaccgaacggcgcgcagaagtacgacgcgctctactggatagcgatgctgagatg
tcgcctcgaaagcgtcgagcgattgcacgtgctggacgtgtgtcggaacagcctgtcgaa
ccacgcactgtccctgtacacaacgctgcgccagctcggacgggacgatgccgacgggag
tctggcgacggaactagtggtgttcgacgagtcgagcttcttcgtcgacgcgagtctggt
tcgcaagatccgggagttcgagtcgaaccgcggtctgaaagcgaacaagtacacccgcga
cacgatcgaaacgacacgcgagaagaacaacaagtcggctccgaaaatactgaacatgct
gcactaccactttttcccgtacatcatactgtgcgaagcgggctggaaaacgatggccag
tctgttgacatggcgcgacacgaagaacacagcgaagctgctgcgacgcgacgcgatgag
cgaactgactctgcgagccttgatgacgaaaatcaactcgccggaattaacagacaaaac
gatgaacagcacgaccagcacgaacaacaacacgatcaacaacacgatcaacaacacgat
caacaacacgatcaacaacaaaatcaaaacaatcaacaacacgacaaacgcaaaaacgag
caacgagacgaacaacgaaacgaacgacgagacgaacgaaaagaagaacgacgagacgaa
cgacaagacgaacaacaagacgaacgacgagacaaacgacgagacgaacgacgagacaaa
cgacgagacgaacgacaagacgaacaacaagacgagcgacaaaacgagcgacaagacgaa
cgacaagacgagcnnnnnnnnnnnnnnnnnnnnnnnnnnnnnnnnnnnnnnnnnnnnnnn
nnnnaaatcgaacgaccaattggaaaagacgaacgacgagaagaacgaagagaannnnnn
nnnnnnnnnnnnnnnnnnnnnnnnnnnnnnnnnnnnnnnnnnnnnnnnnnnnnnnnnnnn
nnnnnnnnnnnnnnnnnnnnnnnnnnnnnnnnnnnnnnngaacaacgaaacgaccaacga
gaacaactaaacgaccaatacaaccaagacggacgagacgaaagacgagaagaccacaac
acacaactaacggccaactccgatacggaggacacgatcgacattcgacttcatgttagc
caccacagtctttcaccggaccaaaatctgtcttgtgacacgtgcgccaagaacgatcaa
accgctgaaccaactcccaaccgtactactccggaccgagaggaaggcgagattatggag
accgacgaacaaaacgatcagaaacacgacgatcaaaaacacaacgaccgcaccacgaac
cagaaccgcgtcgacagtcaatcgaacaaactgctaaacaaccaacccaacaaccaacan
nnnnnnnnnnnnnnnnnnnnnnnnnnnnnnnnnnnnnnnnnnnnnnnnnnnnnnnnnnnn
nnnnnnnnnnnnnnnnnnnnnnnnnnnnnnnnnnnnnnnnnnnnnnnnnnnnnnnnnnnn
nnnnnnnnnnnnnnnnnnnnnnnnnnnnnnnnnnnnnnnnnnnncaacaaccaacacaac
aaccaacccaacaaccaacccaacaaccaacccaacaaccaacccaacaaccaacccaac
aaccaacgcaacaatcaacccgcaccaagaccaattcgtatcagttacgttacgaccatt
gtacgcaatcgtggagcttctcgtacaaacgaacaaccaaacgagagtacaagaccacct
tcgtcaaaaccaataccgaatgcgcaaccgaacgtctcaatactcaaaccgatctcgcat
cgcaaaaatgaaacacccacgagagacaaaaatggagcgactggtacgacgaccacgatg
gaaaaaacgaacgcgagagacaaaagcgacacgaactctacacaccatacaaacaatacg
aacnnnnnnnnnnnnnnnnnnnnnnnnnnnnnnnnnnnnnnnnnnnnnnnnnnnnnnnnn
nnnnnnnnnnnnnnnnnnnnnaatgcaaaccatacaaacgagaactgcggattaactggc
ccgagtactggtccgagtaacaaagttcctagcgacacaagagtcgcatacgcaccgccg
tacgtatcannnctgtactcgcgacaccgacaaaattacggaaacaacgatnnnatcgcc
acaccggcggatcgaagagatgagagtcaaaatagtgtcttcaacgtgagcagtgtcagc
aataataatagcatgaccggtgtcaccaatatagacaactcccgcagcagcggtggacac
agtcgaccccgattcgccagcgcgttcgaacgtcttttttctcggcctctacaagtgata
caccaaccacgaaatcctagccgttacatctcgccgtttaccgctaatcctccgttacgc
catcaacaaaaatacaccggacaactgtacaactcgtacaataacactcaacacaaccaa
cataatcaacataaccannnnnnnnnacataaccaacataaccannnnnnnnnnnnnnnn
nnnnnnnnnnnacataaccagcataataaccaacaacacaaccagcaannnnnnnnnnnn
nnnnnnnnnnnnnnnnnnnnnnnnnnnnnnnnnnnnnnnnnnnnnnnnnnnnnnnnnnnn
cacagccaacaacacagccagcaacacattcaacaacacaaccaatacaaccaacagcac
aaccaacagaaccaaaacaattactatccgtacgcgatccgcccaatgaga---caaaac
cgaaacaacannncgtcgtacagcccgtacggcacggcatactcgtcgtccactgtgtac
actcgagcgaacagctcgtttcgactccgaccaaagacctgtggggcgtacagtcactac
cacatctgcacgcacaactgcgcgaccagaaacgcgcgacagaatgcgtcaaccaactcc
tacaacgagtttcataacacgtcggacgaatgtccgattatcaggagaattccagccaaa
ctttcatccaagattccagtcaagactccaaccaaaactacgaacaaagatccgaacaaa
actctgaacaaaacaccaaacaaaacaccaactaaaacgatcgccaacccgaccgacgaa
acaaacgttgcaacgatcaacgaaaagacgcccgaaacgatcgcggaaaaaatcaaaaga
cgatacgaccgcgagacacgagagaagagagaacaaaacatcaaaacgaaactagcaaaa
cggaccgaaaatacggaatcaaccgaaacgttatcaacaactcgaccaacaacaccaaca
gaaccaagtgaacaaaaagaaccagcaaaaccgagcgagccaaaggaaaccgtggaaaca
aaagcgaaaacagagaaacccacaggaaaaccaannnnnnnnnnnnnnnnnnnnnnnnnn
nnnnnnnnnnnnnnnnnnnnnnnnnnnnnnnnnnnnnnnnnnnnnnnnnnnnnnnnnnnn
nnnnnnnnnnnnnnnnnnnnnnnnnnnnnnnnnnnnnnnnnnnnnnnnnnnnnnnnnnnn
nnnnnnnnnnnnnnnnnnnnnnnnnnnnnnnnnnnnnnnnnnntagaaaattctaccggc
cggccagagacacaacctgggacggtgagaccgattccgcttacaccaccaacgatacca
tcaagccaaccgtcgagtcaaacgagaccatccggttcgtcgattccaccaacagaatcg
tnnnnnnnnnnnnnnnnnnnnnnnnctactccactacctactccaatacaacagatacca
ctgccaccaacgnnnnnnnnnnnnnnnnnnnnnnnnagaagaccaacaagattaccgaaa
ccatcaaagtcgaacagaaagaacaagaaaaacaaagctacggccaaaaacaacaacagc
atgaacgacgccaacaccagcgcgatcaccaacatgaacgaagacgcgaacgccgcaccg
ccgaccgagccacccgcatcaacnnnnnnnnnggagaccgcaggaaccacgtcggccnnn
nnnagcgataacgctcgcgccgtcatcgcgtcccaagagcgaatgaggacccacactcca
cgggtgaatcttggcgaatcgggcggaccagct
>passed_gp001_SRR15173571
atggtccgcgataaaaagtcgacggatacacctcctctcgccgctcgtccgtctggaccg
actcttcgtgaacgacgggttcgactgttcgaacctacttcagacgttcaccaagtcggt
gttcgagccgaacggcgcgcagaagtacgacgcgctctactggatagcgatgatgagatg
tcgcctcgaaagcgtcgagcgattgcacgtgctggacgtgtgtcggaacagcctgtcgaa
ccacgcgctgtccctgtacacaacgctgcgccagctcggacgggacgatgccgacgggag
tctggcgacggaactagtggtgttcgacgagtcgagcttcttcgtcgacgcgagtctggt
tcgcaagatccgggagttcgagtcgaaccgcggtctgaaagcgaacaagtacacccgcga
cacgatcgaaacgactcgcgagaagaacaacaagtcggctccgaaaatactgaacatgct
gcactaccactttttcccgtacatcatactgtgcgaggcgggctggaaaacgatggccag
tctgttgacgtggcgcgacacgaagaacacagcgaagctgctgcaacgcgacacgatgaa
cgaactgactctgcgagccttgacgacgaaaatcaactcgtcggaagcaacagacgaaac
aacgaacaacacgaccaacacgagcaacaaaacgatcaacaacacgaacaacaacacgaa
caacaacacgaaaaacaccannnnnnnnnnnnnnnnnnnnnnnnnnnnnnnnnaaacgag
cgacgtgacgaacaacaagacgaacgacacgacgaacgacaagacgagcgacaagacgag
cgacaagacgannnnnnnnnnnnnnnnnnnnnnnnnnnnnnnnnnnnnnnnnnnnnnnnn
nnnnnnnnnnnnnnnnnnnnnnnacgacgaaacgagcgacgggacaagcgacgagacgag
cgacaagannnnnnnnnnnnnnnnnnnnnnnnnnnnnnnnnnnnnnnnnnnnnnnnnnnn
nnnnnnnnnnnnnnnnnnnnnnnnnnnnnnnnacaacgagaagaacgtagagaannnnnn
nnnnnnnnnnnnnnnnnnnnnnnnnnnnnnnnnnnnnnnnnnnnnnnnnnnnnnnnnnnn
nnnnnnnnnnnnnnnnnnaaacaacgaaacgaccaacgagaacaacgaaacgaccaacga
gaacaacgaaacgaccaatacaaccaagatggacaagacgaaagacgagaagaccgc---
acacaactaacgaccaactctgatacggaggacacgatcgacattcgacttcatgttacc
caccacagtttttcaccagaccaaaatctgtcttgtgacacatgcaccaagaacaatcaa
acagctgaaccaactcacaaccgttccactccggaccgagaggaaggcgagattatagag
accgacgaacaaaacgatcagaaacacgacgataaaaaacacaacgaccgcaccacgaac
caaaaccgcgtcgacagtcgatcgaacaaactactcaacaaccaacccaacaaccaaccn
nnnnnnnnnnnnnnnnnnnnnnnnnnnnnnnnnnnnnnnnnnnnnnnnnnnnnnnnnnnn
nnnnnnnnnnnnnnnnnnnnnnnnnnnnnnnnnnnnnnnnnnnnnnnnnnnnnnnnnnnn
nnnnnnnnnnnnnnnnnnnnnnnnnnnnnnnnnnnnnnnnnnnncaacaaccannnnnnn
nnnnnnnnnnnnnnnnnacccaacaacctacccaacaaccaacccaaaacccaacccaac
aaccaaccaaacaatcaacccgcacaaagaccaattcgtatcaattacgttacgaccatt
gtacgcgatcgtggagcttctcgttcaaacgaacaaccacgcgagagtacgagaccacct
tcgtcaaaaccaataccgaatgcccaacagaacgtctcaatactcaagccgatctcgcac
cgcaaaagcgaaacacccacacgagacaaaaatggagcgactggtacgacgaccgagatg
aaaaaaacgaacacgagggacgcaagcgacacgaactctacacactatacgaacaatcca
aacaatacaaaccatacaaacaatccaaacaatacaaacaatccaaacgatacaaaccat
acaaacaatacaagcaataccaactcaaactatacaaacgagaactgcggattaaccgaa
ccgagtannnnnnnnnnnnacaaagttcctagtgacacaaaagtcgcatacacaccacca
tacgtatcannnctgtactcgcgacaccgacaaaattacggaaacaacgatnnnaccatc
aaaccggcggatcgaagagacgagagtcgcagtagtgtcttcagtatggacaacgtcagc
aacaatactagcatgaccggtgtcaactatatagacaactcccgcagcggcggtggacac
aatcgaccccgattcgccagcgcgttcgaacgtcttttttctcggcctctacaagtgata
catcaaccacgaaatcctagccgttacatctcacagcttgccgctaattctccgttacgc
catcaacaaaaatacaccggacaactgtacaacccgtacagtaccactcaacacaaccaa
cataaccagcataaccannnnnnnnngcataaccaacacaaccagcataaccaacacaac
caagacaaccaacataaccagcataataaccaacaacacaaccaacaacacagccaacaa
cacagccaaaaacacaaccaacaacacagccaacaacacagccaacaacacaatcagcaa
cacactcaacaacacattcaacaacacattcaacaacataaccaatacaatcaacagcac
aaccaacaaaaccaaaacagttactacccgtacgcaatccgtccaatgaga---caaaac
cggaacaacaacacgtcgtacagcccgtacggcacggcatactcgtcatccactgtgtac
actcgagcgaacaactcgtttcaactccggccaaagacctgtggggcgtacagtaactac
cacatctgcacgcacaactgtgcgaccagaaacacgcgacagaatgcgtcaaccaactcc
tacaaagagnnnnnnnnnnnnnnnnnnnnnnnnnnnnnnnnnnnnnnnnnnnnnnnnnnn
nnnnnnnnnnnnnnnnnnnnnnnnnnnnnnnnnnnnnnnnnnnnnnnnnnnnnnnnnnnn
nnnnnnnnnnnnnnnnnnnnnnnnnnnnnnnnnnnnnnnnnnnnnnnnnnnnnnnnnnnn
nnnnnnnnnnnnnnnnnnnnnnnnnnnnnnnnnnnnnnnnnnnnnnnnnnnnnnnnnnnn
nnnnnnnnnnnnnnnnnnnnnnnnnnnnnnnnnnnnnnnnnnnnnnnnnnnnnnnnnnnn
nnnnnnnnnnnnnnnnnnnnnnnnnnnnnnnnnnnnnnnnnnnnnnnnnnnnnnnnnnnn
nnnnnnnnnnnnnnnnnnnnnnnnnnnnnnnnnnnnnnnnnnnnnnnnnnnnnnnnnnnn
nnnnnnnnnnnnnnnnnnnnnnnnnnnnnnnnnnnnnnnnnnnnnnnnnnnnnnnnnnnn
nnnnnnnnnnnnnnnnnnnnnnnnnnnnnnnnnnnnnnnnnnnnnnnnnnnnnnnnnnnn
nnnnnnnnnnnnnnnnnnnnnnnnnnnnnnnnnnnnnnnnnnnnnnnnnnnnnnnnnnnn
nnnnnnnnnnnnnnnnnnnnnnnnnnnnnnnnnnnnnnnnnnnnnnnnnnnnnnnnnnnn
nnnnnnnnnnnnnnnnnnnnnnnnnnnnnnnnnnnnnnnnnnnnnnnnnnnnnnnnnnnn
nnnnnnnnnnnnnnnnnnnnnnnnnnnnnnnnnnnnnnnnnnnnnnnnnnnnnnnnnnnn
nnnnnnnnnnnnnnnnnnnnnnnnnnnnnnnnnnnnnnnnnnnnnnnnnnnnnnnnnnnn
nnnnnnnnnnnnnnnnnnnnnnnnnnnnnnnnnnnnnnnnnnnnnnnnnnnnnnnnnnnn
nnnnnnnnnnnnnnnnnnnnnnnnnnnnnnnnnnnnnnnnnnnnnnnnnnnnnnnnnnnn
nnnnnnnnnnnnnnnnnnnnnnnnnnnnnnnnnnnnnnnnnnnnnnnnnnnnnnnnnnnn
nnnnnnnnnnnnnnnnnnnnnnnnnnnnnnnnnnnnnnnnnnnnnnnnnnnnnnnnnnnn
nnnnnnnnnnnnnnnnnnnnnnnnnnnnnnnnnnnnnnnnnnnnnnnnnnnnnnnnnnnn
nnnnnnnnnnnnnnnnnnnnnnnnnnnnnnnnn
>passed_gp001_SRR5580859
atggtccgcgataaaaagtcgacggatacacctcctctcgccgctcgtccgtctggaccg
actcttcgtgaacgacgggttcgactgttcgaacctacttcagacgttcaccaagtcggt
gttcgagccgaacggcgcgcagaagtacgacgcgctctactggatagcgatgatgagatg
tcgcctcgaaagcgtcgagcgattgcacgtgctggacgtgtgtcggaacagcctgtcgaa
ccacgcgctgtccctgtacacaacgctgcgccagctcggacgggacgatgccgacgggag
tctggcgacggaactagtggtgttcgacgagtcgagcttcttcgtcgacgcgagtctggt
tcgcaagatccgggagttcgagtcgaaccgcggtctgaaagcgaacaagtacacccgcga
cacgatcgaaacgactcgcgaaaannncaacaagtcggctccgaaaatactgaacatgct
gcactaccactttttcccgtacatcatactgtgcgaggcgggctggaaaacgatggccag
tctgttaacgtggcgcgacacgaagaacacagcgaagctgctgcaacgcgacacgatgag
cgaactgactctgcgagccttgacgacgaaaatcaactcgtcggaagcaacagaagaaac
gacgaacaacacgaccatcacgatcaacaaaacaatcaacaacacgaccaacaacacgaa
caacaacacgaaaaacaacannnnnnnnncgaaaaacaacnnnnnnnnnnnnaaaacgag
cgacgtgacgaacaacaagacgaacgacaagacgaacgacaagacgagcgacaagacgag
cgacaagacgagcgacaagacgagcgacaagacgagcgacaagacgagcgacaagacgag
cgacaagacgagcgacaagacgaacgacgaaacgagcgatgggacaagcgacgagacgaa
cgacaagannnnnnnnnnnnnnnnnnnnnnnnnnnnnnnnnnnnnnnnnnnnnnnnnnnn
nnnnnnnnnnnnnnnnnnnnnnnnnnnnnnnnacaacgagaagaacgtagagaannnnnn
nnnnnnnnnnnnnnnnnnnnnnnnnnnnnnnnnnnnnnnnnnnnnnnnnnnnnnnnnnnn
nnnnnnnnnnnnnnnnnnaaacaacgaaacgaccaacgagaacaacgaaacgaccaacga
gaacaacgaaacgaccaatacaaccaaaatggacaagacgaaagacgagaagaccgc---
acacaactaacgaccaactctgatacggaggacacgatcgacattcgacttcatgttagc
caccacagtttttcaccagaccaaaatctgtcttgtgacacatgcaccaagaacaatcaa
acagctgaaccaactcacaaccgttccactccggaccgagaggaaggcgagattatagag
accgacgaacaaaacgatcagaaacacgacgataaaaaacacaacgaccgcaccacgaac
caaaaccgcgtcgacagtcgatcgaacaaactactaaacaaccaacccaacaaccaaccn
nnnnnnnnnnnnnnnnnnnnnnnnnnnnnnnnnnnnnnnnnnnnnnnnnnnnnnnnnnnn
nnnnnnnnnnnnnnnnnnnnnnnnnnnnnnnnnnnnnnnnnnnnnnnnnnnnnnnnnnnn
nnnnnnnnnnnnnnnnnnnnnnnnnnnnnnnnnnnnnnnnnnnncaacaaccnnnnnnnn
nnnnnnnnnnnnnnnnnnnnnnnnnnnnttcccaacaaccaacccaaaacccaacccaac
aaccaaccaaacaatcaacccgcacaaagaccaattcgtatcaattacgttacgaccatt
gtacgcgatcgtggagcttctcgttcaaacgaacaaccacgcgaaagtacgagaccacct
tcgtcaaaaccaataccgaatacccaaccgaacgtctcaatactcaagccgatctcgcac
cgcaaaagcgaaacacccacgcgagacaaaaatggagcgactggtacgacgaccgagatg
aaaaaaacgaacacgagggacgcaagcgacacaaactctacacactatacaaacaatcca
aacaatacaaaccatacaaacaatccaaacnnnnnnnnnnnnnnnnnngatacaaaccat
accaacaatacaagcaatacaaactcaaactatacaaacgagaactgcggattaaccgaa
ccgagtannnnnnnnnnnnacaaagttcctagtgacacaaaagtcgcatacacaccgcca
tacgtatcannnctgtactcgcgacaccgacaaaattacggaaacaacgatnnnaccatc
aaatcggcggatcgaagagacgagagtcgcagtagtgtcttcagtatgggtaacgtcaac
aacaatactagcatgaccggtgtcaactatatagacaactcccgcagcggcggtggacac
aatcgaccccgattcgccagcgcgttcgaacgtcttttttctcggcctctacaagtgata
catcaaccacgaaatcctagccgttacatctcacagtttatcgctaattctcagttacgc
catcaacaaaaatacaccggacaactgtacaacccgtacagtaccactcaacacaaccaa
cataaccagcataaccaacataaccagcataaccaacacaaccagcataaccaacacaac
caagacaaccaacataaccagcaacacaaccaaaagcacaaccaacaacacagccaacaa
cacagccagcaacacagcctgcaacaaaaccaacaacacagccaacaacacaaccaacaa
cacaatcagcaacacactcaacaacacattcaacaacataaccaatacaatcaacagcaa
aaccaacagaaccaaaacagttactacccgtacgcaatccgtccaatgaga---caaaac
cggaacaacaacacgtcgtacagcccgtacggcacggcatactcgtcatccactgtgtac
actcgagcgaacaactcgtttcaactccggccaaagacctgtggagcgtacagtaactac
cacatctgcacgcacaactgtgcgaccagaaacacgcgacagaatgcatcgaccaactcc
tacatagagtttcataatatgtcgaacgaatgtccgattatcaagagaattccggccaga
ctttcaaccaagattccagtcaagactccaaccaaaactacaaacaaaggtccgaataaa
aatccgaacaaaaatccgaacagaacaccaactaaaacaatcaccaacccaaacgacgaa
acgaacgttgcaacgatcaacgaaaagacaaccgaaacgatcgtggagaaaatcaaaaga
cgatacgaccgcgagacccgagagaagggagaacaaaacatcaaaacgaaactagcaaaa
cggaccgaaaatgcggaatcaaccgagacgtcatcaacaaccccaccaacaacaccaaca
gaaacaagtgaacgaaaagaaccaacaaaaccggacgagccaacggaaacagtagaaaca
aaagcgaaaacagaggaaccaacagaaaaaccagaggaaccaacagaaaaaccagaggaa
ccaacaggaaaaatagaggaaccaacaggaaaaccagaggagccaacaggaaaaccagag
gaaccaacaggaaaaccagaggaacgaacaggaaaaccagaggaacccacaggaaaacca
gaggaaccaacaggaaaaccagaggaaccaacagaaaaaccagtggggaattctaccggc
gggccagagacacaacccggaacggcgagaccgattccgcttacaccaccaacgatacca
tcgaaccaaccgtcgatacaaacgagaccatccggttcgtcgactcaaccggcagaatca
tctactccactaactactccactaaccactccactaactactccaatacaacagataccg
ctgccaccagcgnnnnnnnnnnnnnnnnnnnnnnnnagaagaccaacaagattaccaaaa
ccatcaaagtcgaacaggaagaacaagaagaacaaagcaaacgccagaaacaacaacagc
atnnntgaggcctacaccagcgcgagcaccaacatgaacgaagacgcgaacaccgcaccg
ccgaccgcgccaaccgccacaaccgccacaacagagacggcagggaccacgtcggcctcg
gccagcgacaacgctcgcgccgtcatagcgtcccaagagcgaatgaggacccatactcca
cgggtgaatcttgnnnnnnnnnnnnnnnnnnnn
>passed_gp002_check
atgccggggaacaactcaacccggcgaatcataggtgtggcggttattttcctcctcttt
gtgatcgcggtgctcctgttgagcaacctggtgctgaagacaacacgcatgctggtggac
agccagtacggtcgggcgaatgccgcggtccgactgaaactggaaaacgaggcacaattt
ttctcggggatgccgatcgacacgcagctcaaactgtatcgccgtatcctgcacgagact
ggc---------------------------------------------------------
------------------------------------------------------------
------------------------------------------------------------
cgctactcggtgtggccgcggctcgtcaactttgacgatcgatggactacgcacgccaaa
gagtccatattgcccaacaaatcactgtggttcgtcgtacgctcgcaagacggactaaac
------aaactagatcaacgtgac---------aaggcggtcgagcgagcacacgccaaa
ccc---acagactcgaacatcaaatcaaaagagaaatcgacctacgaaatcaacgacgac
gagaatgaccgcgagaacaacaacgagaanaacaacgagaacaacaacgagaacaacaac
gagagcaacaacgagagcaacaacgagaacaacaacgagaacaacaacgagaacaacaac
gaggacgatagcgacgacgataacgacgacaatagcgacgatgatagcgaagacgaagtg
ggtctcgataccacctcatcgtggggctcatcttggcaatcgtcatggttggacaactgg
tcatttgaagcgaagcgaaaggcgaacgcgaacatcgaaccacgaccgaaaaacgaaaaa
gacaaacaagaaaccaacaccaacacgtcaaaagcagagaataaaagtcaaccaaaatca
aagaatcggaaatcatgtaagcgcatctgccgaataacggaacccgttcaggaccttttg
cgtgtcgagattattccggcaagcggtccgcgtgcaattgcacacgggccgcaagtaacc
aaacacataaagccgatcaccgacaccgtgatcccaagtagtgcacaaactcctgcacaa
accggatcgcgtaacggtgcacgctcgccgactcgatctccgactcgatctcgcgcgcta
ccatctttgtcgccccagtcggtgcatcgatccgatcaacgatcaacgcgagagtctccg
caccgatcgacgcaccgatcgacgcaccgatctgcgcacgagtccgagtccttaccc---
---------------------------------caatctgcgcaacactcggcacgacaa
tctgcgcagcaatccgcgcaaccacatacgcgaccatctgcgcagctatccgagcaacac
tcgaaacgacactcgaaacgacctgcacaactgaccagttcgaacggagagcgccgtctg
ttcttctttgtacacggaggtgcgacgttcgccggctcaccacacaaatacaacaacctg
cattggctcaagacgatcgcctggctatccgaacgcaacgatctgctgaccgacgtcgtg
tcgatcgactatcgcctccagccggaaaacacgatcgacaagagcatcatcgattgcgtt
gaaacgatcgcacgcgccctccgcgagtaccacgacaacgtgagcagcattcacattgtg
ggcttctccgccggttgcctgttgactctgcagactgtggtgttgatcgaacaagcctta
ctgaagacgatcggaacgacaccacgcggacgtctgtacgaacccactgacaaaatcacg
aacttgagcacatca------------actgctgccgtcgtcacgaatgactcgtctggt
aatgctgttgcctcgaacgcatcaaccgcacgtaccgacacaacagctgtaaacgccgcg
---gtgacaacgacagaaaacaaccaacaa---------------------------aaa
caaacaaaccaaacgacgaaaactaccatcacctcagtatccgacccgccgcccgacacg
ctctttggtgtgcccctgaacaacgagtggctgctcatcgccgcacgagaatggtccgcg
ataaaaagtcgacggatacacctcctctcgccgctcgtccgtctggaccgactcttcgtg
aacgacgggttcgactgttcgaacctacttcagacgttcaccaagtcggtgttcgagccg
aacggcgcgcagaagtacgacgcgctctactggatagcgatgctgagatgtcgcctcgaa
agcgtcgagcgattgcacgtgctggatgtgtgtcggaacagcctgtcgaaccacgcgctg
tccctgtatacaacgttgcgccagctcggacgggacgatgccgacgggagtctggcgacg
gaactagtggtgttcgacgagtcgagcttcttcgtcgacgcgagtctggttcgcaagatc
cgagag------------------------------------------------------
------------------------------------------------------------
------------------------------------------------------------
---ttcgagtcgaaccgcggtctgaaagcgaacaagtacacccgcgacacgatagaaacg
actcgcgagaagaacaag---tcggctccgaaaatactgaacatgctgcactaccacttt
ttcccgtacatcatactgtgcgaggcgggctggaaaacgatggccagtctgttgacgtgg
cgcgacacgaagaacacagcgaagctgctgcaacgcgacacgatgagcgaactgactctg
cgagccttgatgacgaaaatcaactcacaggaagtaacagacaaaacgacgaacagcacg
accaacacgatcaacaaaacgatcaacaacatgatccgcaacacgatcgacaacacgatc
aacaac---------acgatcaacaacaagacaaacaccaaaacgagcgacgagacgaac
gaaaagacgagcgacaagacgaacaacaagacgaacgacgagaagagcgacaagacgaac
gacaagaagaacaacaag------------------------------------------
------------------------------------------------------------
acgagcgacgagacgagcgacaagacgagcgacgaaacgagcgacaagacgaacgacgaa
acgagcgaccagacgagcgacaagacgaacgactag
>passed_gp002_NC_027925.1
atgccggggaacaactcaacccggcgaatcataggtgtggcggttattttcctcctcttt
gtgatcgcggtgctcctgttgagcaacctggtgctgaagacaacacgcatgctggtggac
agccagtacggtcgggcgaatgccgcggtccgactgaaactggaaaacgaggcacaattt
ttctcggggatgccgatcgacacgcagctcaaactgtatcgccgtatcctgcacgagact
ggccnnnnnnnnnnnnnnnnnnnnnnnnnnnnnnnnnnnnnnnnnnnnnnnnnnnnnnnn
nnnnnnnnnnnnnnnnnnnnnnnnnnnnnnnnnnnnnnnnnnnnnnnnnnnnnnnnnnnn
nnnnnnnnnnnnnnnnnnnnnnnnnnnnnnnnnnnnnnnnnnnnnnnnnnnnnnnnnnnn
ngctactcggtgtggccgcggctcgtcaactttgacgatcgatggactacgcacgccaaa
gagtccatattgcccaacaaatcactgtggttcgtcgtacgctcgcaagacggactaaac
--nnnnaaactagatcaacgtgacnnnnnnnnnaaggcggtcgagcgagcacacgccaaa
cccac--nagactcgaacatcaaatcaaaagagaaatcgacctacgaaatcaacgacgac
gagaatgaccgcgagaacaacaacgagaanaacaacgagaacaacaacgagaacaacaac
gagagcaacaacgagagcaacaacgagaacaacaacgagaacaacaacgagaacaacaac
gaggacgatagcgacgacgataacgacgacaatagcgacgatgatagcgaagacgaagtg
ggtctcgataccacctcatcgtggggctcatcttggcaatcgtcatggttggacaactgg
tcatttgaagcgaagcgaaaggcgaacgcgaacatcgaaccacgaccgaaaaacgaaaaa
gacaaacaagaaaccaacaccaacacgtcaaaagcagagaataaaagtcaaccaaaatca
aagaatcggaaatcatgtaagcgcatctgccgaataacggaacccgttcaggaccttttg
cgtgtcgagattattccggcaagcggtccgcgtgcaattgcacacgggccgcaagtaacc
aaacacataaagccgatcaccgacaccgtgatcccaagtagtgcacaaactcctgcacaa
accggatcgcgtaacggtgcacgctcgccgactcgatctccgactcgatctcgcgcgcta
ccatctttgtcgccccagtcggtgcatcgatccgatcaacgatcaacgcgagagtctccg
caccgatcgacgcaccgatcgacgcaccgatctgcgcacgagtccgagtccttaccccan
nnnnnnnnnnnnnnnnnnnnnnnnnnnnnnnnnnnatctgcgcaacactcggcacgacaa
tctgcgcagcaatccgcgcaaccacatacgcgaccatctgcgcagctatccgagcaacac
tcgaaacgacactcgaaacgacctgcacaactgaccagttcgaacggagagcgccgtctg
ttcttctttgtacacggaggtgcgacgttcgccggctcaccacacaaatacaacaacctg
cattggctcaagacgatcgcctggctatccgaacgcaacgatctgctgaccgacgtcgtg
tcgatcgactatcgcctccagccggaaaacacgatcgacaagagcatcatcgattgcgtt
gaaacgatcgcacgcgccctccgcgagtaccacgacaacgtgagcagcattcacattgtg
ggcttctccgccggttgcctgttgactctgcagactgtggtgttgatcgaacaagcctta
ctgaagacgatcggaacgacaccacgcggacgtctgtacgaacccactgacaaaatcacg
aacttgagcacatcaacnnnnnnnnnnnntgctgccgtcgtcacgaatgactcgtctggt
aatgctgttgcctcgaacgcatcaaccgcacgtaccgacacaacagctgtaaacgccgcn
nnggtgacaacgacagaaaacaaccaacaannnnnnnnnnnnnnnnnnnnnnnnnnnaaa
caaacaaaccaaacgacgaaaactaccatcacctcagtatccgacccgccgcccgacacg
ctctttggtgtgcccctgaacaacgagtggctgctcatcgccgcacgagaatggtccgcg
ataaaaagtcgacggatacacctcctctcgccgctcgtccgtctggaccgactcttcgtg
aacgacgggttcgactgttcgaacctacttcagacgttcaccaagtcggtgttcgagccg
aacggcgcgcagaagtacgacgcgctctactggatagcgatgctgagatgtcgcctcgaa
agcgtcgagcgattgcacgtgctggatgtgtgtcggaacagcctgtcgaaccacgcgctg
tccctgtatacaacgttgcgccagctcggacgggacgatgccgacgggagtctggcgacg
gaactagtggtgttcgacgagtcgagcttcttcgtcgacgcgagtctggttcgcaagatc
cgagagnnnnnnnnnnnnnnnnnnnnnnnnnnnnnnnnnnnnnnnnnnnnnnnnnnnnnn
nnnnnnnnnnnnnnnnnnnnnnnnnnnnnnnnnnnnnnnnnnnnnnnnnnnnnnnnnnnn
nnnnnnnnnnnnnnnnnnnnnnnnnnnnnnnnnnnnnnnnnnnnnnnnnnnnnnnnnnnn
nnnttcgagtcgaaccgcggtctgaaagcgaacaagtacacccgcgacacgatagaaacg
actcgcgagaagaacaannngtcggctccgaaaatactgaacatgctgcactaccacttt
ttcccgtacatcatactgtgcgaggcgggctggaaaacgatggccagtctgttgacgtgg
cgcgacacgaagaacacagcgaagctgctgcaacgcgacacgatgagcgaactgactctg
cgagccttgatgacgaaaatcaactcacaggaagtaacagacaaaacgacgaacagcacg
accaacacgatcaacaaaacgatcaacaacatgatccgcaacacgatcgacaacacgatc
aacaacannnnnnnnncgatcaacaacaagacaaacaccaaaacgagcgacgagacgaac
gaaaagacgagcgacaagacgaacaacaagacgaacgacgagaagagcgacaagacgaac
gacaagaagaacaacaagnnnnnnnnnnnnnnnnnnnnnnnnnnnnnnnnnnnnnnnnnn
nnnnnnnnnnnnnnnnnnnnnnnnnnnnnnnnnnnnnnnnnnnnnnnnnnnnnnnnnnnn
acgagcgacgagacgagcgacaagacgagcgacgaaacgagcgacaagacgaacgacgaa
acgagcgaccagacgagcgacaagacgaacgactag
>passed_gp002_OK392616.1
atgccggggaacaaatcaacccggcgaatcataggtgtggcggttattttcctcctcttt
gtgatcgcggtgctcctgttgagcaacctggtgctgaagacaacacgcatgctggtggac
agccagtacggtcgggcgaatgccgcggtccgcctgaaactggaaaacgaggcacagttt
ttctcggggatgccgatcgacacgcagctcaaactgtatcgccgtatcctgcacgagact
ggccnnnnnnnnnnnnnnnnnnnnnnnnnnnnnnnnnnnnnnnnnnnnnnnnnnnnnnnn
nnnnnnnnnnnnnnnnnnnnnnnnnnnnnnnnnnnnnnnnnnnnnnnnnnnnnnnnnnnn
nnnnnnnnnnnnnnnnnnnnnnnnnnnnnnnnnnnnnnnnnnnnnnnnnnnnnnnnnnnn
ngctactcggtgtggccgcggctcgtcaactttgacgatcgatggactacgcacgccaaa
gagtccatattgcccaacaaatcactgtggttcgtcgtgcgctcgcaagacgaactagac
--tcgaacatcaaatcaaccagagnnnnnnnnnaagtcactccgtcgtgcgctcgcaaga
cgaac--tagactcgaacatcaaatcaaacgagaagtcaacctacaaaatcaacgacaac
aagaatgaccgcgagaacaacaacgagaacaacaacgagaacaacaacgagaacaacaac
gagaacaacaacgagaacaacaacgaggacaacaacgaagacaacaacgaggacgatagc
gacgacgataacgacgacgatagcgacgacgatagcgacgatgatagcgaagacgaagtg
ggtctcnnnaccacctcatcgtggggctcatcttggcaatcgtcatggttggacaactgg
tcatttgaagcgaagcgaaaggcgaacnnnnnnatcgaaccacgacagaaaaacgaaaaa
gacgaacaagagaccaacaccaacatgtcaaaaacagagaacaaaaatcaaccgaaacca
cagagtcggaaatcgtgtaagcgcatctgccgaataacggaacccgtacaggaccttttg
cgcgtcgagattattccggcaagcggtccgcgtgcaattgcacacgggccgcaagtaacc
aaacacataaagccgatcaccgacaccgtgatcccaagtagtgcacaaactcctgcacaa
accggatcgcgtaacggtgcacgctcgccgactcgatctcnnnnnnnnnnnngcgcgcta
ccatctttgtcgccccagtcggtgcatcgatccgatcaacgatcaccgcgagagtctccg
caccgatcgacgcaccgatcgacgcaccgatctgcgcacgagtccgagtccttaccccan
nnnnnnnnnnnnnnnnnnnnnnnnnnnnnnnnnnnatctgcgcaacactcggcacgacaa
tctgcgcagcaatccgcgcaaccgcatacgcgaccatctgcgcagctatccgagcaacac
tcgaaacgacnnnnnnnnnnnnctgcacaactgaccagttcgaacggagagcgccgtctg
ttcttctttgtacacggaggtgcgacgttcgccggctcaccacacaaatacaacaacctg
cattggctcaagacgatcgcctggctatccgaacgcaacgatctgctgaccgacgtcgtg
tcgatcgactaccgactccagccggaaaacacgatcgacaagagcatcatcgattgcgtt
gaaacgatcgcccgcgccctccgcgagtaccacgacaacgtgagcagcattcacattgtg
ggcttctccgccggttgccttttgactctgcagactgtggtgttgatcgaacaagcctta
ctgaagacgatcggaacgacaccacgcggacgtctgtacgaacccactgacaaaatcacg
aacttgaacacatcaacgagcgcatcaactgctgccgtcgtcacgaatgactcgtctggt
actgctgttgcctcgaacgcatcaaccacacgtaccgacacaacagctgtaaacgccgcn
nnggcgacaacgacaggaaacaaccaacaannnnnnnnnnnnnnnnnnnnnnnnnnnaaa
caaacaaaccgaacaacgaaaaataccatcacctcaatatccgacccgccgcccgacacg
ctcttcggtgttcccctgaacaacgagtggctgctcatcgccgcgcgagaatggtccgcg
ataaaaagtcgacggatacacctcctctcgccgctcgtccgtctggaccgactcttcgtg
aacgacgggttcgactgttcgaacctacttcagacgttcaccaaatcggtgttcgagccg
aacggcgcgcagaagtacgacgcgctctactggatagcgatgctgagatgtcgcctcgaa
agcgtcgagcgattgcacgtgctggatgtgtgtcggaacagcctgtcgaaccacgcgttg
tccctgtatacaacgttgcgccaactcggacgggacgatgccgacgggagtctggcgacg
gaactagtggtgttcgacgagtcgagcttcttcgtcgacgcgagtctggttcgcaagatc
cgagagnnnnnnnnnnnnnnnnnnnnnnnnnnnnnnnnnnnnnnnnnnnnnnnnnnnnnn
nnnnnnnnnnnnnnnnnnnnnnnnnnnnnnnnnnnnnnnnnnnnnnnnnnnnnnnnnnnn
nnnnnnnnnnnnnnnnnnnnnnnnnnnnnnnnnnnnnnnnnnnnnnnnnnnnnnnnnnnn
nnnttcgagtcgaaccgcggtctgaaagcgaacaagtacacccgcgacacgatcgaaacg
actcgcgagaagaacaacaagtcggcgccgaaaatactgaacatgctgcactaccacttt
ttcccgtacatcatactgtgcgaggcgggctggaaaacgatggccagtctgttaacgtgg
cgcgacacgaagaacacagcgaagctgctacaacgcgacacgatgagcgaactgactctg
cgagccttgacgacgaaaatcaactcgtcggaagcaacagaagaaaagacgaacaacacg
accatcacgaccaacaaaacgatcaacaacacgatcaacaacacgatcaacaacacgatc
aacaacannnnnnnnncgatcaacaacacgacaaacaccaaaacgagcgacgagacgaac
gacaagacgagcgacaagacgaacgacaagacgagcgacaagacgagcgacaagacgagc
gacaagacgagcgacaagnnnnnnnnnnnnnnnnnnnnnnnnnnnnnnnnnnnnnnnnnn
nnnnnnnnnnnnnnnnnnnnnnnnnnnnnnnnnnnnnnnnnnnnnnnnnnnnnnnnnnnn
acgagcgacaagacgagcgacaagacgagcgacaagacgagcgacaagacgaacgacgaa
acgagcgatgggacaagcgacaagacgaacgacaag
>passed_gp002_SRR11471417
atgccgggaaacaattcaaccaggcgaatcataggtgtggcggttattttcctcctcttt
gtgatcgcggtgctactgttgagcaacctggtgctgaagacgacacgcatgctggtggac
agccagtacggtcgggcgaacgccgcggtccgactgaaactggaaaacgaggcgcaattt
ttctcggggatgccgatcgacacgcagctcaaactgtatcgccgtatcctgcacgagact
ggccnnnnnnnnnnnnnnnnnnnnnnnnnnnnnnnnnnnnnnnnnnnnnnnnnnnnnnnn
nnnnnnnnnnnnnnnnnnnnnnnnnnnnnnnnnnnnnnnnnnnnnnnnnnnnnnnnnnnn
nnnnnnnnnnnnnnnnnnnnnnnnnnnnnnnnnnnnnnnnnnnnnnnnnnnnnnnnnnnn
ngctacgcggtgtggccgcggctcgtcaactttgacgatcgatggactacgcacgccaaa
gagtccatattgcccaacaaatcactgtggttcgtcgtgcgctcgcaagaaggactaaac
--nnnnaaattagatcaacgagaccaacgagacacggtggccgaacgagcatacgccaac
cccac--nagactcgaacatcaactcaaacgggaaatcgaccaacaaacttaacgannnn
nngaatgaccgcgaaaacaacaccgaggannnnnnnnnnnnnnnnnnnnnnnnnnnnnnn
nnnnnnnnnnnnnnnnnnnnnnnnnnnnnnnnnnncgatgacgatagcgacgacgataac
gacgacgataacgacgacgataacgacgacgataacgacgacagtagcgaagacgacatg
ggccttgatacaaactcaacgtggggctcatcttggcaatcgtcatggttggacaactgg
tcatttgaagcgaaacgaaaggcgaacnnnnnnaccgaaccacgacagaaaaacgaaaag
gacaaacaagagacgaacaccaacatgtcaaaatcagagcacaaaggtcaaccaaaacca
aaaagtcggaaatcgtgtaagcgcatctgccgaataacggaaccggttcaggacctttta
cgtgtcgagattattccggcaagcgggtcgcgtgcaattgcacacgggccgcaagtaacc
aaacacataaagccgatcaccgacaccgtgatcccaagtagtgcacaaactcctacgcaa
accggaccgtgtaacggtgcacgctcgccgactcgatctcnnnnnnnnnnnngcgcgcta
ccatctttgtcgccccggtcggtacatcgatccgatcaacgatcgccgcacgagtctccg
caccgaccggcgtaccgatcnnnnnnnnnnnntgcgcaagagtccgagtctttaccgcaa
tctgcgcaacactctgcgcaacannnnnnnnnnnnatctgcgcaacactctgcacaacaa
tctgcgcagcgatccgcacaaccaaatgcgcaaccatctgcgcagctatccgagcaacac
tcagaacaacnnnnnnnnnaacctgcacaactgaccagtttgaacggagagcgccgtctg
ttcttctttgtacacggaggtgcgacgttcgccggctcgccacacaaatacaacaacctg
cattggctcaagacgatcgcgtggctatccgaacgcaacgatctgctgaccgacgttgtg
tcgatcgactaccgactccagccggaaaacacgatcgacaaaagcatcatcgattgcgtt
gaaacgatcgcacgcgcgctccgcgagtaccacgacaacgtgagcagcattcacattgtg
ggtttctccgccgggtgccttctgactctgcagactgtggtgttgatcgaacaagcgcta
ctaaagacgatcggaacgacaccacgcggtcgtctgtacgaacccactgacaaaatcacg
acctcgaacgcatcaacnnnnnnnnnnnnnnnnnnnnnnnnnnnnnnnnnnnnnnnnnnn
nntgctgctgtctcgannnnnnnnnccgcacgtaccgacacaacagctgtaaacgtcgtc
gtagcgacaacgacagaaaacaaccaacaannnnnnnnnnnnnnnnnnnnnnnnnnnaaa
caaacaaaccaaacagcgaaaactaccatcacctcaatatccgaccctccgcccgacacg
ctctttggtgtgcccctgaacaacaagtggctgctcatcgccgcgcgagaatggtccgcg
ataaaaagtcgacggatacacctcctctcgccgctcgtacgtctggaccgactcttcgtg
aacgacgggttcgactgttcgaacctacttcagacgttcaccaagtcggtgttcgaaccg
aacggcgcgcagaagtacgacgcgctctactggatagcgatgctgagatgtcgcctcgaa
agcgtcgagcgattgcacgtgctggacgtgtgtcggaacagcctgtcgaatcacgcactg
tccctgtacacaacgctgcgccagctcggacgggacgatgccgacgggagtctggcgacg
gaactagtggtgttcgacgagtcgagcttcttcgtcgacgcgagtctggttcgcaagatc
cgggagnnnnnnnnnnnnnnnnnnnnnnnnnnnnnnnnnnnnnnnnnnnnnnnnnnnnnn
nnnnnnnnnnnnnnnnnnnnnnnnnnnnnnnnnnnnnnnnnnnnnnnnnnnnnnnnnnnn
nnnnnnnnnnnnnnnnnnnnnnnnnnnnnnnnnnnnnnnnnnnnnnnnnnnnnnnnnnnn
nnnttcgagtcgaaccgcggtctgaaagcgaacaagtacacccgcgacacgatcgaaacg
acacgcgagaagaacaacaagtcggctccgaaaatactgaacatgctgcactaccacttt
ttcccgtacatcatactgtgcgaagcgggctggaaaacgatggccagtctgttgacatgg
cgcgacacgaagaacacagcgaagctgctgcgacgcgacgcgatgagcgaactgactctg
cgagccttgatgacgaaaatcaactcgccggaattaacagacaaaacgatgaacagcacg
accagcacgaacaacaacacgatcaacaacacgatcaacaacacgatcaacaacacgatc
aacaacaaaatcaaaacaatcaacaacaagacaaacgcaaaaacgagcaacgagacgaac
gacaagacgaacgacaagacgaacgacgagacgaacgacgagacgaacgacgagacgaac
aacaagacgaacgacgagnnnnnnnnnnnnnnnnnnnnnnnnnnnnnnnnnnnnnnnnnn
nnnnnnnnnnnnnnnnnnnnnnnnnnnnnnnnnnnnnnnnnnnnnnnnnnnnnnnnnnnn
acaaacgacgagacgaacgacgagacaaacgacgagacgaacgacaagacgaacaacaag
acgagcgacaaaacgagcgacaagacgaacgacaag
>passed_gp002_SRR11471661
atgccgggaaacaattcaaccaggcgaatcataggtgtggcggttattttcctcctcttt
gtgatcgcggtgctactgttgagcaacctggtgctgaagacgacacgcatgctggtggac
agccagtacggtcgggcgaacgccgcggtccgactgaaactggaaaacgaggcgcaattt
ttctcggggatgccgatcgacacgcagctcaaactgtatcgccgtatcctgcacgagact
ggccnnnnnnnnnnnnnnnnnnnnnnnnnnnnnnnnnnnnnnnnnnnnnnnnnnnnnnnn
nnnnnnnnnnnnnnnnnnnnnnnnnnnnnnnnnnnnnnnnnnnnnnnnnnnnnnnnnnnn
nnnnnnnnnnnnnnnnnnnnnnnnnnnnnnnnnnnnnnnnnnnnnnnnnnnnnnnnnnnn
ngctactcggtgtggccgcggctcgtcaactttgacgatcgatggactacgcacgccaaa
gagtccatattgcccaacaaatcactgtggttcgtcgtgcgctcgcaagaaggactaaac
--nnnnaaattagatcaacgagaccaacgagacacggtggccgaacgagcatacgccaac
cccac--nagactcgaacatcaactcaaacgggaaatcgaccaacaaacttaacgannnn
nngaatgaccgcgaaaacaacaccgaggannnnnnnnnnnnnnnnnnnnnnnnnnnnnnn
nnnnnnnnnnnnnnnnnnnnnnnnnnnnnnnnnnncgatgacgatagcgacgacgataac
gacgacgataacgacgacgataacgacgacnnnnnnnnnnnnagtagcgaagacgacatg
ggccttgatacaaactcatcgtggggctcatcttggcaatcgtcaaggttggacaactgg
tcatttgaagcgaaacgaaaggcgaacnnnnnnaccgaaccacgacagaaaaacgaaaag
gacaaacaagagacgaacaccaacatgtcaaaatcagagcacaaaggtcaaccaaaacca
aaaagtcggaaatcgtgtaagcgcatctgccgaataacggaaccggttcaggacctttta
cgtgtcgagattattccggcaagcgggtcgcgtgcaattgcacacgggccgcaagtaacc
aaacacataaagccgatcaccgacaccgtgatcccaagtagtgcacaaactcctacgcaa
accggaccgtgtaacggtgcacgctcgccgactcgatctcnnnnnnnnnnnngcgcgcta
ccatctttgtcgccccggtcggtacatcgatccgatcaacgatcgccgcacgagtctccg
caccgatcggcgtaccgatcnnnnnnnnnnnntgcgcaagagtccgagtctttaccgcaa
tctgcgcaacactctgcgcaacactctgcgcaacaatctgcgcaacactctgcacaacaa
tctgcgcagcgatccgcacaaccaaatgcgcaaccatctgcgcagctatccgagcaacac
tcagaacaacnnnnnnnnnaacctgcacaactgaccagtttgaacggagagcgccgtctg
ttcttctttgtacacggaggtgcgacgttcgccggctcgccacacaaatacaacaacctg
cattggctcaagacgatcgcgtggctatccgaacgcaacgatctgctgaccgacgttgtg
tcgatcgactaccgactccagccggaaaacacgatcgacaaaagcatcatcgattgcgtt
gaaacgatcgcacgcgcgctccgcgagtaccacgacaacgtgagcagcattcacattgtg
ggtttctccgccgggtgccttctgactctgcagactgtggtgttgatcgaacaagcgcta
ctaaagacgatcggaacgacaccacgcggtcgtctgtacgaacccactgacaaaatcacg
acctcgaacgcatcaacnnnnnnnnnnnnnnnnnnnnnnnnnnnnnnnnnnnnnnnnnnn
nntgctgctgtctcgannnnnnnnnccgcacgtaccgacacaacggctgtaaacgtcgtc
gtagcgacaacgacagaaaacaaccaacaannnnnnnnnnnnnnnnnnnnnnnnnnnaaa
caaacaaaccaaacagcgaaaactaccatcacctcaatatccgaccctccgcccgacacg
ctctttggtgtgcccctgaacaacaagtggctgctcatcgccgcgcgagaatggtccgcg
ataaaaagtcgacggatacacctcctctcgccgctcgtacgtctggaccgactcttcgtg
aacgacgggttcgactgttcgaacctacttcagacgttcaccaagtcggtgttcgaaccg
aacggcgcgcagaagtacgacgcgctctactggatagcgatgctgagatgtcgcctcgaa
agcgtcgagcgattgcacgtgctggacgtgtgtcggaacagcctgtcgaaccacgcactg
tccctgtacacaacgctgcgccagctcggacgggacgatgccgacgggagtctggcgacg
gaactagtggtgttcgacgagtcgagcttcttcgtcgacgcgagtctggttcgcaagatc
cgggagnnnnnnnnnnnnnnnnnnnnnnnnnnnnnnnnnnnnnnnnnnnnnnnnnnnnnn
nnnnnnnnnnnnnnnnnnnnnnnnnnnnnnnnnnnnnnnnnnnnnnnnnnnnnnnnnnnn
nnnnnnnnnnnnnnnnnnnnnnnnnnnnnnnnnnnnnnnnnnnnnnnnnnnnnnnnnnnn
nnnttcgagtcgaaccgcggtctgaaagcgaacaagtacacccgcgacacgatcgaaacg
acacgcgagaagaacaacaagtcggctccgaaaatactgaacatgctgcactaccacttt
ttcccgtacatcatactgtgcgaagcgggctggaaaacgatggccagtctgttgacatgg
cgcgacacgaagaacacagcgaagctgctgcgacgcgacgcgatgagcgaactgactctg
cgagccttgatgacgaaaatcaactcgccggaattaacagacaaaacgatgaacagcacg
accagcacgaacaacaacacgatcaacaacacgatcaacaacacgatcaacaacacgatc
aacaacaaaatcaaaacaatcaacaacacgacaaacgcaaaaacgagcaacgagacgaac
aacgaaacgaacgacgagacgaacgaaaagaagaacgacgagacgaacgacaagacgaac
aacaagacgaacgacgagnnnnnnnnnnnnnnnnnnnnnnnnnnnnnnnnnnnnnnnnnn
nnnnnnnnnnnnnnnnnnnnnnnnnnnnnnnnnnnnnnnnnnnnnnnnnnnnnnnnnnnn
acaaacgacgagacgaacgacgagacaaacgacgagacgaacgacaagacgaacaacaag
acgagcgacaaaacgagcgacaagacgaacgacaag
>passed_gp002_SRR15173571
atgccggggaacaaatcagcccggcgaatcataggtgtggcggttattttcctcctcttt
gtgatcgcggtcctcctgttgagcaacctagtgctgaagacaacacgcatgctggtggac
agccagtacggtcgggcgaacgccgcggtccgactgaaactggaaaacgaggcacaattt
ttctcggggatgccgatcgacacgcagctcaaactgtatcgccgtatcctgcacgagact
gggcnnnnnnnnnnnnnnnnnnnnnnnnnnnnnnnnnnnnnnnnnnnnnnnnnnnnnnnn
nnnnnnnnnnnnnnnnnnnnnnnnnnnnnnnnnnnnnnnnnnnncgaggcacaatttttc
tcggggatgccgatcgacacgcagctcaaactgtatcgccgtatcctgcacgagactggg
cgctactcggtgtggccgcgactcgtcaactttgacgatcgatggactacgcacgccaaa
gagtccatattgcccaacaaatcactgtggttcgtcgtgcgctcgcaagacgggctnnnn
--nnnnnnnnnnnnnnnnnnnnnnnnnnnnnnnnnnnnnnnnnnnnnnnnnnnnnnnnnn
nnnnn--nagactcaaacaccaaatcaaacgagacatcgacctacaaaatcaacgacaac
aagaatgaccgcgagaacaacaacgagaannnnnnnnnnnnnnnnnnnnnnnnnnnnnnn
nnnnnnnnnnnnnnnnnnnnnnnnnnnnncaacaacgaggacgatagcgacgatgataac
gacgatgatagcgacgatgatagcgacgatgataacgacgacaatagcgaagacgacgtg
ggtctcgataccacctcatcgtggggctcatcttggcaatcgtcatggttggacaactgg
tcatttgaagcgaagcgaaaggcgaacnnnnnnatcgaaccacgacagaaaaacgaaaaa
aacaaacaagagaccaacgccaacatgtcaaaaacagagaacaaaaatcaaccgaaacca
cagagtcggaaatcgtgcaagcgcatctgccgaataacggaacccgtacaggaccttttg
cgcgtcgagattattccggcaagcgggccgcgtgcaattgcacacgggccgcaagtaacc
aaacacataaagccgatcaccgacaccgcgatcccaagtagtgcacaaactcatgcacaa
accggaccgcgtaacggtgcaggctcgccgactcgatctcnnnnnnnnnnnngcgcgcta
ccatctttgacgccccagtcggtacaccgatccgatcaacaatcaccgcgagagtctccg
caccgattgacgcaccgatcnnnnnnnnnnnntgcgcccgagtccgagtctttaccccan
nnnnnnnnnnnnnnnnnnnnnnnnnnnnnnnnnnnatctgcgcaacactcggtacgacaa
tctgcgcagcgatccgcgcaaccacatacgcaaccatctgcgcagctatccgagcaacac
tcgaaacaacnnnnnnnnnnnnctgcgcaactgaccagttcgaacagagagcgccgtctg
ttcttctttgtacacggaggtgcgacgttcgccggctcgccacacaaatacaacaacctg
cattggctcaagacgatcgcgtggctatccgaacgcaacgatctgctgaccgacgtcgtg
tcgatcgactaccgactccagccggaaaacacgatcgacaaaagcatcatcgattgcgtt
gaaacgatcgcacgcgctctccgcgagtaccacgacaacgtgagcagcattcacattgtg
ggtttctccgccggttgccttttgactctgcagactgtggtgttgatcgaacaagcgtta
ctaaagacgatcggaacgataccccgcggacgtctgtacgagcccactgacgaaatcacg
aagttaagcgcgtcaacnnnnnnnnnnnntgctgccgtcgtcacgaatgactcgtccgac
actgctgctgcttcgannnnnnnnnccgcacgtaccgacacaacagctgtaaacgtcgcn
nnggcgacaacgacagaaaacaaccaacaagaaaacaaccaacaaaaacaccaacacaaa
caaacaaaccaaacaacgaaaactgccatcacctcaatatccgaccctccgcccgacacg
ctctttggtgtgcccctgaacaacgagtggctgctcgtcgcagcgcgagaatggtccgcg
ataaaaagtcgacggatacacctcctctcgccgctcgtccgtctggaccgactcttcgtg
aacgacgggttcgactgttcgaacctacttcagacgttcaccaagtcggtgttcgagccg
aacggcgcgcagaagtacgacgcgctctactggatagcgatgatgagatgtcgcctcgaa
agcgtcgagcgattgcacgtgctggacgtgtgtcggaacagcctgtcgaaccacgcgctg
tccctgtacacaacgctgcgccagctcggacgggacgatgccgacgggagtctggcgacg
gaactagtggtgttcgacgagtcgagcttcttcgtcgacgcgagtctggttcgcaagatc
cgggagnnnnnnnnnnnnnnnnnnnnnnnnnnnnnnnnnnnnnnnnnnnnnnnnnnnnnn
nnnnnnnnnnnnnnnnnnnnnnnnnnnnnnnnnnnnnnnnnnnnnngtctggcgacggaa
ctagtggtgttcgacgagtcgagcttcttcgtcgacgcgagtctggttcgcaagatccgg
gagttcgagtcgaaccgcggtctgaaagcgaacaagtacacccgcgacacgatcgaaacg
actcgcgagaagaacaacaagtcggctccgaaaatactgaacatgctgcactaccacttt
ttcccgtacatcatactgtgcgaggcgggctggaaaacgatggccagtctgttgacgtgg
cgcgacacgaagaacacagcgaagctgctgcaacgcgacacgatgaacgaactgactctg
cgagccttgacgacgaaaatcaactcgtcggaagcaacagacgaaacaacgaacaacacg
accaacacgagcaacaaaacgatcaacaacacgaacaacaacacgaacaacaacacgaaa
aacaccannnnnnnnnnnnnnnnnnnnnnnnnnnnnnnnnaaacgagcgacgtgacgaac
aacaagacgaacgacacgacgaacgacaagacgagcgacaagacgagcgacaagacgann
nnnnnnnnnnnnnnnnnnnnnnnnnnnnnnnnnnnnnnnnnnnnnnnnnnnnnnnnnnnn
nnnnnnnnnnnnnnnnnnnnnnnnnnnnnnnnnnnnnnnnnnnnnnnnnnnnnnnnnnnn
nnnnnnnnnnnnnnnnnnnnnnnnnnnnnnnnnnnnnnnnnnnnnnnnnnnnacgacgaa
acgagcgacgggacaagcgacgagacgagcgacaag
>passed_gp002_SRR5580859
atgccggggaacaaatcagcccggcgaatcataggtgtggcggttattttcctcctcttt
gtgatcgcggtcctcctgttgagcaacctggtgctgaagacaacacgcatgctggtggac
agccagtacggtcgggcgaacgccgcggtccgactgaaactggaaaacgaggtacaattt
ttctcggggatgccgatcgacacgcagctcaaactgtatcgccgtatcctgcacgagact
ggccnnnnnnnnnnnnnnnnnnnnnnnnnnnnnnnnnnnnnnnnnnnnnnnnnnnnnnnn
nnnnnnnnnnnnnnnnnnnnnnnnnnnnnnnnnnnnnnnnnnnnnnnnnnnnnnnnnnnn
nnnnnnnnnnnnnnnnnnnnnnnnnnnnnnnnnnnnnnnnnnnnnnnnnnnnnnnnnnnn
ngctactcggtgtggccgcggctcgtcaactttgacgatcgatggactacgcacgccaaa
gagtccatattgcccaacaaatcactgtggttcgtcgtgcgctcgcaagacggactnnnn
--nnnnnnnnnnnnnnnnnnnnnnnnnnnnnnnnnnnnnnnnnnnnnnnnnnnnnnnnnn
nnnnn--nagactcgaacaccaaatcaaacgagacatcgacctacaaaatcaacgacaac
gagaatgaccgcaagaacaacaacgagaannnnnnnnnnnnnnnnnnnnnnnnnnnnnnn
nnnnnnnnnnnnnnnnnnnnnnnnnnnnncaacaacgaggacgatagcgacgatgataac
gacgatgagagcgacaatgatagcgacgatgataacgacgacaatagcgaagacgacgtg
ggtctcgataccacctcatcgtggggctcatcttggcaatcgtcatggttggacaactgg
tcatttgaagcgaagcgaaaggcgaacnnnnnnatcgaaccacgacagaaaaacgaaaaa
gacaaacaagagaccaacgccaacatgtcaaaaacagagaacaaaaatcaaccgaaacca
cagagtcggaaatcgtgcaagcgcatctgccgaataacggaacccgtacaggaccttttg
cgcgtcgagattattccggcaagcgggccgcgtgcaattgcacacgggccgcaagtaacc
aaacacataaagccgatcaccgacaccgcgatcccaagtagtgcacaaactcatgcacaa
accggaccgcgtaacggtgcaggctcgccgactcgatctcnnnnnnnnnnnngcgcgcta
ccatctttgacgccccagtcggtacaccgatccgatcaacaatcaccgcgagagtctccg
caccgattgacgcaccgatcnnnnnnnnnnnntgagcccgagtccgagtctttaccccan
nnnnnnnnnnnnnnnnnnnnnnnnnnnnnnnnnnnatctgcgcaaaactcggcacgacaa
tctgcgcagcaatccgcacaaccacatacgcaaccatctgcacagctattcgagcaacac
tcgaaacaacnnnnnnnnnnnnctgcgcaactgaccagttcgaacggagagcgccgtctg
ttcttctttgtacacggaggtgcgacgttcgccggctcgccacacaaatacaacaacctg
cattggctcaagacgatcgcgtggctatccgaacgcaacgatctgctgaccgacgtcgtg
tcgatcgactaccgactccagccggaaaacacgatcgacaaaagcatcatcgattgcgtt
gaaacgatcgcacgcgccctccgcgagtaccacgacaacgtgagcagcattcacattgtg
ggtttctccgccggttgccttttgactctgcagactgtggtgttgatcgaacaagcgtta
ctaaagacgatcggaacgatacctcgcggacgtctgtacgagcccactgacgaaatcacg
aagttaagcgcgtcaacnnnnnnnnnnnntgctgccgtcgtcacgaatgactcgtctggc
actgctgctgcctcgannnnnnnnnccgcacgtaccgacacaacagctgtaaacgtcgcn
nnggcgacaacgacagaaaacaaccaacaagaaaacaaccaacaaaaacaccaacaaaaa
caaacaaaccaaacaacgaaaactgccatcacctcaatatccgaccctccgcccgacacg
ctctttggtgtgcccctgaacaacgagtggctgctcgtcgcagcgcgagaatggtccgcg
ataaaaagtcgacggatacacctcctctcgccgctcgtccgtctggaccgactcttcgtg
aacgacgggttcgactgttcgaacctacttcagacgttcaccaagtcggtgttcgagccg
aacggcgcgcagaagtacgacgcgctctactggatagcgatgatgagatgtcgcctcgaa
agcgtcgagcgattgcacgtgctggacgtgtgtcggaacagcctgtcgaaccacgcgctg
tccctgtacacaacgctgcgccagctcggacgggacgatgccgacgggagtctggcgacg
gaactagtggtgttcgacgagtcgagcttcttcgtcgacgcgagtctggttcgcaagatc
cgggagnnnnnnnnnnnnnnnnnnnnnnnnnnnnnnnnnnnnnnnnnnnnnnnnnnnnnn
nnnnnnnnnnnnnnnnnnnnnnnnnnnnnnnnnnnnnnnnnnnnnnnnnnnnnnnnnnnn
nnnnnnnnnnnnnnnnnnnnnnnnnnnnnnnnnnnnnnnnnnnnnnnnnnnnnnnnnnnn
nnnttcgagtcgaaccgcggtctgaaagcgaacaagtacacccgcgacacgatcgaaacg
actcgcgaaaannncaacaagtcggctccgaaaatactgaacatgctgcactaccacttt
ttcccgtacatcatactgtgcgaggcgggctggaaaacgatggccagtctgttaacgtgg
cgcgacacgaagaacacagcgaagctgctgcaacgcgacacgatgagcgaactgactctg
cgagccttgacgacgaaaatcaactcgtcggaagcaacagaagaaacgacgaacaacacg
accatcacgatcaacaaaacaatcaacaacacgaccaacaacacgaacaacaacacgaaa
aacaacannnnnnnnncgaaaaacaacnnnnnnnnnnnnaaaacgagcgacgtgacgaac
aacaagacgaacgacaagacgaacgacaagacgagcgacaagacgagcgacaagacgagc
gacaagacgagcgacaagnnnnnnnnnnnnnnnnnnnnnnnnnnnnnnnnnnnnnnnnnn
nnnnnnnnnnnnnnnnnnnnnnnnnnnnnnnnnnnnnnnnnnnnnnnnnnnnnnnnnaag
acgagcgacaagacgagcgacaagacgagcgacaagacgagcgacaagacgaacgacgaa
acgagcgatgggacaagcgacgagacgaacgacaag
>passed_gp003_check
atgcagcgggtcgcgcaatcgcaaagcggcgcgccgaagggcatactacgttttccgcgg
tcggtcgatgcacagactttgcgtgctcagaac---------------------------
------------------------------------------------------------
------------------------------------------------------------
------------------------------------------gccgagtcagccacttcg
agtggatcgagcagtaatgatgatgataaaaataaaaacaccggcacgtctctcgatgag
aagacgaccaccaagacgaagcgcaagatgagtcttttcgaacgactgatcaaaattttc
atcacgttcatcatattcatcattgcgcaaggttttctcgccggttgtatcaacaccttc
ttcgatctcataccgtgggccaagatcgaccacttgtttggcgattacggaaatgataca
ggtgatattctgtccgtcatagaaacgagcgacgcctcgaacgctctacaccacaacaat
ctctctggagatggaggcaacactgggtcttctattctctcggtcccagctatggtttag

>passed_gp003_NC_027925.1
atgcagcgggtcgcgcaatcgcaaagcggcgcgccgaagggcatactacgttttccgcgg
tcggtcgatgcacagactttgcgtgctcagaa----------------------------
------------------------------------------------------------
------------------------------------------------------------
-----------------------------------------cgccgagtcagccacttcg
agtggatcgagcagtaatgatgatgataaaaataaaaacaccggcacgtctctcgatgag
aagacgaccaccaagacgaagcgcaagatgagtcttttcgaacgactgatcaaaattttc
atcacgttcatcatattcatcattgcgcaaggttttctcgccggttgtatcaacaccttc
ttcgatctcataccgtgggccaagatcgaccacttgtttggcgattacggaaatgataca
ggtgatattctgtccgtcatagaaacgagcgacgcctcgaacgctctacaccacaacaat
ctctctggagatggaggcaacactgggtcttctattctctcggtcccagctatggtttag

>passed_gp003_OK392616.1
atgcagcgggtcgcgcaatcgcaaagcggcgcgccgaagggcatactacgttttccgcgg
tcggtcgaygcrcaractttgcgtgctcaraa----------------------------
------------------------------------------------------------
------------------------------------------------------------
-----------------------------------------cgccgagtcagcyacttcg
agtggatcgagcagtaatgatgatgataaaaataaaaacaccggcacgtctctcgaygag
aagacgaccaccaagacgaagcgcaagatgagtcttttcgarcgactgatcaaaattttc
atcacgttcatcatattcatcattgcgcaaggttttctcgccggttgtatcaacaccttc
ttcgatctcataccgtgggccaagatcgaccacttgtttggcgattacggaaatgataca
ggtgatattctgtccgtcatagaaacgagygacgcctcgaacgctctacaccacaayaat
ctctctggagatggaggcaacactgggtcgtctattctctcggtcccagctatggtttag

>passed_gp003_SRR11471417
atgcagcgggtcgcgcaatcgcaaagcggcgcgccgaagggcatactacgttttccgcgg
tcggtcgacgcacaaactttgcgcgctcagaa----------------------------
------------------------------------------------------------
------------------------------------------------------------
-----------------------------------------cgccgagtccgccacttcg
ggcgcatcgagtggtaatgatgacg---at---aaaaacaccggcacgtctctcgatgag
aagacgaccaccaagacaaagcgcaagatgagtcttttcgagcggctgatcaagattttc
atcacgttcatcatattcatcattgcgcaaggttttctcgccggttgtatcaacaccttc
ttcgatctcataccatgggccaagatcgaccacttgtttggcgattacggaaatgaaaca
ggtgatattctgtccgtcatagaaacgagtgacgcctcgaacgctctacaccacaacaat
ctctctggagatggaggcaacactgggtcttctattctctcgattcccgctatggtttag

>passed_gp003_SRR11471661
atgcagcgggtcgcgcaatcgcaaagcggcgcgccgaagggcatactacgttttccgcgg
tcggtcgacgcacaaactttgcgcgctcagaa----------------------------
------------------------------------------------------------
------------------------------------------------------------
-----------------------------------------cgccgagtccgccacttcg
ggcgcatcgagtggtaatgatgacg---at---aaaaacaccggcacgtctctcgatgag
aagacgaccaccaagacaaagcgcaagatgagtcttttcgagcggctgatcaagattttc
atcacgttcatcatattcatcattgcgcaaggttttctcgccggttgtatcaacaccttc
ttcgatctcataccatgggccaagatcgaccacttgtttggcgattacggaaatgaaaca
ggtgatattctgtccgtcatagaaacgagtgacgcctcgaacgctctacaccacaacaat
ctctctggagatggaggcaacactgggtcttctattctctcgattcccgctatggtttag

>passed_gp003_SRR15173571
atgcagcgggtcgcgcaatcgcaaagcggcgcgccgaagggaatactacgttttccgcgg
tcggtcgacgcacaaactttgcgtgcccagaacgccgagtccgccgccgagtccgccact
tcgagtggatcgagcagtaatgatgacgataaaaacacgggcacgtctcnnnnnnnnnnn
nnnnnnnnnnnnnnnnnnnnnnnnnnnnnnnnnnnnnnnnnnnnnnnnnnnnnnnnnnnn
nnnnnnnnnnnnnnnnnnnnnnnnnnnnncgccgagtccgccgccgagtccgccacttcg
agtggatcgagcagtaatgatgacg---at---aaaaacacgggcacgtctctcgatgag
aagacgaccaccaagaagaagcgcaagatgagtcttttcgagcgactgatcaaaattttc
atcacgttcatcatattcatcattgcgcaaggttttctcgccggttgtatcaacaccttc
ttcgatctcataccgtgggccaagatcgaccacttgtttggcgattacggaaatgataca
ggtgatattctgtccgtcatagaaacgagtgacgcctcgaacgctctacaccacaacaat
ctctctggagatggaggcaacactgggtcttctattctctctattccagctatggtttag

>passed_gp003_SRR5580859
atgcagcgggtcgcgcaatcgcaaagcggcgcgccgaagggaatactacgttttccgcgg
tcggtcgacgcacaaactttgcgtgcccagaa----------------------------
------------------------------------------------------------
------------------------------------------------------------
-----------------------------cgccgagtccgccgccgagtccgccacttcg
agtggatcgagcagtaatgatgacg---at---aaaaacacgggcacgtctctcgatgag
aagacgaccaccaagaaaaagcgcaagatgagtcttttcgagcgactgatcaaaattttc
atcacgttcatcatattcatcattgcgcaaggttttctcgccggttgtatcaacaccttc
ttcgatctcataccgtgggccaagatcgaccacttgtttggcgattacggaaatgataca
ggtgatattctgtccgtcatagaaacgagtgacgcctcgaacgctctacaccacaacaat
ctatctggagatggaggcaacactgggtcttctattctctcgatcccagctatggtttag

>passed_gp005_check
atgaattcgaaggcggtatcagccaaaaaaccaaactcgctatctatagtcaacacgact
tgtgaaatcactgaacgcgaaacccgggacaaccacaacgacaaggacacgcgaaaccgc
gacgcctacgaacaagaagtccgagagctccgggaatttcgcgacctccgagaacgtcgg
gat---atccgcgacctccgaaac------------------------------------
------------------------------------------------------------
------------------------------------------------------------
------------------------------------------------------------
------------------------------------------------------------
------------------------------------------------------------
------------------------------------------------------------
------------------------------------------------------------
------------------------------------------------------------
------------------actcgagacctgcggaactttggtgagtttaga------cag
agtcgcccgctcgataagcgggacaactggttagctagtccgatgagcaccaatccgtta
agtccactcgacttacccaacccgaacgacccgaccggatcaccagacgaaaagaccatc
cgcctgctcatggacaacgaggcgcaaataaaatcgcggaaaaaagcactcaactacttg
atcgtgggcgcagtctttttcatagtgggcttctcgagcaaactcacactagatttgctc
gccgaacaagctcaacaccagtgcgcctataaacagtacaaggcatccgacgctgcagcc
gct---ccagacaacaacgtcacagtaaccttccacgacggcacatcactcgatgaaatg
ctgttcaaacgattccgccatatcttcagcgacgaattcaaccaaaacgaatacgaggag
gacgaggaggacgaggacaactttttttcaatttttggtatgtggtacgacaacgacgac
gacgattatgacgagatggacgagaattcgaatgcggaggaatcggacgaagagacgtat
gccgaaaaactcggtcgctccaaacaaaacgaa------------cacgatcgatcctac
gaccacccagatcgtcatacagacgagcacgcatacgataccgacgactacgacaaacaa
gatgaatatcgcaaccgcggccacacacgcactcattaccacgaacatcacgatcgccat
gagcaccaccggtcggacgagtacctggaccgcttccacactcatgcccacacgcaaaac
aaacacgaatacaactttgaccgccgcacgatgagaaacgacggagaatcaatcgaaaga
ccaaccttcgaaacgacaacgccagcacgagacgaagcacgagacgaatccattcccata
caccacggactccgcacaataaacgacaccactcccaatcaaactacaatcgtgcgcatg
ccaaaccaaactacaaaccacgaaaacagc------------tcttacgaaaaacacaac
gagactctggcacacaacgagactctggcacac---------------------------
------------------------aacgagactctgacaaagcacaacgagaacgagaat
cgcacaacactgaca------------------aagcacaacgagaaccgtacaacacga
ttgatcagatcggccataaccatagacagaagcactctagtgaaacaagacaacaaaccc
gcggtaagcttgaacaagacgaacatgacggccgaaccgaaccacaaaacgaggaatcta
ccaaagttgtctgatcgtaaaaaccgtttgaaaaaacaacgcgaggaaatgatcgatatg
atcagacgtcacccatcgtacattcgtagaacaaccggtccgaacgtgagagagtacgac
gactggataaacccacaacacgaaagcgaggaaaaactatacccgtcaatctactcgcac
attctggacagcttgagcccaaactttgatcacgacgaccaaaaatacagcgaaaccata
atggacaaaaccggtcgaactttgtcatcttcagccgctgtattgccgatcgaaccgcac
gaaaagctagtacgatcactggagtcgcccgagtcgtcggtcgagtcgaacgaaaagtcg
atcgtttcgccgatcaatgccaccgaaattgcacagacccaaacgacgatcaacacatcg
gtcgacccattaatgcgtctccaaagtctccaaacgacgataaacacatcggtcgacccg
ctaatgcgtctcctccaccagcgccgaaaacaactcgagatggaacgagaacgcgagtgg
caccgccttcgccaggtactcgcgaaaaaactaaacaaaacggaacagtctattcacgcc
attctagcacttcagaccaacctcaccctcaccgaccgaattgatcaaacgaaccaaaac
gaacgaaaccgcgaacaaaacaacgaacaaaacgaacaaaacaacgaacgaaacaacaaa
cgaaaccgcgaacaaaacaacaaacaaaacaacgaacgaaccgacagacaaaccaacaac
gaaaccaacaaccaaacaaaaagccaaaccaacggccaa---------------------
------------------------------------------------------------
------------------------------------------------------------
---------------------------------accaaaagccaaaccaaaagccaaacc
aac---------------------------attgaccaa---------atcgaccaaatt
ggacaaattgaacaaatcgaccagatcgaacggtggctcgccgaaatgaaaagaacccaa
cacctgagtccgcggatcgaattgaaacacctcgaacgtctcacacaaactgagcgggat
gaacaacttggtcgagatgaacaggatgaacagcagaaacgtatactacgacaagcgaca
agatctgcgacgatcacaaaaaccaacgacacatcaaacactttgctcgaaaagaacacg
gtaaccaatacgacagccgatctgatacgagctacaataacagcagattcgatagcgacg
gacttgttcgcagaacatgatgatacggacgatacaaccgacacggtcgacaaaccgatc
gacaat---------------------actcgaaccaaacctcaagcgggatcgttcgaa
caaaaaatcaacgagccg------gtcgtacaaacgctaaaccaaaccaacaaacagacc
aacaaacagacgatcgaacaaacgatcataccccagaacaaccacccaatcaaccacaca
atcaaccacccaatcaaccaaaccgtcagacactcgacctatactgcaaacaacagaaca
acaggacagacgatcgatcgaacaaacggcaaaccaacgacgacaaccagtccgatgtca
aacaacatgaacacgatggtgaacacgataccaaacgacgtggaaaccacgagtatggaa
gcaaacgataacaacgccacatacgaactgttggacatttgggacccagtggaaatgcgt
tacattacctaccagttgatcgccaagttctggtcaacgcagaacgtcaattcctatgtg
gtgcgctaccacaatccccgaaaaattctcggc---caacgaaccctcccgaaactggaa
caccgcccaccgaaggtgctacccacactgaacatctactacacgattgacgaagagagt
ctagttgacctgcaggccaacatcctcgcactcgtgacaccggacgaagtggtaacccaa
cgcacgcgaagaccgcgcttccaactcctcgatgtgttcgactcgcttggaaaattggac
cgcgtggctatcatcaaagagacgatcgaggacgctttccaaacgtggaacatcatgctc
aacggcatcatcaactttgaatacgtcccgtacagcgacaagctgcgcagctcgccgtac
atcgatcgcatcatcgtcgtgtctgtgaaaaacctgatccacacaaacgaacacacgatg
caaactgaaatattttcgaacacacggaccctagctcatgcgtcagtcaactttctccat
ataaacggacagaccaacaaatttttgatcgccccgcatcatcaacgtcgtcgtctacag
gtactgattcaaaccgacaacaaactaaacgtatactcggtcgaagggacgaacctgttg
gaacgcttccaccaacaatcataccgccagatgcacgcacaactccaatccacgttaaag
actctgcgccgcacacgcttttctcgcagcaactgtttcttctgtacgttgctccacgag
atcggccacatactcggtctcggacacacaaactcactcgactccatcatgcacccgatc
atcgaggaagacaattcgggcatcactgcggtggacgttcgagcgatacgacta---atc
ttcaaacaactgatcgctcgagagaaacgcatgaaaatagcgatacgcaagaacatgtgt
agcaaggttacatgcgacaaacactaa---
>passed_gp005_NC_027925.1
atgaattcgaaggcggtatcagccaaaaaaccaaactcgctatctatagtcaacacgact
tgtgaaatcactgaacgcgaaacccgggacaaccacaacgacaaggacacgcgaaaccgc
gacgcctacgaacaagaagtccgagagctccgggaatttcgcgacctccgagaacgtcgg
gnnnatatccgcgacctccgaaannnnnnnnnnnnnnnnnnnnnnnnnnnnnnnnnnnnn
nnnnnnnnnnnnnnnnnnnnnnnnnnnnnnnnnnnnnnnnnnnnnnnnnnnnnnnnnnnn
nnnnnnnnnnnnnnnnnnnnnnnnnnnnnnnnnnnnnnnnnnnnnnnnnnnnnnnnnnnn
nnnnnnnnnnnnnnnnnnnnnnnnnnnnnnnnnnnnnnnnnnnnnnnnnnnnnnnnnnnn
nnnnnnnnnnnnnnnnnnnnnnnnnnnnnnnnnnnnnnnnnnnnnnnnnnnnnnnnnnnn
nnnnnnnnnnnnnnnnnnnnnnnnnnnnnnnnnnnnnnnnnnnnnnnnnnnnnnnnnnnn
nnnnnnnnnnnnnnnnnnnnnnnnnnnnnnnnnnnnnnnnnnnnnnnnnnnnnnnnnnnn
nnnnnnnnnnnnnnnnnnnnnnnnnnnnnnnnnnnnnnnnnnnnnnnnnnnnnnnnnnnn
nnnnnnnnnnnnnnnnnnnnnnnnnnnnnnnnnnnnnnnnnnnnnnnnnnnnnnnnnnnn
nnnnnnnnnnnnnnnnncactcgagacctgcggaactttggtgagtttagannnnnncag
agtcgcccgctcgataagcgggacaactggttagctagtccgatgagcaccaatccgtta
agtccactcgacttacccaacccgaacgacccgaccggatcaccagacgaaaagaccatc
cgcctgctcatggacaacgaggcgcaaataaaatcgcggaaaaaagcactcaactacttg
atcgtgggcgcagtctttttcatagtgggcttctcgagcaaactcacactagatttgctc
gccgaacaagctcaacaccagtgcgcctataaacagtacaaggcatccgacgctgcagcc
gcnnntccagacaacaacgtcacagtaaccttccacgacggcacatcactcgatgaaatg
ctgttcaaacgattccgccatatcttcagcgacgaattcaaccaaaacgaatacgaggag
gacgaggaggacgaggacaactttttttcaatttttggtatgtggtacgacaacgacgac
gacgattatgacgagatggacgagaattcgaatgcggaggaatcggacgaagagacgtat
gccgaaaaactcggtcgctccaaacaaaacgaacannnnnnnnnnnncgatcgatcctac
gaccacccagatcgtcatacagacgagcacgcatacgataccgacgactacgacaaacaa
gatgaatatcgcaaccgcggccacacacgcactcattaccacgaacatcacgatcgccat
gagcaccaccggtcggacgagtacctggaccgcttccacactcatgcccacacgcaaaac
aaacacgaatacaactttgaccgccgcacgatgagaaacgacggagaatcaatcgaaaga
ccaaccttcgaaacgacaacgccagcacgagacgaagcacgagacgaatccattcccata
caccacggactccgcacaataaacgacaccactcccaatcaaactacaatcgtgcgcatg
ccaaaccaaactacaaaccacgaaaacannnnnnnnnnnngctcttacgaaaaacacaac
gagactctggcacacaacgagactctggcacacnnnnnnnnnnnnnnnnnnnnnnnnnnn
nnnnnnnnnnnnnnnnnnnnnnnnaacgagactctgacaaagcacaacgagaacgagaat
cgcacaacactgacaaannnnnnnnnnnnnnnnnngcacaacgagaaccgtacaacacga
ttgatcagatcggccataaccatagacagaagcactctagtgaaacaagacaacaaaccc
gcggtaagcttgaacaagacgaacatgacggccgaaccgaaccacaaaacgaggaatcta
ccaaagttgtctgatcgtaaaaaccgtttgaaaaaacaacgcgaggaaatgatcgatatg
atcagacgtcacccatcgtacattcgtagaacaaccggtccgaacgtgagagagtacgac
gactggataaacccacaacacgaaagcgaggaaaaactatacccgtcaatctactcgcac
attctggacagcttgagcccaaactttgatcacgacgaccaaaaatacagcgaaaccata
atggacaaaaccggtcgaactttgtcatcttcagccgctgtattgccgatcgaaccgcac
gaaaagctagtacgatcactggagtcgcccgagtcgtcggtcgagtcgaacgaaaagtcg
atcgtttcgccgatcaatgccaccgaaattgcacagacccaaacgacgatcaacacatcg
gtcgacccattaatgcgtctccaaagtctccaaacgacgataaacacatcggtcgacccg
ctaatgcgtctcctccaccagcgccgaaaacaactcgagatggaacgagaacgcgagtgg
caccgccttcgccaggtactcgcgaaaaaactaaacaaaacggaacagtctattcacgcc
attctagcacttcagaccaacctcaccctcaccgaccgaattgatcaaacgaaccaaaac
gaacgaaaccgcgaacaaaacaacgaacaaaacgaacaaaacaacgaacgaaacaacaaa
cgaaaccgcgaacaaaacaacaaacaaaacaacgaacgaaccgacagacaaaccaacaac
gaaaccaacaaccaaacaaaaagccaaaccaacggccaannnnnnnnnnnnnnnnnnnnn
nnnnnnnnnnnnnnnnnnnnnnnnnnnnnnnnnnnnnnnnnnnnnnnnnnnnnnnnnnnn
nnnnnnnnnnnnnnnnnnnnnnnnnnnnnnnnnnnnnnnnnnnnnnnnnnnnnnnnnnnn
nnnnnnnnnnnnnnnnnnnnnnnnnnnnnnnnnaccaaaagccaaaccaaaagccaaacc
aacannnnnnnnnnnnnnnnnnnnnnnnnnnttgaccaaatnnnnnnnnncgaccaaatt
ggacaaattgaacaaatcgaccagatcgaacggtggctcgccgaaatgaaaagaacccaa
cacctgagtccgcggatcgaattgaaacacctcgaacgtctcacacaaactgagcgggat
gaacaacttggtcgagatgaacaggatgaacagcagaaacgtatactacgacaagcgaca
agatctgcgacgatcacaaaaaccaacgacacatcaaacactttgctcgaaaagaacacg
gtaaccaatacgacagccgatctgatacgagctacaataacagcagattcgatagcgacg
gacttgttcgcagaacatgatgatacggacgatacaaccgacacggtcgacaaaccgatc
gacaatannnnnnnnnnnnnnnnnnnnnctcgaaccaaacctcaagcgggatcgttcgaa
caaaaaatcaacgagccggnnnn-ntcgtacaaacgctaaaccaaaccaacaaacagacc
aacaaacagacgatcgaacaaacgatcataccccagaacaaccacccaatcaaccacaca
atcaaccacccaatcaaccaaaccgtcagacactcgacctatactgcaaacaacagaaca
acaggacagacgatcgatcgaacaaacggcaaaccaacgacgacaaccagtccgatgtca
aacaacatgaacacgatggtgaacacgataccaaacgacgtggaaaccacgagtatggaa
gcaaacgataacaacgccacatacgaactgttggacatttgggacccagtggaaatgcgt
tacattacctaccagttgatcgccaagttctggtcaacgcagaacgtcaattcctatgtg
gtgcgctaccacaatccccgaaaaattctcg---gccaacgaaccctcccgaaactggaa
caccgcccaccgaaggtgctacccacactgaacatctactacacgattgacgaagagagt
ctagttgacctgcaggccaacatcctcgcactcgtgacaccggacgaagtggtaacccaa
cgcacgcgaagaccgcgcttccaactcctcgatgtgttcgactcgcttggaaaattggac
cgcgtggctatcatcaaagagacgatcgaggacgctttccaaacgtggaacatcatgctc
aacggcatcatcaactttgaatacgtcccgtacagcgacaagctgcgcagctcgccgtac
atcgatcgcatcatcgtcgtgtctgtgaaaaacctgatccacacaaacgaacacacgatg
caaactgaaatattttcgaacacacggaccctagctcatgcgtcagtcaactttctccat
ataaacggacagaccaacaaatttttgatcgccccgcatcatcaacgtcgtcgtctacag
gtactgattcaaaccgacaacaaactaaacgtatactcggtcgaagggacgaacctgttg
gaacgcttccaccaacaatcataccgccagatgcacgcacaactccaatccacgttaaag
actctgcgccgcacacgcttttctcgcagcaactgtttcttctgtacgttgctccacgag
atcggccacatactcggtctcggacacacaaactcactcgactccatcatgcacccgatc
atcgaggaagacaattcgggcatcactgcggtggacgttcgagcgatacgactaa---tc
ttcaaacaactgatcgctcgagagaaacgcatgaaaatagcgatacgcaagaacatgtgt
agcaaggttacatgcgacaaacact---aa
>passed_gp005_OK392616.1
atgaactcgaangcggtatcaaccaaaaaaccaaactcgctatcnntagtcaacacgact
tgtgaaatcactgaacgcgaaacncgggacaaccacnacgacaaggacangcgaaaccgc
gacncctacgaacaagaagtccgagagctccgggaatttcgcgacntccgagaacgtcgg
gnnnatatccgcgacctccgaaannnnnnnnnnnnnnnnnnnnnnnnnnnnnnnnnnnnn
nnnnnnnnnnnnnnnnnnnnnnnnnnnnnnnnnnnnnnnnnnnnnnnnnnnnnnnnnnnn
nnnnnnnnnnnnnnnnnnnnnnnnnnnnnnnnnnnnnnnnnnnnnnnnnnnnnnnnnnnn
nnnnnnnnnnnnnnnnnnnnnnnnnnnnnnnnnnnnnnnnnnnnnnnnnnnnnnnnnnnn
nnnnnnnnnnnnnnnnnnnnnnnnnnnnnnnnnnnnnnnnnnnnnnnnnnnnnnnnnnnn
nnnnnnnnnnnnnnnnnnnnnnnnnnnnnnnnnnnnnnnnnnnnnnnnnnnnnnnnnnnn
nnnnnnnnnnnnnnnnnnnnnnnnnnnnnnnnnnnnnnnnnnnnnnnnnnnnnnnnnnnn
nnnnnnnnnnnnnnnnnnnnnnnnnnnnnnnnnnnnnnnnnnnnnnnnnnnnnnnnnnnn
nnnnnnnnnnnnnnnnnnnnnnnnnnnnnnnnnnnnnnnnnnnnnnnnnnnnnnnnnnnn
nnnnnnnnnnnnnnnnncactcgagacctgcggaactttggtgagtttagannnnnncag
agtcgcnngctcgataagcgggacaactggttagctagtccgatgagcaccaatccgtta
agtccactcgacttanccaacccgaacgacccgaccggatcaccagacgaaaagancntc
cgcntgctcatggacaacgaggcgcaaataaaatcgcggaaaaaagcactcaactacttg
atcgtgggngcagtctttttcatcgtgggcttctcgagcaaactcacactagatttgctc
gccgaacaagctcaacaccagtgcgcctataaacagtacaaggcatccgacgctgcagcc
gcnnntccagacaacaangtcacagtaaccttccacgacggcacatcactcgatgaaatg
ctgttcaaacgattccgccatatcttcagcgacgaattcaaccaaaacgagtacgaggag
gacgaggaggacgaggacaactttttttcaatttttggtatgtggtacnacaacgacgac
gacgattatgacganatggacgagaattcgnatgcggaggaatcggacgaanagacgtat
gccgaaaaactcggtcgctccaaacaaaacgaacannnnnnnnnnnncgatcgatccnac
gaccacccagatcgtcatacagacgancacgcatacgataccgacgactacgacaaacaa
gatgaatatcncaaccgcggccacacacgcactcattaccangaacatcacgatcgccat
gagcaccaccngtcngacgagtacctggaccgcttccacactcatncccacacgcaaaac
aaacacnaatacaactttgaccgccgcacgatgngaaacgacggagaatcaatcgaaaga
ccaaccttcgaaacgacaacgccagcacnagangaancacgagacgaatccattcccata
caccacggactccgcacaataaacgacaccacncccaatcaaactacaatcgtgcgcatn
ccaaaccaaactacaaaccacgaaaacannnnnnnnnnnngctcttacgaaaaacacaac
gagactctggcacacaacgagactctggcacacnnnnnnnnnnnnnnnnnnnnnnnnnnn
nnnnnnnnnnnnnnnnnnnnnnnnaacgagactctgacaaagcacaacgagaacgagaat
cgcanaacactgacaaannnnnnnnnnnnnnnnnngcacaacgagaaccgtacaacacga
ttgatcagatcggccataaccatagacagaagcactctagtgaaacaanacaacaaaccc
gcggtaancttgaacangacaaacatnacggccgaaccgaaccacaaaacgaggaatcna
ccaaagttgtctgatcgtaaaaaccgtttgaaaaaacaacgcgaggaaatgatcgatatg
atcagacgtcacccntcgtacatncgtagaacaaccggtcngaacgtgagagagtacgac
gactggataaacccacaacacgaaagcgagganaaactatacccntcaatctactcncac
attctggacagcttgagcccaaactttgatnacgacgaccaaaaatacagcgaaaccata
atgnacaaaaccggtnnaactttgtcatcttcngccnctgtattgccgatcgaaccgcac
gaaaanctagtacgatcactggagtcgcccgantcgtcggtcgagtcgaacgaaaantcg
atcgtttcgccgatcaatgccaccgaaattgcacagacccaaacgacgatcaacacatcg
gtcgacccattaatgcgtctccaaagtctccaaacgacgataaacacatcggtcgacccg
ctaatgcgtctcctccaccagcgccgaaaacaactcgagatggaacgagaacgcgagtgg
caccaccttcgccaggtactcgcgaaaaaactaaacaaaacggaacantctattcacgcn
attctagcanttcagaccaacctcaccctcaccgaccgaattgatcaaacgaaccaaaac
gaacgaaacaccgaacaaaacaacgaacaaaacgaacaaaacaacgaacgaaacaacaaa
cgaaaccgcgaacaaaacaacaaaaaaaacaacgaacgaaccgacagacaaaccaacaac
gaaaccaacaaccaaacaaaaanccaaaccaacggccaannnnnnnnnnnnnnnnnnnnn
nnnnnnnnnnnnnnnnnnnnnnnnnnnnnnnnnnnnnnnnnnnnnnnnnnnnnnnnnnnn
nnnnnnnnnnnnnnnnnnnnnnnnnnnnnnnnnnnnnnnnnnnnnnnnnnnnnnnnnnnn
nnnnnnnnnnnnnnnnnnnnnnnnnnnnnnnnnaccaacggccaaaccaacgnccaaacc
aacannnnnnnnnnnnnnnnnnnnnnnnnnnttgaccaaatnnnnnnnnnngaccaaatn
gnncaaattgaacaaatcgaccagatcgaacggtggctcgccgaaatgaaaagaacccaa
canctgagtccgcggatcgaattgaaacacctcgaacgtctcacacaaactgagcgggat
gaacaacttggtcgagatgaacaggatgaacagcagaaacgtatactacgacaagcgaca
agatctgcgacgatcacaaaaaccaacgacacatcaaacactttgctcgaaaagaacaag
gtaaccaatacgacagccgatctgatacgagctacaataacagcagattcgatagcgacg
gacttgttcgcagaacatgatgatacggacgatacaaccgacacggtcgacaaaccgatc
gacaatannnnnnnnnnnnnnnnnnnnnctcgaaccaaacctcaagcgggatcgttcgaa
caaaaaatcaacgagccggnnnn-ntcgtacaancgctaaaccaaaccaacaaacagacc
aacaaacagacgatcgaacaaacgatcataccccagaacaaccacccaatcaaccacaca
atcaaccacccaatcaaccaaaccgtcagccactcgacctatactgcaaacaacagaaca
acaggacagacgatcgatcgaacaaacggcaaaccaacgacgacaaccagtccgatgtca
aacaacatgaacacgatggtgaacacgataccaaacgacgtggaaaccacgagtatggaa
gcaaacgataacaacgccacatacgaactgttggacatttgggacccagtggaaatgcgt
tacattacctaccagttgatcgccaagttctggtcgacgcagaacgtcaattcctatgtg
gtgcgctaccacaatccccgaaaaattctcg---gccaacgaaccctcccgaaactggaa
caccgcccaccgaaggtgctacccacactgaacatctactacacgattgacgaagagagt
ctagttgacctgcaggccaacatcctcgcactcgtgacaccggacgaagcggtaacccaa
cgcacgagaagaccgcgcttccaactcctcgatgtgttcgactcgcttggaaaattggac
cgagtggctatcatcaaagagacgatcgaggacgctttccaaacgtggaacatcatgctc
aacggcatcatcaactttgaatacgtcccgtacagcgacaagctgcgcagctcgccgtac
atcgatcgcatcatcgtcgtgtctgtgaaaaacctgatccacacaaacgaacacacgatg
caaactgaaatattttcgaacacacggaccctagctcatgcgtcagtcaactttctccat
ataaacggacagaccaacaaatttntgatcgccccgcatcatcaacgtcgtcgtctacag
gtactgattcaaaccgacaacaaactaaacgtatactcggtcgaagggacgaacctgttg
gaacgcttccaccaacaatcataccgccagatgcacgcacaactccaatccacgttaaag
actctgcgccgcacacgcttttctcgcagcaactgtttcttctgtacgttgctccacgag
atcggccacatactcggtctcggacacacaaactcactcgactccatcatgcacccgatc
atcgaggaagacaattcgggcatcactgcggtggacgttcgagcgatacgactaa---tc
ttcaaacaactgatcgctcgagagaaacgnatgaaaatagcgatacgcaagaacatgtgt
agcaaggttacatgcgacaaacact---aa
>passed_gp005_SRR11471417
atgaactcgaaggcggtatcagccaaaaaaccaaactcgctatcactagtcaacacgact
tgtgaaatcactgaacgcgaaacccgggacaaccacaacgacaaggacacgcgaaaccgc
gacgcctacgaacaagaagtccgagagctccgggaatttcgcgacctccgagaacgtcgg
gnnnatctccgcgacctccgaaannnnnnnnnnnnnnnnnnnnnnnnnnnnnnnnnnnnn
nnnnnnnnnnnnnnnnnnnnnnnnnnnnnnnnnnnnnnnnnnnnnnnnnnnnnnnnnnnn
nnnnnnnnnnnnnnnnnnnnnnnnnnnnnnnnnnnnnnnnnnnnnnnnnnnnnnnnnnnn
nnnnnnnnnnnnnnnnnnnnnnnnnnnnnnnnnnnnnnnnnnnnnnnnnnnnnnnnnnnn
nnnnnnnnnnnnnnnnnnnnnnnnnnnnnnnnnnnnnnnnnnnnnnnnnnnnnnnnnnnn
nnnnnnnnnnnnnnnnnnnnnnnnnnnnnnnnnnnnnnnnnnnnnnnnnnnnnnnnnnnn
nnnnnnnnnnnnnnnnnnnnnnnnnnnnnnnnnnnnnnnnnnnnnnnnnnnnnnnnnnnn
nnnnnnnnnnnnnnnnnnnnnnnnnnnnnnnnnnnnnnnnnnnnnnnnnnnnnnnnnnnn
nnnnnnnnnnnnnnnnnnnnnnnnnnnnnnnnnnnnnnnnnnnnnnnnnnnnnnnnnnnn
nnnnnnnnnnnnnnnnncattcgagacctgcggaactttggtgagttcagaaacatgcag
agtcgcacgctcgataagcgggacaactggttagctagtccgatgagccccaatccgttg
agtccactcggcttccccaacccgaacgacccgaccggatcgccagacgaaaagactatg
cgcatgctcatggacaacgaggcgcaaataaaatcgcggaaaaaagcactcaactacttg
atcgtgggtgcagtctttttcatcgtaggcttctctagcaaactcacgctagacttgctc
gccgaacaagctcaacgccagtgcgcctataaacagtacatggcatccgacgctgccgct
gcnnntccagacaacaacgtcacagtaaccttccacgacagcacagcactcgatgaaatg
ctgttcaaacgattccgccatatcttcagcgacgagttcaaccaaaacgagtacgatgag
gacgaggaggacgaagacaactttttttcaatctttggtatgtggtactacaacgacgac
gacgattacgacgagatggacgagacttcgtatacggaggaatcggacgaagagccgtat
gccgaaaaacttggtcgctccaaacaaaacgaacannnnnnnnnnnncgatcgatcctac
gaacacccagatcgtcatacagacgagcacgcatacgatcccgacgactacgacgaacaa
ggtgaatatcacaaccgcggccacacacgcactcaccaccacgaacatcacgatcgccat
gaacaccaccagtcggacgagtacctggaccgcttccacactcatacccatacacaaacc
aaacacgaatacaattttgaccgccgcgcgatgagaaacgacggagaatcaatcgaaaga
ccaaccttcgaaacgacaacgccggcacnnnnnnnnnnnngagacgaatccattcccata
caccacagacaccgcacaataaacgacacaacgtccaatcacactacaatcgtgcgcaag
ccaaaccaaactnnnnnnnnnnnnnnnnnnnnnnnnnnnnactctggcnnnnnacacaac
gagactctggcacacaacgagactctnnnnnnnnnnnnnnnnnnnnnnnnnnnnnnnnnn
nnnnnnnnnnnnnnnnnnnnnnnnnnnnnnnnnnnagcagagcataacgagaacgagaat
cgtacaacaccgacaaaacacaacaagcacaacaagcacaacgagaaccgtacaacacga
ttgatcagatcggccatcaccatagacagaagcactctagtgaaacaaaacaacaaaacc
acgctaagcttgaacaagacaaacatgacggccgaaccgagccacaaaccgggaaatcca
ccaaagttgtctgatcgtaaaaaccgtttgaaaaaacaacgagaggaaatgatcgatatg
atcaaacgtcacccatcgtacattcgtcgaacaactggtccgaacgtgagagagtacgac
gactggataaccccgcaacgcgaaagcgaggaaaaactatacccgtcaatctactcgcac
attctggacagcttgagcccaaactttgatcacgacgaccaaaaatacagcgaaaccata
atggacaaaaccggcaaaacttcgtcatcttccgccgctgtattgccgatcaaaccgaac
gaaaagctagtacgatcactggagtcgcccgagtcgtcggtcgagtcgaacgaaaagtcg
atcgtttcgccgatcaatgccaccgaaattgcacagacccaaannnnnnnnnnnnnnnnn
nnnnnnnnnnnnnnnnnnnnnnnnnnnnnnnnnncgacgatcaacacatcggtcgacccg
ctaatgcgtctcctccaccagcgccgaaaacaactcgagatggaacgagaacgcgagtgg
aaccgcctccgccaggtgctcgcgaaaaaactaaacaaaacagaacaatccattcaagcc
attctagcagttcaaaccaacctcaccnnnnnngaccgaattgatcaaacgaaccaaagc
gaacgaaacaacgaacaaaacaacgannnnnnnnnacaaaacaacgaacnnnnnnnnnnn
nnnnnnnnnnnnnnnnnnnnnnnnnnnnnnnnnnnnnnnnnnnnnnnnnnnnnnnnnnnn
nnnnnnnnnnnnnnnnnnnnnnnnnnnnnnnnnnnnnnnnnnnnnnnnnnnnnnnnnnnn
nnnnnnnnnnnnnnnnnnnnnnnnnnnnnnnnnnnnnnnnnnnnnnnnnnnnnnnnnnnn
nnnnnnnnnnnnnnnnnnnnnnnnnnnnnnnnnnnnnnnnnnnnnnnnnnnnnnnnnnnn
nnnnnnnnnnnnnnnnnnnnnnnnnnnnnnnnnnnnnnnnnnnnnnnnnnnnnnnnnnnn
nnnnnnnnnnnnnnnnnnnnnnnnnnnnnnnnnnnnnnnnnnnnnnnnnnnnnnnnnnnn
nnnnnnnnnnnnnnnnnnnnnnnnnnnnnnnnnnnnnnnnnnnnnnnnnnnnnnnnnnnn
nnnnnnnnnnnnnnnnnnnnnnnnnnnnnnnnnnnnnnnnnnnnnnnnnnnnnnnnnnnn
nnnnnnnnnnnnnnnnnnnnnnngnnnnnnnnnccgaagcgtataccgcgacaagtggta
agacctctgacgatcacaaaaaccaacgatacatcaaacactttgctcgaaaagaacaag
gtaaccaatacgaccgccgatctgatacgagctacaataacagcagactcgatagcgaca
gacttgttcgcagaacatgatgatacggacgaggcaaccgacgtattcnnnnnnnnnnnn
nnnnnnnnnnnnnnnnnnnnnnnnnnnnnnnnnnnnnnnnnnnnnnnnnnnnnnnnnnnn
nnnnnnnnnnnnnnnnnnnnnnn-nnnnnnnnnnnnnnnnnnnnnnnnnnnnnnnnnnnn
nnnnnnnnnnnnnnnnnnnnnnnnnnnnnnnnnnnnnnnnnnnnnnnnnnnnnnnnnnnn
nnnnnnnnnnnnnnnnnnnnnaccgtccgtcagtcgacctataccacaaacaaccaaaca
acaggaccgaccatcggtcgaacgaacgacaaaacaacgacgacaactagtccaatgtca
aacaatatgaacacgatggtgaacacgataccaaacgacgtggaaaccacgagtatggaa
gcaaacgataacaacgccacatacgaactgttggacatttgggacccagtggaaatgcgt
tacattacctaccagttgatcgccaagttttggtcgacgcagaacgtcaattcctacgtg
gtgcgctaccacaatccccgaaaaattctcg---gccaacgaaccctcccaaaactggaa
caccgcccaccgaaggtgctacccacactgaacatctactacacgattgacgaagagagt
ctagttgacctgcaggccaacatcctcgcactcgtgacgccggacgaagcggtaacccaa
cgcacaaggagacctcgcttccaactcctcgatgtgttcgactcgcttggaaaattggac
cgcgtggctatcatcaaagagacgatcgaagacgctttccagacgtggaacatcatgctc
aacggcatcgtcaactttgaatacgtaccatacagcgacaagctgcgcagctcgccgtac
atcgatcgcatcatcgtcgtgtcggtgaaaaacctgatccacacaaacgaacacacgatg
caaactgaaatattttcaaacacacgaaccctagctcacgcatcagtcaactttctccat
ataaacggacagaccaacaagtttctgatcgccccgcatcatcaacgtcgtcgtctacag
gtactgattcaaaccgacaacaaactaaacgtatactcggtcgaagggatgaacctgttg
gaacgctttcaccaacaatcgtaccgccacatgcacgcacaactccaagccacgttgaag
actctgcgccgcacacgcttttctcgcagcaactgtttcttctgtacattgctccacgag
atcggtcacatactcggtctcggacacacaaactcacttgactccatcatgcacccgatc
atcgaggaagacaattcgggcatcacagctgtggacgttcgagcgatacgactaa---tc
ttcaaacaactgatcgctcgagagaaacgcatgaaaatagcgatacgcaagaacatgtgt
agcaaagttaaatgcgacaaacgct---aa
>passed_gp005_SRR11471661
atgaactcgaaggcggtatcagccaaaaaaccaaactcgctatcactagtcaacacgact
tgtgaaatcactgaacgcgaaacccgggacaaccacaacgacaaggacacgcgaaaccgc
gacgcctacgaacaagaagtccgagagctccgggaatttcgcgacctccgagaacgtcgg
gnnnatctccgcgacctccgaaannnnnnnnnnnnnnnnnnnnnnnnnnnnnnnnnnnnn
nnnnnnnnnnnnnnnnnnnnnnnnnnnnnnnnnnnnnnnnnnnnnnnnnnnnnnnnnnnn
nnnnnnnnnnnnnnnnnnnnnnnnnnnnnnnnnnnnnnnnnnnnnnnnnnnnnnnnnnnn
nnnnnnnnnnnnnnnnnnnnnnnnnnnnnnnnnnnnnnnnnnnnnnnnnnnnnnnnnnnn
nnnnnnnnnnnnnnnnnnnnnnnnnnnnnnnnnnnnnnnnnnnnnnnnnnnnnnnnnnnn
nnnnnnnnnnnnnnnnnnnnnnnnnnnnnnnnnnnnnnnnnnnnnnnnnnnnnnnnnnnn
nnnnnnnnnnnnnnnnnnnnnnnnnnnnnnnnnnnnnnnnnnnnnnnnnnnnnnnnnnnn
nnnnnnnnnnnnnnnnnnnnnnnnnnnnnnnnnnnnnnnnnnnnnnnnnnnnnnnnnnnn
nnnnnnnnnnnnnnnnnnnnnnnnnnnnnnnnnnnnnnnnnnnnnnnnnnnnnnnnnnnn
nnnnnnnnnnnnnnnnncattcgagacctgcggaactttggtgagttcagaaacatgcag
agtcgcacgctcgataagcgggacaactggttagctagtccgatgagccccaatccgttg
agtccactcggcttccccaacccgaacgacccgaccggatcgccagacgaaaagactatc
cgcatgctcatggacaacgaggcgcaaataaaatcgcggaaaaaagcactcaactacttg
atcgtgggtgcagtctttttcatcgtaggcttctctagcaaactcacgctagacttgctc
gccgaacaagctcaacgccagtgcgcctataaacagtacatggcatccgacgctgccgct
gcnnntccagacaacaacgtcacagtaaccttccacgacagcacagcactcgatgaaatg
ctgttcaaacgattccgccatatcttcagcgacgagttcaaccaaaacgagtacgatgag
gacgaggaggacgaagacaactttttttcaatctttggtatgtggtactacaacgacgac
gacgattacgacgagatggacgagacttcgtatacggaggaatcggacgaagagccgtat
gccgaaaaacttggtcgctccaaacaaaacgaacannnnnnnnnnnncgatcgatcctac
gaacacccagatcgtcatacagacgagcacgcatacgatcccgacgactacgacgaacaa
ggtgaatatcacaaccgcggccacacacgcactcaccaccacgaacatcacgatcgccat
gaacaccaccagtcggacgagtacctggaccgcttccacactcatacccatacacaaacc
aaacacgaatacaattttgaccgccgcgcgatgagaaacgacggagaatcaatcgaaaga
ccaaccttcgaaacgacaacgccggcacnnnnnnnnnnnngagacgaatccattcccata
caccacagacaccgcacaataaacgacacaacgtccaatcacactacaatcgtgcgcaag
ccaaaccaaactnnnnnnnnnnnnnnnnnnnnnnnnnnnnactctggcnnnnnacacaac
gagactctggcacacaacgagactctggcacacnnnnnnnnnnnnnnnnnnnnnnnnnnn
nnnnnnaacgagactctagcacacaacgagactctagcagagcataacgagaacgagaat
cgtacaacaccgacaaaacacaacaagcacaacaagcacaacgagaaccgtacaacacga
ttgatcagatcggccatcaccatagacagaagcactctagtgaaacaaaacaacaaaacc
acgctaagcttgaacaagacaaacatgacggccgaaccgagccacaaaccgggaaatcca
ccaaagttgtctgatcgtaaaaaccgtttgaaaaaacaacgagaggaaatgatcgatatg
atcaaacgtcacccatcgtacattcgtcgaacaactggtccgaacgtgagagagtacgac
gactggataaccccgcaacgcgaaagcgaggaaaaactatacccgtcaatctactcgcac
attctggacagcttgagcccaaactttgatcacgacgaccaaaaatacagcgaaaccata
atggacaaaaccggcaaaacttcgtcatcttccgccgctgtattgccgatcaaaccgaac
gaaaagctagtacgatcactggagtcgcccgagtcgtcggtcgagtcgaacgaaaagtcg
atcgtttcgccgatcaatgccaccgaaattgcacagacccaaannnnnnnnnnnnnnnnn
nnnnnnnnnnnnnnnnnnnnnnnnnnnnnnnnnncgacgatcaacacatcggtcgacccg
ctaatgcgtctcctccaccagcgccgaaaacaactcgagatggaacgagaacgcgagtgg
aaccgcctccgccaggtgctcgcgaaaaaactaaacaaaacagaacaatccattcaagcc
attctagcagttcagaccaacctcaccnnnnnngaccgaattgatcaaacgaaccaaagc
gaacgaaacaacgaacaaaacaacgannnnnnnnnacaaaacaacgaacgannnnnnnnn
nnnnnnnnnnnnnnnnnnnnnnnnnnnnnnnnnnnnnnnnnnnnnnnnnnnnnnnnnnnn
nnnnnnnnnnnnnnnnnnnnnnnnnnnnnnnnnnnnnnnnnnnnnnnnnnnnnnnnnnnn
nnnnnnnnnnnnnnnnnnnnnnnnnnnnnnnnnnnnnnnnnnnnnnnnnnnnnnnnnnnn
nnnnnnnnnnnnnnnnnnnnnnnnnnnnnnnnnnnnnnnnnnnnnnnnnnnnnnnnnnnn
nnnnnnnnnnnnnnnnnnnnnnnnnnnnnnnnnaccgacaaacaaaacaacgaccaaaca
aacagcaaccaagacgactcaattgaacaaattgaccaaatnnnnnnnnncgaccaaatt
ggacaaattgaacaaatcgaccagatcgaacggtggctaaccgaaatgaaacgaacccac
caactgagtccactgatcgaattgaaacacctcgaacgtctcacacaaactgaacaagat
gaacaacttggtcgagatgaacagnnnnnnnnncagaaacgtataccgcgacaagtggca
aaacctgtgacgatcacaaaaaccaacgatacatcaaacactttgctcgaaaagaacaag
gtaaccaatacgaccgccgatctgatacgagctacaataacagcagactcgatagcgaca
gacttgttcgcagaacatgatgatacggacgaggcaaccgacgtattcnnnnnnnnnnnn
nnnnnnnnnnnnnnnnnnnnnnnnnnnnnnnnnnnnnnnnnnnnnnnnnnnnnnnnnnnn
nnnnnnnnnnnnnnnnnnnnnnn-nnnnnnnnnnnnnnnnnnnnnnnnnnnnnnnnnnnn
nnnnnnnnnnnnnnnnnnnnnnnnnnnnnnnnnnnnnnnnnnnnnnnnnnnnnnnnnnnn
nnnnnnnnnnnnnnnnnnnnnaccgtccgtcagtcgacctataccacaaacaaccaaaca
acaggaccgaccatcggtcgaacgaacgacaaaacaacgacgacaactagtccaatgtca
aacaatatgaacacgatggtgaacacgataccaaacgacgtggaaaccacgagtatggaa
gcaaacgataacaacgccacatacgaactgttggacatttgggacccagtggaaatgcgt
tacattacctaccagttgatcgccaagttttggtcgacgcagaacgtcaattcctacgtg
gtgcgctaccacaatccccgaaaaattctcg---gccaacgaaccctcccaaaactggaa
caccgcccaccgaaggtgctacccacactgaacatctactacacgattgacgaagagagt
ctagttgacctgcaggccaacatcctcgcactcgtgacgccggacgaagcggtaacccaa
cgcacaaggagacctcgcttccaactcctcgatgtgttcgactcgcttggaaaattggac
cgcgtggctatcatcaaagagacgatcgaagacgctttccagacgtggaacatcatgctc
aacggcatcgtcaactttgaatacgtaccatacagcgacaagctgcgcagctcgccgtac
atcgatcgcatcatcgtcgtgtcggtgaaaaacctgatccacacaaacgaacacacgatg
caaactgaaatattttcaaacacacgaaccctagctcacgcatcagtcaactttctccat
ataaacggacagaccaacaagtttctgatcgccccgcatcatcaacgtcgtcgtctacag
gtactgattcaaaccgacaacaaactaaacgtatactcggtcgaagggatgaacctgttg
gaacgctttcaccaacaatcgtaccgccacatgcacgcacaactccaagccacgttgaag
actctgcgccgcacacgcttttctcgcagcaactgtttcttctgtacattgctccacgag
atcggtcacatactcggtctcggacacacaaactcacttgactccatcatgcacccgatc
atcgaggaagacaattcgggcatcacagctgtggacgttcgagcgatacgactaa---tc
ttcaaacaactgatcgctcgagagaaacgcatgaaaatagcgatacgcaagaacatgtgt
agcaaagttaaatgcgacaaacgct---aa
>passed_gp005_SRR15173571
atgaattcgaaggcggtatcagccaaaaaaccaaactcgctatcaatagtcaacacgact
tgtgaaataaatgaacgcgaaacccgggacaacctcgacgacaaggacacgcgaaaccgc
gacgcctacgaacaagaagtccgagagctccgggaatttcgcgacctccgagaacgtcgg
ggggatatccgcgacctccggaacattcgagacctgcggaactttggtgagtttagnnnn
nnnnnnnnnnnnnnnnnnnnnnnnnnnnnnnnnnnnnnnnnnnnnnnnnnnnnnnnnnnn
nnnnnnnnnnnnnnnnnnnnnnnnnnnnnnnnnnnnaaccacactcgctatcaatagtca
ccacgacttgtgaaataaatgcacgcgaaacccgggacaccctcgacgacaaggacacgc
gaaaccgcgacgcctccgaacaagaagtccgagagctccgggaatttcgcgccctccgag
aacgtcggggggatatccgcgacctccggcacattcgagacctgcggaacgttggtgagt
ttagacagagtcgcacgcgcgataagcgagacaactggttagctaggccgaagnnnnnnn
nnnnnnnnnnnnnnnnnnnnnnnnnnnnnnnnnnnnnnnnnnnnnnnnnnnnnnnnnnnn
nnnnnnnnnnnnnnnnnnnnnnnnnnnnnnnnncgcgacctccgagaacgtcggggggat
atccgcgacctccggaacattcgagacctgcggaactttggtgagtttagannnnnncag
agtcgcacgctcgataagcgagacaactggttagctagtccgatgagccccaatccgtta
agtccactcgacttacccaacccgaacgaaccgaccggatcgccagacgaaaagactatc
cgcctgctcatggacaaagaggcgcaaataaaatcgcggaaaaaagcactcaactacttg
atcgtgggcgcagtctttttcatcgtgggcttctcgagcaaactcacactagatttgctc
gccgaacaagctcaacaccagtgcgcctataaacagtacatggcatccgacgctgccgcc
gccgctccagacaacaacgtaacagtaaccttccacgacggcacatcactcgatgaaatg
ctgttcaaacgattccgccatatcttcagcgacgaattcaaccaaaacgagtacgaggag
gacgaggaggacgaggactactttttttcaatttttggtatgtggtactacaacgacgac
gacgattacgacgagatggacgagaattcgtatacggaggaatcggacgaagagacgtat
accgaaaaacttggtcgctccaaacaaaacgaacaacaaaacgaacacgatcgatcctac
gaacacccagatcgtcatacagacgaacacgcatatgatcccaacgactacgacaaacaa
gatgaataccacaaccgcggccacacacgcactcattaccacgaacatcacgatcgccat
gagcaccaccagtcggacgagtacctggaccgcttccacactcatacccacacgcaaaac
aaacacgaatacaactttgaccgccgcacgatgagaaacgaaggagaatcaatcgaaaga
ccaaccttcgaaacgacaacgccagcacnnnnnnnnnnnngagacgaatccattcccata
caccacggacaccgcacaataaacgacaccacacccaatcacactacaatcgtgcgcacg
ccaaaccaaactacaaaccacgaaaacaactacgaaaacagctattacgaaaaacacaac
gagactctggcacacaacgagactctgacaaagnnnnnnnnnnnnnnnnnnnnnnnnnnn
nnnnnnnnnnnnnnnnnnnnnnnnnnnnnnnnnnnnnnnnnncacaacgagaacgagaat
cgcacagcactgacaaannnnnnnnnnnnnnnnnngcacaacgagaatcgtacaacacga
ctgatcagatcggccatcaccgtagacagaagcactctagtgaaacaaaacaacaaaccc
gcggtaagctcgaacaagacaaacatgacgaccgaaccgaaccacaaaacgggaaatcca
ccaaagttgtctgatcgtaaaaaccgtttgaaaaaacaacgagaggaaatgatcgatatg
atcaaacgtcacccatcgtacattcgcagaacaactggtccgaacgtgagagagtacgac
gactggataaccccacaacgcgaaaacgaggaaaaactatacccgtcaatctactcgcac
attctggacagcttgagcccaaactttgatcccgacgaccaaaaatacagcgaaaccaca
atggacaaaaccggcaaaacttcgtcattttccgccgctgtactgccgatcgaaccgaac
gaaaagcaagtacgatcgctggagtcgcacgagtcgtcggtcgagtcgaacgaaaagtcg
atcgtttcgccgatcaatgccaccaaaattgcacagacccaaacgacgatcaacacatcg
gtcgacccgctaatgcgtctccaaannnnnnnnncgacgatcaacacatcggtcgacccg
ctaatgcgtctcatccaccagcgccgaaaacaactcgagatggaacgagaacgcgagtgg
aaccgcctccgccaggtgctcgcgaaaaaactaaacaaaacagaacaatctattcaagcc
attctagcagttcaaaccaacctcaccctcgccgaccgaattgatcaaacgaaccaaaac
gaacgaaataacgaacaannnnnnnnnnnnnnnnnncaaaacaacgaacaaaacaacgaa
caaaacaaagaacgaaccgacagacaaaccaacaaccaaaccaacaaccaaaccaacaac
caaaccaacaaccaaaccaacaaccaaaccaacggccaannnnnnnnnnnnnnnnnnnnn
nnnnnnnnnnnnnnnnnnnnnnnnnnnnnnnnnnnnnnnnnnnnnnnnnnnnnnnnnnnn
nnnnnnnnnnnnnnnnnnnnnnnnnnnnnnnnnnnnnnnnnnnnnnnnnnnnnnnnnnnn
nnnnnnnnnnnnnnnnnnnnnnnnnnnnnnnnnaccaacggccaaaccaacggccaaaca
accaacaaccaagacgactcaattgaccaaattgaccaaatnnnnnnnnncgaccaaatt
gggcaaattgaacaaattgaccagatcgaacggtggctcgccgaaatgaaacgaacccac
caactgagtccgctgatcgaattgaaacacctcgaacgtctcacacaaactgagcgggat
gaacaacttggtcgaggtgaacagnnnnnnnnncagaaacgtataccacgacaggtggca
agacctgtgacgatcacaaaaaccaacgacacatcaaacactttgctcgaaaagaacaag
gtaaccaatacgacggccgatctgatacgagctacaataacagcagattcgatagcgacg
gacttgttcgcagaacatgatgatacggacgatacaaccgacacggnnnnnnnnnnnnnn
nnnnnnnnnnnnnnnnnnnnnnnnnnnnnnnnnnnnnnnnnnnnnnnnnnnnnnnnnnnn
nnnnnnnnnnnnnnnnnnnnnnn-nnngtacaaacactcgaccaaaccaacaaacagacc
gacaaacatacgatcgaacaaacgatcatacacgagaacaaccacccnnnnnnnnnnnna
atcaaccacccaatcaaccaaaccgtccgtcactcgacctataccgcaaacaacaaaaca
acagaacagacgatggatcgatcaaacggcaaaccaacgacgaccaccagtccgatgtca
aacaatatgaacacgatggtgaacacgataccaaacgacgtggaaaccacgagtatagaa
gcgaacgataacaacgccacatacgaactgttggacatttgggacccagtggaaatgcgt
tacattacctaccagttgatcgccaagttttggtcgacgcagaacgtcaattcctatgtg
gtgcgctaccacaatccccgaaaaattctcg---gccaacgaaccctcccgaaactggaa
caccgcccaccgaaggtgctacccacactgaacatctactacacgattgacgaagagagt
ctagttgacctgcaggccaacatcctcgcactcgtgacgccggacgaaacggtaacccaa
cacacgagaagaccgcgcttccaactcctcgacgtgttcgactcgcttggaaaattggac
cgcgtggctatcatcaaagagacgatcgaggacgctttccaaacgtggaacatcatgctc
aacggcatcgtcaactttgaatacgtaccatacagcgacaagctgcgcagctcgccgtac
atcgaccgcatcatcgttgtgtctgtgaaaaacctgatccacacaaacgaacacacgatg
caaactgaaatattttctaacacacggaccctagctcacgcgtcagtcaactttctccat
ataaacggacagaccaacaaatttctgatcgccccgcaccatcaacgtcgtcgtctacag
gtactgattcaaaccgacaacaaactaaacgtatactcggtcgaagggacgaacctgttg
gaacgcttccaccaacaatcgtaccgccacatgcacgcacaactccaatccacgttaaag
actctgcgccgcacacgcttttctcgcagcaactgtttcttctgtacgctgctccacgag
atcggccacatactcggtctcggacacacaaactctcttgactccatcatgcacccgatc
atcgaggaagacaattcgggcatcactgcggtggacgtccgagcgatacgactaa---tc
ttcaaacaactgatcgctcgagagaaacgcatgaaaatagcgatacgcaagaacatgtgt
agcaaggttacatgtgacagacact---aa
>passed_gp005_SRR5580859
atgaattcgaaggcggtatcagccaaaaaaccaaactcgctatcaatagtcaacacgact
tgtgaaataaataaacgcgaaacccgggacaacctcgacgacaaggacacgcgaaaccgc
gacgcctacgaacaagaagtccgagagctccgagaatttcgcgacctccgagaacatcgg
ggggatatccgcgacctccggaannnnnnnnnnnnnnnnnnnnnnnnnnnnnnnnnnnnn
nnnnnnnnnnnnnnnnnnnnnnnnnnnnnnnnnnnnnnnnnnnnnnnnnnnnnnnnnnnn
nnnnnnnnnnnnnnnnnnnnnnnnnnnnnnnnnnnnnnnnnnnnnnnnnnnnnnnnnnnn
nnnnnnnnnnnnnnnnnnnnnnnnnnnnnnnnnnnnnnnnnnnnnnnnnnnnnnnnnnnn
nnnnnnnnnnnnnnnnnnnnnnnnnnnnnnnnnnnnnnnnnnnnnnnnnnnnnnnnnnnn
nnnnnnnnnnnnnnnnnnnnnnnnnnnnnnnnnnnnnnnnnnnnnnnnnnnnnnnnnnnn
nnnnnnnnnnnnnnnnnnnnnnnnnnnnnnnnnnnnnnnnnnnnnnnnnnnnnnnnnnnn
nnnnnnnnnnnnnnnnnnnnnnnnnnnnnnnnnnnnnnnnnnnnnnnnnnnnnnnnnnnn
nnnnnnnnnnnnnnnnnnnnnnnnnnnnnnnnnnnnnnnnnnnnnnnnnnnnnnnnnnnn
nnnnnnnnnnnnnnnnncattcgagacctgcggaactttggtgagtttagannnnnncag
agtcgcacgctcgataagcgagacaactggttagctagtccgatgagccccaatccgtta
agtccactcgacttacccaacccgaacgaaccgaccggatcgccagacgaaaagactatc
cgcctgctcatggacaaagaggcgcaaataaaatcgcggaaaaaagcactcaactacttg
atcgtgggcgcagtctttttcatcgtgggcttctcgagcaaactcacactagatttgcta
gccgaacaagctcaacaccagtgcgcctataaacagtacatggcatccgacgctgccgcc
gccgctccagacaacaacgtaacagtaaccttccacgacggcacatcactcgatgaaatg
ctgttcaaacgattccgccatatcttcagcgacgaattcaaccaaaacgagtacgaggag
gacgaggaggacgaggactactttttttcaatttttggtatgtggtactacaacgacgac
gacgattacgacgagatggacgagaattcgtatacggaggaatcggacgaagagacgtat
accgaaaaacttggtcgctccaaacaaaacgaacaacaaaacgaacacgatcgatcctac
gaacacccagatcgtcatacagacgaacacgcatatgatcccaacgactacgacaaacaa
gatgaataccacaaccgcggccacacacgcactcattaccacgaacatcacgatcgccat
gagcaccaccagtcggacgagtacctggaccgcttccacactcatacccacacgcaaaac
aaacacgaatacaactttgaccgccgcacgatgagaaacgaaggagaatcaatcgaaaga
ccaaccttcgaaacgacaacgccagcacnnnnnnnnnnnngagacgaatccattcccata
caccacggacaccgcacaataaacgacaccacacccaattacactacaatcgtgcgcacg
ccaaaccaaactaaaaaccacgaaaacaactacgaaaacagctattacgaaaaacacaac
gagactctggcacacaacgagactctgacaaagaacaactacgaaaacagctattacgaa
aaacacaaggagactctggcacacaacgagactctgacaaagcacaacgagaacgagaat
cgcacagcactgacaaannnnnnnnnnnnnnnnnngcacaacgagaatcgtacaacacga
ttgatcagatcggccatcaccgtagacagaagcactctagtgaaacaaaacaacaaaccc
gcggtaagctcgaacaagacaaacatgacgaccgaaccgaaccacaaaacgggaaatcca
ccaaagttgtctgatcgtaaaaaccgtttgaaaaaacaacgagaggaaatgatcgatatg
atcaaacgtcacccatcgtacattcgcagaacaactggtccgaacgtgagagagtacgac
gactggataaccccacaacgcgaaaacgaggaaaaactatacccgtcaatctactcgcac
attctggacagcttgagcccaaactttgatcccgacgaccaaaaatacagcgaaaccaca
attgataaaaccggcaaaacttcgtcattttccgccgctgtactaccgatcgaaccgaac
gaaaagcaagtacgatcgctggagtcgcccgagtcgtcggtcgagtcgaacgaaaagtcg
atcgtttcgccgatcaatgccaccaaaattgcacagacccaaacgacgatcaacacatcg
gtcgacccgttaatgcgtctccaaannnnnnnnncgacgatcaacacatcggtcgatccg
ctaatgcgtctcatccaccagcgccgaaaacaactcgagatggaacgagaacgcgagtgg
aaccgcctccgccaggtgctcgcgaaaaaactaaacaaaacagaacaatctattcaagcc
attctagcagttcagaccaacctcaccctcgccgacagaattgatcaaacgaaccaaaac
gaacgaaacaacgaacaaaacaacgannnnnnnnnacaaaacaacgaacaaaacaacgaa
gaaaacaaagaacgaaccgacaaccaaactaacaaccaaaccaacaaccaaaccaacggc
caaaccaacggccaaaccaacggccaaaccaacggccaaaccnnnnnnnnnnnnnnnnnn
nnnnnnnnnnnnnnnnnnnnnnnnnnnnnnnnnnnnnnnnnnnnnnnnnnnnnnnnnnnn
nnnnnnnnnnnnnnnnnnnnnnccaacggccaaaccaacggccaaaccaacggccaaacc
aacggccaaaccaacggtcaaaccaacggtcaaaccaacggccaaaccaacggccaaaca
accaacaaccaagacgactcaattgaccaaattgaccaaattgaccaaatcgaccaaatt
gggcaaattgaacaaatcgaccagatcgaacggtggctcgccgaaatgaaacgaacccac
caactgagtccgctgatcgaattgaaacacctcgaacgtctcacacaaactgagcgggat
gaacaacttggtcgaggtgaacagnnnnnnnnncagaaacgtataccacgacaggtggca
agacctgtgacgatcacaaaaaccaacgacacatcaaacactttgctcgaaaagaacaag
gtaaccaatacgacggccgatctgatacgagctacaataacagcagattcgatagcgacg
gacttgttcgcagaacatgatgatacggacgatacaaccgacacggtcgacaaaccaatc
gacaaaatcgacagaactcaaaccaaaactcaaaacaaaactcaagcgggatcgttcgaa
caaacactcaacgagccggnnnn-nctgtacaaacactcgaccaaaccaacaaacagacc
gacaaacatacgatcgaacaaacgatcatacacgagaacaaccacccnnnnnnnnnnnna
atcaaccaaccaatcaaccaaaccgtccgtcactcgacctataccgcaaacaacaaaaca
acagaacagacgatggatcgaacaaacggcaaaccaacgacgaccaccagtccgatgtca
aacaatatgaacacgatggtgaacacgataccaaacgacgtggaaaccacgagtatagaa
gcgaacgataacaacgccacatacgaactgttggacatttgggacccagtggaaatgcgt
tacattacctaccagttgatcgccaagttttggtcgacgcagaacgtcaattcctatgtg
gtgcgctaccacaatccccgaaaaattctcg---gccaacgaaccctcccgaaactggaa
caccgcccaccgaaggtgctacccacactgaacatctactacacgattgacgaagagagt
ctagttgacctgcaggccaacatcctcgcactcgtgacgccggacgaaacggtaacccaa
cacacgagaagaccgcgcttccaactcctcgacgtgttcgactcgcttggaaaattggac
cgcgtggctatcatcaaagagacgatcgaggacgctttccaaacgtggaacatcatgctc
aacggcatcgtcaactttgaatacgtaccatacagcgacaagctgcgcagctcgccgtac
atcgaccgcatcatcgttgtgtctgtgaaaaacctgatccacacaaacgaacacacgatg
caaactgaaatattttctaacacacggaccctagctcacgcgtcagtcaactttctccat
ataaacggacagaccaacaaatttctgatcgccccgcaccatcaacgtcgtcgtctacag
gtactgattcaaaccgacaacaaactaaacgtatattcggtcgaagggacgaacctgttg
gaacgcttccaccaacaatcataccgccacatgcacgcacaactccaatccacgttaaag
actctgcgccgcacacgcttttctcgcagcaactgtttcttctgtacgctgctccacgag
atcggccacatactcggtctcggacacacaaactctcttgactccatcatgcacccgatc
atcgaggaagacaattcgggcatcactgcggtggacgtccgagcgatacgactaa---tc
ttcaaacaactgatcgctcgagagaaacgcatgaaaatagcgatacgcaagaacatgtgt
agcaaggttacatgtgacagacact---aa
>passed_gp006_check
atgatccgaacagagttttacctcggaagtgaacgatggaaagtgcaatactttaaccgt
aaccgagggccaaacgagtacttcgaacagacacgtggtttacgaactctggtggccaac
ttcaacggaggtgtagcaatgtgcaagtgggaaaagcgcaaccagctcatcgaaaaaccg
atcaactttacacaacctgtgtacgcatacacgtcgcactgtgatccaaatttgatcgtg
ctgttcgacccgagcaccgcgcccgcgacggacggatccgcaccacccatattcgagcga
aagaaaaaaaaagagacgatacggggcaagttgacaccagacgagttcgactgtaacgtg
gaacgtttgttcgagttcctgtgcgagaagcaaggaatatcacgtacgaacgtgctgcca
tgtccgaaccaatacgcctcaatcgaatacgggttcgactaccaaggcgccgatgagatg
aacatgctcttctacgcggaagtacgcgacccgcaacgggaatacaaccgcgaaaagttc
acgtccttcctgttggctcccggcttatcgctggcgcaacgaacggaaatgcgacgaatc
acagtacagactcaccacgtgattagtttccgccgacatatccaacattttccaatcgaa
tttccgttcggtggagtggagttcaactacattccatgtcagaacctctatctggaagtg
gacatgactaaaccgcttcaactaccaccaaaatgcacagcattcaaaaaccgagtgcgc
gcaaaagagggcaaacaggtgctacaaaacctcatcaactacgacaattaccaactctgt
ttggtggaacaactcttactgttcactaaccactgtcaaattattgaaagcatgacccga
ccggttagttcggactgctcgctcgaatacttgacgaaacaatcgctcttaccgctcaac
acgtggagctcactggcgcatatcaaccgcgcattcgaaacgaaaccaagtggctgtttt
ccatgggacagcttctccaaactcgtgctccgcaagctaaactttcgatcgtgcgcacca
tcaccgccgctcgacggggaatgggtatcgttggaacgcctcgaagtctgctttcgatta
cagaacacactcgacctactgaccgatatgatcacacttacggacaacaacgcgggcgaa
atgcgtctcgagcttgaaaaaaacctactcgacacgacaaaggaacgccgagtatccgct
cgactagacacgttcatggccaaacacgtggacccagcgctcaaccgtctgttgccgttt
ctgtctccccgtcaaatacaactgcaacaacaaaacctgatattacgcccgagcgacaaa
cgcgacaaacacaaatgcacgtcactcggtgctaacttgaccgcattcgccgccacattg
ctaaacaaactgacccgcaacgacgagtcgcacaagacgcttcaatcgacctcggcgttg
tggctacaattggaccagcaccgaaaaatcagttcaatacgattcgtgtgcgcactcaag
tgtctcgagttcgccaacgaacgagtggaactagcattcttcatgactccaaactacacg
cacacacgcagcgaactcatcacaccgctgcacgagctgaccgcattcccttttgacacg
aaaacgcgaaaattcgtaaatcaaacaacactcaaactgagagcaaacaccacgaacaac
gagaatcgactcgtggtgcaccgccgcacggaccacattgagtgctatcgacggatcccg
tcgcgcaaagaagcctcctcgcttgcatcaaacgagaacgccgaaacaaacctcaaactg
aaagcgaaacaactaccgttgaacattacgctccacacgaccgaaaaccgcctcactcgc
cgcacgacactcacatcggccaaaatcgaaccgctggacgcctacatcgagggacaatca
tacctgcgacacagactgctcgaagtcgaactacacgaaccgatcgacgtactcgtaaca
tccgcacgaaaattggactcgcaaaaccgcgagaccgccgaacacctgtcgctcttcgac
ccgctggccggcatacgatcagtcggcaatgtaaacaaactgatagaagagctgcgcagc
atcaccactgaggccacgaaagaagtgcgcgaacgcatgcccgtagtgccacctctgtcc
tggccggtcaattgggtaaccaccgacgcaacgtcgccaacgttagagccaacgttagaa
accgccataacaacggtaacaacgccgacatctacaacagctgtcaccaccgcgaac---
------------------------------------------------------------
------------------------------------------------------------
------------------------------------------------------------
------------caaccaacaatcaatcgcacgcgcaaagcacttacagaccgaacgaac
gaaccgagatcacagaaatctccgcagtcatca---------tcggattcgacaagttct
acgagatcgacgaaccgcgattccgatcggtcagacaattctgaccgttccgaccactcc
tttcattcgactcactctcaccggtcgacacgctcgcacctttcggaccgatcgaaccaa
tcgaaccaatcaaaccactcacgcagatcgaacgactctcactattcgaaccactcaatc
caagacgaaacgggggtgtacgacaattacgacggtaaaaacgacaacagtggtgctgac
actaatgacgacctcgac---ctcggtactaacggataccacagtgaccacaaccaccga
tacgacaataacggcaacagcggcgcattgggacgaccgttcatgcgtacagccgaccca
cgaacaccgacaccaacaacgataccgcaaacacaacaaccaccaccgcctccaccgccg
aaaccaaaccaaacgggtcagactgacgcaccacacgagccgtcgtca------------
---------------------------------------------------------aac
aatcgcacggaaccaaacggcaaacacaactcagcacaacaactggtacaacaactgtca
ccgtcttcaccgtcgcacaagaaatctcagatcggaaaacagacaacggcatcgtcgttc
cgcaaaaatgacaaaaacccggatccccgaacggaatcg---------cgaccgggacaa
aacaccaccgcaaaaacgacgaacacaatatcaactcgtcgaaaagcaccaaatgacaag
caaacccaacaagatcaccagaaccggcacaatacatacaaccagcccaaacggcacaac
ccgcgcaatcaactcaactcacacaaccaatacaactcaaacgaccacctccaacaacaa
ctccatcaaacaaatcaaatcactcacgaggagagtccgagccgaacagaacagaataaa
aaatacagagattacatggcgagccagatatacgactacagcacccaattctactcgatc
gaaaacgacttggcgaacgcgaaacgctcgtttgagatgcgagaattggagaagatgcga
gccgaatactacaacgaagacgaccaagcggaagaggaggaaaacgaaccgagcgagtta
ccaccagtgtca------------gcgagcagacgaccgcctactcccgatccgtggaaa
cgacctgtcgaatacaccaacacctcgccgaccgacgacgcgaaacttacaaaaccgacc
aactggacgagcaaaccgatcaccgcgtacactcgtgagacgagagaaacgcgggagacc
agagagacaaaggaaacacgatacacgcgcgacacgcgaacacgaaacgtacgagacgag
tcgagagaatcgcaaagctcgcgcgactcgagaaactcctcgcacacgaccgacaatcaa
aaaccaaccaactcggacgacaaaaactcgaactcgctggcacgatcaagatggcacaga
tggggtcgatccccgaaaccgtctccgaaaccatcaccgaaacgatcaccg---------
------------------------------------------------------------
------------------------------------------------------------
------------------------------------------------------------
------aaacgatcaccgaaacgatcgccgaaacgatcgcccaagagatcaccaaaacgc
tcaccaaaaagatcatataaaccatctaccaacaaagaagacaacgaggggttgacaata
cgactcctaccaccaacaccatcgaacgttgaaacccgagacacagaggaaaaccagtca
aacacctcacgaccggaacatcgcatcaacgaactaacgttaccgccgaaaccgaggcca
agatcaaacgaatcgtatggtggagcacaaagtgaagtaacaccgagtcaacaacacagg
atcaaccgg---tctatcgagagacaaaccgaccgaccaatcgatcgacttaacacaaga
ccgccactaaca---ccaccaccaaaacccgtcacattcatcaaaccgttcacacaaacc
acatacaagatcacaaaagctcaaccgacaatccccatatcacaacaactaaaacaactc
gtgccactcgatctcctaagcaagcacccaatagtgaagacgctgcaaaattctgcacca
ccaccgagaccaccaagaccaccaagacccaac---tcgggacaaaacggactgaccggc
gaagaacttcacgatcaaactcatagtcaccaagctcgaaccaatccatcaattccgctg
atcgcacca---------accttgccgagcaaaaacgcccgacatttcaaacaaacgccg
aacttaccgcaacgggaa------------caaccacacgagcccgacgaaccacaatct
cctccactcgttcactccaac---caaatgtaccacggtggacccgaggtgagctcactc
tacatccgtttccatcaaccagaaaacacgtggaaaacaatggatagactgcatcgggaa
ctactgaacagcttttcgttcatttacaaaatgttcaagatcgaacgggagtacattcgt
cgagacacagcaagcctaacggagatcaactttctcgacttgatcgacgaattcgagtct
tactacaaacgcttggaacaaactacaattcctatagaatgtgacgagcagaccagatgt
acacttatggacgagacaaacgactgcacgcatcacatgctagacaagatactgctcatc
tccgacaacctacttatatccggacggtacagcacatacaccaatctcaacgtactcatc
aacagcttgtcgcaagcactggaaaaacacggccgatgctaa
>passed_gp006_NC_027925.1
atgatccgaacagagttttacctcggaagtgaacgatggaaagtgcaatactttaaccgt
aaccgagggccaaacgagtacttcgaacagacacgtggtttacgaactctggtggccaac
ttcaacggaggtgtagcaatgtgcaagtgggaaaagcgcaaccagctcatcgaaaaaccg
atcaactttacacaacctgtgtacgcatacacgtcgcactgtgatccaaatttgatcgtg
ctgttcgacccgagcaccgcgcccgcgacggacggatccgcaccacccatattcgagcga
aagaaaaaaaaagagacgatacggggcaagttgacaccagacgagttcgactgtaacgtg
gaacgtttgttcgagttcctgtgcgagaagcaaggaatatcacgtacgaacgtgctgcca
tgtccgaaccaatacgcctcaatcgaatacgggttcgactaccaaggcgccgatgagatg
aacatgctcttctacgcggaagtacgcgacccgcaacgggaatacaaccgcgaaaagttc
acgtccttcctgttggctcccggcttatcgctggcgcaacgaacggaaatgcgacgaatc
acagtacagactcaccacgtgattagtttccgccgacatatccaacattttccaatcgaa
tttccgttcggtggagtggagttcaactacattccatgtcagaacctctatctggaagtg
gacatgactaaaccgcttcaactaccaccaaaatgcacagcattcaaaaaccgagtgcgc
gcaaaagagggcaaacaggtgctacaaaacctcatcaactacgacaattaccaactctgt
ttggtggaacaactcttactgttcactaaccactgtcaaattattgaaagcatgacccga
ccggttagttcggactgctcgctcgaatacttgacgaaacaatcgctcttaccgctcaac
acgtggagctcactggcgcatatcaaccgcgcattcgaaacgaaaccaagtggctgtttt
ccatgggacagcttctccaaactcgtgctccgcaagctaaactttcgatcgtgcgcacca
tcaccgccgctcgacggggaatgggtatcgttggaacgcctcgaagtctgctttcgatta
cagaacacactcgacctactgaccgatatgatcacacttacggacaacaacgcgggcgaa
atgcgtctcgagcttgaaaaaaacctactcgacacgacaaaggaacgccgagtatccgct
cgactagacacgttcatggccaaacacgtggacccagcgctcaaccgtctgttgccgttt
ctgtctccccgtcaaatacaactgcaacaacaaaacctgatattacgcccgagcgacaaa
cgcgacaaacacaaatgcacgtcactcggtgctaacttgaccgcattcgccgccacattg
ctaaacaaactgacccgcaacgacgagtcgcacaagacgcttcaatcgacctcggcgttg
tggctacaattggaccagcaccgaaaaatcagttcaatacgattcgtgtgcgcactcaag
tgtctcgagttcgccaacgaacgagtggaactagcattcttcatgactccaaactacacg
cacacacgcagcgaactcatcacaccgctgcacgagctgaccgcattcccttttgacacg
aaaacgcgaaaattcgtaaatcaaacaacactcaaactgagagcaaacaccacgaacaac
gagaatcgactcgtggtgcaccgccgcacggaccacattgagtgctatcgacggatcccg
tcgcgcaaagaagcctcctcgcttgcatcaaacgagaacgccgaaacaaacctcaaactg
aaagcgaaacaactaccgttgaacattacgctccacacgaccgaaaaccgcctcactcgc
cgcacgacactcacatcggccaaaatcgaaccgctggacgcctacatcgagggacaatca
tacctgcgacacagactgctcgaagtcgaactacacgaaccgatcgacgtactcgtaaca
tccgcacgaaaattggactcgcaaaaccgcgagaccgccgaacacctgtcgctcttcgac
ccgctggccggcatacgatcagtcggcaatgtaaacaaactgatagaagagctgcgcagc
atcaccactgaggccacgaaagaagtgcgcgaacgcatgcccgtagtgccacctctgtcc
tggccggtcaattgggtaaccaccgacgcaacgtcgccaacgttagagccaacgttagaa
accgccataacaacggtaacaacgccgacatctacaacagctgtcaccaccgcgnnnnnn
nnnnnnnnnnnnnnnnnnnnnnnnnnnnnnnnnnnnnnnnnnnnnnnnnnnnnnnnnnnn
nnnnnnnnnnnnnnnnnnnnnnnnnnnnnnnnnnnnnnnnnnnnnnnnnnnnnnnnnnnn
nnnnnnnnnnnnnnnnnnnnnnnnnnnnnnnnnnnnnnnnnnnnnnnnnnnnnnnn--nn
nnnnnnnnnaaccaaccaacaatcaatcgcacgcgcaaagcacttacagaccgaacgaac
gaaccgagatcacagaaatctccgcagtcatcannnnnnnnntcggattcgacaagttct
acgagatcgacgaaccgcgattccgatcggtcagacaattctgaccgttccgaccactcc
tttcattcgactcactctcaccggtcgacacgctcgcacctttcggaccgatcgaaccaa
tcgaaccaatcaaaccactcacgcagatcgaacgactctcactattcgaaccactcaatc
caagacgaaacgggggtgtacgacaattacgacggtaaaaacgacaacagtggtgctgac
actaatgacgacctcgacct---cggtactaacggataccacagtgaccacaaccaccga
tacgacaataacggcaacagcggcgcattgggacgaccgttcatgcgtacagccgaccca
cgaacaccgacaccaacaacgataccgcaaacacaacaaccaccaccgcctccaccgccg
aaaccaaaccaaacgggtcagactgacgcaccacacgagccgtcgtnnnnnnnnnnnnnn
nnnnnnnnnnnnnnnnnnnnnnnnnnnnnnnnnnnnnnnnnnnnnnnnnnnnnnncaaac
aatcgcacggaaccaaacggcaaacacaactcagcacaacaactggtacaacaactgtca
ccgtcttcaccgtcgcacaagaaatctcagatcggaaaacagacaacggcatcgtcgttc
cgcaaaaatgacaaaaacccggatccccgaacggaatcgnnnnnnnnncgaccgggacaa
aacaccaccgcaaaaacgacgaacacaatatcaactcgtcgaaaagcaccaaatgacaag
caaacccaacaagatcaccagaaccggcacaatacatacaaccagcccaaacggcacaac
ccgcgcaatcaactcaactcacacaaccaatacaactcaaacgaccacctccaacaacaa
ctccatcaaacaaatcaaatcactcacgaggagagtccgagccgaacagaacagaataaa
aaatacagagattacatggcgagccagatatacgactacagcacccaattctactcgatc
gaaaacgacttggcgaacgcgaaacgctcgtttgagatgcgagaattggagaagatgcga
gccgaatactacaacgaagacgaccaagcggaagaggaggaaaacgaaccgagcgagtta
ccaccagtgtnnnnnnnnnnnncagcgagcagacgaccgcctactcccgatccgtggaaa
cgacctgtcgaatacaccaacacctcgccgaccgacgacgcgaaacttacaaaaccgacc
aactggacgagcaaaccgatcaccgcgtacactcgtgagacgagagaaacgcgggagacc
agagagacaaaggaaacacgatacacgcgcgacacgcgaacacgaaacgtacgagacgag
tcgagagaatcgcaaagctcgcgcgactcgagaaactcctcgcacacgaccgacaatcaa
aaaccaaccaactcggacgacaaaaactcgaactcgctggcacgatcaagatggcacaga
tggggtcgatccccgaaaccgtctccgaaaccatcaccgaaacgatcacnnnnnnnnnnn
nnnnnnnnnnnnnnnnnnnnnnnnnnnnnnnnnnnnnnnnnnnnnnnnnnnnnnnnnnnn
nnnnnnnnnnnnnnnnnnnnnnnnnnnnnnnnnnnnnnnnnnnnnnnnnnnnnnnnnnnn
nnnnnnnnnnnnnnnnnnnnnnnnnnnnnnnnnnnnnnnnnnnnnnnnnnnnnnnnnnnn
nnnncgaaacgatcaccgaaacgatcgccgaaacgatcgcccaagagatcaccaaaacgc
tcaccaaaaagatcatataaaccatctaccaacaaagaagacaacgaggggttgacaata
cgactcctaccaccaacaccatcgaacgttgaaacccgagacacagaggaaaaccagtca
aacacctcacgaccggaacatcgcatcaacgaactaacgttaccgccgaaaccgaggcca
agatcaaacgaatcgtatggtggagcacaaagtgaagtaacaccgagtcaacaacacagg
atcaaccggt---ctatcgagagacaaaccgaccgaccaatcgatcgacttaacacaaga
ccgccactaa---caccaccaccaaaacccgtcacattcatcaaaccgttcacacaaacc
acatacaagatcacaaaagctcaaccgacaatccccatatcacaacaactaaaacaactc
gtgccactcgatctcctaagcaagcacccaatagtgaagacgctgcaaaattctgcacca
ccaccgagaccaccaagaccaccaagaccca---actcgggacaaaacggactgaccggc
gaagaacttcacgatcaaactcatagtcaccaagctcgaaccaatccatcaattccgctg
atcgcacnnnnnnnnncaaccttgccgagcaaaaacgcccgacatttcaaacaaacgccg
aacttaccgcaacgggaannnnnnnnnnnncaaccacacgagcccgacgaaccacaatct
cctccactcgttcactccaacc---aaatgtaccacggtggacccgaggtgagctcactc
tacatccgtttccatcaaccagaaaacacgtggaaaacaatggatagactgcatcgggaa
ctactgaacagcttttcgttcatttacaaaatgttcaagatcgaacgggagtacattcgt
cgagacacagcaagcctaacggagatcaactttctcgacttgatcgacgaattcgagtct
tactacaaacgcttggaacaaactacaattcctatagaatgtgacgagcagaccagatgt
acacttatggacgagacaaacgactgcacgcatcacatgctagacaagatactgctcatc
tccgacaacctacttatatccggacggtacagcacatacaccaatctcaacgtactcatc
aacagcttgtcgcaagcactggaaaaacacggccgatgctaa
>passed_gp006_OK392616.1
atgatccgaacagagttttacctcggaagtgaacgatggaaagtgcaatactttaaccgt
aaccgagggccaaacgagtacttcgaacagacacgtggtttacgaactctggtggccaac
ttcaacggaggtgtagcaatgtgcaagtgggaaaagcgcaaccagctcatcgaaaaaccg
atcaactttacacaacctgtgtacgcatacacgtcgcactgtgatccaaatttgatcgtg
ctgttcgacccgagcaccgcgcccgcgacggacggatccgcaccacccatattcgagcga
aagaaaaaaaaagagacgatacggggcaagttgacaccagacgagttcgactgtaacgtg
gaacgtttgttcgagttcctgtgcgagaagcaaggaatatcacgtacgaacgtgctgcca
tgtccgaaccaatacgcctcaatcgaatacgggttcgactaccaaggcgccgatgagatg
aacatgctcttctacgcggaagtacgcgacccgcaacgggaatacaaccgcgaaaagttc
acgtccttcctgttggctcccggcttatcgctggcgcaacgaacggaaatgcgacgaatc
acagtacagactcaccacgtgattagtttccgccgacatatccaacattttccaatcgaa
tttccgttcggtggagtggagttcaactacattccatgtcagaacctctatctggaagtg
gacatgactaaaccgcttcaactaccaccaaaatgcacagcattcaaaaaccgagtgcgc
gcaaaagagggcaaacaggtgctacaaaacctcatcaactacgacaattaccaactctgt
ttggtggaacaactcttactgttcactaaccactgtcaaattattgaaagcatgacccga
ccggttagttcggactgctcgctcgaatacttgacgaaacaatcgctcttaccgctcaac
acgtggagctcactggcgcatatcaaccgcgcattcgaaacgaaaccaagtggctgtttt
ccatgggacagcttctccaaactcgtgctccgcaagctaaactttcgatcgtgcgcacca
tcaccgccgctcgacggggaatgggtatcgttggaacgcctcgaagtctgctttcgatta
cagaacacactcgacctactgaccgatatgatcacacttacggacaacaacgcgggcgaa
atgcgtctcgagcttgaaaaaaacctactcgacacgacaaaggaacgccgagtatccgct
cgactagacacgttcatggccaaacacgtggacccagcgctcaaccgtctgttgccgttt
ctgtctccccgtcaaatacaactgcaacaacaaaacctgatattacgcccgagcgacaaa
cgcgacaaacacaaatgcacgtcactcggtgctaacttgaccgcattcgccgccacattg
ctaaacaaactgacccgcaacgacgagtcgcacaagacgcttcaatcgacctcggcgttg
tggctacaattggaccagcaccgaaaaatcagttcaatacgattcgtgtgcgcactcaag
tgtctcgagttcgccaacgaacgagtggaactagcattcttcatgactccaaactacacg
cacacacgcagcgaactcatcacaccgctgcacgagctgaccgcattcccttttgacacg
aaaacgcgaaaattcgtaaatcaaacaacactcaaactgagagcaaacaccacgaacaac
gagaatcgactcgtggtgcaccgccgcacggaccacattgagtgctatcgacggatcccg
tcgcgcaaagaagcctcctcgcttgcatcaaacgagaacgccgaaacaaacctcaaactg
aaagcgaaacaactaccgttgaacattacgctccacacgaccgaaaaccgcctcactcgc
cgcacgacactcacatcggccaaaatcgaaccgctggacgcctacatcgagggacaatca
tacctgcgacacagactgctcgaagtcgaactacacgaaccgatcgacgtactcgtaaca
tccgcacgaaaattggactcgcaaaaccgcgagaccgccgaacacctgtcgctcttcgac
ccgctggccggcatacgatcagtcggcaatgtaaacaaactgatagaagagctgcgcagc
atcaccactgaggccacgaaagaagtgcgcgaacgcatgcccgtagtgccacctctgtcc
tggccggtcaattgggtaaccaccgacgcaacgtcgccaacgttagagccaacgttagaa
accgccataacaacggtaacaacgccgacatctacaacagctgtcaccaccgcgnnnnnn
nnnnnnnnnnnnnnnnnnnnnnnnnnnnnnnnnnnnnnnnnnnnnnnnnnnnnnnnnnnn
nnnnnnnnnnnnnnnnnnnnnnnnnnnnnnnnnnnnnnnnnnnnnnnnnnnnnnnnnnnn
nnnnnnnnnnnnnnnnnnnnnnnnnnnnnnnnnnnnnnnnnnnnnnnnnnnnnnnn--nn
nnnnnnnnnaaccaaccaacaatcaatcgcacgcgcaaagcacttacagaccgaacgaac
gaaccgagatcacagaaatctccgcagtcatcannnnnnnnntcggattcgacaagttct
acgagatcgacgaaccgcgattccgatcggtcagacaattctgaccgttccgaccactcc
tttcattcgactcactctcaccggtcgacacgctcgcacctttcggaccgatcgaaccaa
tcgaaccaatcaaaccactcacgcagatcgaacgactctcactattcgaaccactcaatc
caagacgaaacgggggtgtacgacaattacgacggtaaaaacgacaacagtggtgctnac
actaatgacgacctcgacct---cggtactaacggataccacagtgaccacaaccaccga
tacgacaataacggcaacagcggcgcattgggacgaccgttcatgcgtacagccgaccca
cgaacaccgacaccaacaacgataccgcaaacacaacaaccaccaccgcctccaccaccg
aaaccaaaccaaacgggtcagactgacgcaccacacgagccgtcgtnnnnnnnnnnnnnn
nnnnnnnnnnnnnnnnnnnnnnnnnnnnnnnnnnnnnnnnnnnnnnnnnnnnnnncaaac
aatcgcacggaaccaaacggcaaacacaactcagcacaacaactggtacaacaactgtca
ccgtcttcaccgtcgcacaagaactctcagatcggaaaacagacaacggcatcgtcgttc
cgcaaaaatgacaaaaacccggatccccgaacggaatcgnnnnnnnnncgaccgggacaa
aacaccaccgcaaaaacgacgaacacaatatcaactcgtcgaaaagcaccaaatgacaag
caaacccaacaagatcaccagaaccggcacaatacatacaaccagcccaaacggcacaac
ccgcgcaatcaactcaactcacacaaccaatacaactcaaacgaccacctccaacaacaa
ctccatcaaacaaatcaaatcactcacgaggagagtccgagccgaacagaacagaataaa
aaatacagagattacatggcgagccagatatacgactacagcacccaattctactcgatc
gaaaacgacttggcgaacgcgaaacgctcgtttgagatgcgagaattggagaagatgcga
gccgaatactacaacgaagacgaccaagcggaagaggaggaaaacgaaccgagcgagtta
ccaccagtgtnnnnnnnnnnnncagcgagcagacgaccgcctactcccgatccgtggaaa
cgacctgtcgaatacaccaacacctcgccaaccgacgacgcgaaacttacaaaaccgacc
aactggacgagcaaaccgatcaccgcgtacactcgtgagacgagagaaacgcgggagacc
agagagacaaaggaaacacgatacacgcgcgacacgcgaacacgaaacgtacgagacgag
tcgagagaatcgcaaagctcgcgcgactcgagaaactcctcgcacacgaccgacaatcaa
aaaccaaccaactcggacgacaaaaactcgaactcgctggcacgatcaagatggcacaga
tggggtcgatccccgaaaccgtctccgaaaccatcaccgaaacgatcacnnnnnnnnnnn
nnnnnnnnnnnnnnnnnnnnnnnnnnnnnnnnnnnnnnnnnnnnnnnnnnnnnnnnnnnn
nnnnnnnnnnnnnnnnnnnnnnnnnnnnnnnnnnnnnnnnnnnnnnnnnnnnnnnnnnnn
nnnnnnnnnnnnnnnnnnnnnnnnnnnnnnnnnnnnnnnnnnnnnnnnnnnnnnnnnnnn
nnnncgaaacgatcaccgaaacgatcgccgaaacgatcgcccaagagatcaccaaaacgc
tcaccaaaaagatcatataaaccatctaccaacaaagaagacaacgaggggttgacaata
cgactcctaccaccaacaccatcgaacgttgaaacccgagacacagaggaaaaccagtca
aacacctcacgaccggaacatcgcatcaacgaactaacgttaccgccgaaaccgaggcca
agatcaaacgaatcgtatggtggagcacaaagtgaagtaacaccgagtcaacaacacagg
atcaaccggt---ctatcgagagacaaaccgaccgaccaatcgatcgacttaacacaaga
ccgccactaa---caccaccaccaaaacccgtcacattcatcaaaccgttcacacaaacc
acatacaagatcacaaaagctcaaccgacaatccccatatcacaacaactaaaacaactc
gtgccactcgatctcctaagcaagcacccaatagtgaagacgctgcaaaattctgcacca
ccaccgagaccaccaagaccaccaagaccca---actcgggacaaaacggactgaccggc
gaagaacttcacgatcaaactcatagtcaccaagctcgaaccaatccatcaattccgctg
atcgcacnnnnnnnnncaaccttgccgagcaaaaacgcccgacatttcaaacaaacgccg
aacttaccgcaacgggaannnnnnnnnnnncaaccacacgagcccgacgaaccacaatct
cctccactcgttcactccaacc---aaatgtaccacggtggacccgaggtgagctcactc
tacatccgtttccatcaaccagaaaacacgtggaaaacaatggatagactgcatcgggaa
ctactgaacagcttttcgttcatttacaaaatgttcaagatcgaacgggagtacattcgt
cgagacacagcaagcctaacggagatcaactttctcgacttgatcgacgaattcgagtct
tactacaaacgcttggaacaaactacaattcctatagaatgtgacgagcagaccagatgt
acacttatggacgagacaaacgactgcacgcatcacatgctagacaagatactgctcatc
tccgacaacctacttatatccggacggtacagcacatacaccaatctcaacgtactcatc
aacagcttgtcgcaagcactggaaaaacacggccgatgctaa
>passed_gp006_SRR11471417
atgatccgaacagagttttacctcgggagtgaacgatggaaagtgcaatactttaaccgt
aaccgagggccgaacgagtactttgaacagacacgtggtttacgaactctggtagccaac
ttcaacggaggcgtcgcaatgtgcaaatgggaaaagcgcaaccagctcatcgaaagaccg
gtcaactatacacaacccgtgtacgcatacacgtcgcactgcgatccaaatttgatcgtg
ctgttcgacccgagcaccgcgcccgcgacggacggatccgcaccacctatattcgagcga
aagaaaaagaaagagacgatacggggcaagttgacaccggacgagttcgactgtaacgtg
gaacgtttgttcgaattcctgtgcgagaagcaaggaatatcacgcacgaacgtgctgccg
tgtccgaaccaatacgcctcaatcgaatacgggttcgactaccaaggcgccgacgagatg
aacatgctcttctacgcggaagtacgcgacccgcaacgggaatacaaccgcgaaaagttt
acgtccttcctgttggctccaggtttatcgctggcgaaacggacggaaatgcgacggatc
acagtacagactcaccacgtaattagtttccgccggcatatccagcattttccggtcgaa
tttccgttcggtggagtggagttcaactacattccatgtcagaacctctatctggaagtg
gacatgactaaaccgcttcaactaccaccacaatgcacagcattcaaaaaccgagtgcgc
gcaaaagagggcaagcaggtgctacaaaacctcatcaactacgacaattaccaactctgt
ttggtggaacaactcttagtgtttactaaccactgtcagattattgaaagcatgacccga
ccggttagttcggactgctcgctcgagtacttgacgaaacaatcgcttttaccgctcaac
acgtggagctcactggcgcatatcaaccgcgcattcgaaacgaaaccaagtggctgtttt
ccatgggacagcttcgccaaactcgtgctccgcaagctaaactttcgatcctgcgcacca
tcaccgccgctcgatggggaatgggtatcgttggaacgcctcgaagtctgctttcgatta
cagaacacgctcgacctactgaccgatatgatcacgcttacggacaacaacgcgggcgaa
atgcgtctcgagcttgaaaaaaacctactcgacacgacaaaggagcgccgaatatccgct
cgactagacacgttcatggccaaacacgtggacccagcgctcaaccgtctgttgccgttt
ctgtctccccgtcaaatacaactgcaacaacaaaacctgatactacgcccgcgcgacaaa
cgcgacaaacacaaatgcacgtcactcggtgctaacttgaccgcattcgccgccacattg
ctcaacaaactgactcgcaacgacgagtcgcacaagacacttcaatcgacctcggcattg
tggctacaattggaccagcaccgaaaaatcagctcaatacggttcgtgtgcgcactcaag
tgtctcgagttcgccaacgaacgagtggaactagcattcttcatgactccaaactacacg
cacacacgcagcgaactcatcacaccgctgcacgagctgaccgcattcccttttgacacg
aaaacgcgaaaattcgtaaaccaaacgacactcaaactgagaacaaacaccacgaacaac
gaaaatcgactcgtggtgcaccgccgcacggaccacattgagtgctatcgacggatcccg
tcgcgcaaagaagcctcctcgcttgcatcaaacgagaacgccgaaacaaacctcaaactg
aaagcgaaacaactaccgctgaacattacgctccacacgacagaaaaccgactaactcgc
cgcacgacactaacatcggccaaaatcgaaccgttggacgcctacatcgagggacaatcg
tacctgcgacacagactgctcgacatggagctacacgaaccgatcgacgtactcgtaaca
tccgcacgaaaattggactcgcaaaaccgcgagaccgccgaacacctgtcactcttcgac
ccgctggctggcatacgatcagtcggcaatgtaaacaaactgatagaagagctgcgcagc
atcaccactgaggccacgaaagaagtgcgcgaacgcgtgcccgtagtgccacctctgtcc
tggccggtcaattggataacgaccgacgcaacgtcgccaacatcagagnnnnnnnnnnnn
accgccataacaacggtaacaacgccgacatcgccaacgactgtcgccgccgcannnnnn
nnnnnnnnnnnnnnnnnnnnnnnnnnnnnnnnnnnnnnnnnnnnnnnnnnnnnnnnnnnn
nnnnnnnnnnnnnnnnnnnnnnnnnnnnnnnnnnnnnnnnnnnnnnnnnnnnnnnnnnnn
nnnnnnnnnnnnnnnnnnnnnnnnnnnnnnnnnnnnnnnnnnnnnnnnnnnnnnnn--nn
nnnnnnnnnaaccggacaacgatcgatcgcacgcgcaaaccatttgcagaccgaacaaac
gaaccgagatcacagagattgccgcagtcaccgnnnnnnnnntcggcttcgacaagttct
acgagatcgacgaaccgcgattccgatcggtcagaccattctgaccgttccgaccaatcc
tttcattcgactcactcacaccggtcgacacgctcgcacctctcggaccgatcaaaccnn
nnnnnnnaatcaaaccactcacgcagatcgaacgactctcactactcgaaccactcaatc
caagacgaaacgggggtgtacgacaattacgacgccaaaaacgacaacagtggtgctgac
actaatgacgacctcgnnnn---nngtactaacggataccacaacgaccacaaccaccga
tacgacaataacggcaacagcggcgcactgggacgaccgttcatgcgtacgaccgaacta
cgaacgccggcaccaacaacgataccgcaaacacaacaaccaccaccgcctccaccgccg
aaaccgaatcaaacgagtcaaactgacgcaccacacgaaccgtcgtnnnnnnnnnnnnnn
nnnnnnnnnnnnnnnnnnnnnnnnnnnnnnnnnnnnnnnnnnnnnnnnnnnnnnncaaac
actcgcgcggaaccaaacggcaaacacaactcaacacaacaactgnnnnnnnnnnnnnnn
nnnnnnccgccgtcgcataagaactcccagatcggaaagcagacaacagtatcggcgttc
cgcaaaaatgacaaaaccccggattcccgaatggactcgnnnnnnnnncgaccgggacaa
aacgccaccgcaaaaacgacgaacccaatatcaactcgtcgacaagcaccgaacgaccaa
caaacccaacaagaccaccaaaaccggcacaatgcgtacaaccagcccaaacagcacaac
cagcacaatcaactcaactcacacaaccaatacaacccaaacgaccaccaccaccaacnn
ntccatcaaacaaatcaaatcaatcacggggaaagtccgagccgaacagaacagaataaa
aaatacaaagattacatggcgagccagatatacgactacagcacccagttctactcgatc
gaaaacgacctggcgaacgcgaaacgctcgtttgagatgcgagaattggagaagatgcga
gccgaatactacaacgaagacgaccgcgcggaagaggaggaaaacgaaccgagcgagttg
ccgccagtgtnnnnnnnnnnnncagcgggcagacgaccgcctactcccgatccgtggaaa
cgacctgtcgaatacaccaacacctcgccgaccgacgacacgaaacttacaaaaccgacc
aactggacgagcaaaccggtcaccgcatacactcgcgagacgcgagagacgcgggagacc
agagagacaaaggaaacgcgatacacgcgcgacacgcgaacacgaaacgtacacgacgag
tcgagagaatcgcaaagctcgctcgactcgagaaactccttgcgcacgaccgacgatcaa
aaaccgatcaactcggacgacaaaaactcgaactcgctggcgcgatcaagatggcaaaga
tggggtcgatctccgaaaccgtctccgaaaccatctccaaaacggtcacnnnnnncgaaa
cgatcgccgaaacgatcnnnnnnnnnnnnnnnnnnnnnnnnnnnnnnnnnnnnnnnnnnn
nnnnnnnnnnnnnnnnnnnnnnnnnnnnnnnnnnnnnnnnnnnnnnnnnnnnnnnnncaa
agatggggtcgatctccgaaaccgtctccgaaaccatctccaaaacggtcaccgaaacga
tcgccgaaacgatcaccgaaacgatcgccgaaacgatcgccgaaacgatcgcccaaaaga
tcaccaaaaagatcatacaaaccattcaccaacaaagaagccaacgagagattatcaata
caactcctaccaacgacatcatcgaacgtcgaaacccgagacacagaagaaagccagtca
aacacctcgcgaccagaaaatcgcatcaacgaactaacgttaccgccgaaaccgagacca
aaatcaaacgaatcgtatagtggagcacaaagtgaagtgacaccgagtcaacaacacccg
atcgaccggt---atatcgagagacaaaccgacagaccaatcggtcgaattaacacaaga
ccaccaataa---caccaccaccaaaacccgtcacattcatcaaaccgttcacacaaacc
acatacaaaattacaaaaactcaaccaacaatccccatatcacaacaactaaaacaactc
gtaccaattgatctcctaagcaagcatccaatagtgaagacattacaaaattctgcacca
ccaccgagaccaccaagaccannnnnnnnna---actcgggacaaaacggactgaccgac
aaagaagttcacgatcaaactcatagtcaccaagatcacaccactccatcaattccgctg
atcgcacnnnnnnnnncaaccttgccgagcaaaaacgctcgacatttcaaacaaacacca
aacttaccacaacacgaacaacaacacgaacaacaacacgaacccgacgagccacaatct
cctccactcgctcactccaacc---aaatgtaccacagtggacccgaagtaagctcactc
tacatccgtttccatcaaccagaaaacacgtggaaaacaatggataaactgcatcgggaa
ctactgaacagcttttcgttcatttacaaaatgttcaagatcgaacgggagtacattcgt
cgagacacagcaagcctaacggagatcaactttctcgacttgatcgacgaattcgagtct
tattacaaacgcttagaacagactacaattcctgtagaatgcgatgaacagaccagatgc
acacttatggacgagacaaacgactgcacgcatcacatgctcgacaagatcatgctcatc
tccgacaacctgcttatgtccggacggtacagcacatacaccaatctcaacgtactcatc
aagagcttgtcgcaagcgctggaaaagcacggccgatgctaa
>passed_gp006_SRR11471661
atgatccgaacagagttttacctcgggagtgaacgatggaaagtgcaatactttaaccgt
aaccgagggccgaacgagtactttgaacagacacgtggtttacgaactctggtagccaac
ttcaacggaggcgtcgcaatgtgcaaatgggaaaagcgcaaccagctcatcgaaagaccg
gtcaactatacacaacccgtgtacgcatacacgtcgcactgcgatccaaatttgatcgtg
ctgttcgatccgagcaccgcgcccgcgacggacggatccgcaccacctatattcgagcga
aagaaaaagaaagagacgatacggggcaagttgacaccggacgagttcgactgtaacgtg
gaacgtttgttcgaattcctgtgcgagaagcaaggaatatcacgcacgaacgtgctgccg
tgtccgaaccaatacgcctcaatcgaatacgggttcgactaccaaggcgccgacgagatg
aacatgctcttctacgcggaagtacgcgacccgcaacgggaatacaaccgcgaaaagttt
acgtccttcctgttggctccaggtttatcgctggcgaaacggacggaaatgcgacggatc
acagtacagactcaccacgtaattagtttccgccggcatatccagcattttccggtcgaa
tttccgttcggtggagtggagttcaactacattccatgtcagaacctctatctggaagtg
gacatgactaaaccgcttcaactaccaccacaatgcacagcattcaaaaaccgagtgcgc
gcaaaagagggcaagcaggtgctacaaaacctcatcaactacgacaattaccaactctgt
ttggtggaacaactcttagtgtttactaaccactgtcagattattgaaagcatgacccga
ccggttagttcggactgctcgctcgagtacttgacgaaacaatcgcttttaccgctcaac
acgtggagctcactggcgcatatcaaccgcgcattcgaaacgaaaccaagtggctgtttt
ccatgggacagcttcgccaaactcgtgctccgcaagctaaactttcgatcctgcgcacca
tcaccgccgctcgatggggaatgggtatcgttggaacgcctcgaagtctgctttcgatta
cagaacacgctcgacctactgaccgatatgatcacgcttacggacaacaacgcgggcgaa
atgcgtctcgagcttgaaaaaaacctactcgacacgacaaaggagcgccgaatatccgct
cgactagacacgttcatggccaaacacgtggacccagcgctcaaccgtctgttgccgttt
ctgtctccccgtcaaatacaactgcaacaacaaaacctgatactacgcccgcgcgacaaa
cgcgacaaacacaaatgcacgtcactcggtgctaacttgaccgcattcgccgccacattg
ctcaacaaactgactcgcaacgacgagtcgcacaagacacttcaatcgacctcggcattg
tggctacaattggaccagcaccgaaaaatcagctcaatacggttcgtgtgcgcactcaag
tgtctcgagttcgccaacgaacgagtggaactagcattcttcatgactccaaactacacg
cacacacgcagcgaactcatcacaccgctgcacgagctgaccgcattcccttttgacacg
aaaacgcgaaaattcgtaaaccaaacaacactcaaactgagaacaaacaccacgaacaac
gaaaatcgactcgtggtgcaccgccgcacggaccacattgagtgctatcgacggatcccg
tcgcgcaaagaagcctcctcgcttgcatcaaacgagaacgccgaaacaaacctcaaactg
aaagcgaaacaactaccgctgaacattacgctccacacgacagaaaaccgactaactcgc
cgcacgacactaacatcggccaaaatcgaaccgttggacgcctacatcgagggacaatcg
tacctgcgacacagactgctcgacatggagctacacgaaccgatcgacgtactcgtaaca
tccgcacgaaaattggactcgcaaaaccgcgagaccgccgaacacctgtcactcttcgac
ccgctggctggcatacgatcagtcggcaatgtaaacaaactgatagaagagctgcgcagc
atcaccactgaggccacgaaagaagtgcgcgaacgcgtgcccgtagtgccacctctgtcc
tggccggtcaattggataacgaccgacgcaacgtcgccaacatcagagnnnnnnnnnnnn
accgccataacaacggtaacaacgccgacatcgccaacgactgtcgccgccgcaaaccgg
acaacgaccgacgcaacgtcgccaacatcagagaccgccataacaacggtaacaacgccg
acatcgccaacgactgtcgnnnnnnnnnnnnnnnnnnnnnnnnnnnnnnnnnnnnnnnnn
nnnnnnnnnnnnnnnnnnnnnnnnnnnnnnnnnnnnnnnnnnnnnnnnnnnnnnnn--nn
nccgccgcaaaccggacaacgatcgatcgcacgcgcaaaccatttgcagaccgaacaaac
gaaccgagatcacagagattgccacagtcaccgnnnnnnnnntcggcttcgacaagttct
acgagatcgacgaaccgcgattccgatcggtcagaccattctgaccgttccgaccaatcc
tttcattcgactcactcacaccggtcgacacgctcgcacctctcggaccgatcaaaccnn
nnnnnnnaatcaaaccactcacgcagatcgaacgactctcactactcgaaccactcaatc
caagacgaaacgggggtgtacgacaattacgacgccaaaaacgacaacagtggtgctgac
actaatgacgacctcgnnnn---nngtactaacggataccacaacgaccacaaccaccga
tacgacaataacggcaacagcggcgcactgggacgaccgttcatgcgtacgaccgaacta
cgaacgccggcaccaacaacgataccgcaaacacaacaaccaccaccgcctccaccgccg
aaaccgaatcaaacgagtcaaactgacgcaccacacgaaccgtcgtnnnnnnnnnnnnnn
nnnnnnnnnnnnnnnnnnnnnnnnnnnnnnnnnnnnnnnnnnnnnnnnnnnnnnncaaac
actcgcgcggaaccaaacggcaaacacaactcaacacaacaactgnnnnnnnnnnnnnnn
nnnnnnccgccgtcgcataagaactcccagatcggaaagcagacaacagtatcggcgttc
cgcaaaaatgacaaaaccccggattcccgaatggactcgnnnnnnnnncgaccgggacaa
aacgccaccgcaaaaacgacgaacccaatatcaactcgtcgacaagcaccgaacgaccaa
caaacccaacaagaccaccaaaaccggcacaatgcgtacaaccagcccaaacagcacaac
cagcacaatcaactcaactcacacaaccaatacaacccaaacgaccaccaccaccaacnn
ntccatcaaacaaatcaaatcaatcacggggaaagtccgagccgaacagaacagaataaa
aaatacaaagattacatggcgagccagatatacgactacagcacccagttctactcgatc
gaaaacgacctggcgaacgcgaaacgctcgtttgagatgcgagaattggagaagatgcga
gccgaatactacaacgaagacgaccgcgcggaagaggaggaaaacgaaccgagcgagttg
ccgccagtgtnnnnnnnnnnnncagcgggcagacgaccgcctactcccgatccgtggaaa
cgacctgtcgaatacaccaacacctcgccgaccgacgacacgaaacttacaaaaccgacc
aactggacgagcaaaccggtcaccgcatacactcgcgagacgcgagagacgcgggagacc
agagagacaaaggaaacgcgatacacgcgcgacacgcgaacacgaaacgtacacgacgag
tcgagagaatcgcaaagctcgctcgactcgagaaactccttgcgcacgaccgacgatcaa
aaaccgatcaactcggacgacaaaaactcgaactcgctggcgcgatcaagatggcaaaga
tggggtcgatctccgaaaccgtctccgaaaccatctccaaaacggtcacnnnnnncgaaa
cgatcgccgaaacgatcnnnnnnnnnnnnnnnnnnnnnnnnnnnnnnnnnnnnnnnnnnn
nnnnnnnnnnnnnnnnnnnnnnnnnnnnnnnnnnnnnnnnnnnnnnnnnnnnnnnnnnnn
nnnnnnnnnnnnnnnnnnnnnnnnnnnnnnnnnnnnnnnnnnnnnnnnnnnnnnnnnnnn
nngccgaaacgatcaccgaaacgatcgccgaaacgatcgccgaaacgatcgcccaaaaga
tcaccaaaaagatcatacaaaccattcaccaacaaagaagccaacgagagattatcaata
caactcctaccaacgacatcatcgaacgtcgaaacccgagacacagaagaaagccagtca
aacacctcgcgaccagaaaatcgcatcaacgaactaacgttaccgccgaaaccgagacca
aaatcaaacgaatcgtatagtggagcacaaagtgaagtgacaccgagtcaacaacacccg
atcgaccggt---atatcgagagacaaaccgacagaccaatcggtcgaattaacacaaga
ccaccaataa---caccaccaccaaaacccgtcacattcatcaaaccgttcacacaaacc
acatacaaaattacaaaaactcaaccaacaatccccatatcacaacaactaaaacaactc
gtaccaattgatctcctaagcaagcatccaatagtgaagacattacaaaattctgcacca
ccaccgagaccaccaagaccannnnnnnnna---actcgggacaaaacggactgaccgac
aaagaagttcacgatcaaactcatagtcaccaagatcacaccactccatcaattccgctg
atcgcacnnnnnnnnncaaccttgccgagcaaaaacgctcgacatttcaaacaaacacca
aacttaccacaacacgaacaacaacacgaacaacaacacgaacccgacgagccacaatct
cctccactcgctcactccaacc---aaatgtaccacagtggacccgaagtaagctcactc
tacatccgtttccatcaaccagaaaacacgtggaaaacaatggataaactgcatcgggaa
ctactgaacagcttttcgttcatttacaaaatgttcaagatcgaacgggagtacattcgt
cgagacacagcaagcctaacggagatcaactttctcgacttgatcgacgaattcgagtct
tattacaaacgcttagaacagactacaattcctgtagaatgcgatgaacagaccagatgc
acacttatggacgagacaaacgactgcacgcatcacatgctcgacaagatcatgctcatc
tccgacaacctgcttatgtccggacggtacagcacatacaccaatctcaacgtactcatc
aagagcttgtcgcaagcgctggaaaagcacggccgatgctaa
>passed_gp006_SRR15173571
atgatccgaacagagttttacctcggaagtgaacgatggaaagtgcagtactttaaccgt
aaccgagggccaaacgagtactttgaacagacacgtggtttacgaactctggtagccaac
ttcaacggaggtgtagcaatgtgcaaatgggaaaagcgcaaccagctcatcgaaagaccg
gtcaactatacacaacctgtgtacgcatacacgtcgcactgcgacccaaatttgatcgtg
ctgttcgacccgagcaccgcgcccgcgacagacggatccgcaccacccatattcgagcga
aagaaaaagaaagagacgatacggggcaagttgacaccagacgagttcgactgtaacgtg
gaacgtttgttcgagttcctgtgcgagaagcaaggaatatcacgtacgaacatgctgcca
tgtccgaaccaatacgcctcaatcgaatacgggttcgactaccaaggcgccgatgagatg
aacatgctcttctacgcggaagtacgcgacccgcaacgggaatacaaccgagaaaagttt
acgtccttcctgttggctcccggcttatcactggcgcaacggacggaaatgcgacgaatc
acagtacagactcaccacgtgattagtttccgccgacatatccagcattttccagtcgaa
tttccgttcggtggagtggagttcaactacattccatgtcagaacctctatctggaagtg
gacatgactaaaccgcttcaactaccaccacaatgcacagcattcaaaaaccgagtgcgc
gcaaaagagggcaagcaggtgctacaaaacctcatcaactacgacaattaccaactctgt
ttggtggaacaacttttagtgtttactaaccactgtcagattattgaaagcatgacccga
ccggttagttcggactgctcgctcgaatacttgacgaaacaatcgctcttaccgctcaac
acatggagctcactggcgcatatcaaccgcgcattcgaaacgaaaccaagtggctgtttt
ccatgggacagcttctccaaactcgtgctccgcaagctaaactttcgatcctgcgcgcca
tcaccgccgatcgatggagaatgggtatcgttggaacgcctcgaagtctgctttcgatta
cagaacacactcgacctactgaccgatatgatcacacttacggacaacaacgcgggcgaa
atgcgtctcgagcttgaaaaaaacctactcgacacgacaaaagagcgccgagtatccgct
cgactagacacgttcatggccaaacacgtggacccagcgctcaaccgtctgttgccgttt
ctgtctccccgtcaaatacaactgcaacaacaaaacctgatattacgcccgagcgacaaa
cgcgacaaacacaaatgcacgtcactcggtgctaacttgaccgcattcgccgccacattg
ctaaacaaactgacccgcaacgacgagtcgcacaagacgcttcaatcgacctcggcgttg
tggctacaattggaccagcaccgaaaaatcagttcaatacgattcgtgtgcgcactcaag
tgtctcgagttcgccaacgaacgagtggaactagcattcttcatgactccaaactacacg
cacacacgcagcgaactcatcacaccgctgcacgagctgaccgcattcccttttgacacg
aaaacgcgaaaattcgtaaaccaaacaacactcaaactgagagcaaacaccacgaacaac
gagaatcgactcgtggtgcgccgccgcacggaccacattgagtgctatcgacgggtcccg
tcgcgcaaagaagcctcctcgcttgcatcaaacgagaacgccgaaacaaacctcaaactg
aaagcgaaacaactaccgttgaacattacgctccacacgaccgaaaaccgcctcactcgc
cgcacgacactcacatcggccaaaatcgaaccgctggacgcctacatcgagggacaatca
tacctgcgacacagactgctcgaagtcgaactacacgaaccgatcgacgtactcgtaaca
tccgcacgaaaattggactcgcaaaaccgcgagaccgccgaacacctgtcgctcttcgac
ccgctggccggcatacgatcagtcggcaatgtaaacaaactgatagaagagctgcgcagc
atcaccactgaggccacgaaagaagtgcgcgaacgcatgcccgtagtgccacctctgtca
tggccggtcaattggataaccaccgacgcaacatcgccaacatcagatnnnnnnnnnnnn
atcgccataacaacggtaacaacgctgacatctacaacagctgtcaccaccgcgnnnnnn
nnnnnnnnnnnnnnnnnnnnnnnnnnnnnnnnnnnnnnnnnnnnnnnnnnnnnnnnnnnn
nnnnnnnnnnnnnnnnnnnnnnnnnnnnnnnnnnnnnnnnnnnnnnnnnnnnnnnnnnnn
nnnnnnnnnnnnnnnnnnnnnnnnnnnnnnnnnnnnnnnnnnnnnnnnnnnnnnnn--nn
nnnnnnnnnaaccgaccaaccatcgatcacgcgcgcaaaccacttacagaccgaacgaac
gaaccgagatcacaaaaatcaccacagtcaccacagtcaccatcggattcgacaagttct
acgagatcgacgaatcgcgattccgatcggtcagaccattctgaccgttccgacccatcc
tatcattcgactcactcacaccggtcgacacactcgcacctttcggaccgatcgaaccaa
tcgaaccaatcaaaccactcacgcagatcgaacgactctcactactcgaaccactcaata
caagacgaaacgggggtgtacgacaattacgacggtagaaacgacaacagtggtgctaac
actaatgacgacctcgnnnn---nngtactaacggataccacaatgaccacaaccacgga
tacgacaataacggcaacagcggcgcattgggacgaccgttcatgcgtacggccgaccta
cgaacgccgacaccagcaacgataccgcaaacacaacaaccacaaccacctccaccgccg
aaaccgaatcaaacgagnnnnnnnnnnnnnnnnnnnnnnnnnnnnnnnnnnnnnnnnnnn
nnnnnnnnnnnnnnnnnnnnnnnnnnnnnnnnnnnnnnnnnnnnnnnnnnnnnnncaaac
actcgcacggaaccaaacggcaaacacaactctgcacaacaactgnnnnnnnnnnnnnnn
nnnnnntcgccgtcgcccaagaactgtcagatcggaaagcagacaacggtatcgtcgttc
cgcaaaaatgacaaaaacacggatccccgaacggactcgacggactcgcgaccgggaaaa
aacacctccgcaaaaacgacgaacacaatatcaactcgtcgaaaagcaacaaacgaccaa
caaacccaacaagaccaccaaaaccggcacaatacgtacaaccagcccaaacagcacaaa
ccacacaatcaactcaactcacacaaccaatacaacccaaacgaacaccaccaccaacaa
ctccagcaaacaaatcaaatcaatcacgaggaaagtccgagccgagcagaacagaacaaa
aaatacaaagattacacggcgagccagatatacgactatagcacccaattctactcgatc
gaaaacgacttggcgaacgcaaaacgctcgtttgagatgcgagaattggagaagatgcga
gccgaatactacaacgaagacgaccgcatggaagaggaggaaaccgaacgaagcgagtta
ccaccagtgtcagcacaagtgtcagcgggccgacgaccgcctactcccgatccgtggaaa
cgacctgtcgaatacaccaacacctcgccgaccgacgacacgaaacttacaaaaccgacc
aactggacgagcaaaccggtcaccgcgtacactcgcgagacgcgagaaacgcgggagaca
agagagacaaaggaaacacgatacacgcgcgacacgcgaacacaaaacgtacgagacgag
tcgagagaatcgcaaagctcgcgcgactcgagaaactcctcgcgcacgaccgacaatcaa
aaaccgatcaactcggacgacagaaactcgaactcgctggcacgatcaagatggcaaaga
tggggtcgatccccgaaaccgtctccgaaaccatctccaaaacgatcacnnnnnnnnnnn
nnnnnnnnnnnnnnnnnnnnnnnnnnnnnnnnnnnnnnnnnnnnnnnnnnnnnnnnnnnn
nnnnnnnnnnnnnnnnnnnnnnnnnnnnnnnnnnnnnnnnnnnnnnnnnnnnnnnnnnnn
nnnnnnnnnnnnnnnnnnnnnnnnnnnnnnnnnnnnnnnnnnnnnnnnnnnncgaaacga
tcgccgaaacgatctccaaaacggtcaccgaaacgatcgcccaaaagatcaccaaaacat
tcaccaagaagatcatatcaaccatctaccaacaaagaagccaacgaggggttgtcaata
cgactcctgccaacgacaccatcgaacgtcgaaaaccgagacccagaggaaaaccagtca
aacatctcgcgaccggaacatcgcatcaacgaactaacgttaccgccgaaaccgaggcca
aaatcaaacgaatcgtacgtnnnagcacaaagtggagtgacaccgagtcgacaacacccg
atctaccggt---ctatcgagagacaaaccgaccgaccaatcggtcgacttaacacaaga
ccgccaataa---cacccccaccaaaacccgttacattcatcaaaccgttcacgcaaacc
gcatgcacgaccacaaaaactcaaccgacaatccccatatcacaacaagtaaaacagctc
gtgccactcgatctcctaagcaagcatccaatagtgaagacactgcaaaattctgcacct
ccaccgagaccaccaagaccaccaagaccga---actcgggacaaaacggactgaccggc
gaagaacttcacgatcaaactcgtagacaacaagctcaaactaatccatcaattccgctg
accgcacnnnnnnnnncaaccttaccgagcaaaaacgctcgacatttcaaacaaaaacca
aacttaccacaacgcgaacannnnnnnnnacaacaacacgagcccgacgaaccacaatct
ccgccactcgttcactccaatc---aaatgtaccacggtggacccgaggtgagctcactc
tacatccgtttccatcagccagaaaacacgtggaaaataatggataaactgcatcgggaa
ctgctgaacagcttttcgttcatttacaaaatgttcaagatcgaacgagaatacattcgt
cgagacacagcaagcctaacggagatcgactttctcgacttgatcgacgaattcgagtct
tactacaaacgcttggagcaaactacaattcctgtcgaatgcgacgagcagaccagatgt
acacttatggacgagacaaacgactgcacgcatcacatgctcgacaagatcatgctcatc
tccgacaacctgcttatatccggacggtacagcacatacaccaatctcaacgtactcatc
aacagcttgtcacaagcactggaaaagcacggccgatgctaa
>passed_gp006_SRR5580859
atgatccgaacagagttttacctcggaagtgaacgatggaaagtgcagtactttaaccgt
aaccgagggccaaacgagtactttgaacagacacgtggtttacgaactctggtagccaac
ttcaacggaggtgtaacaatgtgcaaatgggaaaagcgcaaccagctcatcgaaaaaccg
gtcaactatacacaacctgtgtacgcatacacgtcgcactgtgacccaaatttgatcgta
ctgttcgacccgagcaccgcgcccgcgacagacggatccgcaccacccatattcgagcga
aagaaaaagaaagagacgatacggggcaagttgacaccagacgagttcgactgtaacgtg
gaacgtttgttcgagttcctgtgcgagaagcaaggaatatcacgtacgaacgttctgcca
tgtccgaaccaatacgcctcaatcgaatacgggttcgactaccaaggcgccgatgagatg
aacatgctcttttacgcggaagtacgcgacccgcaacgggaatacaaccgagaaaagttt
acgtccttcctgttggctcccggcttatcactggcgcaacggacggaaatgagacgaatc
acagtacagactcaccacgtgattagtttccgccgacatatccagcattttccagtcgaa
tttccgttcggtggagtggagttcaactacattccatgtcagaacctctatctagaagtg
gacatgattaaaccgcttcaactaccaccacaatgcacagcattcaaaaaccgagtgcgc
gcaaaagagggcaagcaggtgctacaaaacctcatcaactacgacaattaccaactctgt
ttggtggaacaactcttagtgtttactaaccactgtcagattattgaaagcatgacccga
ccggttagttcggactgctcgctcgaatacttgacgaaacaatcgctcttaccgctcaac
acgtggagctcactggcgcatatcaaccgcgcattcgaaacgaaaccaagtggctgtttt
ccatgggacagcttctccaaactcgtgctccgcaagctaaactttcgatcctgcgcacca
tcaccgccgctcgatggagaatgggtatcgttggaacgcctcgaagtctgctttcgatta
cagaacacactcgacctactgaccgatatgatcacacttacggacaacaacgcgggcgaa
atgcgtctcgagcttgaaaaaaacctactcgacacgacaaaggaacgccgagtatccgct
cgactagacacgttcatggccaaacacgtggacccagcgctcaaccgtctgttgccgttt
ctgtctccccgtcaaatacaactgcaacaacaaaacctgatattacgcccgagcgacaaa
cgcgacaaacacaaatgcacgtcactcggtgctaacttgaccgcattcgccgccacattg
ctaaacaaactgacccgcaacgacgagtcgcacaagacgcttcaatcgacctcggcgttg
tggctacaattggaccagcaccgaaaaatcagttcaatacgattcgtgtgcgcactcaag
tgtctcgagttcgccaacgaacgagtggaactagcattcttcatgactccaaactacacg
cacacacgcagcgaactcatcacaccgctgcacgagctgaccgcattcccttttgacacg
aaaacgcgaaaattcgtaaatcaaacaacactcaaactgagagcaaacaccacgaacaac
gagaatcgactcgtggtgcaccgccgcacggaccacattgagtgctatcgacggatcccg
tcgcgcaaagaagcctcctcgcttgcatcaaacgagaacgccgaaacaaacctcaaactg
aaagcgaaacaactaccgttgaacattacgctccacacgaccgaaaaccgcctcactcgc
cgcacgacactcacatcggccaaaatcgaaccgctggacgcctacatcgagggacaatca
tacctgcgacacagactgctcgaagtcgaactacacgaaccgatcgacgtactcgtaaca
tccgcacgaaaattggactcgcaaaaccgcgagaccgccgaacacctgtcgctcttcgac
ccgctggccggcatacgatcagtcggcaatgtaaacaaactgatagaagagctgcgcagc
atcaccactgaggccacgaaagaagtgcgcgaacgcatgcccgtagtgccacctctgtcc
tggccggtcaattggataaccaccgacgcaacatcgccaacatcagagnnnnnnnnnnnn
atcgccataacaacggtaacaacgctgacatctacaacagctgtcaccaccgcgnnnnnn
nnnnnnnnnnnnnnnnnnnnnnnnnnnnnnnnnnnnnnnnnnnnnnnnnnnnnnnnnnnn
nnnnnnnnnnnnnnnnnnnnnnnnnnnnnnnnnnnnnnnnnnnnnnnnnnnnnnnnnnnn
nnnnnnnnnnnnnnnnnnnnnnnnnnnnnnnnnnnnnnnnnnnnnnnnnnnnnnnn--nn
nnnnnnnnnaaccgaccaaccatcgatcacgcgcgcaaaccacttacagaccgaacgaac
gaaccgagatcacaaaaatcaccacagtcaccacagtcaccatcggattcgacaagttct
acgagatcgacgaatcgcgattccgatcggtcagaccattctgaccgttccgacccatcc
tatcattcgactcactcacaccggtcgacacactcgcacctttcggaccgatcgaaccaa
tcgaaccaatcaaaccactcacgcagatcgaacgactctcactactcgaaccactcaata
caagacgaaacgggggtgtacgacaattacgacggtagaaacgacaacagtggtgctaac
actaatgacgacctcgnnnn---nngtactaacggataccacaataaccacaaccaccgg
tacgacaataacggcaacagcggcgcattgggacgaccgttcatgcgtacggccgaccta
cgaacgccgacaccagcaacgataccgcaaacacaacaaccaccaccacttccaccaccg
aaaccgaatcaaacgagtcaaactgacgcaccacacgaaccgtcgtnnnnnnnnnnnnnn
nnnnnnnnnnnnnnnnnnnnnnnnnnnnnnnnnnnnnnnnnnnnnnnnnnnnnnncaaac
actcgcacggaaccaaacggtaaacacaactcagcacaacaactgnnnnnnnnnnnnnnn
nnnnnntcgccgtcgcccaagaactgtcagatcggaaaacagacgacggtatcgtcgttc
cgcaaaaatgacaaaaacacggatccccgaacggactcgacggactcgctaccgggacaa
aacaccaccgcaaaaacgacgaacacaatatcaactcggcgaaaagcaacaaacgaccaa
caaacccaacaagaccaccaaaaccggcacaatacgtacaaccagcccaaacagcacaaa
ccacacaatcaactcaactcacacaaccaatacaacccaaacgaacaccaccaccaacaa
ctccaacaaacaaatcaaatcaatcacgaggaaagtccgagccgaacagaacagaacaaa
aaatacaaagattacacggcgagccagatatacgactatagcacccaattctattcgatc
gaaaacgacttggcgaacgcgaaacgctcgtttgagatgcgagaattggagaagatgcga
gccgaatactacaacgaagacgaacgcatggaagaggaggaaaacgaacggagcgagtta
ccaccagtgtcagcaccagtgtcagcgagccgacgcccgcctactcccgatccgtggaaa
cgacctgtcgaatacaccaacacctcgccgaccgacgacacgaaacttacaaaaccgacc
aactggacgagcaaaccggtcaccgcgtacactcgcgaaacgcgagaaacgcgggagaca
agagagacaaaggaaacacgatacacgcgcgacacacgaacacgaaacgtacgagacgag
tcgagagaatcgcaaagctcgcgcgactcgagaaactcctcgcgcacgaccgacgatcaa
aaaccgatcaactcggacgacagaaactcgaactcgctggcacgatcaagatggcaaaga
tggggtcgatccccgaaaccgtctccgaaaccatctccaaaacgatcacgatcgccgaaa
cgatcgccgaaacgttcnnnnnnnnnnnnnnnnnnnnnnnnnnnnnnnnnnnnnnnnnnn
nnnnnnnnnnnnnnnnnnnnnnnnnnnnnnnnnnnnnnnnnnnnnnnnnnnnnnnnnnnn
nnnnnnnnnnnnnnnnnnnnnnnnnnnnnnnnnnnnnnnnnnnnnnnnnngccgaaacga
tcgccgaaacgatcgccaaaacggtcaccgaaacgatcgcccaaaagatcaccaaaacat
tcaccaagaagatcatatcaaccatctaccaacaaagaagccaacgaggggttgtcaata
cgactcctaccaacgacaccatcgaacgtcgaaaaccgagacacagaagaaaaccagtca
aacatctcgcgaccggaacatcgcatcaacgaactaacgttaccgccgaaaccgaggcca
aaatcaaacgaatcgtacgtnnnagcacaaagtggagtgacaccgagtcgacaacacccg
atctaccggt---ctatcgagagacaaaccgaccgaccaatcggtcgacttaacacaaga
ccgccaataa---cacccccaccaaaacccgttacattcatcaaaccgttcacgcaaacc
gcatgcacgaccacaaaaactcaaccgacaatccccatatcacaacaagtaaaacagctc
gtgccactcgatctcctaagcaagcatccaatagtgaagacactgcaaaattctgcacct
ccaccgagaccaccaagaccaccaagaccga---actcgggacaaaacagactgaccggc
gaagaacttcacgatcaaactcgtagacaacaagctcaaactaatccatcaattccgctg
accgcactgaccgcaccaaccttgccgagcaaaaacgctcgacatttcaaacaaaaacca
aatttaccacaacgcgaacannnnnnnnnacaacaacacgagcccgacgaaccacaatct
cctccactcgttcactccaatc---aaatgtaccacggtggacccgaggtgagctcactc
tacatccgtttccatcaaccagaaaacacgtggaaaataatggataaactgcatcgggaa
ctgctgaacagcttttcgttcatttacaaaatgttcaagatcgaacgagaatacattcgt
cgagacacagcaagcctaacggagatcgactttctcgacttgatcgacgaattcgagtct
tactacaaacgcttggagcaaactacaattcctgtcgaatgcgacgagcagaccagatgt
acacttatggacgagacaaacgactgcacgcatcacatgctcgacaagatcatgctcatc
tccgacaacctgcttatatccggacggtacagcacatacaccaatctcaacgtactcatc
aacagcttgtcccaagcactggaaaagcacggccgatgctaa
>passed_gp008_check
atggccgagccgacgctaatgagaccttggtcgcaccaagaagcccgcaagtttgaccga
tgcatactccgagcaatgctcatgcgctatcgaaaacgggccagcctcaacaagatatgc
gactatgtgtcgatttgggagttgctaccgaaactcaacccgcacgcgatgtacggcttg
gaacgaaccggcaagtcgcgatcgtcgtaccgcattctctcggtacccgagatccgccaa
aagtacaaagaggattgggcttacgcgagaaaaccggagaacaaagacaccacgcgagcg
aaagagtttctcgcgctcgatttcatgtgcatcgaaaactgcatcgcacaagcgtacatg
ggcgaccgactggccaacattctcctcgtgttgatgaccagccaacccatcatcgcgcga
cgtctaccattgacaagcgtgcgagtgcaacgacatctcaaaatgcaagaaagagagact
gaacgaactgaacgaacgaacggtgaaaacacgtcgtccaacacagcgaaccgcggcgga
tggtga
>passed_gp008_NC_027925.1
atggccgagccgacgctaatgagaccttggtcgcaccaagaagcccgcaagtttgaccga
tgcatactccgagcaatgctcatgcgctatcgaaaacgggccagcctcaacaagatatgc
gactatgtgtcgatttgggagttgctaccgaaactcaacccgcacgcgatgtacggcttg
gaacgaaccggcaagtcgcgatcgtcgtaccgcattctctcggtacccgagatccgccaa
aagtacaaagaggattgggcttacgcgagaaaaccggagaacaaagacaccacgcgagcg
aaagagtttctcgcgctcgatttcatgtgcatcgaaaactgcatcgcacaagcgtacatg
ggcgaccgactggccaacattctcctcgtgttgatgaccagccaacccatcatcgcgcga
cgtctaccattgacaagcgtgcgagtgcaacgacatctcaaaatgcaagaaagagagact
gaacgaactgaacgaacgaacggtgaaaacacgtcgtccaacacagcgaaccgcggcgga
tggtga
>passed_gp008_OK392616.1
atggccgagccgacgctaatgagaccttggtcgcaccaagaagcccgcaagtttgaccga
tgcatactccgagcaatgctcatgcgctatcgaaaacgggccagcctcaacaagatatgc
gactatgtgtcgatttgggagttgctaccgaaactcaacccgcacgcgatgtacggcttg
gaacgaaccggcaagtcgcgatcgtcgtaccgcattctctcggtacccgagatccgccaa
aagtacaaagaggattgggcttacgcgagaaaaccggagaacaaagacaccacgcgagca
aaagagtttctcgcgctcgatttcatgtgcatcgaaaactgcatcgcacaagcgtacatg
ggcgaccgactggccaacattctcctcgtgttgatgaccagccaacccatcatcgcgcga
cgtctaccattgacaagcgtgcgagtgcaacgacatctcaaaatgcaagaaagagagact
gaacgaactgaacgaacgaacggtgaaaacacgtcgtccaacacagcgaaccgcggcgga
tggtga
>passed_gp008_SRR11471417
atggccgagccgacgctaatgagaccttggtcgcaccaagaagcccgcaagtttgaccga
ggcatactccgagcaatgctcatgcgctatcgaaaacgggccagcctcaacaagatatgc
gactatgtgtcgatttgggagttgctaccgaaactcaaccctcgcgcgatgtacggcttg
gaacgaaccggcaagtcgcgatcgtcgtaccgcattctctcggtacccgagatccgccaa
aagtacaaagaggattgggcttacgcgagaaaaccggagaacaaagacaccacgcgagcg
aaagagtttctcgcgctcgatttcatgtgcatcgaaaactgcctcgcacaagcgtacatg
ggcgaccgactggccagcattctcctcgtgttgatgaccagccaacccatcatcgcacga
cgtctaccattgacaagcgtgcgagtgcaacgacagctcaaaatgcaagaaagagagact
gaacgagcnnnnnnnnngaacggcggaaacacgtcgtccaacacagcgaaccgcggnnna
tggcga
>passed_gp008_SRR11471661
atggccgagccgacgctaatgagaccttggtcgcaccaagaagcccgcaagtttgaccga
ggcatactccgagcaatgctcatgcgctatcgaaaacgggccagcctcaacaagatatgc
gactatgtgtcgatttgggagttgctaccgaaactcaaccctcgcgcgatgtacggcttg
gaacgaaccggcaagtcgcgatcgtcgtaccgcattctctcggtacccgagatccgccaa
aagtacaaagaggattgggcttacgcgagaaaaccggagaacaaagacaccacgcgagcg
aaagagtttctcgcgctcgatttcatgtgcatcgaaaactgcctcgcacaagcgtacatg
ggcgaccgactggccagcattctcctcgtgttgatgaccagccaacccatcatcgcacga
cgtctaccattgacaagcgtgcgagtgcaacgacagctcaaaatgcaagaaagagagact
gaacgagcnnnnnnnnngaacggcggaaacacgtcgtccaacacagcgaaccgcggnnna
tggcga
>passed_gp008_SRR15173571
atggccgagccgacactaatgagaccttggtcgcatcaagaagcccgcaagtttgaccga
ggtatactccgagcaatgctcatgcgctatcgaaaacgggccagcctcaacaagatatgc
gactatgtgtcgatttgggaattgctaccgaaactcaacccgcacgcgatgtacggcttg
gaacgaaccggcaagtcgcgatcgtcgtaccgcattctctcggtacccgagatccgccaa
aagtacaaagaggattgggcttacgcgaaaaaaccggagaacaaaaacaccaagcgagcg
aaagagtttctcgcgctcgatttcatgtgcatcgaaaactgcatcgcacaagcgtacatg
ggcgaccgactggccaacattctcctcgtgttgatgaccagccaacccatcatcgcgcga
cgtctaccattgacaagcgtgcgagtgcaacgactgctcaaaatgcaagaaagagagact
gaacgaacnnnnnnnnngaacggcgaaaacacgtcgtctagcacagcgaaccgcggnnna
tgacga
>passed_gp008_SRR5580859
atggccgagccgacactaatgagaccttggtcgcaccaagaagcccgcaagtttgaccga
ggcatactccgagcaatgctcatgcgctatcgaaaacgggccagcctcaacaagatatgc
gactatgtgtcgatttgggaattgctaccgaaactcaacccgcacgcgatgtacggcttg
gaacgaaccggcaagtcgcgatcgtcgtaccgcattctctcggtacccgagatccgccaa
aagtacaaagaggattgggcttacgcgaaaaaaccggagaacaaagacaccaagcgagcg
aaagagtttctcgcgctcgatttcatgtgcatcgaaaactgcatcgcacaagcgtacatg
ggcgaccgactggccaacattctcctcgtgttgatgaccagccaacccatcatcgcgcga
cgtctaccattgacaagcgtgcgagtgcaacgactgctcaaaatgcaagaaagagagacc
gaacgaacnnnnnnnnngaacggcgaaaacacgtcgtctagcacagcgaaccgcggnnna
tgacga
>passed_gp009_check
atggaaacgcagatggaaccgcgccacgaaaacgacgacacagacgacgaccttgacgca
gacgagatgttcaacccggacgaaaactacgttaagagcgactcgacgctcgacgatccg
tcgcgcggaatgcccaaaccagaattcctaggactgatactacacacgtgcgcctgctgg
gtgaagaacagccacaacggaaagtacaagcaaattgttcagatttttaatttcggtagc
gacacgagtcgaatcgaatcgagcttagcttgctcgctggacgcgttcgcgctggacgaa
aaccaccgtttgtacagcgaccaacaattcctgctgagtcgtcgcgtcgtcagaacaacc
gtgcgaaggaacacagcggtagacgacgaggcggcgatccgcaaaccaaaacccgacacg
cccgagctgactgtcgaggcgctcgttcgatccgtacgactcacatcactaccgatcagc
gatctcagcatcaaaaaattctgcgaatgggcaaaacgtacgacgggtgcaaaattcgtc
ttcgttgtgtacatgtcggagagcggggtaaagacgctcggcgacctgctggccaaccac
gtcctaccaatcgaagacttgttgtacggcgccacttacacggcaaacgcagaatacgac
acgagtctaacgacaaccggaatcgccggactacccgacctaaccggactgtccggactc
tccggaccgaatatgtcgattgctcacgggttggagagcgccctgcaaaacatgtcaaac
agcatgtcatcgagcggcatgtggaacagtctggtcaataacagtcgcacgaacagcatg
tcgtgcagcattatgtcagacgtaacggacagcggagcaaccaaccaaaccaacagtcga
acatacagcaaaccaaacagccgaccaaacagcagaccaaacagccaaccaaacagccga
accaacagccgacccaccagcaaaccagaaagtggaccgaacagccgtccagagagcaag
ccgaacagcagaccgcacagcaaccacaatgcaggcgacttgccactcggcgcgtcagcc
ggtttatcactaccaagtcgaccgtcgtccggtgaacacgacagcacgacacacagcacg
ccacacgaagctcgaccgttgagcggtttgcgtgactcgtgcgatcagatcaagaacatt
ctgagcgaaacgctcatctcgacaaaacgacgcagtcgagaaagcgaaaaacgtgcatcc
aactcctcagtacattccaacagatcgactggatcagca---------------------
---aataccgaaccgagatcgaatcgctag
>passed_gp009_NC_027925.1
atggaaacgcagatggaaccgcgccacgaaaacgacgacacagacgacgaccttgacgca
gacgagatgttcaacccggacgaaaactacgttaagagcgactcgacgctcgacgatccg
tcgcgcggaatgcccaaaccagaattcctaggactgatactacacacgtgcgcctgctgg
gtgaagaacagccacaacggaaagtacaagcaaattgttcagatttttaatttcggtagc
gacacgagtcgaatcgaatcgagcttagcttgctcgctggacgcgttcgcgctggacgaa
aaccaccgtttgtacagcgaccaacaattcctgctgagtcgtcgcgtcgtcagaacaacc
gtgcgaaggaacacagcggtagacgacgaggcggcgatccgcaaaccaaaacccgacacg
cccgagctgactgtcgaggcgctcgttcgatccgtacgactcacatcactaccgatcagc
gatctcagcatcaaaaaattctgcgaatgggcaaaacgtacgacgggtgcaaaattcgtc
ttcgttgtgtacatgtcggagagcggggtaaagacgctcggcgacctgctggccaaccac
gtcctaccaatcgaagacttgttgtacggcgccacttacacggcaaacgcagaatacgac
acgagtctaacgacaaccggaatcgccggactacccgacctaaccggactgtccggactc
tccggaccgaatatgtcgattgctcacgggttggagagcgccctgcaaaacatgtcaaac
agcatgtcatcgagcggcatgtggaacagtctggtcaataacagtcgcacgaacagcatg
tcgtgcagcattatgtcagacgtaacggacagcggagcaaccaaccaaaccaacagtcga
acatacagcaaaccaaacagccgaccaaacagcagaccaaacagccaaccaaacagccga
accaacagccgacccaccagcaaaccagaaagtggaccgaacagccgtccagagagcaag
ccgaacagcagaccgcacagcaaccacaatgcaggcgacttgccactcggcgcgtcagcc
ggtttatcactaccaagtcgaccgtcgtccggtgaacacgacagcacgacacacagcacg
ccacacgaagctcgaccgttgagcggtttgcgtgactcgtgcgatcagatcaagaacatt
ctgagcgaaacgctcatctcgacaaaacgacgcagtcgagaaagcgaaaaacgtgcatcc
aactcctcagtacattccaacagatcgactggatcagcaannnnnnnnnnnnnnnnnnnn
nnnnataccgaaccgagatcgaatcgctag
>passed_gp009_OK392616.1
atggaaacgcagatggaaccgcgccacgaaaacgacgacacagacgacgaccttgacgca
gacgagatgttcaacccggacgaaaactacgttaagagcgactcgacgctcgacgatccg
tcgcgcggaatgcccaaaccagaattcctaggactgatactacacacgtgcgcctgctgg
gtgaagaacagccacaacggaaagtacaagcaaattgttcagatttttaatttcggtagc
gacacgagtcgaatcgaatcgagcttagcttgctcgctggacgcgttcgcgctggacgaa
aaccaccgtttgtacagcgaccaacaattcctgctgagtcgtcgcgtcgtcagaacaacc
gtgcgaaggaacacagcggtagacgacgaggcggcgatccgcaaaccaaaacccgacacg
cccgagctgactgtcgaggcgctcgttcgatccgtacgactcacatcactaccgatcagc
gatctcagcatcaaaaaattctgcgaatgggcaaaacgtacgacgggtgcaaaattcgtc
ttcgttgtgtacatgtcggagagcggggtaaagacgctcggcgacctgctggccaaccac
gtcctaccaatcgaagacttgttgtacggcgccacttacacggcaaacgcagaatacgac
acgagtctaacgacaaccggaatcgccggactacccgacctaaccggactgtccggactc
tccggaccgaatatgtcgattgctcacgggttggagagcgccctgcaaaacatgtcaaac
agcatgtcatcgagcggcatgtggaacagtctggtcaataacagtcgcacgaacagcatg
tcgtgcagcattatgtcagacgtaacggacagcggagcaaccaaccaaaccaacagtcga
acatacagcaaaccaaacagccgaccaaacagcagaccaaacagccaaccaaacagccga
accaacagccgacccaccagcaaaccagaaagtcgaccgaacagccgtccagagagcaag
ccgaacagcagaccgcacagcaaccacaatgcaggcgacttgccactcggcgcgtcagcc
ggtttatcactaccaagtcgaccgtcgtccggtgaacacgacagcacgacacacagcacg
ccacacgaagctcgaccgttgagcggtttgcgtgactcgtgcgatcagatcaagaacatt
ctgagcgaaacgctcatctcgacaaaacgacgcagtcgagaaagcgaaaaacgtgcatcc
aactcctcagtacattccaacagatcgactggatcagcaannnnnnnnnnnnnnnnnnnn
nnnnataccgaaccgagatcgaatcgctag
>passed_gp009_SRR11471417
atggaannnnnnnnnnnnccgcgctacgaaaacgacgacacagacgacgaccttgacgca
gacgagatgttcaacccggacgaaaactacgttaagaacgactcgacgctcgacgatccg
tcgcgcggaatgcccaaaccagaattcctaggactgatactacacacgtgcgcctgctgg
gtgaaaaacagccacaacggaaagtacaagcaaattgttcagatttttaatttcggtagc
gacacgagtcgaatcgaatcgagcttagcttgctcgctggacgcgttcgcgctggacgaa
aaccaccgcttgtacagcgaccaacaattcctgctgagtcgtcgcgtcgtcagaacaacc
gtgcgacggaacacagcagccgacgacgaggcagcgatccgcaaaccaaaacccgacacg
cccgaactgactgtcgaagcgctcgttcgatccgtacgactcacatcactaccgatcagc
gatctcagcatcaaaaaattctgcgaatgggccaaacgtacgacgggtgcaaaattcgtc
ttcgttgtgtacatgtcggagagcggagtaaagacgctcggcgacctgctggccaaccac
gtcctaccaatcgaagacttgttgtacggcgccatttacacggcaaacacagaacaagac
acaagtctaacgacaaccggactcgccggactacccgacctcgccggactgtccggactc
tcaggaccgaatatgtcgattgctcacgggttggagagcgccctacaaaacatgtcaaac
agcatgtcatcgagcggcatgtggaacagtctggccaacaacagtcgcacgaacagcatg
tcgtgtagcattatgtcggacgtcacgaacagcgtaacaaccaaccaaaccaacagtcga
acatacagcagaccaaacagccnnnnnnnnnnnnnnnnnnnnnnnnnnnnnnnnnnnnga
tcaaacagccggcccaccagcagaccagaaagtcgaccgaacagccgtccagagagcaag
ccgaacagcagaccgcacagcaacaacactgcaagcgacttgccactcggcgcgtcggcc
ggtttatcactaccacgtcgaccgtcgtccggtgaccacgacagnnnnnnnnnnnncacg
ccacacgacgatcgaccgttgagcggtttgcgtgactcgtgcgatcagatcaaaaacatt
ctgagcgaaacgctcatctcgaccaaacgacgcagtcgcgagagcgaaaaacgtgcatcc
aactcctccgtccattccaacagatcgaccggatcaacaannnnnnnnnnnnnnnnnnnn
nnnnataccgagccgagatcgaatcgctaa
>passed_gp009_SRR11471661
atggaannnnnnnnnnnnccgcgctacgaaaacgacgacacagacgacgaccttgacgca
gacgagatgttcaacccggacgaaaactacgttaagagcgactcgacgctcgacgatccg
tcgcgcggaatgcccaaaccagaattcctaggactgatactacacacgtgcgcctgctgg
gtgaaaaacagccacaacggaaagtacaagcaaattgttcagatttttaatttcggtagc
gacacgagtcgaatcgaatcgagcttagcttgctcgctggacgcgttcgcgctggacgaa
aaccaccgcttgtacagcgaccaacaattcctgctgagtcgtcgcgtcgtcagaacaacc
gtgcgacggaacacagcagccgacgacgaggcagcgatccgcaaaccaaaacccgacacg
cccgaactgactgtcgaagcgctcgttcgatccgtacgactcacatcactaccgatcagc
gatctcagcatcaaaaaattctgcgaatgggccaaacgtacgacgggtgcaaaattcgtc
ttcgttgtgtacatgtcggagagcggagtaaagacgctcggcgacctgctggccaaccac
gtcctaccaatcgaagacttgttgtacggcgccatttacacggcaaacacagaacaagac
acaagtctaacgacaaccggactcgccggactacccgacctcgccggactgtccggactc
tcaggaccgaatatgtcgattgctcacgggttggagagcgccctacaaaacatgtcaaac
agcatgtcatcgagcggcatgtggaacagtctggccaacaacagtcgcacgaacagcatg
tcgtgtagcattatgtcggacgtcacgaacagcgtaacaaccaaccaaaccaacagtcga
acatacagcagaccaaacagccnnnnnnnnnnnnnnnnnnnnnnnnnnnnnnnnnnnnga
tcaaacagccggcccaccagcagaccagaaagtcgaccgaacagccgtccagagagcaag
ccgaacagcagaccgcacagcaacaacactgcaagcgacttgccactcggcgcgtcggcc
ggtttatcactaccacgtcgaccgtcgtccggtgaccacgacagnnnnnnnnnnnncacg
ccacacgacgatcgaccgttgagcggtttgcgtgactcgtgcgatcagatcaaaaacatt
ctgagcgaaacgctcatctcgaccaaacgacgcagtcgcgagagcgaaaaacgtgcatcc
aactcctccgtccattccaacagatcgaccggatcaacaannnnnnnnnnnnnnnnnnnn
nnnnataccgagccgagatcgaatcgctaa
>passed_gp009_SRR15173571
atggaaacgcagatagaaccgcgccacgaaaacgacgacacagacgacgaccttgacgca
gacgagatgttcaacccggacgaaaactacgttaagagcgactcgacgctcgacgatgcg
tcgcgcggaatgcccaaaccagaattcctaggactgatactacacacgtgcgcctgctgg
gtgaaaaacagccacaacggaaagtacaagcaaattgttcagatttttaatttcggtagc
gacacgagtcgaatcgaatcgagcttagcttgctcgctggacgcgttcgcgttggacgaa
aaccaccgcttgtacagcgaccaacaattcctgctgagtcgtcgcgtcgtcagaacaacc
gtgcgaaggaacacagcgatagacgacgaggcagcgatccgcaaaccaaaacccgacacg
cccgaactgactgtagaggcgctcgttcgatccgtacgactcacatcactaccgatcagc
gatctcagcatcaaaaaattctgcgaatgggcaaaacgtacgacgggtgcaaaattcgtc
ttcgttgtgtacatgtcggagagcggggtaaagacgctcggcgacctgctggccaaccac
gtcctaccaatcgaagacttgttgtacgacgccacttacacggcaaacgcagaacacgac
acgagtctaacaacaaccggactcgccggactacccgacctagccggactgtctggactc
tcaggaccgaatatgtcgattgctcacgggttggagagcgccctacaaaacatgtcaaac
agcatgtcatcgagcggcatgtggaacagtctggtcaataacagtcgcacgaacagcatg
tcgtgcagcattatgtcggacgtaacgaacagcatagcaaccaaccaaaccaacagtcga
acatacagcagaccaaacagcnnnnnnnnnnnnagaccaaacagcagacccaccagcaga
ccagaaagtcgacccaccagcagaccagaaagtcgaccgaacagccgtccagagagcaag
ccgaacagcagaccgcacagcaaccacactgcaggcgacttgccactcggtgcgtcagcc
ggtttatcactaccacgtcgaccgtcgtccggtgaccacgacagtacgccacacagcacg
ccacacgaagctcgaccgttgagcggtttgcgagactcgtgcgatcagatcaaaaacatt
ctgagcgaaacgctcatctcgaccaaacgacgcagtcgagaaagcgaaaaacgtgcatcc
aactcctctgtccattccaacagatcgactggatcagcaactggatcagcaactggatca
gcaaataccgaatcgagatcgaatcgctag
>passed_gp009_SRR5580859
atggaaacgcagatggaaccgcgccacgaaaacgacgacacagacgacgaccttgacgca
gacgagatgttcaacccggacgaaaactacgttaagagcgactcgacgctcgacgatgcg
tcgcgcggaatgcccaaaccagaattcctaggactgatactacacacgtgcgcctgctgg
gtgaaaaacagccacaacggaaagtacaagcaaattgttcagatttttaatttcggtagc
gacacaagtcgaatcgaatcgagcttagcttgctcgctggacgcgttcgcgttggacgaa
aaccaccgcttgtacagcgaccaacaattcctgctgagtcgtcgcgtcgtcagaacaacc
gtgcgaaggaacacagcgatagacgacgaggcagcgatccgcaaaccaaaacccgacacg
cccgagctgactgtcgaggcgctcgttcgatccgtacgactcacatcactaccgatcagc
gatctcagcatcaaaaaattctgcgaatgggcaaaacgtacgacgggtgcaaaattcgtc
ttcgttgtgtacatgtcggagagcggggtaaagacgctcggcgacctgctggccaaccac
gtcctaccaatcgaagacttgttgtacgacgccacttacacggcaaacgcagaacacgac
acgagtctaacaacaaccggactcgccggactacccgacctagccggactgtctggactc
tcaggaccgaatatgtcgattgctcacgggttggagagcgccctacaaaacatgtcaaac
agcatgtcatcgagcggcatgtggaacagtctggtcaataacagtcgcacgaacagcatg
tcgtgcagcattatgtcggacgtaacgaacagcatagcaaccaaccaaaccaacagtcga
acatacagcagaccaaacagccnnncaaacagcagaccaaacagcagacccaccagcaga
ccagaaagtcgacccaccagcagaccagaaagtcgaccgaacagccgtccagagagcaag
ccgaacagcagaccgcacagcaaccacactgcaggcgacttgccactcggcgcgtcagcc
ggtttatcactaccacgtcgaccgtcgtccggtgaccacgacagtacgccacacagcacg
ccacacgaagctcgaccattgagcggtttgcgtgactcgtgcgatcagatcaaaaacatt
ctgagcgaaacgctcatctcgaccaaacgacgcagtcgagaaagcgaaaaacgtgcatcc
aactcctctgtccattccaacagatcgactggatcagcaactggatcagcaannnnnnnn
nnnnataccgaatcgagatcgaatcgctag
>passed_gp011_check
atgaacgggacgaccgaaacgtgcgcgatgacaacaagcgccacagcaagtcccgcgatg
acacgacgtcaaccgaccaacggtacgacaaacccgaccaacaagacaccgaacaaattg
tttggtgtgtactgccgtttccgaccgctaaacgaacgagaaaaaaacgaagagaacggc
gagaagattactctcgtccgagaagactgcaccaatacccaagttgtcgtgcgacagaac
actgaaagacggtcgcccgacttgtccttcgaatttgacgcgatccactacgagaacaca
agccaaaccaacttttacaactcactcgaggaacacgtggaaaaattcgtcacggctaac
gacgacctcaacatactaacgtacggacaaacctcgtcgggaaaaacgtggacggtagat
gggtcgttcaacaaggactcgaagatcggagacacggcgagtgcggagacctacggtatc
atgccacgcatcgtgcgccgcgtttacgagacgcacaaaccggaccacatacgactcgct
tactacgaaatctactgcgacttggtgtacgacttgttccgcgacgacaagccgcaaaaa
gaggcaaaatttatggagatcaacggtcagatcaaaatcgatctgagtacgatgacgttc
gcgtcagcaaccgacgcgctacacaaactccacgcgagaaacgccaaacgacactttgcg
gaaacagagatgaacaagtcctcctctcggtcgcacacatttctcgaaatagcgtgcctg
tgggacaacgggacgaccagaaaaacgttgcgcgtcatcgacttggcgggatctgaacgc
gtggcaaaaacacaggtgaccaatcaaacgttgatcgaggggatcaacatcaatagctcg
ctcatgtacttgaaacaaatgatcgaagtgctgtcaacgagacacacgagaaaaagtcgc
gccatgcccaaattccgcgagtcaaaactgacccgcatcctacattcgtccatcacaaca
ggtcgtgccacgatcattctcattctgtgctgctcaccatccgcgtttaacctcaacgag
acgttgaacacgctgcgattcggctcgacggcacgagctgtggaaaaacccgatgtccct
cgaaacgacttatcccggcgtatagacaccgagatgcgcgaacgggtgcaacgaagcgaa
caacaactggaacaaatgacggaaaagatgaacgcaatgcgtcaaacggaacgcgatctc
ttggctgaactcgaacgcctacgaaaacaacaacaaaatcaggaccggctggcccgcgag
accggcgagatcatggagcgcacccgagcaaacatcgcggaacaacaatctgccgtcgcc
cgcaggttcgacgcgacctccgacgaccgagaggaatacgaggtaaaattggccgaatcc
acacgtcaaatggaacgactgacaaaaacactgaagcgccaacagatggatatccaggag
agccacgataccttgagagactgcaaggaaaccatcgaaatgcagcaacgaattatcgca
gcgatcaccgaggacaaacaaaaactggagaaagagataaaattctaccaatgtttcgca
tcgtacgtgcaagattggacacgcgaggaggaagacacggacgaagagtacgtggaacaa
gtgttgcgcaacgaaaacaaactggtctacatgaaccacgaagaagattag
>passed_gp011_NC_027925.1
atgaacgggacgaccgaaacgtgcgcgatgacaacaagcgccacagcaagtcccgcgatg
acacgacgtcaaccgaccaacggtacgacaaacccgaccaacaagacaccgaacaaattg
tttggtgtgtactgccgtttccgaccgctaaacgaacgagaaaaaaacgaagagaacggc
gagaagattactctcgtccgagaagactgcaccaatacccaagttgtcgtgcgacagaac
actgaaagacggtcgcccgacttgtccttcgaatttgacgcgatccactacgagaacaca
agccaaaccaacttttacaactcactcgaggaacacgtggaaaaattcgtcacggctaac
gacgacctcaacatactaacgtacggacaaacctcgtcgggaaaaacgtggacggtagat
gggtcgttcaacaaggactcgaagatcggagacacggcgagtgcggagacctacggtatc
atgccacgcatcgtgcgccgcgtttacgagacgcacaaaccggaccacatacgactcgct
tactacgaaatctactgcgacttggtgtacgacttgttccgcgacgacaagccgcaaaaa
gaggcaaaatttatggagatcaacggtcagatcaaaatcgatctgagtacgatgacgttc
gcgtcagcaaccgacgcgctacacaaactccacgcgagaaacgccaaacgacactttgcg
gaaacagagatgaacaagtcctcctctcggtcgcacacatttctcgaaatagcgtgcctg
tgggacaacgggacgaccagaaaaacgttgcgcgtcatcgacttggcgggatctgaacgc
gtggcaaaaacacaggtgaccaatcaaacgttgatcgaggggatcaacatcaatagctcg
ctcatgtacttgaaacaaatgatcgaagtgctgtcaacgagacacacgagaaaaagtcgc
gccatgcccaaattccgcgagtcaaaactgacccgcatcctacattcgtccatcacaaca
ggtcgtgccacgatcattctcattctgtgctgctcaccatccgcgtttaacctcaacgag
acgttgaacacgctgcgattcggctcgacggcacgagctgtggaaaaacccgatgtccct
cgaaacgacttatcccggcgtatagacaccgagatgcgcgaacgggtgcaacgaagcgaa
caacaactggaacaaatgacggaaaagatgaacgcaatgcgtcaaacggaacgcgatctc
ttggctgaactcgaacgcctacgaaaacaacaacaaaatcaggaccggctggcccgcgag
accggcgagatcatggagcgcacccgagcaaacatcgcggaacaacaatctgccgtcgcc
cgcaggttcgacgcgacctccgacgaccgagaggaatacgaggtaaaattggccgaatcc
acacgtcaaatggaacgactgacaaaaacactgaagcgccaacagatggatatccaggag
agccacgataccttgagagactgcaaggaaaccatcgaaatgcagcaacgaattatcgca
gcgatcaccgaggacaaacaaaaactggagaaagagataaaattctaccaatgtttcgca
tcgtacgtgcaagattggacacgcgaggaggaagacacggacgaagagtacgtggaacaa
gtgttgcgcaacgaaaacaaactggtctacatgaaccacgaagaagattag
>passed_gp011_OK392616.1
atgaacgggacgaccgaaacgtgcgcgatgacaacaagcgccacagcnagtcccgcgatg
acacgacgtcaaccgaccaacggtacgacaaacccgaccaacaagacaccgaacaaattg
tttggtgtgtactgccgtttccgaccgctaaacgancgagaaaaaaacgaagagaacggc
gagaagattactctcgtccgagaagactgcaccaatacccaagttgtcgtgcgacagaac
actgaaagacggtcgnccgacttgtccttcgaatttgacgcgatccactacgagaacaca
agccaaaccaacttttacaactcactcgaggagcacgtggaaaaattcgtcacggctaac
gacgacctcaacatactaacgtacggacaaacctcgtcgggaaaaacgtggacggtagat
gggtcgttcaacaaggactcgaagatcggagacacggcgagtgcggagacctacggtatc
atgccacgcatcgtgcgccgcgtttacgagacgcacaaaccggaccaaatacgactcgct
tactacgaaatctactgcgacttggtgtacgacttgttccgcgacgacaagccgcaaaaa
gaggcaaaatttatggagatcaacggtcagatcaaaatcgatctgagtacgatgacgttc
gcgtcagcaaccgacgcgctacacaaactccacgcgagaaacgccaaacgacactttgcg
gaaacngagatgaacaagtcctcctctcggtcgcacacatttctcgaaatagcgtgcctg
tgggacaacgggtcgaccagaaaaacgttgcgcgtcatcgacttggcgggatctgaacgc
gtggcaaaaacacaggtgaccaaccaaacgttgatcgaggggatcaacatcaatagctcg
ctcatgtacttgaaacaaatgatcgaagtgctgtcaacgagaaacacgagaagaagtcgc
gccatgcccaaattccgcgagtcaaaactgacccgcatcctacattcntccatcacaaca
ggtcgtgccacgatcattctcattctgtgctgctcaccatccgcgtttaacctcaacgag
acgttgaacacgctgcgattcggctcgacggcacgagctgtggaaaaacccgatgtccct
cgaaacgacttatcccggcgtatagacaccgaaatgcgcgaacgggtgcaacgaagcgaa
caacaactggaacaaatgacggaaaagatgaacgcaatgcgtcaaacggaacgcgatctc
ttggccgaactcgaacgcctacgaaaacaacaacaaaatcaggaccggctggcccgcgag
accggcgagatcatggagcgcacccgagcaaacatcgcggaacaacaatctgccgtcgcc
cgcaggttcgacgcgacctccgacgaccgagaggaatacgaggtaaaattggccgaatcc
acacgtcaaatggaacgactgacaaaaacactgaagcgccaacagatggatatccaggag
agccacgataccttgagagactgcaaggaaaccatcgaaatgcagcaacgaattatcgca
gcgatcaccgaggacaaacaaaaactggagaaagagataaaattctaccaatgtttcgca
tcgtacgtgcaagattggacacgcgaggaagaagacacggacgaagagtacgtggaacaa
gtgttgcgcaacgaaaacaaactggtctacatgaaccacgaagaagattag
>passed_gp011_SRR11471417
atgaacgggacgaccgaaacgtgcgcgctgacaacaagcgccacagcaagtcccgcgatg
acacgacgtcgaccgaccaacggtacggcaaacacgaccaacaaaacaccgaacaaattg
tttggtgtgtactgccgtttccgaccactaaacgaacgagaaaaaaatgaagaaaacggc
gagaagatcactctcgtccgagaagattgcaccaatacccaagttgtcgtacgacagaac
accgaaagacggtcgcccgacttgtccttcgaatttgatgcgatccactacgagaacaca
agccaaaccgacttttacaactcactcgaggagcacgtggaaaaattcgtcacggctaac
gacgacctcaacatactaacgtacggacaaacctcgtcgggaaaaacgtggacggtagat
gggtcgttcaacaaggactcgaagatcggggacacggcgagtgcggagacctacggtatc
atgccacgcatcgtgcgccgcgtttacgagacgcacaaaccggaccaaatacgactcgct
tactacgaaatctactgcgacttggtgtacgacttgttccgcgacgacaagccgcaaaaa
gaggcaaaattcatggagatcaacggtcagatcaaaatcgatctgagtacgatgacgttc
gcgtcagcaaccgacgcgctacacaaactccacgcaagaaacgccaaacgacactttgcg
gaaacggagatgaacaagtcctcctctcggtcgcacacatttctcgaaatagcgtgcatg
tgggacaacgggacgaccagaaaaacgttgcgcgtcatcgacttggcggggtctgaacgc
gtggcaaaaacacaggtgaccaaccaaacgttgatcgaggggatcaacatcaatagttcg
ctcatgtacttgaagcaaatgatcgaagtgctgtcaacgagaaacacgagaagaagtcgc
gccatgcccaaattccgcgagtcaaaactgacccgcatcctacactcgtccatcacgacc
ggtcgtgccacgatcattctcattctgtgttgctcaccatccgcgtttaacctcaacgag
acgttgaacacgctacgattcggctcaacggcgcgagctgtggagaaacccgatgtccct
cgaaacgacttatcgcggcgtatagacaccgagatgcgcgagcgggtgcaacgaagcgaa
caacaactggaacaaatgacggaaaaaatgaacgcaatgcgtcaaacggaacgcgatctc
ttggccgaactcgaacgcctacgaaaacaacaacaaaatcaggaccggctggcccgcgag
accggcgagatcatggagcgcacccgagcaaacattgcggaacaacagtctgccgtcgct
cgcgggttcgccgcgacctccgacgaacgagaggaatacgaggtaaaattggccgaatcc
acacgtcaaatggaacgactgacaaaaacgctgaagcgccaacaaatggatatcgaggag
agccacgataccttgagaggctgcaaggaaaccatagaaatgcaacaacgcattatcgca
gcgatcaccgaggacaaacagaaactggaaaaagagatcaaattctaccagtgtttcgca
tcgtacgtgcaagattggacacgcgaggaggaggacacagacgaagagtacgtggaacaa
gtgttgcgcaacgaaaacaaactggtctacatgaaccacgaagaagattag
>passed_gp011_SRR11471661
atgaacgggacgaccgaaacgtgcgcgctgacaacaagcgccacagcaagtcccgcgatg
acacgacgtcgaccgaccaacggtacggcaaacacgaccaacaaaacaccgaacaaattg
tttggtgtgtactgccgtttccgaccactaaacgaacgagaaaaaaatgaagaaaacggc
gagaagatcactctcgtccgagaagattgcaccaatacccaagttgtcgtacgacagaac
accgaaagacggtcgcccgacttgtccttcgaatttgatgcgatccactacgagaacaca
agccaaaccgacttttacaactcactcgaggagcacgtggaaaaattcgtcacggctaac
gacgacctcaacatactaacgtacggacaaacctcgtcgggaaaaacgtggacggtagat
gggtcgttcaacaaggactcgaagatcggggacacggcgagtgcggagacctacggtatc
atgccacgcatcgtgcgccgcgtttacgagacgcacaaaccggaccaaatacgactcgct
tactacgaaatctactgcgacttggtgtacgacttgttccgcgacgacaagccgcaaaaa
gaggcaaaattcatggagatcaacggtcagatcaaaatcgatctgagtacgatgacgttc
gcgtcagcaaccgacgcgctacacaaactccacgcaagaaacgccaaacgacactttgcg
gaaacggagatgaacaagtcctcctctcggtcgcacacatttctcgaaatagcgtgcatg
tgggacaacgggacgaccagaaaaacgttgcgcgtcatcgacttggcggggtctgaacgc
gtggcaaaaacacaggtgaccaaccaaacgttgatcgaggggatcaacatcaatagttcg
ctcatgtacttgaagcaaatgatcgaagtgctgtcaacgagaaacacgagaagaagtcgc
gccatgcccaaattccgcgagtcaaaactgacccgcatcctacactcgtccatcacgacc
ggtcgtgccacgatcattctcattctgtgttgctcaccatccgcgtttaacctcaacgag
acgttgaacacgctacgattcggctcaacggcgcgagctgtggagaaacccgatgtccct
cgaaacgacttatcgcggcgtatagacaccgagatgcgcgagcgggtgcaacgaagcgaa
caacaactggaacaaatgacggaaaaaatgaacgcaatgcgtcaaacggaacgcgatctc
ttggccgaactcgaacgcctacgaaaacaacaacaaaatcaggaccggctggcccgcgag
accggcgagatcatggagcgcacccgagcaaacattgcggaacaacagtctgccgtcgct
cgcgggttcgccgcgacctccgacgaacgagaggaatacgaggtaaaattggccgaatcc
acacgtcaaatggaacgactgacaaaaacgctgaagcgccaacaaatggatatcgaggag
agccacgataccttgagaggctgcaaggaaaccatagaaatgcaacaacgcattatcgca
gcgatcaccgaggacaaacagaaactggaaaaagagatcaaattctaccagtgtttcgca
tcgtacgtgcaagattggacacgcgaggaggaggacacagacgaagagtacgtggaacaa
gtgttgcgcaacgaaaacaaactggtctacatgaaccacgaagaagattag
>passed_gp011_SRR15173571
atgaacgggacgaccgaaacgtgcgcgatgacaacaagcgccacagcaagtcccgcgatg
acacgacgtcaaccgaccagcggtacgacaaacccgaccaacaagacaccgaacaaattg
tttggtgtgtactgccgtttccgaccgctaaacgagcgagagaaaaatgaagagaacggc
gagaagatcactctcgtccgagaagattgcaccaatacccaagttgtcgtgcgacagaat
accgaaagacggtcacccgacttgtccttcgaatttgacgcgatccactacgagaacaca
agccagaccaacttttacaactcactcgaggagcacgtggaaaaattcgtcacggctaac
gacgacctcaacatactaacgtacggacaaacctcgtcgggaaaaacgtggacggtagat
gggtcgttcaacaaggactcgaagatcggagacacggcgagtgcggagacctacggtatc
atgccacgcatcgtgcgccgcgtttacgagacgcacaaaccggaccaaatacgactcgct
tactacgaaatctactgcgacttggtgtacgacttgttccgcgacgacaagccgcaaaaa
gaggcaaaatttatggagatcaacggtcagatcaaaatcgatctgagtacgatgacattc
gcgtcggcaaccgacgcactacacaaactccacgcgagaaacgccaaacgacactttgct
gaaacggagatgaacaagtcctcctctcggtcgcacacatttctcgaaatagcgtgcatg
tgggacaacgggacgaccagaaaaacgttgcgcgtcatcgacttggcgggatctgaacgc
gtggcaaaaacacaggtgaccaaccaaacgttgatcgaggggatcaacatcaatagttcg
ctcatgtacttgaaacaaatgatcgaagtgctgtctacgagaaacacgagaagaagtcgc
gccatgcccaaattccgcgagtcaaaactgacccgcatcctacattcgtccatcacaacc
ggtcgtgccacgatcattctaattctgtgctgctcaccatccgcgtttaacctcaacgag
acgttgaacacactacgattcggctcgacggcgcgagctgtggaaaaacccgatgtcccc
cgaaacgacttatcccggcgtatagacaccgagatgcgcgaacgagtgcgacgaagcgaa
caacaactggaacaaatgacggaaaagatgaacgcaatgcgtcaaacggaacgcgatctc
ttggccgaactcgaacgcctacgaaaacaacaacaaaatcaggaccggctggcccgcgag
accggcgagatcatggaacgcacccgagcaaacatcgcggaacaacagtctgccgtcgct
cgcaggatcgacgcgacctccgacgaccgagaggaatacgaggtaaaattggccgaatcc
acacgtcaaatggaacgactgacaaaaacactgaagcgccaacagatggatatcgaggag
agccacaataccttgagagactgcaaggaaaccatcgaaatgcagcaacgaattatcgcc
gcgatcaccgaggacaaacaaaaactggagaaagagatcaaattctaccaatgtttcgca
tcgtacgtgcaagattggacacgcgaggaggaagacgcggacgaagaatacgtggaacaa
gtgttgcgcaacgaaaacaaactggtctacatgaaccacgaagaagattag
>passed_gp011_SRR5580859
atgaacgggacgaccgaaacgtgcgcgatgacaacaagcgccacagcaagtcccgcgatg
acacgacgtcaaccgaccagcggtacgacaaacccgaccaacaaaacaccgaacaaattg
tttggtgtgtactgccgtttccgaccgctaaacgagcgagagaaaaatgaagagaacggc
gagaagatcactctcgtccgagaagattgcaccaatacccaagttgtcgtgcgacagaac
accgaaagacggtcgcccgacttgtccttcgaatttgacgcgatccactacgagaacaca
agccagaccaacttttacaactcactcgaggagcacgtggaaaaattcgtcacggctaac
gacgacctcaacatactaacgtacggacaaacctcgtcgggaaaaacgtggacggtagat
gggtcgttcaacaaggactcgaagatcggagacacggcgagtgcggagacctacggtatc
atgccacgcatcgtgcgccgcgtttacgagacgcacaaaccggaccaaatacgactcgct
tactacgaaatctactgcgacttggtgtacgacttgttccgcgacgacaagccgcaaaaa
gaggcaaaatttatggagatcaacggtcagatcaaaatcgatctgagtacgatgacattc
gcgtcggcaaccgacgcactacacaaactccacgcgagaaacgccaaacgacactttgcg
gaaacggagatgaacaagtcctcctctcggtcgcacacatttctcgaaatagcgtgcatg
tgggacaacgggacgaccagaaaaacgttgcgagtcatcgacttggcgggatctgaacgc
gtggcaaaaacacaggtgaccaaccaaacgttgatcgaggggatcaacatcaatagttcg
ctcatgtacttgaaacaaatgatcgaagtgctgtctacgagaaacacgagaagaagtcgc
gccatgcccaaattccgcgagtcaaaactgacccgcatcctacattcgtccatcacaacc
ggtcgtgccacgatcattctaattctgtgctgctcaccatccgcgtttaacctcaacgag
acgttgaacacgctacgattcggctcgacggcgcgagctgtggaaaaacccgatgtccct
cgaaacgacttatcccggcgtatagacaccgagatgcgcgaacgagtgcgacgaagcgaa
caacaactggaacaaatgacggaaaagatgaacgcaatgcgtcaaacggaacgcgatctc
ttggccgaactcgaacgcctacgaaaacaacaacaaaatcaggaccggctggcccgcgag
accggcgagatcatggaacgcacccgagcaaacatcgcggaacaacagtctgccgtcgct
cgcaggttcgacgcgacctccgacgaccgagaggaatacgaggtaaaattggccgaatcc
acacgtcaaatggaacgactgacaaaaacactgaagcgccaacagatggatatcgaggag
agccacaataccttgagagactgcaaggaaaccatcgaaatgcagcaacgaattatcgcc
gcgatcaccgaggacaaacaaaaactggagaaagagatcaaattctaccaatgtttcgca
tcgtacgtgcaagattggacacgcgaggaggaagacgcggacgaagaatacgtggaacaa
gtgttgcgcaacgaaaacaaactggtctacatgaaccacgaagaagattag
>passed_gp016_check
atgcgcgcctatactcgtgcaaaccgaaccgccaaacaaacaggtcgccgaccagttggt
cgaccacgtcgcaagaaaaaccgcaagaaccaaatcactgccagttcgtcgcgtcgaact
gcggaaaaacgcgacaaaacccgacaaaaa---------aaacagacgatagacgaacgc
gacgaacaacat------------------------------aacgaacaagatagacaa
accgatcaaattacacgagccaaccaaattgctcgaatgttagacaatatagac------
------------------------------------------------------------
---------gaagaaaccgacaaaccgtccgaccacgacagcggtgtcgacgaaacaaac
ctagacgaggaaaccgcggaattcgaggggactactatggaaactgaggaactcgaggga
ctcgaggaaatcgaggaaatcgaggaaatcgaggaaacc---------------------
------------------------------------------------------------
------------------------------------------gaggaaacagaggaaaca
gaggaaaccaggagaaccaaagaaactgcggaaaacgagacaaccaccggtgaactcgcg
ggaaccagagctaacgaggaaagcgacagtgagggttcagattattacgagggacactac
acggtgaactacaaggtaaagggacaagtattaaaacggaaatacgaatattacgaccgc
cgtatggagtttacgatggtgatcgacacaagcaaggtttgctggttcaaagccgtcgat
ttcttgaagttgatgaactaccgaaataaatgcgaggtgctcagcaagtacgtgagtcca
gagaacaagagacgatatcacgaactgaccaactaccgcgatttgctttccccacaaact
cattttatcaacgaaaaaggtctcaaagaaatgctttcgggtggaagcgtccgacacaag
accgacatgaaacgctgggtggacaaaattttttttccgcatctacgtaaaatgggactg
ttgcctcaagtgcaacaaactgacacggtcaaacgactgtgcgagctccaattcgattgg
gaactccagcaacgatgccgactcatgtgcgaggaactacaaaactatcagcactttctc
gaaccacacaaacactacaacacaatctgtagcgagttgcgcaaacttcactatctcttc
caacacgaaaacagcgcggcgattcgccaggaattgcacaccctaaaatatctgatggaa
gacgatgtggaatcggtcaacgaacacttggacatactacaacaactgatcactaacatc
cacgcaaccgacattatggaaagcgtcgagaacctcgaactgttactcaatcagtccatt
catcaatacacgactttatacgaaaagctggaaaacctttttgacattttttcgtcgttc
gacggagaagatgacagcgactcggattcagacgaagaggaaacattgtacgtctacacc
agcaagaaaagcgacgacgctcgatcgctgcttcctatcgcggtcgaagcgaaacaacac
gaagagatgctcaaagagaaacgcgaacaggaattacgatcgcgagggatccataaacgc
acgatcaatgaaaccaactcgaccgaagtcgccatagcaaacaaaacgaaaagagcaaaa
acactcaaacccgtacctctagccgaacgccaactcaaaacaataaaaacactaaaacca
aaaacaaccaaaccgtccgaaattaaatcaaccgaaatgatcacatcgaccgacacgatc
acatcaaccaaaacaaacgaaaccggtgaaccaattctcaattcggaaacacacaccatc
gaccaaaaccacactcaccgcacgcgccacagcaaaaacctacgaaaccaccgaatccgt
cgaacttatggaaaccctaaaaaccacaaaaagcggaacatccacgaaaagcaagaaacc
aacacaaccaaaacgatagaagaagccgactcgaccaacgagaatatcgacgtcgaaacg
atagacgaaaaagacgaaaatataaac---------------------------------
------------------------------------------------------------
---------------------------tttgccaacaaaaacacgaccgacgaaacgacc
---------------------------------gaaaccacgaccgacgaaacgaccgaa
accacgaccgacgaaacgaccgaaatcgaagaaactgttgaactagtcggacagatggtg
aaaaaaatggtaaacgaaatggcggaaacgactagtaacgaaacagttgaatcaagcggg
ataatcgaaacagaggaagaacgggaacaacacgaacgtgaccgcaacgcacgttcacaa
cgccaacgacatcaagacgaacgcgagaagttgcgacagttgcgacagttgctgaccgag
acg---------------------------------------------------------
------------------------------------------------------------
------------------------------------------------------------
gacagaactttttacgaaaacttacaagagttgttacgagagtccaacgaaattctagcg
gaagacagtaacacatcgctcgacgacacggtagaaccacctgcacatcacaccgaaaca
acaattgattcatcgaaatcactaaactcatcaagctcatcgactttgtcgtgctcacca
caaatcttggagacgaccgacgaggaacttttacgaactttggagggcgaggaaacagaa
actgcagacgaaaccgatggtacaacaaacgaaaaaccaaacaacgcgtcaaacagtaaa
tcagataatcttgatcgcggacgaccgaacaagatgtcgaacgagaagtcggacgagaag
tcggacgagaagtcggacgaaaagtcggaatcgccgtcaatatattgcgacgagaaatta
ggcgaaaacgacgagaaggactgggacgaccgcaccgccgaagcactagctcaatcgatt
gcaaaaatgctcaagcgagagaacgacatcgattacttgctaaacatattaggagactcg
attgaacaa---------------acaaacaaacccacgatcacgaaggtcgaaatggtt
gatcctacagaccttaccgcactagcaaccacgatcaacgccgaccaaactaaatatttg
ctagaacagacaaacaaaatcaaggacaatacaaagaagaac------------------
------aaaaaaagcaaaaccaaccgaaagaccaacaaaaagaccaac------aacaaa
aacacaaagctcagcacagacgttctcgtcttggatcaagatggtaatccggtcgacaac
gcatatcacactggcgagaaagcgatatcgttaaccaacgataaactggatcacctacac
gcgctcaaactggtggctatagaagacgatggcgatcaacacgaactaatgtacgttata
gaggatccagttgacccacgaaataagccacacaaaacagttacctcacccacactcgac
agtatcgaacacagcgaaccaaccacacctcaaaccattgaatcc---------------
---------------------------------------gaggaagcggttgaaaccatt
gaaaccaaagtagcggtcgaaacgatcatgactgagaccactacaactgcgacaaacaac
acagccgatacaattgccgaatccgacgaaccgactaaacacaaagaaccggtggaaatc
gagaaactgatcgagaaactgcgtaccgaacaacaaatacaaacatccaacgcgattgaa
tcaaattcaaccatagaatccaaa------------------------------------
------------------------------------------------------------
------------------------------------------------------------
---------------------------------------gaaggtccagaaaaaccgatg
ctcaatctcctggatttgtttgacgaaccacctgaatcggatgaagatgtcccgatatgg
gaacgagtggaaccataccgagcagatcaaacggaccaatacacgaactttcaagcgttt
caaacactgcacgaaacatatcccccgcacgcttctccaaacaccttttatcacaacttt
tatcaatccgactcaaacttgaaccgcttttaccactgttcgaaccaaaatccgaaccag
agtttcgatcagactaccgaaccaaatttcgagcaaaccgaccaacaaactcaaacggcg
ctacgaacaactccacgcagctggtcgtttgaacaagatttgttagagcatccacgaccg
gtatcaacacctgagatgaacgaaccgctcgaacttcagcttgcggatttcttcctgcaa
taa
>passed_gp016_NC_027925.1
atgcgcgcctatactcgtgcaaaccgaaccgccaaacaaacaggtcgccgaccagttggt
cgaccacgtcgcaagaaaaaccgcaagaaccaaatcactgccagttcgtcgcgtcgaact
gcggaaaaacgcgacaaaacccgacaaannnnnnnnnaaaaacagacgatagacgaacgc
gacgaacaacatnnnnnnnnnnnnnnnnnnnnnnnnnnnnnnaacgaacaagatagacaa
accgatcaaattacacgagccaaccaaattgctcgaatgttagacaatatagacgannnn
nnnnnnnnnnnnnnnnnnnnnnnnnnnnnnnnnnnnnnnnnnnnnnnnnnnnnnnnnnnn
nnnnnnnnnnnagaaaccgacaaaccgtccgaccacgacagcggtgtcgacgaaacaaac
ctagacgaggaaaccgcggaattcgaggggactactatggaaactgaggaactcgaggga
ctcgaggaaatcgaggaaatcgaggaaatcgaggaaannnnnnnnnnnnnnnnnnnnnnn
nnnnnnnnnnnnnnnnnnnnnnnnnnnnnnnnnnnnnnnnnnnnnnnnnnnnnnnnnnnn
nnnnnnnnnnnnnnnnnnnnnnnnnnnnnnnnnnnnnnnnccgaggaaacagaggaaaca
gaggaaaccaggagaaccaaagaaactgcggaaaacgagacaaccaccggtgaactcgcg
ggaaccagagctaacgaggaaagcgacagtgagggttcagattattacgagggacactac
acggtgaactacaaggtaaagggacaagtattaaaacggaaatacgaatattacgaccgc
cgtatggagtttacgatggtgatcgacacaagcaaggtttgctggttcaaagccgtcgat
ttcttgaagttgatgaactaccgaaataaatgcgaggtgctcagcaagtacgtgagtcca
gagaacaagagacgatatcacgaactgaccaactaccgcgatttgctttccccacaaact
cattttatcaacgaaaaaggtctcaaagaaatgctttcgggtggaagcgtccgacacaag
accgacatgaaacgctgggtggacaaaattttttttccgcatctacgtaaaatgggactg
ttgcctcaagtgcaacaaactgacacggtcaaacgactgtgcgagctccaattcgattgg
gaactccagcaacgatgccgactcatgtgcgaggaactacaaaactatcagcactttctc
gaaccacacaaacactacaacacaatctgtagcgagttgcgcaaacttcactatctcttc
caacacgaaaacagcgcggcgattcgccaggaattgcacaccctaaaatatctgatggaa
gacgatgtggaatcggtcaacgaacacttggacatactacaacaactgatcactaacatc
cacgcaaccgacattatggaaagcgtcgagaacctcgaactgttactcaatcagtccatt
catcaatacacgactttatacgaaaagctggaaaacctttttgacattttttcgtcgttc
gacggagaagatgacagcgactcggattcagacgaagaggaaacattgtacgtctacacc
agcaagaaaagcgacgacgctcgatcgctgcttcctatcgcggtcgaagcgaaacaacac
gaagagatgctcaaagagaaacgcgaacaggaattacgatcgcgagggatccataaacgc
acgatcaatgaaaccaactcgaccgaagtcgccatagcaaacaaaacgaaaagagcaaaa
acactcaaacccgtacctctagccgaacgccaactcaaaacaataaaaacactaaaacca
aaaacaaccaaaccgtccgaaattaaatcaaccgaaatgatcacatcgaccgacacgatc
acatcaaccaaaacaaacgaaaccggtgaaccaattctcaattcggaaacacacaccatc
gaccaaaaccacactcaccgcacgcgccacagcaaaaacctacgaaaccaccgaatccgt
cgaacttatggaaaccctaaaaaccacaaaaagcggaacatccacgaaaagcaagaaacc
aacacaaccaaaacgatagaagaagccgactcgaccaacgagaatatcgacgtcgaaacg
atagacgaaaaagacgaaaatataaacnnnnnnnnnnnnnnnnnnnnnnnnnnnnnnnnn
nnnnnnnnnnnnnnnnnnnnnnnnnnnnnnnnnnnnnnnnnnnnnnnnnnnnnnnnnnnn
nnnnnnnnnnnnnnnnnnnnnnnnnnntttgccaacaaaaacacgaccgacgaaacgacn
nnnnnnnnnnnnnnnnnnnnnnnnnnnnnnnncgaaaccacgaccgacgaaacgaccgaa
accacgaccgacgaaacgaccgaaatcgaagaaactgttgaactagtcggacagatggtg
aaaaaaatggtaaacgaaatggcggaaacgactagtaacgaaacagttgaatcaagcggg
ataatcgaaacagaggaagaacgggaacaacacgaacgtgaccgcaacgcacgttcacaa
cgccaacgacatcaagacgaacgcgagaagttgcgacagttgcgacagttgctgaccgag
acgnnnnnnnnnnnnnnnnnnnnnnnnnnnnnnnnnnnnnnnnnnnnnnnnnnnnnnnnn
nnnnnnnnnnnnnnnnnnnnnnnnnnnnnnnnnnnnnnnnnnnnnnnnnnnnnnnnnnnn
nnnnnnnnnnnnnnnnnnnnnnnnnnnnnnnnnnnnnnnnnnnnnnnnnnnnnnnnnnnn
gacagaactttttacgaaaacttacaagagttgttacgagagtccaacgaaattctagcg
gaagacagtaacacatcgctcgacgacacggtagaaccacctgcacatcacaccgaaaca
acaattgattcatcgaaatcactaaactcatcaagctcatcgactttgtcgtgctcacca
caaatcttggagacgaccgacgaggaacttttacgaactttggagggcgaggaaacagaa
actgcagacgaaaccgatggtacaacaaacgaaaaaccaaacaacgcgtcaaacagtaaa
tcagataatcttgatcgcggacgaccgaacaagatgtcgaacgagaagtcggacgagaag
tcggacgagaagtcggacgaaaagtcggaatcgccgtcaatatattgcgacgagaaatta
ggcgaaaacgacgagaaggactgggacgaccgcaccgccgaagcactagctcaatcgatt
gcaaaaatgctcaagcgagagaacgacatcgattacttgctaaacatattaggagactcg
attgaacannnnnnnnnnnnnnnaacaaacaaacccacgatcacgaaggtcgaaatggtt
gatcctacagaccttaccgcactagcaaccacgatcaacgccgaccaaactaaatatttg
ctagaacagacaaacaaaatcaaggacaatacaaagaagaannnnnnnnnnnnnnnnnnn
nnnnncaaaaaaagcaaaaccaaccgaaagaccaacaaaaagaccaannnnnncaacaaa
aacacaaagctcagcacagacgttctcgtcttggatcaagatggtaatccggtcgacaac
gcatatcacactggcgagaaagcgatatcgttaaccaacgataaactggatcacctacac
gcgctcaaactggtggctatagaagacgatggcgatcaacacgaactaatgtacgttata
gaggatccagttgacccacgaaataagccacacaaaacagttacctcacccacactcgac
agtatcgaacacagcgaaccaaccacacctcaaaccattgaatccnnnnnnnnnnnnnnn
nnnnnnnnnnnnnnnnnnnnnnnnnnnnnnnnnnnnnnngaggaagcggttgaaaccatt
gaaaccaaagtagcggtcgaaacgatcatgactgagaccactacaactgcgacaaacaac
acagccgatacaattgccgaatccgacgaaccgactaaacacaaagaaccggtggaaatc
gagaaactgatcgagaaactgcgtaccgaacaacaaatacaaacatccaacgcgattgaa
tcaaattcaaccatagaatccaaannnnnnnnnnnnnnnnnnnnnnnnnnnnnnnnnnnn
nnnnnnnnnnnnnnnnnnnnnnnnnnnnnnnnnnnnnnnnnnnnnnnnnnnnnnnnnnnn
nnnnnnnnnnnnnnnnnnnnnnnnnnnnnnnnnnnnnnnnnnnnnnnnnnnnnnnnnnnn
nnnnnnnnnnnnnnnnnnnnnnnnnnnnnnnnnnnnnnngaaggtccagaaaaaccgatg
ctcaatctcctggatttgtttgacgaaccacctgaatcggatgaagatgtcccgatatgg
gaacgagtggaaccataccgagcagatcaaacggaccaatacacgaactttcaagcgttt
caaacactgcacgaaacatatcccccgcacgcttctccaaacaccttttatcacaacttt
tatcaatccgactcaaacttgaaccgcttttaccactgttcgaaccaaaatccgaaccag
agtttcgatcagactaccgaaccaaatttcgagcaaaccgaccaacaaactcaaacggcg
ctacgaacaactccacgcagctggtcgtttgaacaagatttgttagagcatccacgaccg
gtatcaacacctgagatgaacgaaccgctcgaacttcagcttgcggatttcttcctgcaa
taa
>passed_gp016_OK392616.1
atgcgcgcctatactcgtgcaaaccgaaccgccaaacaaaccggtcgccgaccagttggt
cgaccccgtcgcaggaagaaccgcaagaaccaaattacttccagttcgtcgcgtcgaact
gcggaaaaacgcgacaaaacccgacaaannnnnnnnnaaaaacaaacgatagacgaacac
gacgaacaagatnnnnnnnnnnnnnnnnnnnnnnnnnnnnnnaacgaacaagatagacaa
accgatcaaatcacacgagccaaccaaattgctcgaatgttagacaatatagacgannnn
nnnnnnnnnnnnnnnnnnnnnnnnnnnnnnnnnnnnnnnnnnnnnnnnnnnnnnnnnnnn
nnnnnnnnnnnnnaaaccgacaaaccgtccgaccacgacagcggtgtcgacgaaacaaac
ctagacgaggaaaccgcggaattcgaagggacccctatggaaacagaggaactcgaggaa
atcgaggaantcgaggaaatcgaggaaancgnggaaannnnnnnnnnnnnnnnnnnnnnn
nnnnnnnnnnnnnnnnnnnnnnnnnnnnnnnnnnnnnnnnnnnnnnnnnnnnnnnnnnnn
nnnnnnnnnnnnnnnnnnnnnnnnnnnnnnnnnnnnnnnnncgaggaaaacggggaaaaa
gaggaaaccgggagaaccgaagaaacagcggaaaacgagacaaccaccggtgaactcgcg
ggaaccagagctaacgaggaaagcgacagcgagggttcagattattacgaggggcactac
acggtgaactacaaggtaaagggacaagtgttgaaacggaaatacgaatactacgaccgc
cgtacggagtttacgatggtgattgacacacgcaaggtttgctggttcaaagccgtcgac
ttcctcaagttgatgaactaccgaaataaatgcgaggtgctcagcaagtacgtgagtccg
gagaacaagaaacgatatcacgaactgaccaactaccgcgatttgctttccccacaaact
cattttatcaacgaaaaaggtctcaaagaaatgctttcgggtggaagcgtccgacacaag
accgacatgaaacgctgggtggacaaaattttctttccgcatctacgtaaaatgggactg
ttgcctcaagtgcaacaaactgacacggtaaaacgactgtgcgagctccaattcgattgg
gaactccagcaacgatgccgactcatgtgcgaggaactacaaaactatcagcactttctc
gaaccacataaacactacaacacaatctgtagcgagttgcgcaaacttcactatctcttc
caacacgaaaacagcgcggcgattcgtcaagaattgcacaccctaaaatatctgatggac
gacgatgtggaatcggtcaacgaacacttggacatactacaacaactgatcactaacatc
cacgcaaccgacattatggaaagcgtcgagaaccttgaactgttactcaaccagtccatt
catcaatacacgactttatacgaaaagctggagaacctttttgacgttttttcgtcgttc
gacggagaagatgacagcgactcggattcggacgaagaggaaacattgtacgtctacacc
agcaagaaaaacgacgacgctcgatcgctgcttcctatcgcggtcgaagcgaaacaacac
gaaaagatgctcaaagagaaacgcgaacaggaattacgatcgcgagggatccataaacgc
acgatcaatgaaaccaactcgatcaaagtcgacaacacaaacaaaacgaaaagagcgaga
acacttaaacccgtacctctagccgaacgtcaactcaaaacaataaaaacactaaaacca
aaaacgaccaaaccatccgaaattaaatcaaccgaaatggtcacatcgaccgacacgata
acaccaaccaaaacaaacgaaaccggtgaaccaattctcgattcggaaacacacaccatc
gaccaaaaccacactcaccgcacgcgccacagcaaaaacctacgaaacaaacgaatccgt
cgaacctatggaaaccctaaaagccacaaaaagcggaacatccacgaaaaacaggaaacc
gacacaaccaaaacgatcgaagaagccgactcgaccaacgagagtatcgacgtcgaaacg
atagacgaagcnnnnnnnnntatacacnnnnnnnnnnnnnnnnnnnnnnnnnnnnnnnnn
nnnnnnnnnnnnnnnnnnnnnnnnnnnnnnnnnnnnnnnnnnnnnnnnnnnnnnnnnnnn
nnnnnnnnnnnnnnnnnnnnnnnnnnntctgccaacaaaaacacaaacgatgaaacgagn
nnnnnnnnnnnnnnnnnnnnnnnnnnnnnnnncgaaatngcgatctctgnnnccaacaaa
aacacaaacgatgaaacgagcgaaatcgaggaaactgttgaactagtcggacagatggtg
aaaaagatggtaaacgagatggccgaaacgactcgtaatgaaacagttgaatcaagcggg
ataatcgaaacagaggaagaacgggaacaacacgaacgtgaccgcaacgcacgttcacaa
cgccaacgacatcaagacgaacgcgagaagttgcgacagttgcgacagttgctgaccgag
acgnnnnnnnnnnnnnnnnnnnnnnnnnnnnnnnnnnnnnnnnnnnnnnnnnnnnnnnnn
nnnnnnnnnnnnnnnnnnnnnnnnnnnnnnnnnnnnnnnnnnnnnnnnnnnnnnnnnnnn
nnnnnnnnnnnnnnnnnnnnnnnnnnnnnnnnnnnnnnnnnnnnnnnnnnnnnnnnnnnn
gacagaactttttacgaaaacttacaagagttgttacgagaatccaacgaaattctagcg
gaagacagtaacacatcgctcgacgaaacggtagaaccacctgcacatcacaccgaaaca
ataattgattcatcaaaatcaccaaactcatcaagctcatcgactttgtcgtgctcacca
caaatcttggagacgaccgacgaggaacttttacgaactttggagggcgaggaaacagaa
actgcagacgaaaccgatggtacaacaaacgaaaaaccaaacaacacgtcaaacagtaaa
tcagataatcttgatcgcggacgaccgaacgagaagtcggacgagaagtcgaacgagaag
tcggacgagaagtgggacgagaagtcggaatcaccgtcaatatattgcgacgagaaatta
ggcgaaaacgacgagaaggactgggacgaccgcaccgccgaagcactagctcaatcgatt
gcaaaaatgctcaaacgagaaaacgacatcgattacttgctaaagatattaggagactcg
attgaacannnnnnnnnnnnnnnaacaaacaaacccacgatcacgaaggtcgaaatggtc
gatcctacagaccttaccgcactagcaaccacgatcaacgccgaccaaactaaatatttg
ctagaacatacaaacaaaaccaaggacaatacaaagaagaannnnnnnnnnnnnnnnnnn
nnnnncaaaaacagcaaaaccaaccgaaagaccaacaaaaagaccaannnnnncaacaaa
aacacaaagctcagcacagacgttctcgtcttggatcaagatggtaatccggtcgacaac
gcatatcacactggcgcgaaagcgatatcgttaaccaacgataaactggatcacctacac
gctctcaaactggtggctatagaagacgatggggatcaacacgaactaatgtacgttata
gaggatccggttgaccctcgaaatacgcgaccccaaacagttacatcacccacactcaac
aatatcgaacacagcgaancaaccacacctcaaaccattgaatccnnnnnnnnnnnnnnn
nnnnnnnnnnnnnnnnnnnnnnnnnnnnnnnnnnnnnnnnaggaagcggttgaaaccatt
gaaaccaaagtagcggtcgaaacgatcatgactgagaccactacaactgcgacaaacaac
acagccgatacaattgccgaatccgacgaaccgactaaacacacagaaccgatggaaatc
gagaaactgnnnnnnnnnnnntgtaccgaacaacaaatacaaacatccaacgcgattgaa
tcaaatccaaccatagaatacaacnnnnnnnnnnnnnnnnnnnnnnnnnnnnnnnnnnnn
nnnnnnnnnnnnnnnnnnnnnnnnnnnnnnnnnnnnnnnnnnnnnnnnnnnnnnnnnnnn
nnnnnnnnnnnnnnnnnnnnnnnnnnnnnnnnnnnnnnnnnnnnnnnnnnnnnnnnnnnn
nnnnnnnnnnnnnnnnnnnnnnnnnnnnnnnnnnnnnnngaaggtccagaaaaaccgatg
ctcaatctcctggatttgtttgacgaaccacttgaatcggatgaagatgtcccgatatgg
gaacgagtggaaccataccgagcagatcaaacagaccaatacacgaactttcaagcgttt
caaacactgcacgaaacgtatcccccgcacgcttctccaaacaccttttatcacaactct
tatcaatccgactcaaacttgaaccacttttaccaccgttcgaaccaaaatcagaaccag
agcttcgatcagactaccgaactaaatttcgagcacaccgaccaacaaactcaaacggcg
ctacgaacaactccacgcagctggtcgtttgaacaagatttgttagagcatccacgaccg
gtatcaacacctgagatgaacgaaccnctcgaacttcagcttncggatttcttactgcaa
taa
>passed_gp016_SRR11471417
atgcgcgcctatactcgtgcaaaccgaaccgccaaacaaaccggtcgccgaccagttggt
cgaccccgtcgcaggaagaaccgcaagaaccaaattactgccagttcgtcgcgtcgaact
gcggaaaaacgcgacaaaacccgacaaacccgacaaaaagaacaaacgatagacgaacat
nnnnnnnnnnnnnnnnnnnnnnnnnnnnnnnnnnnnnnnnnngacgaacaagatagacaa
accgatcaaattacacgagccaaccaaattgctcgaatgttagacgatatggacgatcaa
gatgtacaaagagaccaccacgaccgcgacgatgccgatgatcccgacgatcccgactat
cannnnnnnnnagaaaccgacaaaccgtccgaccacgacagcggtgtcgacgaaacaaac
ctcgacgaggaaaccgcggaattcgaggggaccactatggaaactgaggaacttgaggaa
accgaggaaaccgaggaaaccgaggaaaccgaggaaannnnnnnnnnnnnnnnnnnnnnn
nnnnnnnnnnnnnnnnnnnnnnnnnnnnnnnnnnnnnnnnnnnnnnnnnnnnnnnnnnnn
nnnnnnnnnnnnnnngaggaaaccgaggaaaccgaggaaaccgaggaaaccgaggaaatc
gaggaaaccaggagaaccgaggaaactgcgaaaaacgagaccaccaccggtgaactcgcg
ggaaccagagccgacgaggaaagcgacagtgagggttcggattattacgaggggcactac
acggtgaactacaaggtaaagggacaagtattgaaacggaaatacgaatattacgaccgc
cgtatggagtttacgatggtgatcgacacaaacaaggtttgctggttcaaagccgtcgat
ttcttgaagttgatgaactaccgaaataaatgcgaggtgctcagcaagtacgtgagtccg
gagaacaagaaacgatatcacgaactgaccaactaccgcgatttgctttccccacaaact
catttcatcaacgaaaagggtctcaaagagatgctgtcgggtggaagcgtccgacacaag
accgacatgaaacgctgggtggacaaaattttttttccgcatctgcgcaaaatgggacta
ttgcctcaagtgcaacaagcggacacggtcaaacgactgtgcgagctccaattcgattgg
gaactccagcaacgatgccgactcatgtgcgaggaactgcaaaactatcagcactttctc
gaaccgcacaaacactacaacaccatctgcaacgagttgcgcaaacttcactatctcttt
caacacgaaaacagcgcagcgattcgtcaagaattgcacaccctgaaatatctgatggaa
gacgatgtggaatcggtcaacgaacacttggacatactacaacaactgatcacgaacatc
cacgcaaccgacattatggaaagcgtcgagaacctcgaactgttactcaatcagtccatt
catcaatacacgactttatacgaaaaactggaaaacctttttgacattttttcgtcgttt
gacggagaagatgacagcgactcggactcggacgaggaggaaacattgtacgtttatacc
agcaagaaaagcgacgacgctcgatcgctgcttcctatcgcggtcgaggcgaaacaacac
gaagagatgctcaaagagaaacgcgaacaggaattacgatcgcgaggaatccataaacgc
acgatcaatgaaaccaactcgaccgaaatcgccaacaccaacaaaacgaaaagagcaaaa
acactcaaacccgtacctctagccgaacgcccactcaaaacaataaaaacactcaaacca
aaaacgaccaaaccatccgaaattaaatcaaccgaaatgatcacatcgaccgacacgatc
acatcaaccaaaacagacgaaactcgtgaaccaattctcgattcggaaacacacaacatc
gaccaaaaccaaactcaccgcacgcgccacagcataaacctacgaaaccaccgaatccgt
cgaacctatggaaaccctaaaagacacaaaaagcggaacatccacaaaaagcaggaaacc
gacacaaccaaaacgatcgaagaagccgactcgaccaacgaaaatattgacgtcgaaacg
atagacgaaaannnnnnnnntattgacnnnnnnnnnnnnnnnnnnnnnnnnnnnnnnnnn
nnnnnnnnnnnnnnnnnnnnnnnnnnnnnnnnnnnnnnnnnnnnnnnnnnnnnnnnnnnn
nnnnnnnnnnnnnnnnnnnnngtcgaaacgttagacgaaaatattgacgtcgaaacgata
gannnnnnnnnnnnnnnnnnnnnnnnnnnnnncgaaaatataaactctannnccaacaaa
aacacaaacgacgaaacggccgaaatcgaggaaactgttgaactggtcggccaaatggtg
aaaaagatggtaaacgagatggcggagacgactagtaatgaaccagttgaatcaagcggg
ataatcgacacagaggaagaacgggaacaacacgaacgtgaccgcaacgcgcgttcaaaa
cgccgacgacannnagacgaacgcgagaagtnnnnnnnnntgcgacaattgctgaccgag
acgnnnnnnnnnnnnnnnnnnnnnnnnnnnnnnnnnnnnnnnnnnnnnnnnnnnnnnnnn
nnnnnnnnnnnnnnnnnnnnnnnnnnnnnnnnnnnnnnnnnnnnnnnnnnnnnnnnnnnn
nnnnnnnnnnnnnnnnnnnnnnnnnnnnnnnnnnnnnnnnnnnnnnnnnnnnnnnnnnnn
gacagaactttttacgagaacttacaagagttgctacaagaatccaacgaacttttagcg
gaaaacggtaacacgctgttcgaagacacggtagaaccaccagcacatcacactgaaacg
acaacggattcatcgaaatcaccagactcgtcaagctcatcaactttgtcgtgctcacca
caaatttttgagacgaccgacgaggaacttttacgaactttggagggcgaggaaacagaa
actgcagacgaaaccgatgatacaacaaacgaaaaaccaagcagcgcatcaaacggtaaa
tcggacgatcttgatcacggacgaccgaacgagannnnnnnnnnnnnnnnnnnnnnnnnn
nnnnnnnnnnnnnnnnnnnnnnagtcggaatcgccttcaatatattgcgacgagaaatta
ggcgaaaacgacgaggaagaatgggacgaccgcaccgctgaagcactagctcaatcgatt
gcaaaaatgctcacgcgaaaaagcgacgtcgattacttgctaaaaatattaggagactcg
attgaacaaaactcgattgaacaaacaaacaaacctgcaatcacgacggtcgaaatggtc
gatcctacagaccttgccgcactagcaactgcgatcaacgccgaccaaactaaatatttg
ctagaacagacaaacaaaatcaaggacaataaaaagaagagnnnnnnnnnnnnnnnnnnn
nnnnncaaaaaccgcaaaaccagccgaaagaccaacaaaaagaccaannnnnncaacaaa
aacacaaagctcaacacagacgttctcgtcttggatcaagatgataatccggtcgacaac
gcatatcacaccggcgagaaagcgatatcgttaaccaacgataaactggatcaactacac
gcgctcaaactggtggctatagaagacgatggcgatcaacaagaactaatgtacgttata
gaggatccagttgacccgcaaaatcaaccacaccaaacagttgcatcacccacaatcgac
agtatcgaacacagcgaaccaaccacacctcaaaccattgaaaccgaggaagcagttcga
actattgaaaccatggattcggttgaaaccattgacaccgaggaagcggttgacaccatt
gaaaccaaagcagcggtcgaaacgatcacaaccgagtccgctacaactgcggcaaacaat
acagctgatacaattaccgaatccgacgaaccgaccaaacacacagaaccgctggaaatc
gagaaactgnnnnnnnnnnnncataccgaacaacaaataccaacatctaacacgattgaa
tcaaatccaaccatagaatccaacnnnnnnnnnnnnnnnnnnnnnnnnnnnnnnnnnnnn
nnnnnnnnnnnnnnnnnnnnnnnnnnnnnnnnnnnnnnnnnnnnnnnnnnnnnnnnnnnn
nnnnnnnnnnnnnnnnnnnnnnnnnnnnnnnnnnnnnnnnnnnnnnnnnnnnnnnnnnnn
nnnnnnnnnnnnnnnnnnnnnnnnnnnnnnnnnnnnnnnaaagggccagaaaaaccgatg
ctcaatctcctggatttgtttgacgaaccacttgaatcggatgaagatgtaccaatatgg
gaacgagtggaaccataccgagcagaccaagcggaccaatacacgaactttcacacgttt
caaacgctgcacgaaacgtattcaccgcacgcttatccaaacaccttttatcacaacttt
gatcaatccgacccaaatttgaaccacttttaccacagttcgaaccaaagtccgaaccag
agtttcgatcaggctaccgaaccaacttttgagcaaatcgaccaacaaattcaaacggcg
ctacgaacaactccacgcagctggtcgtttgaacaagatttgttagagcatccacaaccg
gtatcaacacccgagatgaacgaaccgctcgaacttcaacttgaggatttcttactgcaa
taa
>passed_gp016_SRR11471661
atgcgcgcctatactcgtgcaaaccgaaccgccaaacaaaccggtcgccgaccagttggt
cgaccccgtcgcaggaagaaccgcaagaaccaaattactgccagttcgtcgcgtcgaact
gcggaaaaacgcgacaaaacccgacaaacccgacaaaaagaacaaacgatagacgaacat
nnnnnnnnnnnnnnnnnnnnnnnnnnnnnnnnnnnnnnnnnngacgaacaagatagacaa
accgatcaaattacacgagccaaccaaattgctcgaatgttagacgatatggacgatcaa
gatgtacaaagagaccactacgaccgcgacgatgccgatgatcccgacgatcccgactat
cannnnnnnnnagaaaccgacaaaccgtccgaccacgacagcggtgtcgacgaaacaaac
ctcgacgaggaaaccgcggaattcgaggggaccactatggaaactgaggaacttgaggaa
accgaggaaaccgaggaaaccgaggaaaccgaggaaannnnnnnnnnnnnnnnnnnnnnn
nnnnnnnnnnnnnnnnnnnnnnnnnnnnnnnnnnnnnnnnnnnnnnnnnnnnnnnnnnnn
nnnnnnnnnnnnnnnnnnnnnnnnnnnnnnnnnnnnnnnnnnnnnnnnnnnnnnnnnntc
gaggaaaccaggagaaccgaggaaactgcgaaaaacgagaccaccaccggtgaactcgcg
ggaaccagagccgacgaggaaagcgacagtgagggttcggattattacgaggggcactac
acggtgaactacaaggtaaagggacaagtattgaaacggaaatacgaatattacgaccgc
cgtatggagtttacgatggtgatcgacacaagcaaggtttgctggttcaaagccgtcgat
ttcttgaagttgatgaactaccgaaataaatgcgaggtgctcagcaagtacgtgagtccg
gagaacaagaaacgatatcacgaactgaccaactaccgcgatttgctttccccacaaact
catttcatcaacgaaaagggtctcaaagagatgctgtcgggtggaagcgtccgacacaag
accgacatgaaacgctgggtggacaaaattttttttccgcatctgcgcaaaatgggacta
ttgcctcaagtgcaacaagcggacacggtcaaacgactgtgcgagctccaattcgattgg
gaactccagcaacgatgccgactcatgtgcgaggaactgcaaaactatcagcactttctc
gaaccgcacaaacactacaacaccatctgcaacgagttgcgcaaacttcactatctcttt
caacacgaaaacagcgcagcgattcgtcaagaattgcacaccctgaaatatctgatggaa
gacgatgtggaatcggtcaacgaacacttggacatactacaacaactgatcacgaacatc
cacgcaaccgacattatggaaagcgtcgagaacctcgaactgttactcaatcagtccatt
catcaatacacgactttatacgaaaaactggaaaacctttttgacattttttcgtcgttt
gacggagaagatgacagcgactcggactcggacgaggaggaaacattgtacgtttatacc
agcaagaaaagcgacgacgctcgatcgctgcttcctatcgcggtcgaggcgaaacaacac
gaagagatgctcaaagagaaacgcgaacaggaattacgatcgcgaggaatccataaacgc
acgatcaatgaaaccaactcgaccgaaatcgccaacaccaacaaaacgaaaagagcaaaa
acactcaaacccgtacctctagccgaacgcccactcaaaacaataaaaacactcaaacca
aaaacgaccaaaccatccgaaattaaatcaaccgaaatgatcacatcgaccgacacgatc
acatcaaccaaaacagacgaaactcgtgaaccaattctcgattcggaaacacacaacatc
gaccaaaaccaaactcaccgcacgcgccacagcataaacctacgaaaccaccgaatccgt
cgaacctatggaaaccctaaaagacacaaaaagcggaacatccacaaaaagcaggaaacc
gacacaaccaaaacgatcgaagaagccgactcgaccaacgaaaatattgacgtcgaaacg
atagacgaaaannnnnnnnntattgacnnnnnnnnnnnnnnnnnnnnnnnnnnnnnnnnn
nnnnnnnnnnnnnnnnnnnnnnnnnnnnnnnnnnnnnnnnnnnnnnnnnnnnnnnnnnnn
nnnnnnnnnnnnnnnnnnnnngtcgaaacgttagacgaaaatattgacgtcgaaacgata
gannnnnnnnnnnnnnnnnnnnnnnnnnnnnncgaaaatataaactctannnccaacaaa
aacacaaacgacgaaacggccgaaatcgaggaaactgttgaactggtcggccaaatggtg
aaaaagatggtaaacgagatggcggagacgactagtaatgaaccagttgaatcaagcggg
ataatcgacacagaggaagaacgggaacaacacgaacgtgaccgcaacgcgcgttcaaaa
cgccgacgacannnagacgaacgcgagaagtnnnnnnnnntgcgacaattgctgaccgag
acgnnnnnnnnnnnnnnnnnnnnnnnnnnnnnnnnnnnnnnnnnnnnnnnnnnnnnnnnn
nnnnnnnnnnnnnnnnnnnnnnnnnnnnnnnnnnnnnnnnnnnnnnnnnnnnnnnnnnnn
nnnnnnnnnnnnnnnnnnnnnnnnnnnnnnnnnnnnnnnnnnnnnnnnnnnnnnnnnnnn
gacagaactttttacgagaacttacaagagttgctacaagaatccaacgaacttttagcg
gaaaacggtaacacgctgttcgaagacacggtagaaccaccagcacatcacactgaaacg
acaacggattcatcgaaatcaccagactcgtcaagctcatcaactttgtcgtgctcacca
caaatttttgagacgaccgacgaggaacttttacgaactttggagggcgaggaaacagaa
actgcagacgaaaccgatgatacaacaaacgaaaaaccaagcagcgcatcaaacggtaaa
tcggacgatcttgatcacggacgaccgaacgagannnnnnnnnnnnnnnnnnnnnnnnnn
nnnnnnnnnnnnnnnnnnnnnnagtcggaatcgccttcaatatattgcgacgagaaatta
ggcgaaaacgacgaggaagaatgggacgaccgcaccgctgaagcactagctcaatcgatt
gcaaaaatgctcacgcgaaaaagcgacgtcgattacttgctaaaaatattaggagactcg
attgaacaaaactcgattgaacaaacaaacaaacctgcgataacgacggtcgaaatggtc
gatcctacagaccttgccgcactagcaactgcgatcaacgccgaccaaactaaatatttg
ctagaacagacaaacaaaatcaaggacaataaaaagaagagnnnnnnnnnnnnnnnnnnn
nnnnncaaaaaccgcaaaaccagccgaaagaccaacaaaaagaccaannnnnncaacaaa
aacacaaaactcaacacagacgttctcgtcttggatcaagatgataatccggtcgacaac
gcatatcacaccggcgagaaagcgatatcgttaaccaacgataaactggatcaactacac
gcgctcaaactggtggctatagaagacgatggcgatcaacaagaactaatgtacgttata
gaggatccagttgacccgcaaaatcaaccacaccaaacagttgcatcacccacaatcgac
agtatcgaacacagcgaaccaaccacacctcaaaccattgaaaccgaggaagcagttcga
actattgaaaccatggattcggttgaaaccattgacaccgaggaagcggttgacaccatt
gaaaccaaagcagcggtcgaaacgatcacaaccgagtccgctacaactgcggcaaacaat
acagctgatacaattaccgaatccgacgaactgaccaaacacacagaaccgctggaaatc
gagaaactgnnnnnnnnnnnncataccgaacaacaaataacaacatctaacacgattgaa
tcaaatccaaccatagaatccaacnnnnnnnnnnnnnnnnnnnnnnnnnnnnnnnnnnnn
nnnnnnnnnnnnnnnnnnnnnnnnnnnnnnnnnnnnnnnnnnnnnnnnnnnnnnnnnnnn
nnnnnnnnnnnnnnnnnnnnnnnnnnnnnnnnnnnnnnnnnnnnnnnnnnnnnnnnnnnn
nnnnnnnnnnnnnnnnnnnnnnnnnnnnnnnnnnnnnnnaaagggccagaaaaaccgatg
ctcaatctcctggatttgtttgacgaaccacttgaatcggatgaagatgtaccaatatgg
gaacgagtggaaccataccgagcagaccaagcggaccaatacacgaactttcacacgttt
caaacgctgcacgaaacgtattcaccgcacgcttatccaaacaccttttatcacaacttt
gatcaatccgacccaaatttgaaccacttttaccacagttcgaaccaaagtccgaaccag
agtttcgatcaggctattgaaccaacttttgagcaaatcgaccaacaaattcaaacggcg
ctacgaacaactccacgcagctggtcgtttgaacaagatttgttagagcatccacaaccg
gtatcaacacccgagatgaacgaaccgctcgaacttcaacttgaggatttcttactgcaa
taa
>passed_gp016_SRR15173571
atgcgcgcctatactcgtgcaaaccgaaccgccaaacaaacaggtcgccgaccagttggt
cgaccacgtcgcaagaaaaaccgcaagaaccaaatcactgccagttcgtctcgnnnnnnn
nnnnnnnnnnnnnnnnnnnnnnnnnnnnnnnnnnnnnnnnnnnnnnnnnnnnnnnnnnnn
nnnnnnnnnnnnnnnnnnnnnnnnnnnnnnnnnnnnnnnnnnaacgaacaagatagacaa
accgaccaaattacacgagccaaccaaattgctcgaatgttagacaatatagacgatcaa
gatgtacaaggagaccactacgaccgcaacgataccgaagatcccgaagatcccgactat
cccgactatcaagaaaccgacaaaccgtccgaccacgacagcggtgtcgacgaaacaaac
ctagacgaggaaaccgcggaattcgaggggactactatggaaactgaggaactcgaggga
ctcgaggnnnnnnnnnnnnnnnnnnnnnnnnnnnaaannnnnnnnnnnnnnnnnnnnnnn
nnnnnnnnnnnnnnnnnnnnnnnnnnnnnnnnnnnnnnnnnnnnnnnnnnnnnnnnnnnn
nnnnnnnnnnnnnnnnnnnnnnnnnnnnnnnnnnnnnnnnccgaggaaaccgaggaaacc
gaggaaaccgggagaaccgaagaaactgcggaaaacgagacaaccaccggtgaactcgcg
ggaaccagagctaacgaggaaagcgacagtgagggttcagattattacgaggggcactac
acggtgaactacaaggtaaagggacaagtattaaaacggaaatacgaatattacgaccgc
cgtatggagtttacgatggtgatcgacacaagcaaggtttgctggttcaaagccgtcgat
ttcttgaagttgatgaactaccgaaataaatgcgaggtgctcagcaagtacgtgagtcca
gagaacaagagacgatatcacgaactgaccaattaccgcgatttgctttccccacaaact
cattttatcaacgaaaaaggtctcaaagaaatgctttcgggtggaagcgtccgacacaag
accgacatgaaacgctgggtggacaaaattttttttccgcatctacgtaaaatgggactg
ttgcctcaagtgcaacaaactgacacggtcaaacgactatgcgaactccaattcgattgg
gaactccagcaacgatgccgactcatgtgcgaggaactacaaaactatcagcactttctc
gaaccacacaaacactacaacacaatctgtagcgagttgcgcaaacttcactatctcttc
caacacgaaaacagcgcggcgattcgccaggaattgcacaccctaaaatatctgatggaa
gacgatgtggaatcggtcaacgaacacttggacatactacaacaactgatcactaacatc
cacgcaaccgacattatggaaagcgtcgagaacctcgaactattactcaatcagtccatt
catcaatacacgactttatacgaaaagctggaaaacctttttgacattttttcgtcgttc
gacggagaagatgacagcgactcggattcggacgaagaggaaacattgtacgtctacacc
agcaagaaaagcgacgacgctcgatcgctgcttcctatcgcggtcgaagcaaaacaacac
gaaaagatgctcaaagagaaacgcgaacaggaattacgatcacgagggatccataaacgc
acgatcaatgaaaccaattcgaccgaagtcgccatcgcaaacaaaacgaaaagagcgaaa
acactcaaacccgtacctctagccgaacgcccactcaaaacaataaaaacactaaaacca
aaaacaaccaaaccgtccgaaattaaatcaaccgaaatgatcacatcgaccgacacgatc
acatcaaccaaaacaaacgaaaccggtgaaccaattctcaattcggaaagaaacaccatc
gaccaaaaccacactcaccgcacgcgccacagcaaaaacctacgaaaccaccgaatccgt
cgaacttatggaaagcctaaaaaccacaaaaagcggaacatccacgaaaagcaggaaacc
aacacaaccaaaacgatagaggaagccgactcgaccaacgagattatcgacgtcgaaacg
atagacgaaaaagacgaaaatataaacnnnnnnnnnnnnnnnnnnnnnnnnnnnnnnnnn
nnnnnnnnnnnnnnnnnnnnnnnnnnnnnnnnnnnnnnnnnnnnnnnnnnnnnnnnnnnn
nnnnnnnaaacgatagaggaagccgactcgaccaacgagattatcgacgtcgaaacgata
gacgaaaaagacgaaaatataaacgatgccaacaaaaacacgaacgacgaaacgaccgaa
atcacgaccgacgaaacgaccgaaatcgaagaaactgttgaactagtcggacagatggtg
aaaaaaatggtaaacgaaatggcggaaacgactagtaacgaaacagttgaatcaagcggg
ataatcgaaacagaggaagaacgggaacaacacgaacgtgaccgcaacgcacgttcacaa
cgccaacgacaccaagacgaacgcgagaagttgcgacagttgcgacagttgctgactgag
acggacagaacnnnnnnnnnnnnnnnnnnnnnnnnnnnnnnnnnnnnnnnnnnnnnnnnn
nnnnnnnnnnnnnnnnnnnnnnnnnnnnnnnnnnnnnnnnnnnnnnnnnnntcacaacgc
caacgacaccaagacgaacgcgagaagttgcgacagttgcgacagttgctgactgagacg
gacagaactttttacgaaaacttacaagagttgttacgagagtccaacgaaattttagcg
gaagacagtaacacatcgctcgacgacacggtagaaccacttgcacatcacaccgaaacg
acaatggatacatcgaaatcaccaaactcatcaagctcatcgactttgtcgtgctcacca
aaaatcttgaagacaaccgacgaggaacttttacgaactttggagggcgaggaaacagaa
actgcggacgaaaccgataatacgacaaacgaaaaaccaagcagcgcatcaaacagtaaa
tcagatgatcttgatcacggacaaccgaacgagannnnnnnnnnnnnnnnnnnnnnnnnn
nnnnnnnnnnnnnnnnnnnnnnagtcggaatcgccgtcaatatattgcgacgagaaatta
ggcgaaaacgacgagaaagactgggacgaccgcactgctgaagcactagctcaatcgatt
gcaaaaatgctcacgcgagaaaacgacatcgattacttgctaaaaatattagaagactcg
atcgaaccnnnnnnnnnnnnnnnaacaaacaaacccacgatcacgaaggtcgaaatggtc
gatcctacagaccttgccgcactagcaaccacgatcaacgccgaccaaactaaatattta
ctagaaccgacaaacaaaatcaaggacaacaaaaagaacaaaaacaacaaaaacaataaa
aacagcaaaaacaacaaaaccgaccgaaagactaacaaaaagaccgannnnnncaacaaa
aacacaaagatcagcacagacattctcgtcttggataaagatggtaatccggtcgacaac
gcatatcacactggcgagaaagcgatatcgttaaccaacgataaactggatcaactacac
gcgctcaaactggtggctatagaagacgatggcaatcaacaagaactaatgtacgttata
gaggatccggttgacccacgaaataaaccgcaccaaaaagttacatcacccactatcgac
agtatcgagcacagcgaaccaaccacacctcaaaccatcgaatccnnnnnnnnnnnnnnn
nnnnnnnnnnnnnnnnnnnnnnnnnnnnnnnnnnnnnnngaggaaacggttgaaaccatt
gaaaccaaagtagcggtcgaaacgatcacttctgagaccactacaactgcgacaaacaat
acagctgatacaattgccgaatccgacgaaccgactaaacacacagaaccgatggaaatc
gagaaactgnnnnnnnnnnnncgtaccgaacaacaaatacaaacatccaacgcggttgaa
tcaaatccaaccatggaatccaacatggaatccaacatggaatccannnnnnnnnnnnnn
nnnnnnnnnnnnnnnnnnnnnnnnnnnnnnnnnnnnnnnnnnnnnnnnnnnnnnnnnnnn
nnnnnnnnnnnnnnnnnnnnnnnnnnnnnnnnnnnnnnnnnnnnnnnnnacatggaatcc
aacatggaattcaacatggaatccaacatggaatccaatgaaggaccagaaaaaccgatg
ctcaatctcctggatttgtttgacgaaccacttgaatcggatgaagatgtaccgatatgg
gaacgagtggaaccataccgagcagatcaagcggaccaatacacgaactttcaagcgttt
caaacactgcacgaaacgtatcctccgcacgcctctccaaacaccttttatcacaactnn
nnnnnnnnnnnnnnnnnnnnnnnnnnnntttacaaccgttcgaaccaaagtccgaaccag
agtttcgatcagactaccgaaccaaattttgaacaaatcgaccaacaaattcaaacggcg
ctacgaacaactccacgcagctggtcgtttgaacaagatttgttagagcatccacgaccg
gtatcaacacccgagatgaacgaaccgctcgaacttcagcttgaggatttcttactgcaa
taa
>passed_gp016_SRR5580859
atgcgcgcctatactcgtgcaaaccgaaccgccaaacaaacaggtcgccgaccagttggt
cgaccacgtcgcaagaaaaaccgcaagaaccaaatcactgccagttcgtcgcgtcgaact
gcggaaaaacgcgacaaaacccgacaaannnnnnnnnaaaaacaaacgatagacgaacgc
gacgaacaacatnnnnnnnnnnnnnnnnnnnnnnnnnnnnnnaacgaacaagatagacaa
accgatcaaattacacgagccaaccaaattgctcgaatgttagacaatatagacgannnn
nnnnnnnnnnnnnnnnnnnnnnnnnnnnnnnnnnnnnnnnnnnnnnnnnnnnnnnnnnnn
nnnnnnnnnnnagaaaccgacaaaccgtccgaccacgacagcggtgtcgacgaaacaaac
ctagacgaggaaaccgcggaattcgaggggactactatggaaactgaggaactcgaggga
ctcgagggactcgaggaaatcgagnnnnnnnnngaaannnnnnnnnnnnnnnnnnnnnnn
nnnnnnnnnnnnnnnnnnnnnnnnnnnnnnnnnnnnnnnnnnnnnnnnnnnnnnnnnnnn
nnnnnnnnnnnnnnnnnnnnnnnnnnnnnnnnnnnnnnnntcgaggaaaccgaggaaaca
gaggaaaccaggagaaccaaagaaactgcggaaaacgagacaaccaccggtgaactcgcg
ggaaccagagctaacgaggaaagcgacagtgagggttcagattattacgagggacactac
acggtgaactacaaggtaaagggacaagtattaaaacggaaatacgaatattacgaccgc
cgtatggagtttacgatggtgatcgacacaagcaaggtttgctggttcaaagccgtcgat
ttcttgaagttgatgaactaccgaaataaatgcgaggtgctcagcaagtacgtgagtcca
gagaacaagagacgatatcacgaactgaccaactaccgcgatttgctttccccacaaact
cattttatcaacgaaaaaggtctcaaagaaatgctttcgggtggaagcgtccgacacaag
accgacatgaaacgctgggtggacaaaattttttttccgcatctacgtaaaatgggactg
ttgcctcaagtgcaacaaactgacacggtcaaacgactgtgcgagctccaattcgattgg
gaactccagcaacgatgccgactcatgtgcgaggaactacaaaactatcagcactttctc
gaaccacacaaacactacaacacaatctgtagcgagttgcgcaaacttcactatctcttc
caacacgaaaacagcgcggcgattcgccaggaattgcacaccctaaaatatctgatggaa
gacgatgtggaatcggtcaacgaacacttggacatactacaacaactgatcactaacatc
cacgcaaccgacattatggaaagcgtcgagaacctcgaactgttactcaatcagtccatt
catcaatacacgactttatacgaaaaactggaaaacctttttgacattttttcgtcgttc
gacggagaagatgacagcgactcggattcggacgaagaggaaacattgtacgtctacacc
agcaagaaaagcgacgacgctcgatcgctgcttcctatcgcggtcgaagcgaaacaacac
gaagagatgctcaaagagaaacgcgaacaggaattacgatcgcgagggatccataaacgc
acgatcaatgaaaccaactcgaccgaagtcgccatagcaaacaaaacgaaaagagcaaaa
acactcaaacccgtacctctagccgaacgccaactcaaaacaataaaaacactaaaacca
aaaacaaccaaaccgtccgaaattaaatcaaccgaaatgatcacatcgaccgacacgatc
acatcaaccaaaacaaacgaaaccggtgaaccaattctcaattcggaaacacacaccatc
gaccaaaaccacactcaccgcacgcgccacagcaaaaacctacgaaaccaccgaatccgt
cgaacttatggaaaccctaaaaaccacaaaaagcggaacatccacgaaaagcaagaaacc
aacacaaccaaaacgatagaagaagccgactcgaccaacgagaatatcgacgtcgaaacg
atagacgaaaaagacgaaaatataaacnnnnnnnnnnnnnnnnnnnnnnnnnnnnnnnnn
nnnnnnnnnnnnnnnnnnnnnnnnnnnnnnnnnnnnnnnnnnnnnnnnnnnnnnnnnnnn
nnnnnnnnnnnnnnnnnnnnnnnnnnntttaccaacaaaaacacgaccgacgaaacgacn
nnnnnnnnnnnnnnnnnnnnnnnnnnnnnnnncgaaatcacgaccgacgaaacaaccgaa
atcacgaccaacgaaacgaccgaaatcgaagaaactgttgaactagtcggacagatggtg
aaaaaaatggtaaacgaaatggcggaaacgactagtaacgaaacagttgaatcaagcggg
ataatcgaaacagaggaagaacgggaacaacacgaacgtgaccgcaacgcacgttcacaa
cgccaacgacaccaagacgaacgcgagaagtcgcgacagttgcgacagttgctgactgag
acgnnnnnnnnnnnnnnnnnnnnnnnnnnnnnnnnnnnnnnnnnnnnnnnnnnnnnnnnn
nnnnnnnnnnnnnnnnnnnnnnnnnnnnnnnnnnnnnnnnnnnnnnnnnnnnnnnnnnnn
nnnnnnnnnnnnnnnnnnnnnnnnnnnnnnnnnnnnnnnnnnnnnnnnnnnnnnnnnnnn
gacagaactttttacgaaaacttacaagagttgttacgagagtccaacgaaattttagcg
gaagacagtaacacatcgctcgacgacacggtagaaccacttgcacatcacaccgaaacg
aaaatggatgcatcgaaatcaccaaactcatcaagctcatcgactttgtcgtgctcacca
caaatcttgaagacaaccgacgaggaacttttacgaactttggagggcgaggaaacagag
actgcagacgaaaccgatgatacgacaaacgaaaaaccaagcagcgcatcaaacagtaaa
tcagatgatcttgatcacggacgaccgaacgagannnnnnnnnnnnnnnnnnnnnnnnnn
nnnnnnnnnnnnnnnnnnnnnnagtcggaatcgccgtcaatatattgcgacgagaaatta
ggcgaaaacgacgagaaagactgggacgaccgcaccgctgaagcactagctcaatcgatt
gcaaaaatgctcacgcgagaaaacgacatcgattacttgctaaaaatattagaagacacg
attgaaccnnnnnnnnnnnnnnnaacaaacnnncccacgatcacgaaggtcgaaatggtc
gatcctacagaccttgccgcactagccaccacgatcaacgccgaccaaactaaatattta
ttagaaccgacaaacaaaatcaaggacaataaaaagaacaaaaacaacaaaaacagtaaa
aacagcaaaaacagcaaaaccgaccgaaagactaacaaaaagaccgagactgacaacaaa
aacacaaagatcagcacagacgttctcgtcttggatagagatggtaatccggtcgacaac
gcatatcacactggcgagaaagcgatatcgttaaccaacgataaactggatcaactacac
gcgctcaaactggtggctatagaagacgatggcaatcaacaagaactaatgtacgttata
gaggatccggttgacccacgaaataaacagcaccaaaaagttacatcacccacaatcgac
agtatcgagcacagcgaaccaaccacacctcaaaccattgaatccnnnnnnnnnnnnnnn
nnnnnnnnnnnnnnnnnnnnnnnnnnnnnnnnnnnnnnngaggaagcggttgaaaacatt
gaaaccaaaatagcggtcgaaacgatcacttctgagaccactacaactgcgacaaacaat
acagctgatacaattgccgaatccgacgaaccgactaaacacacagaaccgatggaaatc
gagaaactgnnnnnnnnnnnncgtaccgaacaacaaatacaaacatccaacgtggttgaa
tcaaattcaaccatggaatccaacatggaatccaacatggaatccaacatggaatccaac
atggaannnnnnnnnnnnnnnnnnnnnnnnnnnnnnnnnnnnnnnnnnnnnnnnnnnnnn
nnnnnnnnnnnnnnnnnnnnnnnnnnnnnnnnnnnnnnnnnnnnatccaacatggaatcc
aacatggaatccaacatggaatccaacatggaatccaacgaaggaccagaaaaaccgatg
ctcaatctcctggatttgtttgacgaaccacttgaatcggatgaagatgtaccgatatgg
gaacgagtggaaccataccgagcagatcaaacggaccaatacacgaactttcaagcgttt
caaacactgcacgaaacgtatcctccgcacgcttctccaaacaccttttatcacaactnn
nnnnnnnnnnnnnnnnnnnnnnnnnnnntttaccaccgttcgaaccaaagtccgaaccag
agtttcgatcagactaccgaaccaaattttgagcaaatcgaccaacaaattcaaacggcg
ctacgaacaactccacgcagctggtcgtttgaacaagatttgttagagcatccacgaccg
gtatcaacgcccgaaatgaacgaaccgctcgaacttcagcttgaggatttcttactgcaa
taa
>passed_gp017_check
atggagtctgatgaaatcctcttgtctcgagctttgaaacgtgctcgttctggcgcgtgt
ggctcagacgatgatgctgatgattccggtcgtcgtgttcactcgtcgttgttggaaacc
gtcgagactgtttcgttagacgagttggatgaacatgcgggatctcggcgacggcagttt
ggttcgtcgggggatcgtacagaggactcaaatgttcactcgtgttgcgattgcacgggt
tgtggttgttcttgccacgtggacgagggtcagtctgcggatatccgaccgatcgattcg
tacgtctgttatctcttcgactatgacttgttcagtgttccctctaaccgacagcatttc
gatcttctgttggagtatctgcgcgacgagaacatattggaccgctgtgtggtcgtatcg
ttggccaccgacacgtatcggtcggcggtcgattctcgagccgagcgatccgagattgac
ccgaacgtcttgcgttaccgaccgtcgattatcgaatcgattgaagagacacggtcggac
gtgcgtcggtctttccgtaatctgattgtacaaggcagtgtcgccgactggttcacggtg
aaggcttctcttcattacccgacgtacttggtctacattcggctcgttgggtcgagaaac
gatctgcggaccgactatgtgctcaacgtggactacgctaaccgcgtgttcacttcgaat
aagggtagctacgggctcaagattgcaaagttagtcgcgcacacgcgtgccaagtacttt
ggtattcgtcactataatttcacgccgctcatcgaaaacgcgcggcttcgtgcgctcaag
tatcgcgcgtccaaggacgccgctcgtgagcgacgagaacgtttggatacatcaaagaat
gaggatcgtgatgtccgggagtctcgtgttgtacgtgagacgcgcaatacgcgcaatgat
cgcaatgatcagcgaaacgagacgcgcaaagagacgcgtactgaagcttgtatcgatgtt
catagt---------gtgactagagaaggtcgacttccttctgtttctgcgtcgttggtt
ggttcggttcaagatggtttgtgggaagcgtccaggggcggatcagaatctcgagacgct
cgaagcgaccggttgccggcgtctgatttaatgcgaaaacgagttcgaacgcagtctgag
caggttagcgtgatcgacgacgatcggtttttataa
>passed_gp017_NC_027925.1
atggagtctgatgaaatcctcttgtctcgagctttgaaacgtgctcgttctggcgcgtgt
ggctcagacgatgatgctgatgattccggtcgtcgtgttcactcgtcgttgttggaaacc
gtcgagactgtttcgttagacgagttggatgaacatgcgggatctcggcgacggcagttt
ggttcgtcgggggatcgtacagaggactcaaatgttcactcgtgttgcgattgcacgggt
tgtggttgttcttgccacgtggacgagggtcagtctgcggatatccgaccgatcgattcg
tacgtctgttatctcttcgactatgacttgttcagtgttccctctaaccgacagcatttc
gatcttctgttggagtatctgcgcgacgagaacatattggaccgctgtgtggtcgtatcg
ttggccaccgacacgtatcggtcggcggtcgattctcgagccgagcgatccgagattgac
ccgaacgtcttgcgttaccgaccgtcgattatcgaatcgattgaagagacacggtcggac
gtgcgtcggtctttccgtaatctgattgtacaaggcagtgtcgccgactggttcacggtg
aaggcttctcttcattacccgacgtacttggtctacattcggctcgttgggtcgagaaac
gatctgcggaccgactatgtgctcaacgtggactacgctaaccgcgtgttcacttcgaat
aagggtagctacgggctcaagattgcaaagttagtcgcgcacacgcgtgccaagtacttt
ggtattcgtcactataatttcacgccgctcatcgaaaacgcgcggcttcgtgcgctcaag
tatcgcgcgtccaaggacgccgctcgtgagcgacgagaacgtttggatacatcaaagaat
gaggatcgtgatgtccgggagtctcgtgttgtacgtgagacgcgcaatacgcgcaatgat
cgcaatgatcagcgaaacgagacgcgcaaagagacgcgtactgaagcttgtatcgatgtt
catagt---------gtgactagagaaggtcgacttccttctgtttctgcgtcgttggtt
ggttcggttcaagatggtttgtgggaagcgtccaggggcggatcagaatctcgagacgct
cgaagcgaccggttgccggcgtctgatttaatgcgaaaacgagttcgaacgcagtctgag
caggttagcgtgatcgacgacgatcggtttttataa
>passed_gp017_OK392616.1
atggagtctgatgaaatcctcttatctcgagctttgaaacgtgctcgttctggcgcgagt
ggttcagacgatgatgctgatgattccggtcgtcgtgttcactcgtcgttgttggaaacm
gtcgagactgtttcgttagacgagttggatgaacatgcgggatctcggcgacggccgttt
ggttcgtcgggggatcgcacagaggacccaaatgctcactcgtgttgcgattgcacgggt
tgcggttgttcttgccacgtggacgagggtcagtctgtggatatccgaccgatcgattcg
tacgtctgttatctcttcgactatgacttgttcagtgttccctctaaccgacagcatttc
gaccttctgttggaatatctgcgcgacgagagcatattggaccgttgtgtggtcgtatcg
ttggccaccgacacgtatcggtcggcggtcgattctcgcgccgagcgatccgagattgac
ccgaacgtcttgcgttaccgaccgtcgattatcgaatcgattgaagagacacggtcggac
gtgcgtcggtctttccgtaatctgattgtacaaggcagtgtcgccgactggtttacggtg
aaggcttctcttcattacccgacgtacttggtctacattcggctcgttgggtcgagaaac
gatctgcgggccgactatgtgctcaacgtggactacgctaaccgcgtgttcacttcgaat
aagggtagctacgggctcaagattgcaaagctagtcgcgcatacgcgagccaagtacttt
ggtattcgtcactataatttcacgccgctcatcgaaaacgcgcggcttcgtgcgctcaag
tatcgcgcgtccaaggacgccgctcgtgagcgacgagaacgtttggatgcatcaaaaaat
gaggatcgtgatgtccgggagtctcgtggtgtacgtgagacgcgcaatgatcgcaatgat
cgaaatgatcagcgaaacgagacgcgcaaagagacgcgtacggaagcgcgcatcgatgtt
cgtagt---------gtgactagagaaggtcgagttccttctgtttcagcgtcgttggtt
ggttcggttcaagatggtttgcgggaagcgtccagggacggatcagaatctcgagacgct
cgaaacgaccggttgccggtgtccgatttaatgcgaaaacgtgttcgaacgcagtctgag
caggttagcgtgatcgacgatgatcggtttttat--
>passed_gp017_SRR11471417
atggagtctgacgaaatcctcttgtctcgagctttgaaacgtgctcgttctggcgcgagt
ggttcagacgatgatgctgatgactccggtcgtcgtgttcactcgtcgctgttggagacc
gtcgagactgtttcgttagacgagttggatgaacatgcgggacctcggcgacggccgttt
ggttcgtcgggggatcgtgcagaggacccaaatgctcactcgtgttgcgagtgcaccggt
tgtggttgttcttgccacgtggacgagggtcaatctgtggatatccgaccgatcgattcg
tacgtctgttatctcttcgattatgacttgttcagtgttccctctaaccgacagcatttc
gaccttctgttggaatatctgcgcgacgagaacatattggaccgttgtgtggtcgtatca
ttggctaccgacacgtatcggtcggcggttgattctcgagccgagcgatccgagatagac
ccgaacgtcttgcgttaccgaccgtcgattatcgaatcgattgaagagacacggtcggac
gtgcgtcggtctttccgtaatctgattgtacaaggcagtgtcgccgactggtttacggtg
aaggcttctcttcattacccgacgtacttggtctacattcggctcgttgggtcgagaaac
gatctgcgggccgactatgtgctcaatgtcgactacgcgaaccgcgtgttcacttcgaat
aagggtagctacgggctcaagattgcaaagctagtcgcgcacacgcgagccaagtacttt
ggtattcgtcactataatttcacgccgctcatcgaaaacgcgcggcttcgtgcgctaaag
tatcgcgcgtccaaggacgccgctcgtgagcgacgagaacgtttggacacatcaaaaaat
gagggtcgtgatgtccgggaggctcgtggtgtacgtgagacgcgc---------------
---aatgatcaacgaaacgagacgcgcaaagagacgcgtactgaggcgcgcaacgatgtt
catagtgtgactagcgtgactagagaaaatcgactttcttctgtttcggcatcgttggtt
ggttcggttcaagatggtctgcgggaagcgtcaatggacggatcagaatctcgagacgct
cgaaacgaccggttgccggcgtctgagttaatgcgaaaacgggttcgaacgcagtctgag
caggttagcgtgatcgacgatgatcggtttttgt--
>passed_gp017_SRR11471661
atggagtctgacgaaatcctcttgtctcgagctttgaaacgtgctcgttctggcgcgagt
ggttcagacgatgatgctgatgactccggtcgtcgtgttcactcgtcgctgttggagacc
gtcgagactgtttcgttagacgagttggatgaacatgcgggacctcggcgacggccgttt
ggttcgtcgggggatcgtgcagaggacccaaatgctcactcgtgttgcgagtgcaccggt
tgtggttgttcttgccacgtggatgagggtcaatctgtggatatccgaccgatcgattcg
tacgtctgttatctcttcgattatgacttgttcagtgttccctctaaccgacagcatttc
gaccttctgttggaatatctgcgcgacgagaacatattggaccgttgtgtggtcgtatca
ttggctaccgacacgtatcggtcggcggttgattctcgagccgagcgatccgagatagac
ccgaacgtcttgcgttaccgaccgtcgattatcgaatcgattgaagagacacggtcggac
gtgcgtcggtctttccgtaatctgattgtacaaggcagtgtcgccgactggtttacggtg
aaggcttctcttcattacccgacgtacttggtctacattcggctcgttgggtcgagaaac
gatctgcgggccgactatgtgctcaatgtcgactacgcgaaccgcgtgttcacttcgaat
aagggtagctacgggctcaagattgcaaagctagtcgcgcacacgcgagccaagtacttt
ggtattcgtcactataatttcacgccgctcatcgaaaacgcgcggcttcgtgcgctaaag
tatcgcgcgtccaaggacgccgctcgtgagcgacgagaacgtttggacacatcaaaaaat
gagggtcgtgatgtccgggaggctcgtggtgtacgtgagacgcgc---------------
---aatgatcaacgaaacgagacgcgcaaagagacgcgtactgaggcgcgcaacggtgtt
catagtgtgactagcgtgactagagaaaatcgattttcttctgtttcggcatcgttggtt
ggttcggttcaagatggtctgcgggaagcgtcaatggacggatcagaatctcgagacgct
cgaaacgaccggttgccggcgtctgagttaatgcgaaaacgggttcgaacgcagtctgag
caggttagcgtgatcgacgatgatcggtttttgt--
>passed_gp017_SRR15173571
atggagtctgatgaaatcctcttgtctcgagctttgaaacgtgctcgttctggcgcgtgt
ggctcagacgatgatgctgatgattccggtcgtcgtgttcactcgtcgttgttggaaacc
gtcgagactgtttcgttagacgagttggatgaacatgcgggatctcggcgacggcagttt
ggttcgtcgggggatcgtacagaggatccaaatgttcactcgtgttgcgattgcacgggt
tgtggttgttcttgccacgtggacgagggtcagtctgcggatatccgaccgatcgattcg
tacgtctgttatctcttcgactatgacttgttcagtgttccctctaaccgacagcatttc
gatcttctgttggagtatctgcgcgacgagaacatattggaccgctgtgtggtcgtatcg
ttggccaccgacacgtatcggtcggcggtcgattctcgagccgagcgatccgagattgac
ccgaacgtcttgcgttaccgaccgtcgattatcgaatcgattgaagagacacggtcggac
gtgcgtcggtctttccgtaatctgattgtacaaggcagtgtcgccgactggttcacggtg
aaggcttctcttcattacccgacgtacttggtctacattcggctcgttgggtcgagaaac
gacctgcggaccgactatgtgctcaacgtggactacgctaaccgcgtgttcacttcgaat
aagggtagctacgggctcaagattgcaaagttagtcgcgcacacgcgtgccaagtacttt
ggtattcgtcactataatttcacgccgctcatcgaaaacgcgcggcttcgtgcgctcaag
tatcgcgcgtccaaggacgccgctcgtgagcgacgagaacgtttggatacatcaaagaat
gaggatcgtgatgtccgggagtctcgtgttgtacgtgagacgcgcaatacgcgcaatgat
cgcaatgatcagcgaaacgagacgcgcaaagagacgcgtactgaagcttgcatcgatgtt
catagt---------gtgactagagaaggtcgacttccttctgtttctgcgtcgttggtt
ggttcggttcaagatggtttgtgggaagcgtccaggggcggatcagaatctcgagacgct
cgaagcgaccggttgccggcgtctgatttaatgcgaaaacgggttcgaacgcagtctgag
caggttagcgtgatcgacgacgatcggtttttata-
>passed_gp017_SRR5580859
atggagtctgatgaaatcctcttgtctcgagctttgaaacgtgctcgttctggcgcgtgt
ggctcagacgatgatgctgatgattccggtcgtcgtgttcactcgtcgttgttggaaacc
gtcgagactgtttcgttagacgagttggatgaacatgcgggatctcggcgacggcagttt
ggttcgtcgggggatcgtacagaggatccaaatgttcactcgtgttgcgattgcacgggt
tgtggttgttcttgccacgtggacgagggtcagtctgcggatatccgaccgatcgattcg
tacgtctgttatctcttcgactatgacttgttcagtgttccctctaaccgacagcatttc
gatcttctgttggagtatctgcgcgacgagaacatattggaccgctgtgtggtcgtatcg
ttggccaccgacacgtatcggtcggcggtcgattctcgagccgagcgatccgagattgac
ccgaacgtcttgcgttaccgaccgtcgattatcgaatcgattgaagagacacggtcggac
gtgcgtcggtctttccgtaatctgattgtacaaggcagtgtcgccgactggttcacggtg
aaggcttctcttcattacccgacgtacttggtctacattcggctcgttgggtcgagaaac
gatctgcggaccgactatgtgctcaacgtggactacgctaaccgcgtgttcacttcgaat
aagggtagctacgggctcaagattgcaaagttagtcgcgcacacgcgtgccaagtacttt
ggtattcgtcactataatttcacgccgctcatcgaaaacgcgcggcttcgtgcgctcaag
tatcgcgcgtccaaggacgccgctcgtgagcgacgagaacgtttggatacatcaaagaag
gaggatcgtgatgtccgggagtctcgtgttgtacgtgagacgcgcaatacgcgcaatgat
cgcaatgatcagcgaaacgagacgcgcaaagagacgcgtactgaagcttgtatcgatgtt
catagt---------gtgactagagaaggtcgacttccttctgtttctgcgtcgttggtt
gattcggttcaagatggtttgtgggaagcgtccaggggcggatcagaatctcgagacgct
cgaagcgaccggttgccggcgtctgatttaatgcgaaaacgggttcgaacgcagtctgag
caggttagcgtgatcgacgacgatcggtttttata-
>passed_gp018_check
atggatcagacgtttgcgatccgagttcgcgcgcaaattctcttcccgtccatggcagtc
gttcgatctctctggaaataccaatatgcacgacaaatagccaaactacatcaacctcac
gaacggcggtcacaagacgcgcaacaaggtccattcaaacgacccattctacccattcta
ctgtccagcagataccaccgcgtaaacgcgcacgaaggcctgatcgactttgagtacaag
attacccaatacctcgacaactcaccacagaaccccactgaagaccaacaacccaacaat
cgaaccaacgcaccactgaccaacattggcaccaccaaaaacgacaaccgcactggtatt
tccgttgttgaaaaagatgtt------------caaaccggtcaccac---ctgcaaata
tacggtaaaccagtcaaaacccggttcgaagacattgcgtttcgagtggtcgacaatctc
gagaaacacgttcaacagcgcgatcaagaggaacgatcccgtctcgtgttcatcgacagc
atattaaacaacgcgtcccgccaaatcgatatcaacaaaaatgcagtcgtccaaacgtta
ttgttctggcaagaaccaaattggtggcgcgaacagatgcacgaaatgaaacaccaacag
tggtggacaaaccgcaccacactgtccgatactcaaatcgtgcgacgccaggactttcgc
cgtttatgccgcctactgaaccatctggtccgcgacttgatatgcaccaacggggcttct
acacccacagaggcggtgcgactgcttctcaacatgccgagtcagcattgtaaaatgctc
aacaagctgtacgtcgaaccgccgatggccagcctttgggcggcctacctcagcacgacg
tttatgcaccataaacagcaacacggattgaacacgaagcacgccgccgccgcagcggga
caaacgaccaacaacgcgacatcaggctcgccgatcaactccatgcgcagcgaacacagc
ttcgacaccaaaatttgcctcgacatgtgttctagctgcgacaaaaaagagatctttgag
atcatggtatcgctctcaaaaaaacgacatgaccccaccccatgcgaatgcaactattgt
tcgacattgcgcaacattgctaatgcgtggcaatactacgattgtgggaccaacgtatgg
ctacgcctcgagttcaaccgacgattttatgtcaaggtgtcgagtcttctcgccgagtgc
atcacaaacgaagaggaagacgagaaacgagccgaggaaacgaaagaactcgatgca---
---------tcgtctcgacgaccagatgaccagtccgtcgaaccacctgcgacggaccaa
tcggacgaacaatccaaaccacaacccataagaaaacccataaca---------------
---------aaacccataacaaaacccataacagaacccataacagaacccataacacaa
cccataaaacaacccatggaacaaccaaacgcccccgcggactctgagcgtacaaaaatt
atttatctgagctacaagaacgaatttacggaccgcgtaaaattcatgaccaactttgtc
aactattacgctttttacgagaacagcgaacgaccagtctcgcgcgacgactgccacggt
gcgttacgcgaaaaaatatccatcatattcgtcttcgctttggtcaactgggaactgatc
gaacgcgcacgggacaacaacgcagcgttcaacagcatctcgttaaatcaacaaagtatt
ttcaagagcttggacaacacgctgtatgcaatctttagtgagaactcaatcaaccgcatg
tcgaaagaaaaacaccagaaactgttgagcgtcaacgcaccatacgtcaatcgaggattc
ggctcgttacccaattgcggcatcaatgcgttcaccacgactctgcgcgacgtgtaa
>passed_gp018_NC_027925.1
atggatcagacgtttgcgatccgagttcgcgcgcaaattctcttcccgtccatggcagtc
gttcgatctctctggaaataccaatatgcacgacaaatagccaaactacatcaacctcac
gaacggcggtcacaagacgcgcaacaaggtccattcaaacgacccattctacccattcta
ctgtccagcagataccaccgcgtaaacgcgcacgaaggcctgatcgactttgagtacaag
attacccaatacctcgacaactcaccacagaaccccactgaagaccaacaacccaacaat
cgaaccaacgcaccactgaccaacattggcaccaccaaaaacgacaaccgcactggtatt
tccgttgttgaaaaagatgttnnnnnnnnnnnncaaaccggtcaccaccnnntgcaaata
tacggtaaaccagtcaaaacccggttcgaagacattgcgtttcgagtggtcgacaatctc
gagaaacacgttcaacagcgcgatcaagaggaacgatcccgtctcgtgttcatcgacagc
atattaaacaacgcgtcccgccaaatcgatatcaacaaaaatgcagtcgtccaaacgtta
ttgttctggcaagaaccaaattggtggcgcgaacagatgcacgaaatgaaacaccaacag
tggtggacaaaccgcaccacactgtccgatactcaaatcgtgcgacgccaggactttcgc
cgtttatgccgcctactgaaccatctggtccgcgacttgatatgcaccaacggggcttct
acacccacagaggcggtgcgactgcttctcaacatgccgagtcagcattgtaaaatgctc
aacaagctgtacgtcgaaccgccgatggccagcctttgggcggcctacctcagcacgacg
tttatgcaccataaacagcaacacggattgaacacgaagcacgccgccgccgcagcggga
caaacgaccaacaacgcgacatcaggctcgccgatcaactccatgcgcagcgaacacagc
ttcgacaccaaaatttgcctcgacatgtgttctagctgcgacaaaaaagagatctttgag
atcatggtatcgctctcaaaaaaacgacatgaccccaccccatgcgaatgcaactattgt
tcgacattgcgcaacattgctaatgcgtggcaatactacgattgtgggaccaacgtatgg
ctacgcctcgagttcaaccgacgattttatgtcaaggtgtcgagtcttctcgccgagtgc
atcacaaacgaagaggaagacgagaaacgagccgaggaaacgaaagaactcgatgcatcn
nnnnnnnnnnngtctcgacgaccagatgaccagtccgtcgaaccacctgcgacggaccaa
tcggacgaacaatccaaaccacaacccataagaaaacccataacaannnnnnnnnnnnnn
nnnnnnnnnnaacccataacaaaacccataacagaacccataacagaacccataacacaa
cccataaaacaacccatggaacaaccaaacgcccccgcggactctgagcgtacaaaaatt
atttatctgagctacaagaacgaatttacggaccgcgtaaaattcatgaccaactttgtc
aactattacgctttttacgagaacagcgaacgaccagtctcgcgcgacgactgccacggt
gcgttacgcgaaaaaatatccatcatattcgtcttcgctttggtcaactgggaactgatc
gaacgcgcacgggacaacaacgcagcgttcaacagcatctcgttaaatcaacaaagtatt
ttcaagagcttggacaacacgctgtatgcaatctttagtgagaactcaatcaaccgcatg
tcgaaagaaaaacaccagaaactgttgagcgtcaacgcaccatacgtcaatcgaggattc
ggctcgttacccaattgcggcatcaatgcgttcaccacgactctgcgcgacgtgtaa
>passed_gp018_OK392616.1
atggatcagacgtttgcgatccgagttcgcgcgcaaattctcttcccgtccatggcagtc
gttcgatctctctggaaataccaatatgcacgacaaatagccaaactacatcaacctcac
gaacggcggtcacaagacgcgcaacaaggtccattcaaacgacccattctacccattcta
ctgtccagcagataccaccgcgtaaacgcgcacgaaggcctgatcgactttgagtacaag
attacccaatacctcgacaactcaccacagaaccccactgaagaccaacaacccaacaat
cgaaccaacgcaccactgaccaacattggcaccaccaaaaacgacaaccgcactggtatt
tccgttgttgaaaaagatgttnnnnnnnnnnnncaaactggtcaccaccnnntgcaaata
tacggtaaaccagtcaaaacccggttcgaagacattgcgtttcgagtggtcgacaatctc
gagaaacacgttcaacagcgcgatcaagaggaacgatcccgtctcgtgttcatcgacagc
atattaaacaacgcgtcccgccaaatcgatatcaacaaaaatgcagtcgtccaaacgtta
ttgttctggcaagaaccaaattggtggcgcgaacagatgcacgaaatgaaacaccaacag
tggtggacaaaccgcaccacactgtccgatactcaaatcgtgcgacgccaggactttcgc
cgtttatgccgcctactgaaccatctggtccgcgacttgatatgcaccaacggggcttct
acacccacagaggcggtgcgactgcttctcaacatgccgagtcagcattgtaaaatgctc
aacaagctgtacgtcgaaccgccgatggccagcctttgggcggcctacctcagcacgacg
tttatgcaccataaacagcaacacggattgaacacgaagcacgccgccgccgcagcggga
caaacgaccaacaacgcgacatcaggctcgccgatcaactccatgcgcagcgaacacagc
ttcgacaccaaaatttgcctcgacatgtgttctagctgcgacaaaaaagagatctttgag
atcatggtatcgctctcaaaaacacgacatgaccccaccccatgcgaatgcaactattgt
tcgacattgcgcaacattgctaacgcgtggcaatattacgattgtgggaccaacgtatgg
ctacgcctcgagttcaaccgacgattttatgtcaaggtgtcgagtcttctcgccgagtgc
atcacaaacgaagaggaagacgagaaacgagccgaggaaacgaaagaactcgatgcatcn
nnnnnnnnnnnatctcgacgaccaggtgaccagtcagtcgaaccacctgctnnngaccaa
tcagacgaacaacccataccacaccccataagaaaacccataacaannnnnnnnnnnnnn
nnnnnnnnnnaacccataacanaacccanaacagaacccataacaaaacccataacaaca
cccataaaacagcccagagaacaaccaaacaccccagcgaactccgagcgtacaaaaatt
atctatctgagctacaagaacgaatttacggaccgcgtaaaattcatgaccaactttgtc
aactattacgctttttacgagaacagcgaacgaccagtctcgcgcgacgactgccacggt
gcgttacgcgaaaaaatatccatcatattcgtcttcgctttggtcaactgggaactgatc
gaacgcgcacgggacaacaacgccgcgttcaacagcatctcgttaaatcaacaaagtatt
ttcaagagcttggacaacacactgtatgcgatcttcagtgagaactcaatcaaccgcatg
tcgaaagaaaaacaccagaaactgttgagcgtcaatgcaccatatgtcaatcgaggattc
ggctcgttacccaattgcggcatcaatgcattcaccacgactctgcgcgacgcgtaa
>passed_gp018_SRR11471417
atggatcagacgtttgcgatccgagttcgcgcacaaattcttttcccgtccatggcagtc
gttcgatctctctggaaataccaatatgcacgacaaatagccaaactacatcaacctcac
gaccgtcggtcaccagatgcgcaacaaggcctaatcaatcaacccgttctacccattcta
ctgtccagcagataccaccgcgtgaacgcgcacgaaggtctgatcgactttgagtacaag
attaaccaacacctcaacaactcaccactgaaccccactcaagaccaacaacccaacact
cgaacaaacgcaccactgactaccactgacaccannnaaaacgacaaccacaccggtatt
ttcgttgttgaaaaagacgttnnnnnnnnnnnncaaaccggtcaccatcnnntccacaca
tacggtaaaccggtcaaaacccggttcgaagacattgcgtttcgagtcgtcgacaatctc
gagaaacacgttcaacagcgcgatcaagaggagcggtcccgtctcgtgttcatcgacagc
atattaaacaacgcatcccgccaaatcgatatcaacaaaaatgccgttgtccaaacgtta
gtgttctggcaagaaccaaattggtggcgcaaacagatgcacgaaatgaaacaccaacaa
tggtggacaaaccgaattacactgaccgacactcaaatcgtgcgacgtcaggactttcgc
cgtttatgccgcttactgaaccatctggtccgcgacttgatatgtaccaacggggcaact
acacccacggaagcggtgcgactgcttctcaacatgccgagtcagcattgtaaaatgctc
aacaagctgtacgtcgaaccgccgatggccagcctttgggcggcctacctcagcacaacg
tttatgcaccataaacagcagcacggattgaacacgaagcacgccgccgccgcagcggga
caaacgaccaccaacgcgacatcaggctcaccgatcaactccatgcgcagcgaacacagc
tttgacaccaaaatttgcctcgacatgtgttctagctgcgacaaaaaagagatctttgag
atcatggtatcgctctccaaaaaacgacatgatcccaccccatgcgaatgcaactattgt
tcgaccttacgcaacattgctaatgcgtggcaatactacgattgtgggaccaacgtatgg
ctacgcctagagttcaaccgacgattttatgtcaaggtgtcgagtcttctcgccgagtgc
atcacaaacgaagaggaagacgaaaaacgaaccgaggaaacgaaagaactcgatgcatca
tctcatgcatcatctcgacgaccaggtgaccagtcagtcgaaccacctgccnnngaacaa
tccgacgaacaacccataccacaacccatgaaacaacccatgaaacnnnnnnnnnnnnca
cccatggaacaacccatgaaaccacccacggaacaacccatgaaaccacccatggaacaa
cccatcaaacaacccacggaccaaacaaacgtctccgcggactccgagcgtacaaaaatt
atttatctgagctacaagaacgaatttacggaccgcgtaaaattcatgaccaactttgtc
aactactacgctttttacgagaacagcgaacgaccagtctcgcgcgacgactgccacggt
gcgttacgcgaaaaaatatccatcatattcgtcttcgccttggtcaactgggaactgatc
gaacgcgcacgggacaacaacgcagcgttcaacagcatctcgttaaatcaacaaagtatt
ttcaagagcttggacaacacgctgtatgcaatctttagcgagaactcaatcaaccgcatg
tcgaaagaaaaacaccagaaactgttgagcgtcaacgcaccatacgtcaatcgaggattc
ggctcgttacccaattgcggcatcaatgcattcaccacgactctacgcgacgtgtaa
>passed_gp018_SRR11471661
atggatcagacgtttgcgatccgagttcgcgcacaaattcttttcccgtccatggcagtc
gttcgatctctctggaaataccaatatgcacgacaaatagccaaactacatcaacctcac
gaccgtcggtcaccagatgcgcaacaaggcctaatcaatcaacccgttctacccattcta
ctgtccagcagataccaccgcgtgaacgcgcacgaaggtctgatcgactttgagtacaag
attaaccaacacctcaacaactcaccactgaaccccactcaagaccaacaacccaacact
cgaacaaacgcaccactgactaccactgacaccannnaaaacgacaaccacaccggtatt
ttcgttgttgaaaaagacgttnnnnnnnnnnnncaaaccggtcaccatcnnntccacaca
tacggtaaaccggtcaaaacccggttcgaagacattgcgtttcgagtcgtcgacaatctc
gagaaacacgttcaacagcgcgatcaagaggagcggtcccgtctcgtattcatcgacagc
atattaaacaacgcatcccgccaaatcgatatcaacaaaaatgccgttgtccaaacgtta
gtgttctggcaagaaccaaattggtggcgcaaacagatgcacgaaatgaaacaccaacaa
tggtggacaaaccgaattacactgaccgacactcaaatcgtgcgacgtcaggactttcgc
cgtttatgccgcttactgaaccatctggtccgcgacttgatatgtaccaacggggcaact
acacccacggaagcggtgcgactgcttctcaacatgccgagtcagcattgtaaaatgctc
aacaagctgtacgtcgaaccgccgatggccagcctttgggcggcctacctcagcacaacg
tttatgcaccataaacagcagcacggattgaacacgaagcacgccgccgccgcagcggga
caaacgaccaccaacgcgacatcaggctcaccgatcaactccatgcgcagcgaacacagc
tttgataccaaaatttgcctcgacatgtgttctagctgcgacaaaaaagagatctttgag
atcatggtatcgctctccaaaaaacgacatgatcccaccccatgcgaatgcaactattgt
tcaaccttacgcaacattgctaatgcgtggcaatactacgattgtgggaccaacgtatgg
ctacgcctagagttcaaccgacgattttatgtcaaggtgtcgagtcttctcgccgagtgc
atcacaaacgaagaggaagacgaaaaacgaaccgaggaaacgaaagaactcgatgcatca
tctcatgcatcatctcgacgaccaggtgaccagtcagtcgaaccacctgccnnngaacaa
tccgacgaacaacccataccacaacccatgaaacaacccatgaaacaacccatgaaacca
cccatggaacaacccatgaaaccacccacggaacaacccatgaaaccacccatggaacaa
cccatcaaacaacccacggaccaaacaaacgtctccgcggactccgagcgtacaaaaatt
atttatctgagctacaagaacgaatttacggaccgcgtaaaattcatgaccaactttgtc
aactactacgctttttacgagaacagcgaacgaccagtctcgcgcgacgactgccacggt
gcgttacgcgaaaaaatatccatcatattcgtcttcgccttggtcaactgggaactgatc
gaacgcgcacgggacaacaacgcagcgttcaacagcatctcgttaaatcaacaaagtatt
ttcaagagcttggacaacacgctgtatgcaatctttagcgagaactcaatcaaccgcatg
tcgaaagaaaaacaccagaaactgttgagcgtcaacgcaccatacgtcaatcgaggattc
ggctcgttacccaattgcggcatcaatgcattcaccacgactctgcgcgacgtgtaa
>passed_gp018_SRR15173571
atggatcagacgtttgcgatccgagttcgcgcacaaattcttttcccgtccatggtagtc
gttcgatctctctggaaataccaatatgcccgtcaaatagccaaactacatcaacctcaa
gaacggcggtcacaagacgcgcaacaaggcctacccgatcaacccattctacccgttcta
ctgtccagcagataccaccgcgtaaacgcgcacgaaggtctgatcgactttgagtacaag
attaaccaatacctcgacaactcaacaccgaacccgactgaagatcaacaacccaacaat
cgaaccaacgcaccactgactaccactagccccannnaaaacgacaaccgcaccggtatt
tccgttgttgaaaaagatgttgaaaaagatgttcaaaccggtcaccaccaactccacaca
tacggtaaaccagtcaaaacccggttcgaagacattgcgtttcgagtcgtcgacaatctc
gagaaacacgttcaacagcgcgatcaagaggaacggtcccgtctcgtgttcatcgacagc
atattaaacaacgcatcccgccaaatcgatatcaacaaaaatgcagtcgtccaaacgtta
gtgttctggcaagaaccaaattggtggcgcgaacagatgcgcgaaatgaaacaccaacaa
tggtggacaaaccgaaccacactggccgatactcaaatcgtgcgacgtcaggactttcgc
cgtttatgccgcctactgaaccatctggtccgcgacttgatatgtaccaacggggctact
acacccacagaagcggtgcgactgcttctcaacatgccgagtcagcattgtaaaatgctc
aacaaactgtacgtcgaaccgccgatggccagcctttgggcggcctacctcagcacaaca
tttatgcaccataaacagcaacacggattgaacacgaagcacgccgccgccgcagcggga
caaacgaccaacaacgcgacatcaggctcgccgatcaactccatgcgcagcgaacacagc
ttcgacaccaaaatttgcctcgacatgtgttctagctgcgacaaaaaagagatctttgag
atcatggtatcgctctcaaaaaaacgacatgatcccaccccatgcgaatgcaactattgt
tcgacattgcgcaacattgctaatgcgtggcaatactacgattgtgggaccaacgtatgg
ctacgcctcgagttcaaccgacgattttatgtcaaggtgtcgagtcttctcgccgagtgc
atcacaaacgaagaggaagacgagaaacgagccgaggaaacgaaagaactcgatgcatcn
nnnnnnnnnnngtctcgacaaccaggtgaccagtccgtcgaaccacctgcgacagaccaa
tcggacgaacaatccaaaccacaacccataagaaaacccataacaannnnnnnnnnnnnn
nnnnnnnnnnaacccataacaaaacccataacaaaacccataacagaacccataacacaa
cccataaaacaaccaatggaacaaccaaacacccccgcggactcagagcgtacaaaaatt
atttatctgagctacaagaacgaatttacggaccgcgtaaaattcatgaccaactttgtc
aactattacgctttttacgagaacagcgaacgaccagtctcgcgcgacgactgccacggt
gcgttacgcgaaaaaatatccatcatattcgtcttcgctttggtcaactgggaactgatc
gaacgcgcacgggacaacaacgcagcgttcaacagcatctcgttaaatcaacaaagtatt
ttcaagagcttggacaacacgctgtatgcaatctttagtgagaactcaatcaaccgcatg
tcgaaagaaaaacaccagaaactgttgagcgtcaacgcaccatacgtcaatcgaggattc
ggctcgttacccaattgcggcatcaatgcattcaccacgactctgcgcgacgtgtaa
>passed_gp018_SRR5580859
atggatcagacgtttgcgatccgagttcgcgcacaaattcttttcccgtccatggtagtc
gttcgatctctctggaaataccaatatgcccgacaaatagccaaactacatcaacctcaa
gaacggcggtcacaagacgcgcaacaaggcctactcgatcaacccattctacccgttcta
ctgtccagcagataccaccgcgtaaacgcgcacgaaggtctgatcgactttgagtacaag
attaaccaatacctcgacaactcaacaccgaacccgactgaagatcaacaacccaacaat
cgaaccaacgcaccactgactaccactagccccannnaaaacgacaaccgcaccggtatt
tccgttgttgaaaaagatgttgaaaaagatgttcaaaccggtcaccaccaactccacaca
tacggtaaaccagtcaaaacccggttcgaagacattgcgtttcgagtcgtcgacaatctc
gagaaacacgttcaacagcgcgatcaagaggaacggtcccgtctcgtgttcatcgacagc
atattaaacaacgcatcccgccaaatcgatatcaacaaaaatgcagtcgtccaaacgtta
gtgttctggcaagaaccaaattggtggcgcgaacagatgcacgaaatgaaacaccaacaa
tggtggacaaaccgaaccacactggccgatactcaaatcgtgcgacgtcaggactttcgc
cgtttatgccgcctactgaaccatctggtccgcgacttgatatgtaccaacggggctact
acacccacagaagcggtgcgactgcttctcaacatgccgagtcagcattgtaaaatgctc
aacaagctgtacgtcgaaccgccgatggccagcctttgggcggcctacctcagcacaaca
tttatgcaccataaacagcaacacggattgaacacgaagcacgccgccgccgcagcggga
caaacgaccaacaacgcgacatcaggctcgccgatcaactccatgcgcagcgaacacagc
ttcgacaccaaaatttgcctcgacatgtgttctagctgcgacaaaaaagagatctttgag
atcatggtatcgctctcaaaaaaacgacatgaccccaccccatgcgaatgcaactattgt
tcgacattgcgcaacattgctaatgcgtggcaatactacgattgtgggaccaacgtatgg
ctacgcctcgagttcaaccgacgattttatgtcaaggtgtcgagtcttctcgccgagtgc
atcacaaacgaagaggaagacgagaaacgagccgaggaaacgaaagaactcgatgcatcn
nnnnnnnnnnngtctcgacgaccagatgaccagtccgtcgaaccacctgcgacggaccaa
tcggacgaacaatccaaaccacaacccataagaaaacccataacaannnnnnnnnnnnnn
nnnnnnnnnnaacccataacaaaacccataacagaacccataacagaacccataannnnn
nnnnnnnaacaaccaatggaacaaccaaacacccccgcggactcagagcgtacaaaaatt
atttatctgagctacaagaacgaatttacggaccgcgtaaaattcatgaccaactttgtc
aactattacgctttttacgagaacagcgaacgaccagtctcgcgcgacgactgccacggt
gcgttacgcgaaaaaatatccatcatattcgtcttcgctttggtcaactgggaactgatc
gaacgcgcacgggacaacaacgcagcgttcaacagcatctcgttaaatcaacaaagtatt
ttcaagagcttggacaacacgctgtatgcaatctttagtgagaactcaatcaaccgcatg
tcgaaagaaaaacaccagaaactgttgagcgtcaacgcaccatacgtcaatcgaggattc
ggctcgttacccaattgcggcatcaatgcgttcaccacgactctgcgcgacgtgtaa
>passed_gp019_check
atgaacaacaaaccaccggaacatgtacgaagagtacactactccgaaccagatcgacca
gagcacatcgagcctaccgagcctaccgagcctacc------------------------
------------------------------------------------------------
------------------------------------------------------gaacac
aacgagcagaacaaccaaggtaacaccaccaat---atcacaatccaaccaaaacggtca
aaaacagatcgtccggatagaccacaatccgaccatcaacaccaacccggtccactacat
cgaccgcataattacgagaacgttgacgctcgacccaacgagcatcgaaacaaccttcga
agtcagtccaacggaagaagtgttgcatctgattcgactaaacaactgtcaaaccgaggc
aaccagacacgaattgaacggcgaacccgtggtaacacacttgtgcacgcgtatggacgt
agaaaaatcgtatcaaacggtatgtctagtccaagaaaccaacccaatatcctactgctc
cgaagtatgcgagacgacgaccgaactgaacaagatcaacgacgagatacgtccgcgatt
cgattcaacagtgaaagcgagacaaacgactgtcaaatgttcgatcgagccgtccgagcc
gaccgaatctaccaaacctacccactacacgatgactaccgacgccaagtcaaatccaac
acgaaaccaactagaacgaacggaacgaacgaggagtcaaccgacgacgagaccagcgaa
accgaagaccttcttggatcgtccgacgccgaaacgcctcgcggggggaagagaaaacga
cgaacgagacgtactccgctcaaacgaaaacgagtcaaagcaaccaaccacgccaacgca
acatcagacaaaaactacaccacaaaaaccgatggggaaaacaaatacgaaggcgaatac
gacgacgaatacgacgatggatacgacgacggatacgacgatggatacgacgatgagtac
gacggtggatacgacgatcggtggaacgacaatgtatcgaccagcaaccatagcgacagc
atccgcggttactactactaccacgacgaccaaagtgagcccagtaccgacaatgacatc
accaacgatgaatacgatgaatac---------gataaatacgacgagtacgatgaatac
aatgacgacaaaaactccacaggcgacaagcgtgccagcactcacaaaaaccaagatcaa
atccacaaccccagcaaccaagacgggaaaaacgaacgctcgcaaaacgaaagcaccgat
cttgatcaagaaacc------gcgaacggtcgacacaaacacgaccaacacgcacaacaa
caaaccccaaaagacagtgacttgggcgattccggaaacgacgaggggaccaacgaggga
accgactaccatcaccaaacctcgtatacgtccgacaactcacaagaatcaaacgcatca
aacgcatcaaacgaatccaactcgtcaaacgcctcacacgaatccgacatcgcccgcgcg
tctcgatcgcgtcgagccgacgcgcgaaaacctgcacgcggtatccgtggccgtggtcac
tcaactgtctgcactcatcgatgtggtcgactcgtcgataaagataccaccaattcgatc
caagatgcaaccggagtcgatgcacgacccagggcagatcgtcagcattctggtgagagc
agcacaaacgggtcaacgtgttcaggaactgcggaacccacagaatgccattatcgattc
tctcggtcacgtttacgagactcgagcccacgttcacaccactcatcgccgagcccgatt
ttcgaccatctacgaagagatcgaagccgaagcgcgagaagaagccgagatcgaggagat
accgcggaaccacgaagcaatcatcacggatgtcaccgatgttgtcgaaacggccatggc
gactgcgcaaac---------cgaagttgtatcgctcaacaagaccggaacgcccggaat
tttgagccaaacggaccaagaaattcaccaaaagattcacgcgactcgcacgactcgcac
gaatcaaacgagaactacgagccagtcgtatcgagagcaccacgagaacgaggacaatta
tccatgttacgtttcgttcgaccatctttccgacgtacaaattcccaatcacccggccct
catccctcccgagcccgctactcatcagatcactcctcagatcaaccgtactcaccctca
aacccaactacaacaccaccaacaacaccaactccaaacacagaaccaactccagttacc
gactacgaacccgcttcaccgcaatcccctcaaccaggaccctctggatggaaaccggga
caaccaatacccatgtctccaataccaagatcgtccaaatggcataccgcgaaccgaccg
caacgaatggcaagaacagccccacgagtcgtctcaccactcgcatctgctcacaacgat
gcccagtgggcc------------------------------------------------
------------------------------------------------------------
------------------------------------------------------------
---------gaatggtaccgccgattccgctctcgctcccgttctcaatcccgctctaga
tcc------------cgctctagatcccgctctagatccaactctcaatccccacaaccg
ggaccatcgggttggaccgccgccgcttcccgcgcgaac---------------------
------------------------------------------------------------
------------------------------------------------------------
------------------------------------cgatcgaactccaactcgtcgctc
gatcgaaacactcgagatgagctgctcgactacgcagaccgtgacgctgagacgaaccat
acaaacaacccaaacatcaacacgaatgatgggggaggaccacagaccgagctggcaaaa
acacattgtgtcaccgaaccgactgtggatcagggttcagaccgcaactgctcaacgacg
cgtacactggggacaactgtcaccgcggcgccacgcgcatcgcttggcgacggtgataga
gatatcggaaacgaccaacgtgtctgcacgaaaacacaccgtggtgctgctggggaaaaa
ctggaacccactgagccagctgaacccaccgaacccgacgaacccaccgaacccactgaa
cccgctgaacccgctgaacccgctgaacccgatgaacccgctgcgttaaaagaaacacaa
ttatcgcaaacattaccgacctcgcaaacatcgcaagacacgcaagcttcgaaaacccta
atatcatcaaaggaaacaccaaaacacttagcagtgcaaggtgcgatcctcggaacgatc
actcgcggtaacataaccggcgagataacgggggaaatttctggcgagatagagagcggt
ccgatcaagaagctcaaaagagaaatccaattgtatggacgctcgtcatctctaccagtc
gaggaaacacgagtggcaaaacgagac---cccagtccgaccaacgccggcaccgagacc
aaa---------------------------------------------------------
------------------------------------------------------------
------------------------------------------------------------
------------------------------------------------------------
------------------------------------------------------------
------------------------------------------------------------
------------------------------------------------------------
------------------------------------------------------------
------------------------------------------ttgagtcgtaagcgctgc
gtgtcgaacaagaaccgcgaatttggattcgatttcggtatcgacggttggaaagcgctg
ctccagggaaaaatcaagatgaactggacgttccgccgcacatccagccga---------
------------------------------------------------------------
------------------------------------------------------------
------------------------------------------------atcgaagagact
aatgaaataagcggtaaaacagacgaaatcttgcagtcgatactagcc------------
------------------------------------------------------------
------------------------------------------------------------
---------------------------------------------atgcaagcagcccaa
aaacaacaagccatagaagaacgcgacgacgggatcgtaatcgaaccactcgacgaaaac
tga
>passed_gp019_NC_027925.1
atgaacaacaaaccaccggaacatgtacgaagagtacactactccgaaccagatcgacca
gagcacatcgannnnnnnnnnnnnnnnnngcctaccgannnnnnnnnnnnnnnnnnnnnn
nnnnnnnnnnnnnnnnnnnnnnnnnnnnnnnnnnnnnnnnnnnnnnnnnnnnnnnnnnnn
nnnnnnnnnnnnnnnnnnnnnnnnnnnnnnnnnnnnnngcctaccgagcctaccgaacac
aacgagcagaacaaccaaggtaacaccaccaatannntcacaatccaaccaaaacggtca
aaaacagatcgtccggatagaccacaatccgaccatcaacaccaacccggtccactacat
cgaccgcataattacgagaacgttgacgctcgacccaacgagcatcgaaacaaccttcga
agtcagtccaacggaagaagtgttgcatctgattcgactaaacaactgtcaaaccgaggc
aaccagacacgaattgaacggcgaacccgtggtaacacacttgtgcacgcgtatggacgt
agaaaaatcgtatcaaacggtatgtctagtccaagaaaccaacccaatatcctactgctc
cgaagtatgcgagacgacgaccgaactgaacaagatcaacgacgagatacgtccgcgatt
cgattcaacagtgaaagcgagacaaacgactgtcaaatgttcgatcgagccgtccgagcc
gaccgaatctaccaaacctacccactacacgatgactaccgacgccaagtcaaatccaac
acgaaaccaactagaacgaacggaacgaacgaggagtcaaccgacgacgagaccagcgaa
accgaagaccttcttggatcgtccgacgccgaaacgcctcgcggggggaagagaaaacga
cgaacgagacgtactccgctcaaacgaaaacgagtcaaagcaaccaaccacgccaacgca
acatcagacaaaaactacaccacaaaaaccgatggggaaaacaaatacgaaggcgaatac
gacgacgaatacgacgatggatacgacgacggatacgacgatggatacgacgatgagtac
gacggtggatacgacgatcggtggaacgacaatgtatcgaccagcaaccatagcgacagc
atccgcggttactactactaccacgacgaccaaagtgagcccagtaccgacaatgacatc
accaacgatgaatacgatgaatacnnnnnnnnngataaatacgacgagtacgatgaatac
aatgacgacaaaaactccacaggcgacaagcgtgccagcactcacaaaaaccaagatcaa
atccacaaccccagcaaccaagacgggaaaaacgaacgctcgcaaaacgaaagcaccgat
cttgatcaagaaaccgnnnnnncgaacggtcgacacaaacacgaccaacacgcacaacaa
caaaccccaaaagacagtgacttgggcgattccggaaacgacgaggggaccaacgaggga
accgactaccatcaccaaacctcgtatacgtccgacaactcacaagaatcaaacgcatca
aacgcatcaaacgaatccaactcgtcaaacgcctcacacgaatccgacatcgcccgcgcg
tctcgatcgcgtcgagccgacgcgcgaaaacctgcacgcggtatccgtggccgtggtcac
tcaactgtctgcactcatcgatgtggtcgactcgtcgataaagataccaccaattcgatc
caagatgcaaccggagtcgatgcacgacccagggcagatcgtcagcattctggtgagagc
agcacaaacgggtcaacgtgttcaggaactgcggaacccacagaatgccattatcgattc
tctcggtcacgtttacgagactcgagcccacgttcacaccactcatcgccgagcccgatt
ttcgaccatctacgaagagatcgaagccgaagcgcgagaagaagccgagatcgaggagat
accgcggaaccacgaagcaatcatcacggatgtcaccgatgttgtcgaaacggccatggc
gactgcgcannnnnnnnnaaccgaagttgtatcgctcaacaagaccggaacgcccggaat
tttgagccaaacggaccaagaaattcaccaaaagattcacgcgactcgcacgactcgcac
gaatcaaacgagaactacgagccagtcgtatcgagagcaccacgagaacgaggacaatta
tccatgttacgtttcgttcgaccatctttccgacgtacaaattcccaatcacccggccct
catccctcccgagcccgctactcatcagatcactcctcagatcaaccgtactcaccctca
aacccaactacaacaccaccaacaacaccaactccaaacacagaaccaactccagttacc
gactacgaacccgcttcaccgcaatcccctcaaccaggaccctctggatggaaaccggga
caaccaatacccatgtctccaataccaagatcgtccaaatggcataccgcgaaccgaccg
caacgaatggcaagaacagccccacgagtcgtctcaccactcgcatctgctcacaacgat
gcccagtgggccgnnnnnnnnnnnnnnnnnnnnnnnnnnnnnnnnnnnnnnnnnnnnnnn
nnnnnnnnnnnnnnnnnnnnnnnnnnnnnnnnnnnnnnnnnnnnnnnnnnnnnnnnnnnn
nnnnnnnnnnnnnnnnnnnnnnnnnnnnnnnnnnnnnnnnnnnnnnnnnnnnnnnnnnnn
nnnnnnnnnnaatggtaccgccgattccgctctcgctcccgttctcaatcccgctctaga
tcccnnnnnnnnnnnngctctagatcccgctctagatccaactctcaatccccacaaccg
ggaccatcgggttggaccgccgccgcttcccgcgcgannnnnnnnnnnnnnnnnnnnnnn
nnnnnnnnnnnnnnnnnnnnnnnnnnnnnnnnnnnnnnnnnnnnnnnnnnnnnnnnnnnn
nnnnnnnnnnnnnnnnnnnnnnnnnnnnnnnnnnnnnnnnnnnnnnnnnnnnnnnnnnnn
nnnnnnnnnnnnnnnnnnnnnnnnnnnnnnnnnnaccgatcgaactccaactcgtcgctc
gatcgaaacactcgagatgagctgctcgactacgcagaccgtgacgctgagacgaaccat
acaaacaacccaaacatcaacacgaatgatgggggaggaccacagaccgagctggcaaaa
acacattgtgtcaccgaaccgactgtggatcagggttcagaccgcaactgctcaacgacg
cgtacactggggacaactgtcaccgcggcgccacgcgcatcgcttggcgacggtgataga
gatatcggaaacgaccaacgtgtctgcacgaaaacacaccgtggtgctgctggggaaaaa
ctggaacccactgagccagctgaacccaccgaacccgacgaacccaccgaacccactgaa
cccgctgaacccgctgaacccgctgaacccgatgaacccgctgcgttaaaagaaacacaa
ttatcgcaaacattaccgacctcgcaaacatcgcaagacacgcaagcttcgaaaacccta
atatcatcaaaggaaacaccaaaacacttagcagtgcaaggtgcgatcctcggaacgatc
actcgcggtaacataaccggcgagataacgggggaaatttctggcgagatagagagcggt
ccgatcaagaagctcaaaagagaaatccaattgtatggacgctcgtcatctctaccagtc
gaggaaacacgagtggcaaaacgagacnnncccagtccgaccaacgccggcaccgagacc
aaatnnnnnnnnnnnnnnnnnnnnnnnnnnnnnnnnnnnnnnnnnnnnnnnnnnnnnnnn
nnnnnnnnnnnnnnnnnnnnnnnnnnnnnnnnnnnnnnnnnnnnnnnnnnnnnnnnnnnn
nnnnnnnnnnnnnnnnnnnnnnnnnnnnnnnnnnnnnnnnnnnnnnnnnnnnnnnnnnnn
nnnnnnnnnnnnnnnnnnnnnnnnnnnnnnnnnnnnnnnnnnnnnnnnnnnnnnnnnnnn
nnnnnnnnnnnnnnnnnnnnnnnnnnnnnnnnnnnnnnnnnnnnnnnnnnnnnnnnnnnn
nnnnnnnnnnnnnnnnnnnnnnnnnnnnnnnnnnnnnnnnnnnnnnnnnnnnnnnnnnnn
nnnnnnnnnnnnnnnnnnnnnnnnnnnnnnnnnnnnnnnnnnnnnnnnnnnnnnnnnnnn
nnnnnnnnnnnnnnnnnnnnnnnnnnnnnnnnnnnnnnnnnnnnnnnnnnnnnnnnnnnn
nnnnnnnnnnnnnnnnnnnnnnnnnnnnnnnnnnnnnnnnnnntgagtcgtaagcgctgc
gtgtcgaacaagaaccgcgaatttggattcgatttcggtatcgacggttggaaagcgctg
ctccagggaaaaatcaagatgaactggacgttccgccgcacatccagccgnnnnnnnnnn
nnnnnnnnnnnnnnnnnnnnnnnnnnnnnnnnnnnnnnnnnnnnnnnnnnnnnnnnnnnn
nnnnnnnnnnnnnnnnnnnnnnnnnnnnnnnnnnnnnnnnnnnnnnnnnnnnnnnnnnnn
nnnnnnnnnnnnnnnnnnnnnnnnnnnnnnnnnnnnnnnnnnnnnnnaatcgaagagact
aatgaaataagcggtaaaacagacgaaatcttgcagtcgatactagcnnnnnnnnnnnnn
nnnnnnnnnnnnnnnnnnnnnnnnnnnnnnnnnnnnnnnnnnnnnnnnnnnnnnnnnnnn
nnnnnnnnnnnnnnnnnnnnnnnnnnnnnnnnnnnnnnnnnnnnnnnnnnnnnnnnnnnn
nnnnnnnnnnnnnnnnnnnnnnnnnnnnnnnnnnnnnnnnnnnncatgcaagcagcccaa
aaacaacaagccatagaagaacgcgacgacgggatcgtaatcgaaccactcgacgaaaac
tga
>passed_gp019_OK392616.1
atgaacaacaaaccaccggaacatgtacgaagagtacactactccgaaccagatcgacca
gagcacatcgannnnnnnnnnnnnnnnnngcctaccgannnnnnnnnnnnnnnnnnnnnn
nnnnnnnnnnnnnnnnnnnnnnnnnnnnnnnnnnnnnnnnnnnnnnnnnnnnnnnnnnnn
nnnnnnnnnnnnnnnnnnnnnnnnnnnnnnnnnnnnnngcctaccgagcctaccgaacac
aacgagcagaacaaccaaggtaacaccaccaatannntcacaatccaaccaaaacggtca
aaaacagatcgtccggatagaccacaatccgaccatcaacaccaacccggtccactacat
cgaccgcataattacgagaacgttgacgctcgacccaacgagcatcgaaacaaccttcga
agtcagtccaacggaagaagtgttgcatctgattcgactaaacaactgtcaagccgaggc
aaccagacacgaattgaacggcgagcccgtggtaacacacttgtgcacgcgtatggacgt
agaaaaatcgtatcaaacggtatgtctagtccaagaaaccaacccaatatcctactgctc
cgaagtatgcgagacgacgaccgaactgaacaagatcaacgacgagatacgtccgcgatt
cgattcaacagtgaaagcgagacaaacgactgtcaaatgttcgatcgagccgtccgagcc
gaccgaatctaccaaacctacccactacacgatgactaccgacgccaagtcaaatccaac
acgaaaccaactagaacgaacggaacgaacgaggagtcaaccgacgacgagaccagcgaa
accgaagaccttcttggatcgtccgacgccgaaacgcctcgcggggggaagagaaaacga
cgaacgagacgtactccgctcaaacgaaaacgagtcaaagcaaccaaccacgccaacgca
acatcagacaaaaactacaccacaaaaaccgatggggaaaacaaatacgaaggcgaatac
gacgacgaatacgacgatggatacgacgacggatacgacgatggatacgacgatgagtac
gacgntggatacgacgatcggtggaacgacaatgtatcgaccagcaaccatagcgacagc
atccgcggttactactactaccacgacgaccaaagtgagcccagtaccgacaatgacatc
accaacgatgaatacgatgaatacnnnnnnnnngataaatacgacgagtacgatgaatac
aatgacgacaaaaactccacaggcgacaagcgtgccagcactcacaaaaaccaagatcaa
atccacaacnccagcaaccaagacggnaaaaacgaacgctcgcaaaacgaaancaccgat
cttgatcaagaaaccgnnnnnncgaacggtcgacacaaacacgaccaacacgcacaccaa
caaaccccaaaagacagtgacttgggcgattccggaaacgacgaggggaccaacgaggga
accgactaccatcaccaaacctcgtatacgtccgacaactcacaagaatcaaacgcatca
aacgcatcaaacgaatccaactcgtcaaacgcctcacacgaatccgacatcgnccgcgcg
tctcgatcgcgtcgagccgacgcgcgaaaacntgcacgcggtatccgtggccgtggtcac
tcaactgtctgcactcatcgatgtggtcgactcgtcgataaagataccaccaatccgatc
caagatgcaacaggagtcgatgcacgacccagggcanatcgtcagcattctggtgngagc
agcacaaacgggtcaacgtgttcaggaactgcggaacccacagaatgccattatcgattc
tctcggtcacgtttacgagactcgagcccacgttcacaccactcatcgccgagcccgatt
ttcgaccatctacgaagagatngaagccgaagcgcgagaagaagccgagatcgaggagan
accgcggaaccacgaagcaatcatcacggatgtcaccgatgttgtcgaaacggccatggc
gactgcgcannnnnnnnnaaccgaagttgtatcgctcaacaagaccggaacgcccggaat
cttgagccaaacggaccaagaaattcaccaaaagattcacgcgactcgcacgactcgcac
gaatcaaacgagaactacgagccagtcgtatcgagagtaccacgagaacgaggacaatta
tccatgttacgtttcgttcgaccatctttccgacgtacaaattcccaatcacccggccct
catccctcccgagcccgctactcatcagattactcctcagatcaaccgtactcaccctca
aacccaactacaacaccaccaacaacaccaactccaaacacagcaccaactccagttacc
gactacgaacccacttcaccgcaatcccctcaaccaggaccctctggatggaaaccggga
caaccaatacccatgtctccaataccaagatcgtccaaatggcatnccgcgaaccgaccg
caacgaatggcaanagcagccccacgagtcgtctcaccnctcgcatctgcncacaacgat
gcccagtgggccgnnnnnnnnnnnnnnnnnnnnnnnnnnnnnnnnnnnnnnnnnnnnnnn
nnnnnnnnnnnnnnnnnnnnnnnnnnnnnnnnnnnnnnnnnnnnnnnnnnnnnnnnnnnn
nnnnnnnnnnnnnnnnnnnnnnnnnnnnnnnnnnnnnnnnnnnnnnnnnnnnnnnnnnnn
nnnnnnnnnnaatggtaccgccgattccgctctcgctcccgttctcaatcccgctctaga
tcccnnnnnnnnnnnngctctagatccngctctagatccnnctctcaatccccacaaccg
ggaccatcgggttggaccgccgccacttcccgcgcgannnnnnnnnnnnnnnnnnnnnnn
nnnnnnnnnnnnnnnnnnnnnnnnnnnnnnnnnnnnnnnnnnnnnnnnnnnnnnnnnnnn
nnnnnnnnnnnnnnnnnnnnnnnnnnnnnnnnnnnnnnnnnnnnnnnnnnnnnnnnnnnn
nnnnnnnnnnnnnnnnnnnnnnnnnnnnnnnnnnaccgatcgaactccanctcgtcgctc
gatcgaaacactcgagatgagctgctcgactacgcagaccgtgatgttgagaagaaccgt
acaaacaacccaaacatcaacacgaatgatgggggaggaccacagaccnagctggcaaaa
acacattgtgtcaccgaaccgactgtggatcagggttcagaccgcaactgctcaacgacg
cgtacactggggacaactgtcaccgcggcgccacgcgcatcgcttggcgacggtgataga
gatatcggaaacgaccaacgtgtctgcacgaaaacacaccgtggtgctgctggggaaaaa
ctggaacccactgagccagctgaacccaccgaacccgacgaacccaccgaacccactgaa
cccgcngaacccncngaacccactgaacccgctgaacccgctgcgttaaaagaaacacaa
ttatcgcaaacattaccgacctcgcaaacatcgcaagacacgcaagcttcgaaaacccta
atatcgtcaaaggaaacaccaaaacacttagcagtgcaaggtgcgatcctcggaacgatc
actcgcggtaacataaccggcgagataaagggggaaatttctggcgagatagagagcggt
ccgatcaagaagctcaaaagagaaatccaattgtatggacgctcgtcatctctaccagtc
gaggaaacacgagtggcaaaacgagacnnncccagtccgaccaacgccggcaccgagacc
aaatnnnnnnnnnnnnnnnnnnnnnnnnnnnnnnnnnnnnnnnnnnnnnnnnnnnnnnnn
nnnnnnnnnnnnnnnnnnnnnnnnnnnnnnnnnnnnnnnnnnnnnnnnnnnnnnnnnnnn
nnnnnnnnnnnnnnnnnnnnnnnnnnnnnnnnnnnnnnnnnnnnnnnnnnnnnnnnnnnn
nnnnnnnnnnnnnnnnnnnnnnnnnnnnnnnnnnnnnnnnnnnnnnnnnnnnnnnnnnnn
nnnnnnnnnnnnnnnnnnnnnnnnnnnnnnnnnnnnnnnnnnnnnnnnnnnnnnnnnnnn
nnnnnnnnnnnnnnnnnnnnnnnnnnnnnnnnnnnnnnnnnnnnnnnnnnnnnnnnnnnn
nnnnnnnnnnnnnnnnnnnnnnnnnnnnnnnnnnnnnnnnnnnnnnnnnnnnnnnnnnnn
nnnnnnnnnnnnnnnnnnnnnnnnnnnnnnnnnnnnnnnnnnnnnnnnnnnnnnnnnnnn
nnnnnnnnnnnnnnnnnnnnnnnnnnnnnnnnnnnnnnnnnnntgagtcgtaagcgctgc
gtgtcgaacaagaaccgcgaatttggattcgatttcggtatcgacggttggaaagcgctg
ctccagggaaaaatcaagatgaactggacgttccgccgcacatccagccgnnnnnnnnnn
nnnnnnnnnnnnnnnnnnnnnnnnnnnnnnnnnnnnnnnnnnnnnnnnnnnnnnnnnnnn
nnnnnnnnnnnnnnnnnnnnnnnnnnnnnnnnnnnnnnnnnnnnnnnnnnnnnnnnnnnn
nnnnnnnnnnnnnnnnnnnnnnnnnnnnnnnnnnnnnnnnnnnnnnnaatcgaagagact
aatgagataagcggtaaaacagacgaaatcttgcagtcgatactagcnnnnnnnnnnnnn
nnnnnnnnnnnnnnnnnnnnnnnnnnnnnnnnnnnnnnnnnnnnnnnnnnnnnnnnnnnn
nnnnnnnnnnnnnnnnnnnnnnnnnnnnnnnnnnnnnnnnnnnnnnnnnnnnnnnnnnnn
nnnnnnnnnnnnnnnnnnnnnnnnnnnnnnnnnnnnnnnnnnnncatgcaagcagcccaa
aaacaacaagccatagaagaacgcgacgacgggatcgtaatcgaaccactcgacgaaaac
tga
>passed_gp019_SRR11471417
atgaacaacaaaccaccggaacatgtacgaagagtacactactccgaaccagatcgacca
gagcctaccgagcctaccgagcctaccgagcctaccgannnnnnnnnnnnnnnnnnnnnn
nnnnnnnnnnnnnnnnnnnnnnnnnnnnnnnnnnnnnnnnnnnnnnnnnnnnnnnnnnnn
nnnnnnnnnnnnnnnnnngagcctaccgagcctaccgagcctaccgagcctaccgaccac
aacgagcagaacaaccaaggtaacaacaccaataatatcacaatccaaacaaacggatca
aaaaccgatcgtccggataaaccacgatccgaccgtcaacaccaacccggtccactacat
cgaccgcataataacgagaacgttgacgctcgacccaacgagcgtcgaaacaaccttcga
ggtcagtccaacggaagaagtgttgcatctgattcgactaaacaactgtcaagccgaggc
aaccagccacgaattgaacggcgagcccgtggtaacacacttgtgcacgcgtatggacgt
agaaaaatcgtatcaaacggtatgtctagtccaagaaaccaacccaatatcctactgctc
cgaagtatgcgagacgacgaccgaactgaacaagatcgacgacgagatacgtccgcgatt
cgattcaacagtgaaagcgagacaaacgactgtcaaatgttcgatcgagccatccgagcc
gaccgaatctatcaaacctacccactacacgatgactaccgacgccagagcaaatccaac
acgaaaccaaccagnnnnnnnnnaacgaacgaggagtcaaccgacgacgagaccagcgaa
gccgaagaccttcttggatcgtccgacaccgaaacgcctcgcgggggaaagagaaaacga
ccaacgagacgtactccgctcaaacgaaagcgagccagagcaaccaaccacgccaacgcg
acatcggacaaaaactacaacgcaaaaaccgatggggaaaacaaatacgannnnnnnnnn
nnnnnnnnnnnnnnnnnnnnnnnnnncgacgaagacgacgatgggtacgacgatgagtac
gacgatggatacgacgatcggtggaacgacaacgtatcgaccagcaaccatagcgacagc
atccgaggttactactactaccacgacgaccaaagtgagcccggtaccgacaatgatatc
agcaacgatgaatacgatgaatacgatgaatacgataaatacgacgagtacgatgaatac
aatgacgacaaaaactccacatgcgacaagcgtgccagcactcacgacaaccaagatcac
atccacaaccgcagcaaccaagacgggnnngacaaacgctcgcaaaacgaaaacaccaat
cttgatcaagaaaccgnnnnnncgaacggtcgacacaaccacgaccaacacgcgcaccaa
caaaccccaaaagacagtgacttgggcgattccggaaacgacgaggggaccaacgaggga
accgactaccatcaccaaacctcgtatacgtccgacaactcacaagcatcaaacgcatcc
aacgcgtcnnnnnnnnnnnnnnnnnnaaacgcctcacacgtatccgacatcgcccgcgcg
tctcgatcgcgtcgaaccgacgcgcgaaaacctgcacgcggtatccgtggccgtggtcac
tcaactgtctgcactcatcgatgtggtcgactcgtcgataaagataccannnatcagatc
caagatgcaacaggaatcgatgcacgacccaggacagatcgtcagcattctggtgcgagc
agcacaaacgggtcaacgtgttcaggaactgcggaacccccagaacgccattatcgattc
tctcggtcacgtttacgagactcgagcccacgtacacaccactcatcgccgagcccgatt
ttcgaccatctacgaagagatcgaagccgaagcacgagaagaagccgagatcgaggagag
accgcggaaccacgaagcgatcatcacggatgtcaccgatgttgtcgaaacggccatggc
gactgcgcannnnnnnnnaaccgaagttgtatcgctcaacaagaccggaacgcccgggat
tttgagccaaacggaccaagagattcaccaaaagattcacgcgactcacacgactcgcac
gaatcaaacgagaactgcgagccagtcgtatcgagagcaccacgagaacgaggacaatta
tccatgttacgtttcgttcgaccatctttccgacgtacaaattcccaatcacccggccct
catccctcccgaggccgctactcnnnnnnnnnnnnctcagatcaaccgtactcaccctcg
agcccaactacaacaccaccaacaacaccannnnnnnnnnnnnnnccaactccagttacc
gattacgaacccgcttcaccgcaatcccctcaaccaggaccctctggatggaaaccggga
caaccgatacccatgtctccaataccaagatcgtccaaatggcatcccgcgaaccgaccg
caacgaatggcaagagcaactccacgagtcgtctcaccactcgcatctgcacacaacgat
gcccagtgggccgnnnnnnnnnnnnnnnnnnnnnnnnnnnnnnnnnnnnnnnnnnnnnnn
nnnnnnnnnnnnnnnnnnnnnnnnnnnnnnnnnnnnnnnnnnnnnnnnnnnnnnnnnnnn
nnnnnnnnnnnnnnnnnnnnnnnnnnnnnnnnnnnnnnnnnnnnnnnnnnnnnnnnnnnn
nnnnnnnnnnaatggtaccgccgattccgctctcgctcccgttctcaatcccgctctcga
tcccnnnnnnnnnnnnnnnnnnnnnnnngctctcgatcccgctctcgatccccacaaccg
ggaccatcgggttggaccgccgccgcttcccgcgcgannnnnnnnnnnnnnnnnnnnnnn
nnnnnnnnnnnnnnnnnnnnnnnnnnnnnnnnnnnnnnnnnnnnnnnnnnnnnnnnnnnn
nnnnnnnnnnnnnnnnnnnnnnnnnnnnnnnnnnnnnnnnnnnnnnnnnnnnnnnnnnnn
nnnnnnnnnnnnnnnnnnnnnnnnnnnnnnnnnnaccgatcgaactccaactcgtcgctc
gatcgaaacgctcgagatgagctgctcgactacgcagacagtgacgctgagacgaaccat
acaaacaacccaaacatcaacacgaacgacggggnnngaccacagacaaagctggcaaaa
acacattgtgtcgccgaaccgactgtggatcagggttcaaaccgcgactgctcaacgacg
cgtacactggggacaactgtcaccgcggcgccacgcgcatcgcttggcgacggtggtcga
gatatcggaaacgaccaacgtgtctgtacggaaacacactgtggtgctactgggaaaaaa
ctggaacccactgannnnnnnnnnnnnnnnnnnnnnnnnnnnnnnnnnnnacctgctgaa
cacactgaacccactgaacacaccgaacccactgaacccactgcgttaaaagaaacacaa
ttattgcaaacattgccgacatcgcaaacatcgcaagacacgcaagtttcgaagacccta
atatcatcagaggaaacaccaaaacacttggctgtgcaaggtgcgatcctcggaacgatc
actcgcggtaacataaccggcgaaataacgggggaaatttctggcgagatagagagcggt
ccgatcaagaagctcaaaagagaaatccaattgtacggacgttcgtcatctctaccagca
gaggaaacccgagtggcaaaacgagacnnncccagtccgaccaacgctggcaccgagacc
aaatnnnnnnnnnnnnnnnnnnnnnnnnnnnnnnnnnnnnnnnnnnnnnnnnnnnnnnnn
nnnnnnnnnnnnnnnnnnnnnnnnnnnnnnnnnnnnnnnnnnnnnnnnnnnnnnnnnnnn
nnnnnnnnnnnnnnnnnnnnnnnnnnnnnnnnnnnnnnnnnnnnnnnnnnnnnnnnnnnn
nnnnnnnnnnnnnnnnnnnnnnnnnnnnnnnnnnnnnnnnnnnnnnnnnnnnnnnnnnnn
nnnnnnnnnnnnnnnnnnnnnnnnnnnnnnnnnnnnnnnnnnnnnnnnnnnnnnnnnnnn
nnnnnnnnnnnnnnnnnnnnnnnnnnnnnnnnnnnnnnnnnnnnnnnnnnnnnnnnnnnn
nnnnnnnnnnnnnnnnnnnnnnnnnnnnnnnnnnnnnnnnnnnnnnnnnnnnnnnnnnnn
nnnnnnnnnnnnnnnnnnnnnnnnnnnnnnnnnnnnnnnnnnnnnnnnnnnnnnnnnnnn
nnnnnnnnnnnnnnnnnnnnnnnnnnnnnnnnnnnnnnnnnnntgagtcgtaagcgctgc
gtgtcgaacaagaaccgcgaatttggattcgatttcggtatcgacggttggaaagcgctg
ctccaaggaaaaatcaagatgaactggacgttccgccgcacatccagccgnnnnnnnnnn
nnnnnnnnnnnnnnnnnnnnnnnnnnnnnnnnnnnnnnnnnnnnnnnnnnnnnnnnnnnn
nnnnnnnnnnnnnnnnnnnnnnnnnnnnnnnnnnnnnnnnnnnnnnnnnnnnnnnnnnnn
nnnnnnnnnnnnnnnnnnnnnnnnnnnnnnnnnnnnnnnnnnnnnnnaatcgaagagact
aatgagataagcggtaaaacggacgaaatcttgcagtcgatactagccatgcaagcagcc
caaaaacaacaagccatagaggaacgcgacgacggaatcgtaatcgaaccactcgacgnn
nnnnnnnnnnnnnnnnnnnnnnnnnnnnnnnnnnnnnnnnnnnnnnnnnnnnnnnnnnnn
nnnnnnnnnnnnnnnnnnnnnnnnnnnnnnnnnnnnnnactagccatgcaagcagcccaa
aaacaacaagccatagaggaacgcgacgacggaatcgtaatcgaaccactcgacgaaaac
tga
>passed_gp019_SRR11471661
atgaacaacaaaccaccggaacatgtacgaagagtacactactccgaaccagatcgacca
gagcctaccgagcctaccgagcctaccgagcctaccgannnnnnnnnnnnnnnnnnnnnn
nnnnnnnnnnnnnnnnnnnnnnnnnnnnnnnnnnnnnnnnnnnnnnnnnnnnnnnnnnnn
nnnnnnnnnnnnnnnnnnnnnnnnnnnnnnnnnnnnnnnnnnnnnnngcctaccgaccac
aacgagcagaacaaccaaggtaacaacaccaataatatcacaatccaaacaaacggatca
aaaaccgatcgtccggataaaccacgatccgaccgtcaacaccaacccggtccactacat
cgaccgcataataacgagaacgttgacgctcgacccaacgagcgtcgaaacaaccttcga
ggtcagtccaacggaagaagtgttgcatctgattcgactaaacaactgtcaagccgaggc
aaccagccacgaattgaacggcgagcccgtggtaacacacttgtgcacgcgtatggacgt
agaaaaatcgtatcaaacggtatgtctagtccaagaaaccaacccaatatcctactgctc
cgaagtatgcgagacgacgaccgaactgaacaagatcgacgacgagatacgtccgcgatt
cgattcaacagtgaaagcgagacaaacgactgtcaaatgttcgatcgagccatccgagcc
gaccgaatctatcaaacctacccactacacgatgactaccgacgccagagcaaatccaac
acgaaaccaaccagnnnnnnnnnaacgaacgaggagtcaaccgacgacgagaccagcgaa
gccgaagaccttcttggatcgtccgacaccgaaacgcctcgcgggggaaagagaaaacga
ccaacgagacgtactccgctcaaacgaaaacgagccagagcaaccaaccacgccaacgcg
acatcggacaaaaactacaacgcaaaaaccgatggggaaaacaaatacgannnnnnnnnn
nnnnnnnnnnnnnnnnnnnnnnnnnncgacgaagacgacgatgggtacgacgatgagtac
gacgatggatacgacgatcggtggaacgacaacgtatcgaccagcaaccatagcgacagc
atccgaggttactactactaccacgacgaccaaagtgagcccggtaccgacaatgatatc
agcaacgatgaatacgatgaatacgatgaatacgataaatacgacgagtacgatgaatac
aatgacgacaaaaactccacatgcgacaagcgtgccagcactcacgacaaccaagatcac
atccacaaccgcagcaaccaagacgggnnngacaaacgctcgcaaaacgaaaacaccaat
cttgatcaagaaaccgnnnnnncgaacggtcgacacaaccacgaccaacacgcgcaccaa
caaaccccaaaagacagtgacttgggcgattccggaaacgacgaggggaccaacgaggga
accgactaccatcaccaaacctcgtatacgtccgacaactcacaagcatcaaacgcatcc
aacgcgtcnnnnnnnnnnnnnnnnnnaaacgcctcacacgtatccgacatcgcccgcgcg
tctcgatcgcgtcgaaccgacgcgcgaaaacctgcacgcggtatccgtggccgtggtcac
tcaactgtctgcactcatcgatgtggtcgactcgtcgataaagataccannnatcagatc
caagatgcaacaggaatcgatgcacgacccaggacagatcgtcagcattctggtgcgagc
agcacaaacgggtcaacgtgttcaggaactgcggaacccccagaacgccattatcgattc
tctcggtcacgtttacgagactcgagcccacgtacacaccactcatcgccgagcccgatt
ttcgaccatctacgaagagatcgaagccgaagcacgagaagaagccgagatcgaggagag
accgcggaaccacgaagcgatcatcacggatgtcaccgatgttgtcgaaacggccatggc
gactgcgcannnnnnnnnaaccgaagttgtatcgctcaacaagaccggaacgcccgggat
tttgagccaaacggaccaagagattcaccaaaagattcacgcgactcacacgactcgcac
gaatcaaacgagaactgcgagccagtcgtatcgagagcaccacgagaacgaggacaatta
tccatgttacgtttcgttcgaccatctttccgacgtacaaattcccaatcacccggccct
catccctcccgaggccgctactcnnnnnnnnnnnnctcagatcaaccgtactcaccctcg
agcccaactacaacaccaccaacaacaccannnnnnnnnnnnnnnccaactccagttacc
gattacgaacccgcttcaccgcaatcccctcaaccaggaccctctggatggaaaccggga
caaccgatacccatgtctccaataccaagatcgtccaaatggcatcccgcgaaccgaccg
caacgaatggcaagagcaactccacgagtcgtctcaccactcgcatctgcacacaacgat
gcccagtgggccgnnnnnnnnnnnnnnnnnnnnnnnnnnnnnnnnnnnnnnnnnnnnnnn
nnnnnnnnnnnnnnnnnnnnnnnnnnnnnnnnnnnnnnnnnnnnnnnnnnnnnnnnnnnn
nnnnnnnnnnnnnnnnnnnnnnnnnnnnnnnnnnnnnnnnnnnnnnnnnnnnnnnnnnnn
nnnnnnnnnnaatggtaccgccgattccgctctcgctcccgttctcaatcccgctctcga
tcccnnnnnnnnnnnnnnnnnnnnnnnngctctcgatcccgctctcgatccccacaaccg
ggaccatcgggttggaccgccgccgcttcccgcgcgannnnnnnnnnnnnnnnnnnnnnn
nnnnnnnnnnnnnnnnnnnnnnnnnnnnnnnnnnnnnnnnnnnnnnnnnnnnnnnnnnnn
nnnnnnnnnnnnnnnnnnnnnnnnnnnnnnnnnnnnnnnnnnnnnnnnnnnnnnnnnnnn
nnnnnnnnnnnnnnnnnnnnnnnnnnnnnnnnnnaccgatcgaactccaactcgtcgctc
gatcgaaacgctcgagatgagctgctcgactacgcagacagtgacgctgagacgaaccat
acaaacaacccaaacatcaacacgaacgacggggnnngaccacagacaaagctggcaaaa
acacattgtgtcgccgaaccgactgtggatcagggttcaaaccgcgactgctcaacgacg
cgtacactggggacaactgtcaccgcggcgccacgcgcatcgcttggcgacggtggtcga
gatatcggaaacgaccaacgtgtctgtacggaaacacactgtggtgctactgggaaaaaa
ctggaacccactgannnnnnnnnnnnnnnnnnnnnnnnnnnnnnnnnnnnacctgctgaa
cacactgaacccactgaacacaccgaacccactgaacccactgcgttaaaagaaacacaa
ttattgcaaacattgccgacatcgcaaacatcgcaagacacgcaagtttcgaagacccta
atatcatcagaggaaacaccaaaacacttggctgtgcaaggtgcgatcctcggaacgatc
actcgcggtaacataaccggcgaaataacgggggaaatttctggcgagatagagagcggt
ccgatcaagaagctcaaaagagaaatccaattgtacggacgttcgtcatctctaccagca
gaggaaacccgagtggcaaaacgagacnnncccagtccgaccaacgctggcaccgagacc
aaatnnnnnnnnnnnnnnnnnnnnnnnnnnnnnnnnnnnnnnnnnnnnnnnnnnnnnnnn
nnnnnnnnnnnnnnnnnnnnnnnnnnnnnnnnnnnnnnnnnnnnnnnnnnnnnnnnnnnn
nnnnnnnnnnnnnnnnnnnnnnnnnnnnnnnnnnnnnnnnnnnnnnnnnnnnnnnnnnnn
nnnnnnnnnnnnnnnnnnnnnnnnnnnnnnnnnnnnnnnnnnnnnnnnnnnnnnnnnnnn
nnnnnnnnnnnnnnnnnnnnnnnnnnnnnnnnnnnnnnnnnnnnnnnnnnnnnnnnnnnn
nnnnnnnnnnnnnnnnnnnnnnnnnnnnnnnnnnnnnnnnnnnnnnnnnnnnnnnnnnnn
nnnnnnnnnnnnnnnnnnnnnnnnnnnnnnnnnnnnnnnnnnnnnnnnnnnnnnnnnnnn
nnnnnnnnnnnnnnnnnnnnnnnnnnnnnnnnnnnnnnnnnnnnnnnnnnnnnnnnnnnn
nnnnnnnnnnnnnnnnnnnnnnnnnnnnnnnnnnnnnnnnnnntgagtcgtaagcgctgc
gtgtcgaacaagaaccgcgaatttggattcgatttcggtatcgacggttggaaagcgctg
ctccaaggaaaaatcaagatgaactggacgttccgccgcacatccagccgnnnnnnnnnn
nnnnnnnnnnnnnnnnnnnnnnnnnnnnnnnnnnnnnnnnnnnnnnnnnnnnnnnnnnnn
nnnnnnnnnnnnnnnnnnnnnnnnnnnnnnnnnnnnnnnnnnnnnnnnnnnnnnnnnnnn
nnnnnnnnnnnnnnnnnnnnnnnnnnnnnnnnnnnnnnnnnnnnnnnaatcgaagagact
aatgagataagcggtaaaacggacgaaatcttgcagtcgatactagcnnnnnnnnnnnnn
nnnnnnnnnnnnnnnnnnnnnnnnnnnnnnnnnnnnnnnnnnnnnnnnnnnnnnnnnnnn
nnnnnnnnnnnnnnnnnnnnnnnnnnnnnnnnnnnnnnnnnnnnnnnnnnnnnnnnnnnn
nnnnnnnnnnnnnnnnnnnnnnnnnnnnnnnnnnnnnnnnnnnncatgcaagcagcccaa
aaacaacaagccatagaggaacgcgacgacggaatcgtaatcgaaccactcgacgaaaac
tga
>passed_gp019_SRR15173571
atgaacaacaaaccaccggaacatgtacgaagagtacactactccgaaccagatcgacca
gaacacatcgaacctaccgagcataccgagcctaccgannnnnnnnnnnnnnnnnnnnnn
nnnnnnnnnnnnnnnnnnnnnnnnnnnnnnnnnnnnnnnnnnnnnnnnnnnnnnnnnnnn
nnnnnnnnnnnnnnnnnnnnnnnnnnnnnnnnnnnnnngcctaccgagcctaccgaacac
aacgagcagaacaaccaaggtaacaccaccaatannntcacaatccaaacgaaccgatca
aaaacagatcgtccggatagaccacaatccgaccgtcaacaccaacccggtccactacat
cgaccgcataataacgagaacgttgacgctcgacccaacgagcatcgaaacaaccttcga
agtcagtccaacggaagaagtgttgcatctgattcgactaaacaactgtcaagccgaggc
aaccagccacgaagtgaacggcgagcccgtggtaacacacttgtgcacgcgtatggacgt
agaaaaatcgtatcaaacggtatgtctagtccaagaaaccaacccaatatcctattgctc
cgaagtatgcgagacgacgaccgaactgaacaagatcaacgacgagatacgtccgcgatt
cgattcaacagtgaaagcgagacaaacgactgtcaaatgttcgatcgagccgtccgagcc
gaccgaatctatcaaacctacccactacacgatgactaccgacgtcaagtcaaatccaaa
acgaaaccaaccagaacgaacggaacgaacgaggagtcaaccgacgacgagaccagcgaa
accgaaggccttcttggatcgtccgacgccgaaacgcctcgcgggggaaagagaaaacga
cgaacgagacgtactccgctcaaacgaaaacgagtcaaagcaaccaaccactccaacgcg
acatcggacaagaactgcaacacaaaaaccgatggggaaaacaaatacgannnnnnnnnn
nncgacgaatgcgacgatggatacgacgatggatacgacgatgagtacgacgatgaatat
gacgatgaatacgacgatcggtggaacgacaacgtatcgaccagcaaccatagcgacagc
atccgcggttactactactaccacaacgaccaaagtgaacccagtaccgacaatgacaac
agcaacgatgaatacgatgaatacnnnnnnnnngataaatacgacgagtacgatgaatac
aatgacgacaaaaactccacagacgacaagcgtgccggcactcacaagaaccaagatcgc
gtccacaaccacagcaaccaagacggaaacgacgaacgcgcgcaannngaaagcatcgat
cttgatcaagaaaccgaaaccgcgaacggtcgacacaaacacgaccaacacgcgcaccaa
caaaccccaaaagacagtgacttgggcgattccggaaacgacgaggggaccaacgaggga
accgactaccatcgccaaacctcgtatacgtccgacaactcccaagaatcaaacgcatca
aacgcatcnnnnnnnnnnnnnnnnnnnnnnnnnnnnnnnnnnnncaacatcgcccgcgcg
tctcgatcgcgtcgaaccgacgcgcgaaaacctgcacgcggtatccgtggccgtggtcac
tcaactgtctgcactcatcgatgtggtcgactcgtcgataaagataccannnatccgatc
caagatgcaacaggagtcgatgcacgacccagggcagatcgtcagcattctggtgcgaac
agcacaaacgggtcaacgtgttcaggaactgcggaacccacagaatgccattatcgattc
tctcggtcacgtttacgagactcgagcccacgttcacaccactcatcgccgagcccgatt
ttcgaccatctacgaagagatagaagccgaagcacgagaagaagccgagatcgaggagag
accgcggaaccacgaagcaatcatcacggatgtcaccgatgttgtcgaaacggccatggc
gactgcgcagactgcgcaaaccgaagttgtatcgctcaacacgaccggaacgctcgggat
tttgagccaaacggaccaagagattcaccaaaagatccaaacgactcgcacgacttgcac
gaatcaaacgagaactgcgagccagtcgtatcgagagcaccacgagaacgaggacaatta
tccatattacgtttcgttcgaccagctttccgacgtacaacttcccaatcacccggccct
catccctcccgagcccgctactcatcagatcgttcatcagatcaaccgtactcaccctcg
aacccaactacaacaccaccaacaacacctnnnnnnnnnnnnnnnccaactccagttacc
gactacgaaccagcttcaccgcaatcccctcaaccaggaccctctggatggaaaccggga
caaccaatacccatgtccccaataccaagatcgtccaaatggcataccgcgaaccgaccg
caacgaatggcaagagcagccccacgagtcgtctcaccactcgcatctgcacacaacgat
gcccagtgggccgaatggtaccgccgattccgctctcgctcccgttctcaatcccgctct
cgatcccnnnnnnnnnnnnnnnnnnnnnnnnnnnnnnnnnnnnnnnnnnnnnnnnnnnnn
nnnnnnnnnnnnnnnnnnnnnnnnnnnnnnnnnnnnnnnnnnnnnnnacacaacgatgcc
cagtgggccgaatggtaccgccgattccgctctcgctcccgttctcaatcccgctctcga
tcccactctcgatcccgctctagatcccgctctagatcccgctctcaatccccacaaccg
ggaccatcgggttggaccgccgccacttcccgcgcgaaccgatcgaactccaactcgtcg
ctcgatcgaaacacnnnnnnnnnnnnnnnnnnnnnnnnnnnnnnnnnnnnnnnnnnnnnn
nnnnnnnnnnnnnnnnnnnnnnnnnnnnnnnnnnnnnnnnnnnnnnnnnnnnnnccggga
ccatcgggttggaccgccgccacttcccgcgcgaaccgatcgaactccaactcgtcgctc
gatcgaaacactcgagacgagttgctcgactacgcagacagtgacgctgagacgaaccat
acaaacaactcaaacatcaacacgaacgatggggatcgaccacagacaaagctggcaaaa
acacattgtgtcgccgaacagactgtggatcagggttcagaccgcaactgctcaacgacg
cgtacactggggacaactgtcaccgcggcgccacgcgcatcgcttggcgacggtgataga
gatatcggaaacgaccaacgtgtctgtacgaaaacacaccgtggtgctgctggggaaaaa
ctggaacccactgannnnnnnnnnnnnnnnnnnnnnnnnnnnnnnnnnnnnnnnnnnnnn
nnnnnnnnnnnnnnnnnnnnnnnnnnnnnnnnnnnacccgctgcgttaaaagaaacacaa
ttatcgcaaacactaccgatctcgcaaacatcgcaagacacgcaagcttcgaaaacccta
atatcatcaaaggaaacaccaaaacacttggcagtgcaaggtgcgatcctcggaacgatc
actcgcggtaacataaccggcgagataaaaggggaaatttctggcgagatagagagcggt
ccgatcaagaagctcaagagagaaatccaattgtatggacgctcgtcatctctaccagta
gaggaaacacgagtggcaaaacgagacgaccccagtccgaccaacgccggcaccgagacc
aaatnnnnnnnnnnnnnnnnnnnnnnnnnnnnnnnnnnnnnnnnnnnnnnnnnnnnnnnn
nnnnnnnnnnnnnnnnnnnnnnnnnnnnnnnnnnnnnnnnnnnncactcgcggtaacata
accggcgagataaaaggggaaatgtctggcgagatagagagcggtgcgatcaagaagctc
aagagagaaaaccaattgtatggacgctcgtcatctctaccagcagaggaaacacgagtg
gcaaaacgagacgaccccaggccgaccaacgccggcaccgagaccaaattgagacgtaag
cgctgcgtgacgaacaagacgcaccgaggaggctgcgaggacgacannnnnnnnnnnnnn
nnnnnnnnnnnnnnnnnnnnnnnnnnnnnnnnnnnnnnnnnnnnnnnnnnnnnnnnnnnn
nnnnnnnnnnnnnnnnnnnnnnnnnnatctctaccagtagaggaaacacgagtggcaaaa
cgagacgaccccagtccgaccaacgccggcaccgagaccaaattgagtcgtaagcgctgc
gtgtcgaacaagaaccgcgaatttggattcgatttcggtatcgacggttggaaagcgctg
ctccagggaaaaatcaagatgaactggacattccgccgcacatccagccgnnnnnnnnnn
nnnnnnnnnnnnnnnnnnnnnnnnnnnnnnnnnnnnnnnnnnnnnnnnnnnnnnnnnnnn
nnnnnnnnnnnnnnnnnnnnnnnnnnnnnnttcggtatcgacggttggaaagcgctgctc
cagggaaaaatcaagatgaactggacattccgccgcacatccagccgaatcgaagagact
aatgagataagcggtaaaacagacgaaatcttgcagtcgatactagcnnnnnnnnnnnnn
nnnnnnnnnnnnnnnnnnnnnnnnnnnnnnnnnnnnnnnnnnnnnnnnnnnnnnnnnnnn
nnnnnnnnnnnnnnnnnnnnnnnnnnnnnnnnnnnnnnnnnnnnnnnnnnnnnnnnnnnn
nnnnnnnnnnnnnnnnnnnnnnnnnnnnnnnnnnnnnnnnnnnncatgcaagcagcccaa
aaacaacaagccatagaagaacgcgacgacggaatcgtaatcgaaccactcgacgaaaac
tga
>passed_gp019_SRR5580859
atgaacaacaaaccaccggaacatgtacgaagagtacactactccgaaccagatcgacca
gaacacatcgagcctaccgagcataccgagcctaccgannnnnnnnnnnnnnnnnnnnnn
nnnnnnnnnnnnnnnnnnnnnnnnnnnnnnnnnnnnnnnnnnnnnnnnnnnnnnnnnnnn
nnnnnnnnnnnnnnnnnnnnnnnnnnnnnnnnnnnnnngcctaccgagcctaccgaacac
aacgagcagaacaaccaaggtaacaccaccaatannntcacaatccaaacgaaccgatca
aaaacagatcgtccggatagaccacaatccgaccgtcaacaccaacccggtccactacat
cgaccgcataataacgagaacgttgacgctcgacccaacgagcatcgaaacaaccttcga
agtcagtccaacggaagaagtgttgcatctgattcgactaaacaactgtcaagccgaggc
aaccagccacgaagtgaacggcgagcccgtggtaacacacttgtgcacgcgtatggacgt
agaaaaatcgtatcaaacggtatgtctagtccaagaaaccaacccaatatcctattgctc
cgaagtatgcgagacgacgaccgaactgaacaagatcaacgacgagatacgtccgcgatt
cgattcaacagtgaaagcgagacaaacgactgtcaaatgttcgatcgagccgtccgagcc
gaccgaatctatcaaacctacccactacacgatgactaccaacgtcaagtcaaatccaaa
acgaaaccaaccagaacgaacggaacgaacgaggagtcaaccgacgacgagaccagcgaa
accgaagaccttnnngaatcgtccgacgccgaaacgcctcgcggggggaagagaaaacga
cgaacgagacgtactccgctcaaacgaaaacgagtcaaagcaaccaaccacgccaacgcg
acatcggccaagaactgcaacacaaaaaccgatggggaaaacaaatacgannnnnnnnnn
nncgacgaatgcgacgatggatacgacgatggatacgacgatggatacgacgatgagtac
gacgatgaatacgacgatcggtggaacgacaacgtatcgaccagcaaccatagcgacagc
atccgcggttactactactaccacgacgaccaaagtgaacccagtaccgacaatgacaac
agcaacgatgaatacgatgaatacnnnnnnnnngataaatacgacgagtacgatgaatac
aatgacgacaaaaactccacagacgacaagcgtgccggcactcacaagaaccaagatcac
gtccgcaaccacagcaaccaaaacgggaacgacgaacgctcgcaannngaaagcatcgat
cttgatcaagaaaccgnnnnnncgaacggtcgacacaaacacgaccaacacgcgcaccaa
caaaccccaaaagacagtgacttgggcgattccggaaacgacgaggggaccaacgaggga
accgactaccatcgccaaacctcgtatacgtccgacaactcgcaagaatcaaacgcatca
aacgtatcnnnnnnnnnnnnnnnnnnnnnnnnnnnnnnnnnnnncaacatcgcccgcgcg
tctcgatcgcgtcgaaccgacgcgcgaaaacctgcacgcggtatccgtggccgtggtcac
tcaactgtctgcactcatcgatgtggtcgactcgtcgataaagataccannnatccgatc
caagatgcaacaggagtcgatgcacgacccaggacagatcgtcagcattctggtgcgaac
agcacaaacgggtcaacgtgttcaagaactgcggaacccacagaatgccattatcgattc
tctcggtcacgtttacgagactcgagcccacgttcacaccactcatcgccgagcccgatt
ttcgaccatctacgaagagatagaagccgaagcacgagaagaagccgagatcgaggagag
accgcggaaccacgaagcaatcatcacggatgtcaccgatgttgtcgaaacggccatggc
gactgcgcagactgcgcaaaccgaagttgtatcgctcaacaagaccggaacgctcgggat
tttgagccaaacggaccaagagattcaccaaaagatccaaacgactcgcacgacttgcac
gaatcaaacgagaactgcgagccagtcgtatcgagagcaccacgagaacgaggacaatta
tccatattacgtttcgttcgaccatctttccgacgtacaacttcccaatcacccggccct
catccctcccgagcccgctactcatcagatcgttcatcagatcaaccgtactcaccctcg
aacccaactacaacaccaccaacaacaccannnnnnnnnnnnnnnccaactccagttacc
gactacgaacccgcttcaccgcaatctcctcaaccaggaccctctggatggaaaccggga
caaccaatacccatgtccccaataccaagatcgtccaaatggcataccgcgaaccgaccg
caacgaatggcaagagcaaccccacgagtcgtctcaccactcgcatctgcacacaacgat
gcccagtgggccgnnnnnnnnnnnnnnnnnnnnnnnnnnnnnnnnnnnnnnnnnnnnnnn
nnnnnnnnnnnnnnnnnnnnnnnnnnnnnnnnnnnnnnnnnnnnnnnnnnnnnnnnnnnn
nnnnnnnnnnnnnnnnnnnnnnnnnnnnnnnnnnnnnnnnnnnnnnnnnnnnnnnnnnnn
nnnnnnnnnnaatggtaccgccgattccgctctcgctcccgttctcaatcccgctctcga
tcccgctctcgatcccgctctcgatcccgctctcgatcccgctctcaatccccacaaccg
ggaccatcgggttggaccgccgccgcttcccgcgcgannnnnnnnnnnnnnnnnnnnnnn
nnnnnnnnnnnnnnnnnnnnnnnnnnnnnnnnnnnnnnnnnnnnnnnnnnnnnnnnnnnn
nnnnnnnnnnnnnnnnnnnnnnnnnnnnnnnnnnnnnnnnnnnnnnnnnnnnnnnnnnnn
nnnnnnnnnnnnnnnnnnnnnnnnnnnnnnnnnnaccgatcgaactccaactcgtcgctc
gatcgaaacactcgagacgagttgctcgactacgcagacagtgacgctgagacgaaccat
acaaacaactcaaacatcaacacgaacgatggggatcgaccacagacaaagctggcaaaa
acacattgtgtcgccgaacagactgtggatcagggttcagaccgcaactgctcaacgacg
cgtacactggggacaactgtcgccgcggcgccacgcgcatcgcttggcgacggtgataga
gatatcggaaacgaccaacgtgtctgtacgaaaacacaccgtggtgctgctggggaaaaa
ctggaacccactgannnnnnnnnnnnnnnnnnnnnnnnnnnnnnnnnnnnnnnnnnnnnn
nnnnnnnnnnnnnnnnnnnnnnnnnnnnnnnnnnnacccgctgcattaaaagaaacacaa
ttatcgcaaacattaccgatctcgcaaacatcgcaagacacgcaagcttcgaaaacccta
atatcatcaaaggaaacaccaaaacacttggccgtgcaaggtgcgatcctcggaacgatc
actcgcggtaacataaccggcgagataaaaggggaaatttctggcgagatagagagcggt
ccgatcaagaagctcaagagagaaatccaattgtatggacgctcgtcatctctaccagta
gaggaaacacgagtggcaaaacgagacgaccccagtcagaccaacgccggcaccgagacc
aaacnnnnnnnnnnnnnnnnnnnnnnnnnnnnnnnnnnnnnnnnnnnnnnnnnnnnnnnn
nnnnnnnnnnnnnnnnnnnnnnnnnnnnnnnnnnnnnnnnnnnnnnnnnnnnnnnnnnnn
nnnnnnnnnnnnnnnnnnnnnnnnnnnnnnnnnnnnnnnnnnnnnnnnnnnnnnnnnnnn
nnnnnnnnnnnnnnnnnnnnnnnnnnnnnnnnnnnnnnnnnnnnnnnnnnnnnnnnnnnn
nnnnnnnnnnnnnnnnnnnnnnnnnnnnnnnnnnnnnnnnnnnnnnnnnnnnnnnnnnnn
nnnnnnnnnnnnnnnnnnnnnnnnnnnnnnnnnnnnnnnnnnnnnnnnnnnnnnnnnnnn
nnnnnnnnnnnnnnnnnnnnnnnnnnnnnnnnnnnnnnnnnnnnnnnnnnnnnnnnnnnn
nnnnnnnnnnnnnnnnnnnnnnnnnnnnnnnnnnnnnnnnnnnnnnnnnnnnnnnnnnnn
nnnnnnnnnnnnnnnnnnnnnnnnnnnnnnnnnnnnnnnnnnntgagtcgtaagcgctgc
gtgtcgaacaagaaccgcgaatttggattcgatttcggtatcgacggttggaaagcgctg
ctccagggaaaaatcaagatgaactggacgttccgccgcacatccagccgnnnnnnnnnn
nnnnnnnnnnnnnnnnnnnnnnnnnnnnnnnnnnnnnnnnnnnnnnnnnnnnnnnnnnnn
nnnnnnnnnnnnnnnnnnnnnnnnnnnnnnnnnnnnnnnnnnnnnnnnnnnnnnnnnnnn
nnnnnnnnnnnnnnnnnnnnnnnnnnnnnnnnnnnnnnnnnnnnnnnaatcgaagagact
aatgagataagcggtaaaacagacgaaatcttgcagtcgatactagcnnnnnnnnnnnnn
nnnnnnnnnnnnnnnnnnnnnnnnnnnnnnnnnnnnnnnnnnnnnnnnnnnnnnnnnnnn
nnnnnnnnnnnnnnnnnnnnnnnnnnnnnnnnnnnnnnnnnnnnnnnnnnnnnnnnnnnn
nnnnnnnnnnnnnnnnnnnnnnnnnnnnnnnnnnnnnnnnnnnncatgcaagcagcccaa
aaacaacaagccatagaggaacgcgacgacggaatcgtaatcgaaccactcgacgaaaac
tga
>passed_gp021_check
atggcgaacacgttgtattccgttgacctcgcgaacccggatgcgatgcgcgcatacccg
aactcgctgttcactccggccggtaaactgacctcacagtcgcagaatcggtttccgcgt
gatgatgactttttcctgcacgtgattgattcacatttgatcctttcggattatcaggat
cgtgttctccccggactcgtttccaacagtccgtttttgcgacagcgcacaccgttggac
gtttctacgttgcagctcaacgatatatacgttccgatcatttccgtagcaggcagtgtt
attacagagttttcgtcttccgtagcgaccgcgtacgctgcgcaggatgagcgcttcaag
attctggacaacaagttgcgtttgttggtcgagagcatagactcgttaacctactgggct
ttgcagtatcggaacgcatcgctcgatttgttgcgcttgtcggatgatgcggctgagcgg
ttggccggcgatgtggaagccgaccgtcggttcgcgttgcgcacacaaatgttgggacgc
gagtttcagcggttgagtgcgcgcgtgactcgtgcagatgcgcgcattcagcgcttgaaa
aaagagtactacgagcgcttccagagcgagattgcacaacgtgactacgcggtcacagtg
ttatcacagtatttgagcaacgcggtcttggccgattttgacgggaccgtttcatctgag
aaagtccctccgacagctggtcgtcctattcaagactacttggacgttttgattccactg
tataatacttttcgaagcattatggaggagtacaacttgcaaaagcgtatagcttacgat
gtgagatttgcggcgacgctcgttgaagtcgtaccgagtaatcgtttgatcagaaagttc
ttgttcgatcctgctctgcagcggtccgaagagaat---tttgaaccgcaacatcaagca
gaataa
>passed_gp021_NC_027925.1
atggcgaacacgttgtattccgttgacctcgcgaacccggatgcgatgcgcgcatacccg
aactcgctgttcactccggccggtaaactgacctcacagtcgcagaatcggtttccgcgt
gatgatgactttttcctgcacgtgattgattcacatttgatcctttcggattatcaggat
cgtgttctccccggactcgtttccaacagtccgtttttgcgacagcgcacaccgttggac
gtttctacgttgcagctcaacgatatatacgttccgatcatttccgtagcaggcagtgtt
attacagagttttcgtcttccgtagcgaccgcgtacgctgcgcaggatgagcgcttcaag
attctggacaacaagttgcgtttgttggtcgagagcatagactcgttaacctactgggct
ttgcagtatcggaacgcatcgctcgatttgttgcgcttgtcggatgatgcggctgagcgg
ttggccggcgatgtggaagccgaccgtcggttcgcgttgcgcacacaaatgttgggacgc
gagtttcagcggttgagtgcgcgcgtgactcgtgcagatgcgcgcattcagcgcttgaaa
aaagagtactacgagcgcttccagagcgagattgcacaacgtgactacgcggtcacagtg
ttatcacagtatttgagcaacgcggtcttggccgattttgacgggaccgtttcatctgag
aaagtccctccgacagctggtcgtcctattcaagactacttggacgttttgattccactg
tataatacttttcgaagcattatggaggagtacaacttgcaaaagcgtatagcttacgat
gtgagatttgcggcgacgctcgttgaagtcgtaccgagtaatcgtttgatcagaaagttc
ttgttcgatcctgctctgcagcggtccgaagagaat---tttgaaccgcaacatcaagca
gaataa
>passed_gp021_OK392616.1
atggcgaacacgttgtattccgttgacctcgcgaacccggatgcgatgcgcgcatacccg
aactcgctgttcactccggccggtaaactgacctcacagtcgcagaatcggtttccgcgt
gatgatgactttttcctgcacgtgattgattcacatttgatcctttcggattatcaggat
cgtgttctccccggactcgtttccaacagtccgtttttgcgacagcgcacaccgttggac
gtttctacgttgcagctcaacgatatatacgttccgatcatttccgtagcaggcagtgtt
attacagagttttcgtcttccgtagcgaccgcgtacgctgcgcaggatgagcgcttcaag
attctggacaacaagttgcgtttgttggtcgagagcatagactcgttaacctactgggct
ttgcagtatcggaacgcatcgctcgatttgttgcgcttgtcggatgatgcggctgagcgg
ttggccggcgatgtggaagccgaccgtcggttcgcgttgcgcacacaaatgttgggacgc
gagtttcagcggttgagtgcgcgcgtgactcgcgcagatgcgcgcattcagcgcttgaaa
aaagagtactacgagcgcttccagagcgagattgcacaacgtgactacgcygtyacagtg
ttatcacagtatttgagcaacgcggtcttggccgattttgacgggaccgtttcatctgag
aaagtccctccgacagctggtcgtcctattcaagactacttggacgttttgattccactg
tataatacttttcgaagcattatggaggagtacaacttgcaaaagcgtatagcttacgat
gtgagattttttgcgacgctcgttgaattcgtaccgagtaatcgtttgatcagaaagttc
ttgttcgatccagctctgcagcggtccgaagagaat---tttgaaccgcaacatcgagca
gaataa
>passed_gp021_SRR11471417
atggcaaacac---gtattccgttgacctcgcgaacccggatgcgatgcgcgcatacccg
aactcattgttcactccggccggtaaactgacctcacagtcgcagaatcggtttccgcgt
gatgatgattttttcctgcacgtgatcgattcacatttgatcctttcggattatcaggat
cgtattctccccggactcgtttccaacagtccgtttttgcgacagcgcagcccgttggac
gtttctacgttgcagctcaacgacatatacgttccgatcatttctgtagcgggtagtgtt
attaccgagttttcgtcttccgtagcgaccgcgtacgctgcgcaggatgagcgcttcaag
attctggacaacaagttgcgtttgttggtcgagagcatagactcgttaacctattgggct
ttgcagtatcggaacgcatcgctcgatttgttgcgtttgtcggatgatgcggctgagcgg
ttggccggcgatgtggaagccgaccgtcggttcgcgttgcgcacacaaatgttgggacgc
gagtttcagcggttgagtgcacgcgcgactcgcgcagatgcgcgtattgagcgcttgaaa
aaagagtattacgagcgtttccaaagcgagattgcgcaacgtgactacgcggtcacagtg
ttatcgcagtatttgaccaacgcggtcttggctgattttgacgggaccgtttcatccgcg
aaagtccctccgacagctggtcgtcctattcaagactacttggacgttttgattccgctg
tataatacttttcgaagcattatggaggagtacaacttgcaaaagcgttttgcttacgat
gtgagtttgtcgacaacgctcgttaagtacaaaccgactaatcgtttgatcgcaaagttt
ttgttcgatccttctttgcgaccacacaacaaagatacgtttgtgccgagacctcagtta
caataa
>passed_gp021_SRR11471661
atggcaaacac---gtattccgttgacctcgcgaacccggatgcgatgcgcgcatacccg
aactcattgttcactccggccggtaaactgacctcacagtcgcagaatcggtttccgcgt
gatgatgattttttcctgcacgtgatcgattcacatttgatcctttcggattatcaggat
cgtattctccccggactcgtttccaacagtccgtttttgcgacagcgcagcccgttggac
gtttctacgttgcagctcaacgacatatacgttccgatcatttctgtagcgggtagtgtt
attaccgagttttcgtcttccgtagcgaccgcgtacgctgcgcaggatgagcgcttcaag
attctggacaacaagttgcgtttgttggtcgagagcatagactcgttaacctattgggct
ttgcagtatcggaacgcatcgctcgatttgttgcgtttgtcggatgatgcggctgagcgg
ttggccggcgatgtggaagccgaccgtcggttcgcgttgcgcacacaaatgttgggacgc
gagtttcagcggttgagtgcacgcgcgactcgcgcagatgcgcgtattgagcgcttgaaa
aaagagtattacgagcgtttccaaagcgagattgcgcaacgtgactacgcggtcacagtg
ttatcgcagtatttgaccaacgcggtcttggctgattttgacgggaccgtttcatccgcg
aaagtccctccgacagctggtcgtcctattcaagactacttggacgttttgattccgctg
tataatacttttcgaagcattatggaggagtacaacttgcaaaagcgttttgcttacgat
gtgagtttgtcgacaacgctcgttaagtacaaaccgactaatcgtttgatcgcaaagttt
ttgttcgatccttctttgcgaccacacaacaaagatacgtttgtgccgagacctcagtta
caataa
>passed_gp021_SRR15173571
atggcgaacacgttgtattccattgacctcgcgaacccggatgcgatgcgcgcatacccg
aactcgctgttcactccggccggtaaactgacctcacagtcgcagaatcggtttccgcgt
gatgatgactttttcctgcacgcgattgattcacatttgatcctttcggattatcaggac
cgtgttctccccggactcgtttccaacagtccgtttttgcggcaacgcagtccgttggac
gtttctacgttgcagctcaatgacatatacgttccgatcatttctgtagcaggtagtgtt
attacagagttttcgtcttccgtagcgaccgcgtacgctgcgcaggatgagcgcttcaag
attttggacaacaagttgcgtttgttggtcgagagcatagactcgttaacctattgggct
ttgcagtatcggaacgcatcgctcgatttgttgcgtttgtcggatgatgcggcggagcgg
ttggccggcgatgtggaagccgaccgtcggttcgcgttgcgcacacaaatgttgggacgt
gagtttcagcggttgagtgggcgcgtgactcgtgcagatgcgcgcattcagcgcttgaaa
aaagagtactacgagcgcttccagagcgagattgcgcaacgtgactacgccgtcacagtg
ttatcgcagtatttgagcaacgcggtcttggctgattttgacggggccgtttcatctgag
aaagtcccgccgacagctggtcgtcctattcaagactacttggacgttttgatcccactg
tataatacttttcgaagcattatggaggagtacaacttgcaaaagcgtatagcttacgat
gtgagattttcggcgacgctcgttgaaaacgtaccgagtaatcgtttgatcaaaaagttc
ttgttcgatccttctttgcagcggtccgaagagaat---tttgcgccgagacatcaagca
gaataa
>passed_gp021_SRR5580859
atggcgaacacgttgtattccattgacctcgcgaacccggatgcgatgcgcgcatacccg
aactcgctgttcactccggccggtaaactgacctcacagtcgcagaatcggtttccgcgt
gatgatgactttttcatgcacgcgattgattcacatttgatcctttcggattatcaggat
cgtgttctccccggactcgtttccaacagtccgtttttgcggcaacgcagtccgttggac
gtttctacgttgcagctcaatgacatatacgttccgatcatttccgtagcaggtagtgtt
attacagagttttcgtcttccgtagcgaccgcgtacgctgcgcaggatgagcgcttcaag
attttggacaacaagttgcgtttgttggtcgagagcatagactcgttaacctattgggct
ttgcagtatcggaacgcatcgctcgatttgttgcgtttgtcggatgatgcggcggagcgg
ttggccggcgatgtggaagccgaccgtcggttcgcgttgcgcacacaaatgttgggacgc
gagtttcagcggttgagtgggcgcgtgactcgcgcagatgcgcgcattcagcgcttgaaa
aaagagtactacgagcgcttccagagcgagattgcgcaacgtgactacgccgttacagtg
ttatcgcagtatttgagcaacgcggtcttggctgattttgacggggccgtttcatctgag
aaagtcccgccgacagctggtcgtcctattcaagactacttggacgttttgatcccactg
tataatacttttcgaagcattatggaggagtacaacttgcaaaagcgtatagcttacgat
gtgagattttcggcgacgctcgttgaaaacgtaccgagtaatcgtttgatcaaaaagttc
ttgttcgatccttctttgcagcggtccgaagagaat---tttgcgccgagacatcaagca
gaataa
>passed_gp022_check
atggacaacgcgtgtgacattttgagtcgcatcgacggttccgacgagtatgatgttggg
gtcgatcgaacggcggttgtattggtgactgcctcgcgagggcggacgagtgtgtctgga
gacgacaatgatggtcctctcgacgtggatcgaaaaaacaacaaaacgtccgatcttttt
cggcgggccgtacagttgcgcgaccgtgtttcgttagccgatcatatgcaccgtttatac
tttttgctcacatggagcgatcggaacggtggtcgatggatgggtatcaagcgtttcatc
gactgttattttagtctcgtttttcatccttactttggcgatcgtttcaagatgacggtt
ttgcatatagcgaagcggtccaaaatttgctgtcattttcaggtgggcgtcgtgtccgac
ttttcgtcttacacgttgctcattatgctcaattatccgttgtgggacaagttgttgcag
gtatcg---acgtccctaccgcatcgttattttcgacgttccgttcgcgcaatgttgcgt
cgaggtggtggtacaaccgatcgacct---------------------------------
------------------------------------------------------------
------------------------------------------------------------
------------------------gcaccacactacaacgagggttcgggttttggt---
------------------------------------------------------------
------------------------------------------------------------
------------------------------------------------------ggtctt
ggtgaaggaatggaagtcgatcctaccggcaagtttacacacttgatgaacgtttcgctt
gctgctctgtgtctgattgaccgacttgagtactcgatgcaatcagatcttgagcgacac
ggtgcaacacatgtagtcacggtggccaagtttttctcgaatgcccatgatgcgaaaaat
ttgttcaacacggtatcgttggtagagtga
>passed_gp022_NC_027925.1
atggacaacgcgtgtgacattttgagtcgcatcgacggttccgacgagtatgatgttggg
gtcgatcgaacggcggttgtattggtgactgcctcgcgagggcggacgagtgtgtctgga
gacgacaatgatggtcctctcgacgtggatcgaaaaaacaacaaaacgtccgatcttttt
cggcgggccgtacagttgcgcgaccgtgtttcgttagccgatcatatgcaccgtttatac
tttttgctcacatggagcgatcggaacggtggtcgatggatgggtatcaagcgtttcatc
gactgttattttagtctcgtttttcatccttactttggcgatcgtttcaagatgacggtt
ttgcatatagcgaagcggtccaaaatttgctgtcattttcaggtgggcgtcgtgtccgac
ttttcgtcttacacgttgctcattatgctcaattatccgttgtgggacaagttgttgcag
gtatcga---cgtccctaccgcatcgttattttcgacgttccgttcgcgcaatgttgcgt
cgaggtggtggtacaaccgatcgacct---------------------------------
------------------------------------------------------------
------------------------------------------------------------
------------------------gcaccacactacaacgagggttcggg---t------
------------------------------------------------------------
------------------------------------------------------------
------------------------------------------------tttggtggtctt
ggtgaaggaatggaagtcgatcctaccggcaagtttacacacttgatgaacgtttcgctt
gctgctctgtgtctgattgaccgacttgagtactcgatgcaatcagatcttgagcgacac
ggtgcaacacatgtagtcacggtggccaagtttttctcgaatgcccatgatgcgaaaaat
ttgttcaacacggtatcgttggtagagtga
>passed_gp022_OK392616.1
atggacaacgcgtgtgacattttgagtcgcatcgacggttccgacgagtatgatgttggg
gtcgatcgaacggcggttgtattggtgactgcctcgcgagggcggacgagtgtgtctgga
gacgacaatgatggtcctctcgacgtggatcgaaaaaacaacaaatcgtccgatcttttt
cggcgggccgtacagttgcgcgaccgtgtttcgttagccgatcatatgcaccgtttatac
tttttgctcacatggagcgatcggaacggtggtcgatggatgggtatcaagcgttttatc
gactgttattttagtctcgtttttcatccttactttggcgatcgtttcaagatgacggtt
ttgcatatagcgaagcggtccaaaatttgctgtcattttcaggtgggcgtcgtgtccgac
ttttcgtcttacacgttgctcattatgctcaattatccgttgtgggacaagttgttgcag
gtatcga---cgtccctaccgcatcgttattttcgacgttccgttcgcgcaatgttgcgt
cgaggtggtggtacaaccgatcgacct---------------------------------
------------------------------------------------------------
------------------------------------------------------------
------------------------gcaccacactacaacgagggttcggg---t------
------------------------------------------------------------
------------------------------------------------------------
------------------------------------------------tttggtggtctt
ggtgaaggaatggaagtcgatcctaccggcaagtttacrcacttgatgaacgtttcgctt
gctgctctgtgtctgattgaccgacttgagtactcgatgcaatcagatcttgagcgacac
ggtgcaacacatgtagtcacggtggccaagtttttctcgaatgcccatgatgcgaaaaat
ttgttcaacacggtatcgttggtagagtga
>passed_gp022_SRR11471417
atggacaacgcgtgtgacattttgagtcgcatcgacggttccgatgagtatgatgttggg
gtcgatcgaacggcggttgtattggtgactgcttcgcgagggcgtacgagtgtggctgga
gacgacaatgatggtcctctcgacgctgatagaaaaaacaacaaaacgtccgatctcttt
cggcgagccgtacagttgcgcgaccgtgtttcgctagccgatcatatgcaccgtttatac
tttttgctcacatggagcgatcggaacggcggtcgatggatgggcatcaaacgtttcatc
gactgttattttagtctcgtttttcatccttactttggcgatcgtttcaagatgacggtt
ttgcatatagcgaagcggtccaaaatttgctgtcattttcaggtgggcgtcgtgtccgat
ttttcgtcgtacacgttgctcattatgctcaattatccgttgtgggacaagttgttgcaa
gtgtcga---cgtccttaccgcatcgttattttcgacgttccgttcgtgcaatgttgcgt
cgaggtggtggtacaaccgatcgaccg---------------------------------
------------------------------------------------------------
------------------------------------------------------------
------------------------gcgccgcagtacaacgagggttcggg---t------
------------------------------------------------------------
------------------------------------------------------------
------------------------------------------------tttggtggtctg
ggcgagggaatggaagtcgatccgaccggcaagtttacacacttgatgaacgtttcgctt
gctgctctgtgtctgattgaccgacttgagtactcgatgcaatcagatcttgaacgacac
ggggcgacacatgtagtcacggtggccaagtttttctcgaacgctcatgatgcgaaaaat
ttgttcaacaccgtatcgttggtagagtga
>passed_gp022_SRR11471661
atggacaacgcgtgtgacattttgagtcgcatcgacggttccgatgagtatgatgttggg
gtcgatcgaacggcggttgtattggtgactgcttcgcgagggcgtacgagtgtggctgga
gacgacaatgatggtcctctcgacgctgatagaaaaaacaacaaaacgtccgatctcttt
cggcgagccgtacagttgcgcgaccgtgtttcgctagccgatcatatgcaccgtttatac
tttttgctcacatggagcgatcggaacggcggtcgatggatgggcatcaaacgtttcatc
gactgttattttagtctcgtttttcatccttactttggcgatcgtttcaagatgacggtt
ttgcatatagcgaagcggtccaaaatttgctgtcattttcaggtgggcgtcgtgtccgat
ttttcgtcgtacacgttgctcattatgctcaattatccgttgtgggacaagttgttgcaa
gtgtcga---cgtccttaccgcatcgttattttcgacgttccgttcgtgcaatgttgcgt
cgaggtggtggtacaaccgatcgaccg---------------------------------
------------------------------------------------------------
------------------------------------------------------------
------------------------gcgccgcagtacaacgagggttcggg---t------
------------------------------------------------------------
------------------------------------------------------------
------------------------------------------------tttggtggtctg
ggcgagggaatggaagtcgatccgaccggcaagtttacacacttgatgaacgtttcgctt
gctgctctgtgtctgattgaccgacttgagtactcgatgcaatcagatcttgaacgacac
ggggcgacacatgtagtcacggtggccaagtttttctcgaacgctcatgatgcgaaaaat
ttgttcaacaccgtatcgttggtagagtga
>passed_gp022_SRR15173571
atggacaacgcatgtgacattttgagtcgcatcgacggttccgacgagtatgatgttggg
gtcgatcgaacggcggttgtattggtgactgcttcgcgagggcgtacgagtgtgtctgga
gacgacaatgatggtcctctcgacgccgatagaaaaaacaacaaaacgtccgatcttttt
cggcgggccgtacagttgcgcgaccgtgtttcgttagccgatcatatgcaccgtttatac
tttttgcttacatggagcgatcggaacggtggtcgatggatgggtatcaagcgtttcatc
gattgttattttagtctcgtttttcatccttactttggcgatcgtttcaagatgacggtt
ttgcatatagcgaagcggtccaaaatttgctgtcattttcaggtgggcgtcgtgtccgat
ttttcgtcttacacgttgctcattatgctcaattatccgttgtgggacaagttgttgcag
gtatcg---acgtccctaccgcatcgttattttcgacgttccgttcgcgcaatgttgcgt
cgaggtggtggtacaaccgatcgaccgnnnnnnnnnnnnnnnnnnnnnnnnnnnnnnnnn
nnnnnnnnnnnnnnnnnnnnnnnnnnnnnnnnnnnnnnnnnnnnnnnnnnnnnnnnnnnn
nnnnnnncgtccctaccgcatcgttattttcgacgttccgttcgcgcaatgttgcgtcga
ggtggtggtacaaccgatcgaccggcgccacagtacaacgaggggtcggggtttggtggt
cttggtgaaggaatggaagtcgatcctaccggcaagtttacacacttgatgaacgtttcg
cttgctgcnnnnnnnnnnnnnnnnnnnnnnnnnnnnnnnnnnnnnnnnnnnnnnnnnnnn
nnnnnnnnnnnnnnnnnnnnnnnnnnnnnnnnnnnnnnnnnnnnnnnntttggtggtctt
ggtgaaggaatggaagtcgatcctaccggcaagtttacacacttgatgaacgtttcgctt
gctgctctgtgtctgattgaccgacttgagtactcgatgcaatcagatcttgagcgacac
ggtgcaacacatgtagtcacggtggccaagtttttctcgaatgcccacgatgcgaaaaat
ttgttcaacactgtatcgttggtagagtga
>passed_gp022_SRR5580859
atggacaacgcgtgtgacattttgagtcgcatcgacggttccgacgagtatgatgttgcg
gtcgatcgaacggcggttgtattggtgactgcttcgcgagggcgtacgagtgtgtccgta
gacgacaatgatggtcctctcgacgttgatagaaaaaacaacaaaacgtccgatcttttt
cggcgagccgtacagttgcgcgaccgtgtttcgttagccgatcatatgcaccgtttatac
tttttgcttacatggagcgatcggaacggtggtcgatggatgggtatcaagcgtttcatc
gattgttattttagtctcgtttttcatccttactttggcgatcgtttcaagatgacggtt
ttgcatatagcgaagcggtccaaaatttgctgtcattttcaggtgggcgtcgtgtccgat
ttttcgtcttacacgttgctcattatgctcaattatccgttgtgggacaagttgttgcag
gtatcga---cgtccctaccgcatcgttattttcgacgttccgttcgcgcaatgttgcgt
cgaggtggtggtacaaccgatcgaccg---------------------------------
------------------------------------------------------------
------------------------------------------------------------
------------------------gcgccacagtacaacgagggttcggg---t------
------------------------------------------------------------
------------------------------------------------------------
------------------------------------------------tttggtggtctt
ggtgaaggaatggaagtcgatcctaccggcaagtttacacacttgatgaacgtttcgctt
gctgctctgtgtctgattgaccgacttgagtactcgatgcaatcagatcttgagcgacac
ggtgcaacacatgtagtcacggtggccaagtttttctcgaatgcccacgatgcgaaaaat
ttgttcaacactgtatcgttggtagagtga
>passed_gp023_check
atgaatggtagcggaagagtgtcgtctggaggaggtttgccgcttggtaacaaacgcgtg
tctggtccacaagggggaagagtcgttccgtccggaaagctggctcgaggtgccgctaca
---------tcgaacggttcg------------------aatacggccaatgttgcaaat
gcgacaaacgcgacaaatgcggcaaatgcggcaaatgcggtaaatgcgacaaatgcgaca
aatgcggcaaatgctgcaaatgcgacaaatgctccaagtgcgacaaatgcggcaaacgct
gtaaacggtgcagctacaacgactccg---------acgaacacgacgaacacgcctgtc
gggtccgctgcatcttccgtaccagctgctgcagcatcgaccgacggtccgactttgaaa
gacctcgagaccgcgcgtcccgcccgcagtacggagacggtagcagcgttcggtgtacct
cgtcagtttctcgacgagttcactcgtgtgtatcagggttacgttaccgacgcgaacgtg
gctgaagctagtgcggccgacatatcgcgtatagttgacacgaactttgccgtttataaa
ctgatttcatcttttttagagtcggttcgctcgttcgctatgcgcaacaaggccaacgga
ggcacgttgccgtctgatagcgtgtacgtgtctctacacgacttggacacgctcgagagt
gagcgcgagctgcgtctcttacggtcgatcgtcgcgcggaacgcaaagtcgatcggattg
ggcaacgagtttctcgctagcgtgaatccaaaaaatctgaaggctgagctcgagaacgcg
ttgagaaaagcagctagcggtagcgggtccggcaagtcgggcgatggtgatggtggtgca
gacgatgatgcactcgaggagcgtgagcctgacaaggttaatctcgataattcgggtggt
gtctattcgatccgcgacacatctgacgctgtaccgctaaccagtttggtcggttacgaa
gccgaggcgcgtgagctcgtgtcgttctgtcgtaccgttcgcttcgtcaacgaggcgggt
gcgggtggcaatgataccgagtcacgtcgtaatcctgtggtcgtggtgttgttcggcccg
ccgggaaccggtaaaactacgatcgctcagtcgattgcgcacgagctcgactcggtttac
atgtacgtcaacgcggagaatgttacgtctcagtgggccggtggtaccgaaaagaacata
tccaaaatctttagacgagctcgcattgcttccaagcggttcaagcgacgcgtgttgatt
ctgattgacgagatcgacgggctggtcaagaatcgtgctacgtcccccaacctcacgggt
gaggagtactcccggataactacttttctgcagatgttgaccccgccgatcggtgtggac
aacagtagtcttcttgttatatttacgaccaaccgtttggagaacgtggacagcgccgtt
atcaatcgggctcgtggtcgtattttcatgggttacgtctcttcgcccaacgatcgcatg
aagctcaatcgtcaaatattcgccaattacgtgcggtacaacgatcgcgaccagaatctc
cagcgcgctataatcgtttgcgacgatcttgtcccgcgtgacctgcagaacattctcgct
cgagtgaaaaatcgaattctcgagcgatattcggccgcccatcgatccagcattctggcc
gatttagaaatcgacctctctgatcaagataatcgtgttagtactggcgatttggtcgag
ttgatgtaccaagcggtaccgggtacgccagtctccgtcttgtttcgcgattactcaccg
ccgttgtcgcacgtttgttcgtgggtggatttgaaccgtccgtacctcgggcagtgtcgg
tcggmtgagatgtactcacgctacgccaagcaatgcaactag
>passed_gp023_NC_027925.1
atgaatggtagcggaagagtgtcgtctggaggaggtttgccgcttggtaacaaacgcgtg
tctggtccacaagggggaagagtcgttccgtccggaaagctggctcgaggtgccgctac-
--a------tcgaacggttcg------------------aatacggccaatgttgcaaat
gcgacaaacgcgacaaatgcggcaaatgcggcaaatgcggtaaatgcgacaaatgcgaca
aatgcggcaaatgctgcaaatgcgacaaatgctccaagtgcgacaaatgcggcaaacgct
gtaaacggtgcagctacaacgactc---cg------acgaacacgacgaacacgcctgtc
gggtccgctgcatcttccgtaccagctgctgcagcatcgaccgacggtccgactttgaaa
gacctcgagaccgcgcgtcccgcccgcagtacggagacggtagcagcgttcggtgtacct
cgtcagtttctcgacgagttcactcgtgtgtatcagggttacgttaccgacgcgaacgtg
gctgaagctagtgcggccgacatatcgcgtatagttgacacgaactttgccgtttataaa
ctgatttcatcttttttagagtcggttcgctcgttcgctatgcgcaacaaggccaacgga
ggcacgttgccgtctgatagcgtgtacgtgtctctacacgacttggacacgctcgagagt
gagcgcgagctgcgtctcttacggtcgatcgtcgcgcggaacgcaaagtcgatcggattg
ggcaacgagtttctcgctagcgtgaatccaaaaaatctgaaggctgagctcgagaacgcg
ttgagaaaagcagctagcggtagcgggtccggcaagtcgggcgatggtgatggtggtgca
gacgatgatgcactcgaggagcgtgagcctgacaaggttaatctcgataattcgggtggt
gtctattcgatccgcgacacatctgacgctgtaccgctaaccagtttggtcggttacgaa
gccgaggcgcgtgagctcgtgtcgttctgtcgtaccgttcgcttcgtcaacgaggcgggt
gcgggtggcaatgataccgagtcacgtcgtaatcctgtggtcgtggtgttgttcggcccg
ccgggaaccggtaaaactacgatcgctcagtcgattgcgcacgagctcgactcggtttac
atgtacgtcaacgcggagaatgttacgtctcagtgggccggtggtaccgaaaagaacata
tccaaaatctttagacgagctcgcattgcttccaagcggttcaagcgacgcgtgttgatt
ctgattgacgagatcgacgggctggtcaagaatcgtgctacgtcccccaacctcacgggt
gaggagtactcccggataactacttttctgcagatgttgaccccgccgatcggtgtggac
aacagtagtcttcttgttatatttacgaccaaccgtttggagaacgtggacagcgccgtt
atcaatcgggctcgtggtcgtattttcatgggttacgtctcttcgcccaacgatcgcatg
aagctcaatcgtcaaatattcgccaattacgtgcggtacaacgatcgcgaccagaatctc
cagcgcgctataatcgtttgcgacgatcttgtcccgcgtgacctgcagaacattctcgct
cgagtgaaaaatcgaattctcgagcgatattcggccgcccatcgatccagcattctggcc
gatttagaaatcgacctctctgatcaagataatcgtgttagtactggcgatttggtcgag
ttgatgtaccaagcggtaccgggtacgccagtctccgtcttgtttcgcgattactcaccg
ccgttgtcgcacgtttgttcgtgggtggatttgaaccgtccgtacctcgggcagtgtcgg
tcggmtgagatgtactcacgctacgccaagcaatgcaactag
>passed_gp023_OK392616.1
atgaatggtagcggaagagtgtcgtctggaggaggtttgccgcttggtaacaaacgcgtg
tctggtccacaagggggaagagtcgttccgtccggaaagctggctcgaggtgccgctac-
--a------tcaaacggttcgaattttggaaatgttgcaaatacggccaatgttgcaaat
gckacaaacgcgacaaatgcgacaaatgcgacaaatgctgcaaatgctgcaaatgcgaca
aatgctccaagtgcgacaaatgcggcaaatgctgcaaatgcgacaaatgcggcaaacgct
gtaaacggtgcagctacaacgactc---cg------acgaacacgacgaacacgcctgcc
gggtccgctgcatcttccgtaccagctgctgcagcatcgaccgacggtccgactttgaaa
gacctcgagaccgcgcgtcccgcccgcagtacggagacggtagcagcgttcggtatacct
cgtcagtttctcgacgagttcacccgtgtgtatcagggttacgttaccgacgcgaacgtg
gctgaagctagtgcggccgacatatcgcgtatagttgacacgaactttgccgtttataaa
ctgatttcatcttttttagagtcggttcgctcgttcgctatgcgcaacaaggccaacgga
ggcacgttgccgtctgatagcgtgtacgtgtctctacacgacttggacacgctcgagagt
gagcgcgagctgcgtctcttacggtcgatcgtcgcgcggaacgcaaagtcgatcggattg
ggcaacgagtttctcgctagcgtgaatccaaaaaatctgaaggctgagctcgagaacgcg
ttgagaaaagcagctagcggtagcgggtccggcaagtcgggcgatggtgatggtggtgca
gacgatgatgcactcgaggagcgtgagcctgacaaggttaatctcgataattcgggtggt
gtctattcgatccgcgacacatctgacgctgtaccgctaaccagtttggtcggttacgaa
gccgaggcgcgtgagctcgtgtcgttctgtcgtaccgttcgcttcgtcaacgaggcgggt
gcgggtggcaatgataccgagtcacgtcgtaatcctgtggtcgtggtgttgttcggcccg
ccgggaaccggtaaaactacgatcgctcagtcgattgcgcacgagctcgactcggtgtac
atgtacgtcaacgcggagaatgttacgtctcagtgggccggtggtaccgaaaagaacata
tccaaaatctttagacgagctcgcattgcttccaagcggttcaagcgacgcgtgttgatt
ctgattgacgagatcgacggtttggtcaagaatcgtgctacgtcccccaacctcacgggt
gaggagtactcccggataactacttttctgcagatgttgacccctccgatcggtgtggac
aacagtagtcttcttgtcatatttacgaccaaccgtttggagaacgtggacagcgccgtt
atcaatcgggctcgtggtcgtattttcatgggttacgtctcttcgcccaacgatcgcatg
aagctcaatcgtcaaatattcgccaattacgtgcggtacaacgatcgcgaccagaatctc
cagcgcgctataatcgtttgcgacgatcttgtcccgcgtgacctgcagaacattctcgcc
cgagtgaaaaatcgaattctcgagcgatattcggccgcccatcgatccagcattctggcc
gatttagaaatcgacctttctgatcaaaataatcgtgttagtactgacgatttggtcgag
ttgatgtaccaagcggtaccgggtacgccagtctctgtcttgtttcgcgattactcaccg
ccgttgtcgcacgtttgttcgtgggtggatttgaaccgtccgtacctcgggcagtgtcgg
tcggctgagatgtactcacgctacgccaagcaatgcaactag
>passed_gp023_SRR11471417
atgaatggtagcggaagagtgtcgtccggaggaggtctgccgctcggtaacaaacgtgtg
tctagtgcacaagggggaagagtcgttccgtccggaaaggtggctcgaggtgccgctac-
--g------tcgaacggttcg------------------aattttggaaatgttgcaaat
gcggcaaatgcgacaaatgcggcaaatgctgcaaat------------------------
---gcgacaaatgcggcaaatgctg---------caagtgcggcaaatgcggcaaacgct
ggaaacagtgcagctacaacgcctc---cg---------------acgaacacgcccgct
gggtccgctgcatcttccgtaccagctgccgcagcagcgaccgacggtccgactttgaaa
gatctcgagaccgcgcgtcccgcccgcagtacggagacggtagcagcgttcggtatacct
cgtcagtttctcgacgagttcactcgcgtgtatcagggttacgttaccgacgcgaacgtg
gctgaagctagtgcggccgatatatcgcgtatagttgacacaaactttgccgtctataaa
ctgatttcatcttttttagagtcggttcgctcgttcgctatgcgcaacaaggccaacgga
ggcacgttgccgtcggatagcgtgtacgtgtctctgcacgacctggacacgctcgagagt
gagcgcgagctgcgtctcttgcgatcgattgtcgcgcggaacgcaaagtcgatcggattg
ggcaacgagttcctcgctagcgtgaatccaaaaaatctgaaggccgagcttgagaacgcg
ttgagaaaagcagctagcggtggcgggtccggcaagtcgggcgatggtgacggtagtgca
gaagatgatgcattcgaggagcgtgaacccgacaaggttaatctcgataattcgggtggt
gtctattcgatccgcgacacatctgacgctgtaccgctaacgagtttggtcggttacgaa
gccgaggcacgtgagctcgtgtcgttctgtcgtactgttcgcttcgtcaacgaggcgggt
gcgggtggtagtgataccgagtcacgtcgtaatcctgtggtcgtggtgttgttcggcccg
ccgggaaccggtaaaactacgatcgctcagtcgattgcgcacgagctcgactcggtgtac
atgtacgtcaacgcggagaacgttacgtctcagtgggccggtggtaccgaaaagaacata
tccaaaatctttaggcgagctcgtattgcttccaagcggttcaagcgacgcgtgttgatt
ttgattgacgagatcgacgggttggtcaagaatcgtgctacgtctcccaacctcacgggt
gaagagtactcccggataactacttttctgcagatgttgacccctccgatcggtgtggac
aacagtagtcttcttgttatatttacgaccaaccgtttggagaacgtcgacagcgccgtt
atcaatcgagctcgtggtcgtattttcatgggttacgtctcttcgcccaacgatcgcatg
aagctcaatcgtcaaatatttgccaattacgtgcggtacaacgatcgcgaccagaatctc
cagcgcgctataatcgcttgcgacgatcttgtcccgcgtgacctgcagaacattctcgcg
cgagtgaaaaatcgaattctcgagcgatattcggccgcccatcgatccagcattctggcc
gatttagaaattgacctttctgatcaaaataatcgtgtcagtactgacgatttggtcgag
ttgatgtaccaagcggtaccgggtacgccagtctccgtcttgtttcgcgattactcaccg
ccgttgtcgcacgtttgtgcgtggatggatttgaaccgtccgtacctcggacagtgtcgg
tcggctgagatgtactctcgctacgctaagcaatgcaactag
>passed_gp023_SRR11471661
atgaatggtagcggaagagtgtcgtccggaggaggtctgccgctcggtaacaaacgtgtg
tctagtgcacaagggggaagagtcgttccgtccggaaaggtggctcgaggtgccgctac-
--g------tcgaacggttcg------------------aattttggaaatgttgcaaat
gcggcaaatgcgacaaatgcggcaaatgctgcaaat------------------------
---gcgacaaatgcggcaaatgctg---------caagtgcggcaaatgcggcaaacgct
ggaaacagtgcagctacaacgcctc---cg---------------acgaacacgcccgct
gggtccgctgcatcttccgtaccagctgccgcagcagcgaccgacggtccgactttgaaa
gatctcgagaccgcgcgtcccgcccgcagtacggagacggtagcagcgttcggtatacct
cgtcagtttctcgacgagttcactcgcgtgtatcagggttacgttaccgacgcgaacgtg
gctgaagctagtgcggccgatatatcgcgtatagttgacacaaactttgccgtctataaa
ctgatttcatcttttttagagtcggttcgctcgttcgctatgcgcaacaaggccaacgga
ggcacgttgccgtcggatagcgtgtacgtgtctctgcacgacctggacacgctcgagagt
gagcgcgagctgcgtctcttgcgatcgattgtcgcgcggaacgcaaagtcgatcggattg
ggcaacgagttcctcgctagcgtgaatccaaaaaatctgaaggccgagcttgagaacgcg
ttgagaaaagcagctagcggtggcgggtccggcaagtcgggcgatggtgacggtagtgca
gaagatgatgcattcgaggagcgtgaacccgacaaggttaatctcgataattcgggtggt
gtctattcgatccgcgacacatctgacgctgtaccgctaacgagtttggtcggttacgaa
gccgaggcacgtgagctcgtgtcgttctgtcgtactgttcgcttcgtcaacgaggcgggt
gcgggtggtagtgataccgagtcacgtcgtaatcctgtggtcgtggtgttgttcggcccg
ccgggaaccggtaaaactacgatcgctcagtcgattgcgcacgagctcgactcggtgtac
atgtacgtcaacgcggagaacgttacgtctcagtgggccggtggtaccgaaaagaacata
tccaaaatctttaggcgagctcgtattgcttccaagcggttcaagcgacgcgtgttgatt
ttgattgacgagatcgacgggttggtcaagaatcgtgctacgtctcccaacctcacgggt
gaagagtactcccggataactacttttctgcagatgttgacccctccgatcggtgtggac
aacagtagtcttcttgttatatttacgaccaaccgtttggagaacgtcgacagcgccgtt
atcaatcgagctcgtggtcgtattttcatgggttacgtctcttcgcccaacgatcgcatg
aagctcaatcgtcaaatatttgccaattacgtgcggtacaacgatcgcgaccagaatctc
cagcgcgctataatcgcttgcgacgatcttgtcccgcgtgacctgcagaacattctcgcg
cgagtgaaaaatcgaattctcgagcgatattcggccgcccatcgatccagcattctggcc
gatttagaaattgacctttctgatcaaaataatcgtgtcagtactgacgatttggtcgag
ttgatgtaccaagcggtaccgggtacgccagtctccgtcttgtttcgcgattactcaccg
ccgttgtcgcacgtttgtgcgtggatggatttgaaccgtccgtacctcggacagtgtcgg
tcggctgagatgtactctcgctacgctaagcaatgcaactag
>passed_gp023_SRR15173571
atgaatggtagcggaagagtgtcgtccggaggaggtctgccgctcggtaacaaacgcgtg
tctggtgcacaaggggggagagtcgttccgtccggaaagttggctcgaagtgccgctaca
tcgaacggatcgaacggttcgaatcttggaaacgttgcaaatacggctaatgttgcaaat
gcgacaaatgcgacaagtgcggcaaatgcggcaaatgcggtaaatgcggcaaatgcgaca
aatgcgacaaatgcgacaaatgcgg---------caagtgcgacaaatgcggcaaacgct
gtaaacggagctgctacaacgactc---cg------acgaacacgacgaacacgcccgcc
gggtccgctgcatcttccgtaccagctgctgcagcagcgaccgacggtccgactttgaaa
gacctcgagaccgcgcgtcccgcccgcagtatggagacggtagcagcgttcggtatacct
cgtcagtttctcgacgagttcactcgtgtgtatcagggttacgttaccgacgcgaacgtg
gctgaagctagtgcggccgacatatcgcgcatagttgacacaaactttgccgtttataaa
ctgatttcatcttttttagagtcggttcgctcgttcgctatgcgcaacaaggccaacgga
ggtacgttgccgtcggatagcgtgtacgtgtctttgcacgatctggacacgctcgagagt
gagcgcgagttgcgtctcttacggtcgatcgtcgcgcggaacgcaaagtcgatcggattg
ggcaacgagtttctcgctagcgtgaatccaaaaaatcttaaggctgagctcgagaacgcg
ttgagaaaagcagctagcggtggcgggtccggcaagtcgggcgacggtgatggtggcgca
gacgatgatgcactcgaggagcgtgaacctgacaaggttaatctcgataattcgggtggt
gtgtattcgatccgcgacacatctgacgctgtaccgctaaccagtttggtcggttacgaa
gccgaggcacgtgagctcgtgtcgttctgtcgtaccgttcgcttcgtcaacgaggcgggt
gcgggtggtagtgataccgagtcgcgtcgtaatcctgtggttgtggtgttgttcggtccg
ccgggaaccggtaaaactacgatcgctcagtcgattgcgcacgagctcgactcggtgtac
atgtacgtcaacgcggagaatgttacgtctcagtgggccggcggtaccgaaaagaacata
tccaagatctttagacgagctcgcattgcttccaatcggttcaagcgacgcgtgttgatt
ttgattgacgagatcgacgggctggtcaagaatcgtgctacgtctcccaacctcacgggt
gaggagtactcccggataactacttttctgcagatgttgacccctccgatcggtgtggac
aacagtagtctgcttgttatatttacgaccaaccgtttggagaacgtggacagcgccgtt
atcaatcgggctcgtggtcgtattttcatgggttacgtctcttcgcccaacgatcgtatg
aagctcaatcgtcaaatatttgccaattacgtgcggtacaacgatcgcgaccagaatctc
cagcgcgctataatcgcttgcgacgatcttgtcccgcgtgacctgcagaacattctagcg
cgagtgaaaaatcgaattctcgagcgatattcagccgcccatcgatccagcattctggcc
gatttagaaatcgacctttctgatcaaaataatcgtgtcagtactgacgatttggtcgag
ttgatgtaccaagcggtaccgggtacgccagtctccgtcttgtttcgcgattactcaccg
ccgttgtcgcacgtttgttcgtggatggatttgaaccgtccgtacctcggacagtgtcgg
tcggctgagatgtactcacgctacgctaagcaatgcaactag
>passed_gp023_SRR5580859
atgaatggtagcggaagagtgtcgtccggaggaggtctgccgctcggtaacaaacgcgtg
tctggtgcacaaggggggagagtcgttccgtccggaaagctggctcgaagtgccgctaca
tcgaacggatcgaacggttcgaatcttggaaacgttgcaaatacggctaatgttgcaaat
gcgacaaatgcgacaagtgcggcaaatgcggcaaatgcggtaaatgcgg---------ca
aatgcgacaaatgcgacaaatgcgg---------caagtgcgacaaatgctgcaaacgct
gtaaacggagcagctacaacgactccgacgaacacgacgaacacgacgaacacgcccgcc
gggtccgctgcatcttccgtaccagctgctgcagcagcgaccgacggtccgactttgaaa
gacctcgagaccgcgcgtcccgcccgcagtatggagacggtagcagcgttcggtatacct
cgtcagtttctcgacgagttcactcgtgtgtatcagggttacgttaccgacgcgaacgtg
gctgaagctagtgcggccgacatatcgcgcatagttgacacaaactttgccgtttataaa
ctgatttcatcttttttagagtcggttcgctcgttcgctatgcgcaacaaggccaacgga
ggtacgttgccgtcggatagcgtgtacgtgtctttgcacgatctggacacgctcgagagt
gagcgcgagttgcgtctcttacggtcgatcgtcgcgcggaacgcaaagtcgatcggattg
ggcaacgagtttctcgctagcgtgaatccaaaaaatcttaaggctgagctcgagaacgcg
ttgagaaaagcagctagcggtggcgggtccggcaagtcgggcgatggtgatagtggtgca
gacgatgatgcactcgaggagcgtgaacctgacaaggttaatctcgataattcgggtggt
gtgtattcgattcgcgacacatctgacgctgtaccgctaaccagtttggtcggctacgaa
gccgaggcacgtgagctcgtgtcgttctgtcgtaccgttcgcttcgtcaacgaggcgggt
gcgggtggtagtgataccgagtcgcgtcgtaatcctgtggttgtggtgttgttcggtccg
ccgggaaccggtaaaactacgatcgctcagtcgattgcgcacgagctcgactcggtgtac
atgtacgtcaacgcggagaatgttacgtctcaatgggccggcggtaccgaaaagaacata
tccaagatctttagacgagctcgcattgcttccaatcggttcaagcgacgcgtgttgatt
ttgattgacgagatcgacgggctggtcaagaatcgtgctacgtctcccaacctcacgggt
gaggagtactcccggataactacttttctgcagatgttgacccctccgatcggtgtggac
aacagtagtctgcttgttatatttacgaccaaccgtttggagaacgtggacagcgccgtt
atcaatcgggctcgtggtcgtattttcatgggttacgtctcttcgcccaacgatcgtatg
aagctcaatcgtcaaatatttgccaattacgtgcggtacaacgatcgcgaccagaatctc
cagcgcgctataatcgcttgcgacgatcttgtcccgcgtgacctgcagaacattctagcg
cgagtgaaaaatcgaattctcgagcgatattcagccgcccatcgatccagcattctggcc
gatttagaaatcgacctttctgatcaaaataatcgtgtcagtactgacgatttggtcgag
ttgatgtaccaagcggtaccgggtacgccagtctccgtcttgtttcgcgattactcaccg
ccgttgtcgcacgtttgttcgtggatggatttgaaccgtccgtacctcggacagtgtcgg
tcggctgagatgtattcacgctacgctaagcaatgcaactag
>passed_gp024_check
atgaaatcaggaacagcgagtacagacgagcggcagtccgacgaaacgagattcgacgca
ccgagatccaacgagagatcctccgcgacgagttccgacgaacacgcgcctctcaatctc
gagatcgcaacaacgacccca---------ccactcgaaagcagcgccacggctccggag
acgaacgccgcaacaactagatcacgcatttacgagacgatcgacgaggcgcgatcaaca
gttgcctctgatccgacgaacaacatgggtgacaaacaactacgacgatcacttcgaacg
cgaaactctattaacagattaaccatggtgctcgaccgtcccgctgattcgaccggctca
agcgatcccatcgtagtagtaaccccgccaaacatttcacccgactcacccgcacccagt
aatatcaacggtaccaacgatgcgacgtacggcccgaacaactcgaccgacgcaaatgcc
gaagccaccggaacaacc------------------------gaaaccaaaacagccgaa
accgaaacaaccggaacaaccaacctgatggaaaagacatcatacataacatccaaacca
gccagcgagacgaccgctgactacggagctacatccacctcatcggccatcatgacacct
gtggcgaaaccaacatcgctgattaaaacactctccgataagaaagagtcgaccaacgtg
acgctccgacacgagtccgaacgtcctttatcatcatctcgacgagagctggctgaccag
tacgaccgcatagctaattcgatgctcattgagcaaacttcgccaaaagtggcaacgctc
gtcgcatcacacgaaactcatcaaccgatgcccgtccacgttcgccggacaccgacgtta
ccaccgctccggcgagctcaccgcggaaacgcggacgtgaacgaaaagaccggcgacgca
tgtgtcaaaacttgcaaaccgatcgacgaagagcaagggaacggtgatgagtgcaacgag
atggatcctatgatcgagatctacgagatggacggaaacggtgcacacaactgtgcactc
aaagaccgcaacgccatatcgcgattcatctggtgcattatatcttggttgcacgacgtc
ggtcatgttgtgactgcttcc---tgctgtgttcgcaatagtctcgctgaacgtcgtcgt
aaacggaccgtcgctcgtgacgaggagatcgctgccgcccgacaaacgctcgtctga
>passed_gp024_NC_027925.1
atgaaatcaggaacagcgagtacagacgagcggcagtccgacgaaacgagattcgacgca
ccgagatccaacgagagatcctccgcgacgagttccgacgaacacgcgcctctcaatctc
gagatcgcaacaacgaccccnnnnnnnnnaccactcgaaagcagcgccacggctccggag
acgaacgccgcaacaactagatcacgcatttacgagacgatcgacgaggcgcgatcaaca
gttgcctctgatccgacgaacaacatgggtgacaaacaactacgacgatcacttcgaacg
cgaaactctattaacagattaaccatggtgctcgaccgtcccgctgattcgaccggctca
agcgatcccatcgtagtagtaaccccgccaaacatttcacccgactcacccgcacccagt
aatatcaacggtaccaacgatgcgacgtacggcccgaacaactcgaccgacgcaaatgcc
gaagccaccggaacaacnnnnnnnnnnnnnnnnnnnnnnnncgaaaccaaaacagccgaa
accgaaacaaccggaacaaccaacctgatggaaaagacatcatacataacatccaaacca
gccagcgagacgaccgctgactacggagctacatccacctcatcggccatcatgacacct
gtggcgaaaccaacatcgctgattaaaacactctccgataagaaagagtcgaccaacgtg
acgctccgacacgagtccgaacgtcctttatcatcatctcgacgagagctggctgaccag
tacgaccgcatagctaattcgatgctcattgagcaaacttcgccaaaagtggcaacgctc
gtcgcatcacacgaaactcatcaaccgatgcccgtccacgttcgccggacaccgacgtta
ccaccgctccggcgagctcaccgcggaaacgcggacgtgaacgaaaagaccggcgacgca
tgtgtcaaaacttgcaaaccgatcgacgaagagcaagggaacggtgatgagtgcaacgag
atggatcctatgatcgagatctacgagatggacggaaacggtgcacacaactgtgcactc
aaagaccgcaacgccatatcgcgattcatctggtgcattatatcttggttgcacgacgtc
ggtcatgttgtgactgcttcnnnctgctgtgttcgcaatagtctcgctgaacgtcgtcgt
aaacggaccgtcgctcgtgacgaggagatcgctgccgcccgacaaacgctcgtctga
>passed_gp024_OK392616.1
atgaaatcaggaacagcgagtacagacgagcggcagtccgacgaaacgagattcgacgca
ccgagatccaangagagatcctccgcgacgagttccgacgaacacgcgcctctcaatctc
gagatcgcaacaacgaccccnnnnnnnnnaccactcgaaagcagcgccacggctccggag
acgaacgccgcaacaactagatcacgcatttacgagacgatcgacgaggcgcgatcgaca
gttgcctctgatccgacgaacaacatgggtgacaaacaactacgacgatcacttcgaacg
cgaaactctattaacagattaaccatggtgctcgaccgtcccgctgattcgaccggctca
agcgatcccatcgtagtannnactccgncaaacatttcacccgactcacccgcatccggt
aatatcaacaataccaacaatgcgacgtacaacccgaacaactcgaccgacgcaaatgcc
gaagccaccggaacaacnnnnnnnnnnnnnnnnnnnnnnnncgaaaccaaaacanccgaa
accganacaaccggaacaaccaacctgatggaaaagacatcatacgtaacatccaaacca
gccagcgagacgacngctgactacggagctacatccanctcancggccatcatgacacct
gtggcgaaaccaacatcgctgattanaacactctccgataagaaagagtcgaccaacgtg
acgctccgacacgagtccgaacgtcctttatcatcatctcgncgagagctggctgaccag
tacgancgcatagctaattcgatgctcattgagcaaacttcgccaaaagtggcaacgctc
gtcgcatcacacgaaactcatcaaccgatgcccgtccacgttcgccggacaccgacgtta
ccaccgctccggcgagctcaccgcggaaacgcggacgtgaacgaaaagancngcnacgca
tgtgtcaaaacttgcaaaccgatcgacgaagagnaagggaacggtgatgantgcaacgag
atggatcctatgatcgagatctacgagatggacggaaacggtgcacacaactgtgcactc
aaagaccgcaacgccatatcgcgattcatctggtgcattatatcttggttgcacgacgtc
ggtcatgttgtgactgcttcttcctgctgcgttcgcaatagtctcgctgaacgtcgtcgt
aaacggaccgtcgctcgtgacgaggagatcgctgccgcccgacaaacgctcgtctga
>passed_gp024_SRR11471417
atgaaatcaggaacagcgagtaccgacgagcggcagtccgacgaaacgagattcgacgca
ccgagatccaacgagagatcctccgcgacgagttccgacgaacacgcgcctctcaatccc
gagatcgcaacaacgaccccnnnnnnnnnaccactcgaaagcagcgccacggctccggag
acgaacgccgcaacaactagatcacacatttacgagacgatcgacgaggcacgatcgaca
gttgtctctgatccgacgaacaacatggacggcaaacaactacgacgatcacttcgaacg
cgaaactctattaacagattgaccatggtgctcgaccgtcccgcggactcgaccggctca
agcgatcccgtcgtcgtannnaccccgccaaacatttcacccgactcatctgcacgcgat
aatatcaacgataccaacgatacgacgtacggcccgaacaactcgacctacgcaaatacc
gaaaccaccggaacaacnnnnnnnnnnnnnnnnnnnnnnnnnnnnnnnnnnnnnnncgaa
aacgacacaaccggaacaaccaatctgatggaaaagacatcnnncatagcgtccaaacca
accagtgagacaaccgctgactacggagctacatccagctcaccggccatcatgacacca
gtggcgaaaccaacatcgctgattaaaacgttctccgataaaaacgagttgaccaacgtg
acgctccgacacgagtccgaacgtcctttatcatcatctcgacgggagctggctgaccag
tacgaccgcatagctaattcgatgctcattgagcaaacctcgccaaaagtggcaacactc
gtcgcatcaaacgaaactcataaaccgatgcccgttcacgttcgccggacaccgacacta
ccaccgctccggcgagctcgccgcggaaacgcggacgtgaacgaaaagaccgacgacgca
tgtgtcaaaacttgcaaaccgatcgacgaagagcaagggaacggtgatgagtgcaacgag
atggatcctatgatcgagatctacgagatggacggaaacggtgcacacaactgcgcactc
aaaaaccgcaacgccatatcgcgattcatctggtgcgttatatcctggttgcacgatgtc
ggtcatgttgtgactacttcttcctgctgcattcgcgatagtctcgctgaacgtcgtcgt
aaacggaccgccgctcgtgacgaggagatcgctgccgcccgacaaacgctcgtctga
>passed_gp024_SRR11471661
atgaaatcaggaacagcgagtaccgacgagcggcagtccgacgaaacgagattcgacgca
ccgagatccaacgagagatcctccgcgacgagttccgacgaacacgcgcctctcaatccc
gagatcgcaacaacgaccccnnnnnnnnnaccactcgaaagcagcgccacggctccggag
acgaacgccgcaacaactagatcacacatttacgagacgatcgacgaggcacgatcgaca
gttgtctctgatccgacgaacaacatggacggcaaacaactacgacgatcacttcgaacg
cgaaactctattaacagattgaccatggtgctcgaccgtcccgcggactcgaccggctca
agcgatcccgtcgtcgtannnaccccgccaaacatttcacccgactcatctgcacgcgat
aatatcaacgataccaacgatacgacgtacggcccgaacaactcgacctacgcaaatacc
gaaaccaccggaacaacnnnnnnnnnnnnnnnnnnnnnnnnnnnnnnnnnnnnnnncgaa
aacgacacaaccggaacaaccaatctgatggaaaagacatcnnncatagcgtccaaacca
accagtgagacaaccgctgactacggagctacatccagctcaccggccatcatgacacca
gtggcgaaaccaacatcgctgattaaaacgttctccgataaaaacgagttgaccaacgtg
acgctccgacacgagtccgaacgtcctttatcatcatctcgacgggagctggctgaccag
tacgaccgcatagctaattcgatgctcattgagcaaacctcgccaaaagtggcaacactc
gtcgcatcaaacgaaactcataaaccgatgcccgttcacgttcgccggacaccgacacta
ccaccgctccggcgagctcgccgcggaaacgcggacgtgaacgaaaagaccgacgacgca
tgtgtcaaaacttgcaaaccgatcgacgaagagcaagggaacggtgatgagtgcaacgag
atggatcctatgatcgagatctacgagatggacggaaacggtgcacacaactgcgcactc
aaaaaccgcaacgccatatcgcgattcatctggtgcgttatatcctggttgcacgatgtc
ggtcatgttgtgactacttcttcctgctgcattcgcgatagtctcgctgaacgtcgtcgt
aaacggaccgccgctcgtgacgaggagatcgctgccgcccgacaaacgctcgtctga
>passed_gp024_SRR15173571
atgaaatcaggaacagcgagtaccgacgagcggcagtccgacgaaacgagattcgacgca
cggagatccaaagagagatcctccgcgacgagttccgacgaacacgcgcctctcgatctc
gagatcgcaacgacgaccccnnnnnnnnnaccactcgaaagcagcgccacggctccggag
acgaacaccgcaacaactagatcacgcatttacgagacgatcgacgaggcgcgatcgaca
gttgtctctgatccgccgaacaacatggacggtaaacaactacgacgatcacttcgaaca
cgaaactctattaacagattgaccatggtgctcgaccgtcccgctgactcaaccgactca
agcgatcccatcgtcgtannnaccccgccaaagatttcacccgactcatccgcccccggt
aatatcaacgataccaacgatgcgacgtacggcccgaacaactcgacctacgcaaatgcc
gaaaccactggaacaacnnnnnnnnnnnnnnnnnnnnnnnncgaaaccgaaacaagcgga
accgaaacaaccggaacaaccaacctgatggaaaagacatcatacataacgtccaaacca
cccagcaagacgaccgctgactacggagctacatccagctcaccggccatcatgacacca
gtggcgaaaccaacatcgctgattaaaacactctccgataagaacgagtcgaccaacgtg
acgctccgacatgagtccgaacgtcctttatcatcatctcggcgagagctggctgaccag
tacgaccgcatagctaattctatgctcattgagcaaacctcgcccaaagtggcaacgctc
gtcgcatcaaacgaaactcatcaaccgatgcccgtccacgttcgccggacaccgacgtta
ccaccgctccggcgagctcaccgcggaaacgcggacgtgaacgaaaagacgggcgacgca
tgtgtcaaaacttgcaaaccgatcgacgaagagcaagggaacggtgatgagtgcaacgag
atggatcctatgatcgagatctacgagatggacggaaacggtgcacacaactgtgcgctc
aaagaccgcaacgccatatcgcgattcatctggtgcgttatatcctggttgcacgacgtc
ggtcatgttgtgactgcttcnnnctgctgcattcgcgatagtctcgctgaacgtcgtcgt
aaacggaccgtcgctcgtgaggaggagatcgctgccgcccgacaaacgctcgtctga
>passed_gp024_SRR5580859
atgaaatcaggaacagcgagtaccggcgagcggcagtccgacgaaacgagattcgacgca
cggagatccaaagagagatcctccgcgacgagttccgacgaacacgcgcctctcgatctc
gagatcgcaacgacgaccccgacgaccccaccactcgaaaacagcgccacggctccggag
acgaacaccgcaacaactagatcacgcatttacgagacgatcgacgaggcgcgatcgaca
gttgtctctgatccgccgaacaacatggacggtaaacaactacgacgatcacttcgaaca
cgaaactctattaacagattgaccatggtgctcgaccgtcccgctgactcaaccgactca
agcgatcccatcgtcgtannnaccccgccaaagatttcacccgactcatccgcccccggt
aatatcaacgataccaacgatgcgacgtacggcccgaacaactcgacctacgcaaatgcc
gaaaccactggaacaactggaacaaccgaaaccgaaacacgcggaaccgaaacaaccgga
accgaaacaaccggaacaaccaacctgatggaaaagacatcatacatagcatccaaacca
cccagcaagacgtccgctgactacggagctacatccagctcacctgccatcatgacacca
gtggcgaaaccaacatcgctgattaaaacactctccgataagaacgagtcgaccaacgtg
acgctccgacatgagtccgaacgtcctttatcatcatctcgacgagagctggctgaccag
tacgaccgcatagctaattctatgctcattgagcaaacctcgcccaaagtggcaacgctc
gtcgcatcaaacgaaactcatcaaccgatgcccgtccacgttcgccggacaccgacgtta
ccaccgctccggcgagctcaccgcgggaacgcgaacgtgaacgaaaagacgggcgacaca
tgtgtcaaaacttgcaaaccgatcgacgaagagcaagggaacggtgatgagtgcaacgag
atggatcctatgatcgagatctacgagatggacggaaacggtgcacacaactgtgcgctc
aaagaccgcaacgccatatcgcgattcatctggtgcgttatatcctggttgcacgacgtc
ggtcatgttgtgactgcttcnnnttgctgcattcgcgatagtctcgctgaacgtcgtcgt
aaacggaccgtcgctcgtgacgaggagatcgctgccgcccgacaaacgctcgtctga
>passed_gp025_check
atgatcgctccgctaacgctgtatcgtccaccatcacattcacccacaacgcgagacacc
ccgacacgagccagcgtgttaaccaaaatggcaccaaatgtgatacacccacccaaccga
atgttcccattgatcatcaccaaaacaagcaaaccaaacaataacaaaacgatcgccaga
atggtcattagcgaaacgatcaatcaaacc------------------------------
---------aataaaacgttcaacaaaaaattgagaaaaaatcccaacgaaaccatttcc
tacaaaaacaattccgacgcaatctcacaactcacatccgaaaccacattc---------
---acaaatcaatccgatatcaccgctacaaccacacctccatgtacaacaaaaacaaca
atcaaaaaaccgatcgagatgctgatcgaaacgccgatcacaacaccaatcgaaacgtgg
atcgcgccaacaaacgcaaacacaactgaaaacaataccgaaccaaccaaatccattaca
aactgtgacaacgacgacacgaacgaaaacgttcgacaaaacgttacgacgaaaaaaact
ctcaccactaatgtctccacggaccttacgactgtccggactaccgaccggaaagctaca
gagtcgcaagtaaaaccaaccaaaccgacagaaactaattcagtacaactgaataccgtg
gaccgaccaacatctcccgaacgaattgccgtagaactaactccttcacttcgattactc
gttcccgagacgcacattttgaacgctcagacccgaccccgacaaccaccaaccgaagcg
gataaacgattttacgccgaaagctctgttaagttgatcgcgacatcgcgagaacctctt
gtggtaaactctcgagtggcatcgtctcgcctcaaaccatcaccaactattccagtcgca
ctcaacatacgaaccacgacaagaacaaccacatcgcgaccaacaacagcggtaccaact
ataccggccgcaccgacaacgccgacagcaccgacggccccgacagcaccgacagccccg
acagcaccgacagtaccgacggcaacg---------------------------------
------------------------------------------------------------
---ttggtgcatcaaccaacagttttacgaacgaaacgagcgacgcgactcgatcgcgtc
aaaccaacatccacaatttcgttcatcaccgcaataatcgcgacaacgagagcactcgcg
cccagcactcacacccgcagcgggttaacataccgcaacttgtacaacagtttccaccaa
acgagcagaaccaacatcgacgttgaccaaaacgtcaacactaccggcaaaaacgttcac
acctctatcggatcgacccacagtaccgacagtaccgacaacagataccgcagcaccgat
gaaatcaggaacagcgagtacagacgagcggcagtccgacgaaacgagattcgacgcacc
gagatccaacgagagatcctccgcgacgagttccgacgaacacgcgcctctcaatctcga
gatcgcaacaacgacccc---------accactcgaaagcagcgccacggctccggagac
gaacgccgcaacaactag
>passed_gp025_NC_027925.1
atgatcgctccgctaacgctgtatcgtccaccatcacattcacccacaacgcgagacacc
ccgacacgagccagcgtgttaaccaaaatggcaccaaatgtgatacacccacccaaccga
atgttcccattgatcatcaccaaaacaagcaaaccaaacaataacaaaacgatcgccaga
atggtcattagcgaaacgatcaatcaaacnnnnnnnnnnnnnnnnnnnnnnnnnnnnnnn
nnnnnnn-caataaaacgttcaacaaaaaattgagaaaaaatcccaacgaaaccatttcc
tacaaaaacaattccgacgcaatctcacaactcacatccgaaaccacattcnnnnnnnnn
nnnacaaatcaatccgatatcaccgctacaaccacacctccatgtacaacaaaaacaaca
atcaaaaaaccgatcgagatgctgatcgaaacgccgatcacaacaccaatcgaaacgtgg
atcgcgccaacaaacgcaaacacaactgaaaacaataccgaaccaaccaaatccattaca
aactgtgacaacgacgacacgaacgaaaacgttcgacaaaacgttacgacgaaaaaaact
ctcaccactaatgtctccacggaccttacgactgtccggactaccgaccggaaagctaca
gagtcgcaagtaaaaccaaccaaaccgacagaaactaattcagtacaactgaataccgtg
gaccgaccaacatctcccgaacgaattgccgtagaactaactccttcacttcgattactc
gttcccgagacgcacattttgaacgctcagacccgaccccgacaaccaccaaccgaagcg
gataaacgattttacgccgaaagctctgttaagttgatcgcgacatcgcgagaacctctt
gtggtaaactctcgagtggcatcgtctcgcctcaaaccatcaccaactattccagtcgca
ctcaacatacgaaccacgacaagaacaaccacatcgcgaccaacaacagcggtaccaact
ataccggccgcaccgacaacgccgacagcaccgacggccccgacagcaccgacagccccg
acagcaccgacagtaccgacggcaacgtnnnnnnnnnnnnnnnnnnnnnnnnnnnnnnnn
nnnnnnnnnnnnnnnnnnnnnnnnnnnnnnnnnnnnnnnnnnnnnnnnnnnnnnnnnnnn
nn--tggtgcatcaaccaacagttttacgaacgaaacgagcgacgcgactcgatcgcgtc
aaaccaacatccacaatttcgttcatcaccgcaataatcgcgacaacgagagcactcgcg
cccagcactcacacccgcagcgggttaacataccgcaacttgtacaacagtttccaccaa
acgagcagaaccaacatcgacgttgaccaaaacgtcaacactaccggcaaaaacgttcac
acctctatcggatcgacccacagtaccgacagtaccgacaacagataccgcagcaccgat
gaaatcaggaacagcgagtacagacgagcggcagtccgacgaaacgagattcgacgcacc
gagatccaacgagagatcctccgcgacgagttccgacgaacacgcgcctctcaatctcga
gatcgcaacaacgaccccnnnnnnnnnaccactcgaaagcagcgccacggctccggagac
gaacgccgcaacaactag
>passed_gp025_OK392616.1
atgatcgctccgctaacgctgtatcgtccaacatcacattcacccacaacgcgagacacc
ccgacacgagccagcgtgttaaccaaaatagcaccaaatgtgatacacccacccaaccga
atgttcccattgatcatcaccaaaacaaacaaaccaaacaataacaaaacgatcgccaga
atggtcattagcgaaacgatcaatcaaacnnnnnnnnnnnnnnnnnnnnnnnnnnnnnnn
nnnnnnn-caataaaacgttcaacaaaaaattgagaaaaaattccaacgaaaccatttcc
tacaaaaacaattccgacgcaatctcacaactcacatccgaaaccacattcnnnnnnnnn
nnngcaaatcaatccgatatcaccgctacaaccacacctccatgtacaacaaaaacaaca
atcaaaaanccgatcgagatgctgatcgaaacgccgatcacaacaccaatcgaaacgtgg
atcgcgccaacaaacgcaaacacaactgaaaacaataccgaaccaaccaaatccattaca
aactgtgacaacgacgacacgaacgaaaacgttcgacaaaacgttacgacgaaaaaaact
ctcaccactaatgtctccacggaccttacgactgaccggactaccgaccggaaagctaca
gagtcgcaagtaaaaccaaccaaaccgacagaaantaattcagtacaactgaataccgtg
gaccgaccaacatctcccgaacgaattgccgtagaactaactccttcacttcgattactc
gttcccgagacgcanattttgaacgctcagacccgaccccgacaaccaccaaccgaagcg
gataaacgattttacgccgaaagctctgttaagttgatcgcgacatcgcgagaacctctt
gtggtaaactctcgagtggcatcgtctcgcctcaaaccatcaccaactattccagtcgca
ctcaacatacgaaccacgacaagaacaaccacatcgcgaccaacaacagcggtaccaact
ctaccggccgcaccggcaacgccgacagcaccgacanccccgncannnccgacngcaccg
acanccccgacagtaccgaccgcaacgtnnnnnnnnnnnnnnnnnnnnnnnnnnnnnnnn
nnnnnnnnnnnnnnnnnnnnnnnnnnnnnnnnnnnnnnnnnnnnnnnnnnnnnnnnnnnn
nn--tggtgcaccaaccaacagttttacgaacgaaacgagcgacgcgactcgatcgcgtc
aaaccaacatccacaatttcgttcatcaccgcagtaatcgcgacaacgagagcactcgcg
cccagcactcacacccgcagcgggttaacataccggaacttgtacaacagtttccaccaa
acaaacagaaccaacatcgaccttgaccaaaacgtcaacactaccggcaaaaacgttcac
acctctatcggatcgacccacagtaccgacagtaccgacaacagataccgcagcaccgat
gaaatcaggaacagcgagtacagacgagcggcagtccgacgaaacgagattcgacgcacc
gagatccaangagagatcctccgcgacgagttccgacgaacacgcgcctctcaatctcga
gatcgcaacaacgaccccnnnnnnnnnaccactcgaaagcagcgccacggctccggagac
gaacgccgcaacaactag
>passed_gp025_SRR11471417
atgaccgctccgttaacgctgtatcgttcaccatcatattcacccacaacacgaaacacc
ccgccacgagccagcgtgttagccaaaatggcaccaaatttgatacacccacccaaccga
atgttcccactggtcatcaccaaaatgaacaaaccaaacaataacaaaacgatcgccaga
atggtcattagcgaaacgatcaatcaaacnnnnnnnnnnnnnnnnnnnnnnnnnnnnnnn
nnnnnnn-caataaaacgttcaacaaaaaaccgagagaagattccaccgaaaccacttcc
aacgaaaccacttccgacacaacctcacaactcacatccgaaaccacatccgaacccaca
tccacaaatcaatccgctatcaccgctacaaccacacctccatttacaacaaaaacaacg
atcaaaaaaccgatcgagatgctgatcgaaacgccgatcaaaacatcaatcgaaacgtgg
agcgcaccaacgaactcaaatacaaccgaaaacaatacagaaccaaccaaatccactaca
aactgcgacaataacgacacgaacgaaaacgttcgaaaaaacgtaacgacggaaaaaact
ctcgccactaatgtctccacggaccttatgaccgacaggactaccgaccggaaagctaca
gagtcgcaagtaaaaccaaccaaaccgacagaaactaattcagtacaactgaatacagtg
gaccgaccaacatcccccggacgaattgccgtagaactagctccttcacttcgattactc
gttcccgagatccacgttttgaacgctcagacccgacctcgaaaaccatcaaccgaagcg
gataaacgaatttacgccgaaaactctgttaagttgatcgcgacatcgcgagaacctctt
gtggcaaactttcgagtggcatcgtctcgcctcaaaccatcaccaactattccagtcgaa
ctcaacatacaaaccacgacaagaacaaccacatcgctaccaacaacagcggtaccaact
ataccggccgtcccgacaacagcgacagnnnnnnnnnnnnnnnnnnnnnnnnnnnnnnnn
nnnncaccgatagtaccgaccgcaacgtnnnnnnnnnnnnnnnnnnnnnnnnnnnnnnnn
nnnnnnnnnnnnnnnnnnnnnnnnnnnnnnnnnnnnnnnnnnnnnnnnnnnnnnnnnnnn
nn--tggtgagccaaccaacagttttacgaacgaaacgggcgacgcgactcgatcgcgtc
aaacccacatccaccatttcgttcatcaccgcagtactcgcgacaacgagagcactcgcg
cccaacaatcgcacccacagcgcgctaacataccgcaacttgtacaacagtttccaccaa
acaaacagaaccaacatcgacgttgaccaaaacgtcaacactaccgacaaaaacgttcac
acctctatagaatcggcccgcannnnnnnnnataccgacaacagataccgcagcaccgat
gaaatcaggaacagcgagtaccgacgagcggcagtccgacgaaacgagattcgacgcacc
gagatccaacgagagatcctccgcgacgagttccgacgaacacgcgcctctcaatcccga
gatcgcaacaacgaccccnnnnnnnnnaccactcgaaagcagcgccacggctccggagac
gaacgccgcaacaactag
>passed_gp025_SRR11471661
atgaccgctccgttaacgctgtatcgttcaccatcgtattcacccacaacacgaaacacc
ccgccacgagccagcgtgttagccaaaatggcaccaaatttgatacacccacccaaccga
atgttcccactggtcatcaccaaaatgaacaaaccaaacaataacaaaacgatcgccaga
atggtcattagcgaaacgatcaatcaaacnnnnnnnnnnnnnnnnnnnnnnnnnnnnnnn
nnnnnnn-caataaaacgttcaacaaaaaaccgagagaagattccaccgaaaccacttcc
aacgaaaccacttccgacacaacctcacaactcacatccgaaaccacatccgaacccaca
tccacaaatcaatccgctatcaccgctagaaccacacctccatttacaacaaaaacaacg
atcaaaaaaccgatcgagatgctgatcgaaacgccgatcaaaacatcaatcgaaacgtgg
agcgcaccaacgaactcaaatacaaccgaaaacaatacagaaccaaccaaatccactaca
aactgcgacaataacgacacgaacgaaaacgttcgaaaaaacgtaacgacggaaaaaact
ctcgccactaatgtctccacggaccttatgaccgacaggactaccgaccggaaagctaca
gagtcgcaagtaaaaccaaccaaaccgacagaaactaattcagtacaactgaatacagtg
gaccgaccaacatcccccggacgaattgccgtagaactagctccttcacttcgattactc
gttcccgagatccacgttttgaacgctcagacccgacctcgaaaaccatcaaccgaagcg
gataaacgaatttacgccgaaaactctgttaagttgatcgcgacatcgcgagaacctctt
gtggcaaactttcgagtggcatcgtctcgcctcaaaccatcaccaactattccagtcgaa
ctcaacatacaaaccacgacaagaacaaccacatcgctaccaacaacagcggtaccaact
ataccggccgtcccgacaacagcgacagnnnnnnnnnnnnnnnnnnnnnnnnnnnnnnnn
nnnncaccgatagtaccgaccgcaacgtnnnnnnnnnnnnnnnnnnnnnnnnnnnnnnnn
nnnnnnnnnnnnnnnnnnnnnnnnnnnnnnnnnnnnnnnnnnnnnnnnnnnnnnnnnnnn
nn--tggtgagccaaccaacagttttacgaacgaaacgggcgacgcgactcgatcgcgtc
aaacccacatccaccatttcgttcatcaccgcagtactcgcgacaacgagagcactcgcg
cccaacaatcgcacccacagcgcgctaacataccgcaacttgtacaacagtttccaccaa
acaaacagaaccaacatcgacgttgaccaaaacgtcaacactaccgacaaaaacgttcac
acctctatagaatcggcccgcannnnnnnnnataccgacaacagataccgcagcaccgat
gaaatcaggaacagcgagtaccgacgagcggcagtccgacgaaacgagattcgacgcacc
gagatccaacgagagatcctccgcgacgagttccgacgaacacgcgcctctcaatcccga
gatcgcaacaacgaccccnnnnnnnnnaccactcgaaagcagcgccacggctccggagac
gaacgccgcaacaactag
>passed_gp025_SRR15173571
atgaccgctccgctaacgccgtatcgtccaccatcacattcacccacaacgcgaaacacc
ccgccacgagccagcgtgttagccaaaatggcaccaaatgtgatacacccaccccaccga
atgttcccactggtcatcaccaaaacaaacaaaccaaacgataacaaaacgatcgccaga
atggnnnnnnnnnnnnnnnnnnnnnnnnnnnnnnnnnnnnnnnnnnnnnnnnnnnnnnnn
nnnnnnn-nnnnnnnnnnnnnnnnnnnnnnnnnnnnnnnnnnnccaacgaaaccatttcc
tacgaaaccacttccgacgcaatctcacaactcacatccgaaaacacatccnnnnnnnnn
nnnacaaatcaagccgatatcaccgctacaaccacacctccatttacaacaaaaacaaca
atcaaaaaaccgatcgagatgctgatcgaaacgccgatcacaacaccaatcgaaacgcgg
atcgcgccaacaaacgcaaacacaaccgaaaacaataccgaaccaaccaaatccattaca
aactgtgacaacgacgacacgaatgaaaacgttcgaaaaaacgttacgacgaaaaaaact
ctcaccgctaatgtctccacgtaccttacgactgacaggaccaccgaccggaaagctaaa
gagtcgcaaggaaaaccaaccaaaccgacagaaactaattcagtacaactgaataccgtg
gaccgaccaacgtctcccggacgaattgcagtagaactagctccttcacttcgattactc
gttcccgagatccacattttgaacgctcagactcgacctcgacaaccaccaaccgaagcg
gataaacgaatttacgccgaaaactctgttaagttgatcgcgacatcgcgagaacctctt
gcggtaaactttagagtggcatcgtctcgcctcaaaccatcaccaactattccagtcaca
ctcaacatacgaaccacgacaagaacaactacatcgctaccaacaacagcggtaccaact
ataccggccgcaccaacaacgccgacagtaccgacagcaccgacaacaccgacagcaccg
acaacaccgacggcaccgacagnnnnnnnnnnnnnnnnnnnnnnnnnnnnnnnnnnnnnn
nnnnnnnnnnnnnnnnnnnnnnnnnnnnnnnnnnnnnnnnnnnnnnnnnnnnnnnnnnnn
nn--tggggcatcaaccaacaattttacgaacgaaacgagcgacacgactcgatcgcgtc
aaacccacatccaccatttcgttgatcaccgcagtagtcgcgaccacgagagcactagca
caccgcaatcacacccgcagcgcgttaacataccgcaacttgtacaacagtttccaccaa
acgaacagaaccaacattgacgttgaccaaaacgtcaacannnnnnnnnnnnnnnnnnnn
nnnnnnnnnnnnnnnnnnnnnnnnnnnnnnnataccgacaacagataccgcagcaccgat
gaaatcaggaacagcgagtaccgacgagcggcagtccgacgaaacgagattcgacgcacg
gagatccaaagagagatcctccgcgacgagttccgacgaacacgcgcctctcgatctcga
gatcgcaacgacgaccccnnnnnnnnnaccactcgaaagcagcgccacggctccggagac
gaacaccgcaacaactag
>passed_gp025_SRR5580859
atgaccgctccgctaacgccgtatcgtccaccatcacattcacccacaacgcgaaacacc
ccgccacgagccagcgtgttagccaaaatggcaccaaatgtgatacacccaccccaccga
atgttcccactggtcatcaccaaaacaaacaaaccaaacgataacaaaacgatcgccaga
atggtcattagtgaaacgatcaatcaaacnnnnnnnnnnnnnnnnnnnnnnnnnnnnnnn
nnnnnnn-caataaaacgttcaacaaaaaaccgagaaaaaactccaacgaaaccatttcc
tacgaaaccacttccgacgcaatctcacaactcacatccgaaaacacatccnnnnnnnnn
nnnacaaatcaaaccgatatcaccgctacaaccacacctccatttacaacaaaaacaaca
atcaaaaaaccgatcgagatgctgatcgaaacgccgatcacaacaccaatcgaaacgtgg
atcgcgccaacaaacgcaaacacaaccgaaaacaataccgaaccaaccaaatccattaca
aactgtgacaacgacgacacgaacgaaaacgttcgaaaaaacgttacgacgaaaaaaact
ctcaccgttaatgtctccacgtaccttacgactgacaagaccaccgaccggaaagctaca
gagtcgcaaggaaaaccaaccaaaccgacagaaactaattcagtacaactgaataccgtg
gaccgaccaacgtctcccggacgaattgcagtagaactagctccttcacttcgattactc
gttcccgagatccacattttgaacgctcagactcgacctcgacaaccaacaaccgaagcg
gataaacgaatttacgccgaaaactctgttaagttgatcgcgacatcgcgagaacctctt
gcggtgaactttagagtggcatcgtctcgcctcaaaccatcaccaactattccagtcaca
ctcaacatacgaaccacgacaagaacaactacatcgctaccaacaacagcggcaccaact
ataccgaccgcaccaacaacgccgacagtaccgacagcaccgacagcaccgacagcaccg
acggcaccgacagtaccgaccgcaacgtnnnnnnnnnnnnnnnnnnnnnnnnnnnnnnnn
nnnnnnnnnnnnnnnnnnnnnnnnnnnnnnnnnnnnnnnnnnnnnnnnnnnnnnnnnnnn
nn--tagggcgtcaaccaacaattttacgaacgaaacgggcgacacgactcgatcgcgtc
aaacccacatccaccatttcgttcatcaccgcagtagtcgcgaccacgagagcactcgca
ccccgcaatcacacgcgcagcgcgttaacataccccaacttgtacaacagtttccaccaa
acgaacagaaccaacattgacgttgaccaaaacgtcaacannnnnnnnnnnnnnnnnnnn
nnnnnnnnnnnnnnnnnnnnnnnnnnnnnnnatacagacaacagataccgcagcaccgat
gaaatcaggaacagcgagtaccggcgagcggcagtccgacgaaacgagattcgacgcacg
gagatccaaagagagatcctccgcgacgagttccgacgaacacgcgcctctcgatctcga
gatcgcaacgacgaccccgacgaccccaccactcgaaaacagcgccacggctccggagac
gaacaccgcaacaactag
>passed_gp027_check
atgagtgcatcgaatcctattgagatcaactctatcactcaaacgaacgggaatgcggaa
catcttattgatgacacttacggccggaacgagacgcctaacaccggcgacacagcacaa
ctcgtcgcatcgccagacacgccaaaaacgacagaaactccagaagtagaaacggcaaca
acgcccgcccaaatcaacacagccatcaatcgaccaacgaacgtaagccctcaa------
------------------------------------------------catccgccaaaa
ccgccacgaaagtcgatcgtgaatcctccgactactccaaacgaaacacaaaacgaccaa
ctaagaacctcacgc---accgaccaaccaaaacgccaaccaaaccgccaattaagcaaa
ttaagcaacccgcagagaggtccaaactccccaaaccatccaccaagcgactttgtcaga
aactcctcctcgaacaactcgaactgctcacccacaaacaactctaaacgcggggtcacc
accaactggaaccacgcattaccctacgctccaggccacacacacaacagaacaacgaac
cactcgttgaacaacaagtgggacgagtggaaccgcgaactcagtcgaatcgagagacgc
gtacaaacgatcaacgagaccttcaaaaacattggtgagatgagcacggaaccaagtgaa
actgaaaaccccaatcaaagtaccagcgtagcgagcatcaac------------------
------------------------------------------aatcttgtcactgacatc
gacagcgacattatgggcaacacatccatcgacgcaaccgaaaaggcgagactcctcgcg
atgatcgcctccacaccgggactggagaacgacgagccggacaacgtcaacgtgaacgag
gtgaaaaaccttcccgatgttcgatccgacaaccgataccacaacgatgctcaaaccgat
actatcgaccgattcggtctgaccgacccgcagttcgacgacacatggaacgaccgcatg
taccaacaactcgtacgaaaagtactgaaacgaggcgaacaacgggacgaccgcacgggc
acgggaactcgcgccctgttcggcgagctgctcgaatttgatcttcgaggtaatcggctg
ccattgctcaactgccgccgcctctcgttcaagtccattctcgaggaactgctgtggttc
ttgcgcggggagaccgacagcaaaatactggaacgccgaggtgtacatatctggaccgaa
catgcgacccgagacgtcctgacgaaaagaggctttccatcgcggcgggaaggcgacatc
ggaccgctctacggattccaatggcggttcgccggactgcgctacaccaactgtgaagcc
aactatgcggcccaaaaacgaacgagagggtatgaccaaatcgcttacattttagacgaa
ctgactgctcgtccacacagtcgtcgtatcttgctcaactcgtggaatgtagccgacatc
gccgaaatggtgttgccgccttgtcacgttatgtttcaactctttgccgacaatgctaac
gaactgtcaggaatgctgtactcgcgcagcgcagacatcggtcttggtttaccgttcaat
attgcgtcctacgccatcttgctacacgccatagccaaaaaagtgggtcgaacagccaaa
acgttgaaggtgatcatcggt---gatgcccacatctacaacgaccacatcgacgcaatg
accgagattgcggctcgcgaaccacgaccatcaccacgcgtttacatcgacagcaggtcg
ttcgacaaaccgctccacgaatactcgaccgactttttccacctgttcaactaccaccca
cacgaacccgttcgtatgcgcgtgtccgtatag
>passed_gp027_NC_027925.1
atgagtgcatcgaatcctattgagatcaactctatcactcaaacgaacgggaatgcggaa
catcttattgatgacacttacggccggaacgagacgcctaacaccggcgacacagcacaa
ctcgtcgcatcgccagacacgccaaaaacgacagaaactccagaagtagaaacggcaaca
acgcccgcccaaatcaacacagccatcaatcgaccaacgaacgtaagccctcaannnnnn
nnnnnnnnnnnnnnnnnnnnnnnnnnnnnnnnnnnnnnnnnnnnnn--catccgccaaaa
ccgccacgaaagtcgatcgtgaatcctccgactactccaaacgaaacacaaaacgaccaa
ctaagaacctcacgc---accgaccaaccaaaacgccaaccaaaccgccaattaagcaaa
ttaagcaacccgcagagaggtccaaactccccaaaccatccaccaagcgactttgtcaga
aactcctcctcgaacaactcgaactgctcacccacaaacaactctaaacgcggggtcacc
accaactggaaccacgcattaccctacgctccaggccacacacacaacagaacaacgaac
cactcgttgaacaacaagtgggacgagtggaaccgcgaactcagtcgaatcgagagacgc
gtacaaacgatcaacgagaccttcaaaaacattggtgagatgagcacggaaccaagtgaa
actgaaaaccccaatcaaagtaccagcgtagcgagcatcaacnnnnnnnnnnnnnnnnnn
nnnnnnnnnnnnnnnnnnnnnnnnnnnnnnnnnnnnnnnnnnaatcttgtcactgacatc
gacagcgacattatgggcaacacatccatcgacgcaaccgaaaaggcgagactcctcgcg
atgatcgcctccacaccgggactggagaacgacgagccggacaacgtcaacgtgaacgag
gtgaaaaaccttcccgatgttcgatccgacaaccgataccacaacgatgctcaaaccgat
actatcgaccgattcggtctgaccgacccgcagttcgacgacacatggaacgaccgcatg
taccaacaactcgtacgaaaagtactgaaacgaggcgaacaacgggacgaccgcacgggc
acgggaactcgcgccctgttcggcgagctgctcgaatttgatcttcgaggtaatcggctg
ccattgctcaactgccgccgcctctcgttcaagtccattctcgaggaactgctgtggttc
ttgcgcggggagaccgacagcaaaatactggaacgccgaggtgtacatatctggaccgaa
catgcgacccgagacgtcctgacgaaaagaggctttccatcgcggcgggaaggcgacatc
ggaccgctctacggattccaatggcggttcgccggactgcgctacaccaactgtgaagcc
aactatgcggcccaaaaacgaacgagagggtatgaccaaatcgcttacattttagacgaa
ctgactgctcgtccacacagtcgtcgtatcttgctcaactcgtggaatgtagccgacatc
gccgaaatggtgttgccgccttgtcacgttatgtttcaactctttgccgacaatgctaac
gaactgtcaggaatgctgtactcgcgcagcgcagacatcggtcttggtttaccgttcaat
attgcgtcctacgccatcttgctacacgccatagccaaaaaagtgggtcgaacagccaaa
acgttgaaggtgatcatcggtga---tgcccacatctacaacgaccacatcgacgcaatg
accgagattgcggctcgcgaaccacgaccatcaccacgcgtttacatcgacagcaggtcg
ttcgacaaaccgctccacgaatactcgaccgactttttccacctgttcaactaccaccca
cacgaacccgttcgtatgcgcgtgtccgtatag
>passed_gp027_OK392616.1
atgagtgcatcgaatcctattgagatcaactcgatcactcaaacgaacgggaatgcggaa
catcttattgatgacacttgcggccggaacgagacgcctaacaccggcgacacagcacaa
ctcgtcgcatcgccagacacgccaaaaacgacagaaactccagaagtagaaacggcaaca
acgcccgcccaaatcaacacagccatcaatcgaccaacgaacgtaagccctcaannnnnn
nnnnnnnnnnnnnnnnnnnnnnnnnnnnnnnnnnnnnnnnnnnnnn--catccgccaaaa
ccgccacgaaagtcgatcgtgaatcctccgactactccaaacgaaacacaaaacgaccaa
ctaagaacctcacac---accgaccaaccaaaccgccaaccaaaccgccaattaagcaaa
ttaagcaacccgcagagaggtccaaactccccaaaccgtccaccaagcgactttgtcaga
aactcctcctcgaacaactcgaactgctcacccacaaacaactctaaacgcgaggtcacc
accaactggaaccacgcattaccctacgctccaggtcacacacacaacagaacaacgaac
cactcgttgaacaacaagtgggacgagtggaaccgcgaactcagtcgaatcgagagacgc
gtacaaacgatcaacgagaccttcaagaacattggtgagatgagcacggaaccaagtgaa
actaaaaaccccaatcaaagtaccagcgtagcgagcatcaacnnnnnnnnnnnnnnnnnn
nnnnnnnnnnnnnnnnnnnnnnnnnnnnnnnnnnnnnnnnnnaatcttgtcactgacatc
gacagcgacattatgggcaacacatccatcgacgcaaccgaaaaggcgagactcctcgcg
atgatcgcctccacaccgggactggagaacgacgagccggacaacgtcaacgtggacgag
gtgaaaaaccttcccgatgttcgatccgacaaccgataccncaacgatnctcaaaccgat
actntcgaccgattcggtctgaccgacccgcanttcgacgacacntggaacgaccgcatg
taccaacaactcgtacgnaaagtactgaaacgaggcgaacaacgggacgaccgcacgggc
acgggaactcgcgccctgttcggcgagctgctcgaatttgatcttcgaggtaatcggctg
ccattgctcaactgccgncgcctctcgttcaagtccattctcgaggaactgctgtggttc
ttgcgcggggagaccgacagcaaaatactggaacgccgaggtgtacatatctggaccgaa
catgcgacccgagacgtnntgacgaaaagaggctttccatcgcggcgggaaggcgacatc
ggaccgctctacggattccaatggcggttcgccggactgcgctacaccaactgtgaagcc
aactatgcgacccaaaaacgaacgagagggtatgaccaaatcgcttacattttagacgaa
ctgactgctcgtccacacagtcgtcgtatcttgctcaactcgtggaatgtagccgacatc
gccgaaatggtgttgccgccttgtcacgtcatgtttcaactctttgccgacaatgctaac
gaactgtcaggaatgctgtactcgcgcagcgcggacatcggtcttggtttaccgttcaat
attgcgtcctacgccatcttgctacacgccatagccaaaaaagtgggtcgaacagccaaa
acgttgaaggtgatcatcggtga---tgcccacatctacaacgaccacatcgacgcaatg
accgagattgcggctcgcgaaccacgaccatcaccacgcgtttacatcgacagtaggtcg
ttcgacaaaccgctccacgaatactcgacngactttttccacctgttcaactaccaccca
cacgaacccgttcgtatgcgcgtgtccgtatag
>passed_gp027_SRR11471417
atgagtgcatcgaatcctattgagatcaactcgatcactcaaacgaacgggaatgcggaa
catcttattgatgacacttacggccggaacgagacgcctaacaccggcgacgcagcacaa
cccgtcgcatctccagacccgatcaaaacgacagaaacaccagaagtcgaaacggcaaca
acgccgacccgaatcaacacggcgatcaaccgaccaacgagcgtaagcccgcaannnnnn
nnnnnnnnnnnnnnnnnnnnnnnnnnnnnnnnnnnnnnnnnnnnnn--catccaccaaaa
ccgccacgaaaatcgatcgtgaatcctccgactactccaaccgacacacaaaacgaccaa
ctaaaaacctcacac---accgatcaaccaaaccgccaannnnnnnnnnnnnnnnnnnnn
ttaagcaatccgcaaagaggtccaaactccccaaaccgtccaccaagcgactttgtcaaa
aactcctcctcgaacaactcaccctgctcacccacaaacaactctaaacgcggtgtcacc
accaactggaaccacgcattaacctacgctctaggccaaacacccaacagaacaacgaac
cacttgctgaacaacgagtgggacgagtggaaccgcgaactcagtcgaatcgagagacgc
gtacacacgatcaacgagaccttcaaaaacattggtgagatgagcacggaaccaagtgag
actgaaaaacccagtcaaagtaccagcgtagcgagcatcaacnnnnnnnnnnnnnnnnnn
nnnnnnnnnnnnnnnnnnnnnnnnnnnnnnnnnnnnnnnnnnaatcttgtcactgatatc
gacagcgaaatcatgggcaacacatccatcgacgcggccgaaaaggcgagactcctcgcg
atgatcgcctccacaccggggctggagaacgacgagccggacaatgtcaacatgaacgag
gtgaaaaaccttcccgatgatcgatccgacaaccgatatcacaacgatgctcaaaccgat
actatcgaccgattcggtctagccgacccgcagttcgacgacacatggaacgaccgcatg
taccaacaactcgtacgaaaagtactgaaacgaggcgaacaacgggacgaccgcactggc
acgggaactcgcgccctgttcggcgagctgctcgaatttgatcttcgaggtaatcggctg
ccattgctcaactgccgccgcctctcgttcaagtccattctcgaggaactgctgtggttc
ttgcgcggggagaccgacagcaaaatactggaacgccgaggtgtacatatctggaccgaa
catgcgacccgagacgtcctgaagaaaagaggctttccatcgcggcgtgaaggcgacatc
ggaccgctctacgggttccaatggcggtttgccggactgcgctacaccaactgtgaagcc
aactatgcggcccaaaaacgaacgagagggtacgaccaaatcgcttacattttagacgaa
ctgactgctcgtccacacagtcgtcgtatcttgctcaactcgtggaatgtagccgacatc
gccgaaatggtgttgccgccttgtcacgtcatgtttcaactctttgccgacaatgataac
gaactgtcgggaatgctatactcgcgcagcgcggacatcggtcttggtttaccgttcaat
attgcgtcctacgccatcttgctgcacgccatagcgaaaaaagtgggtcgaacagccaaa
acgttgaaggtgatcatcggtga---tgcccacatctacaacgaccacatcgacgcaatg
accgagattgcggctcgcgaaccacggccatcaccacgagtttacatagacagcaggtcg
ttcgacaaaccgctccacgaatactcgaccgactttttccacctgttcaactaccatcca
cacgaacccgttcgtatgcgcgtgtccgtatag
>passed_gp027_SRR11471661
atgagtgcatcgaatcctattgagatcaactcgatcactcaaacgaacgggaatgcggaa
catcttattgatgacacttacggccggaacgagacgcctaacaccggcgacgcagcacaa
cccgtcgcatctccagacccgatcaaaacgacagaaacaccagaagtcgaaacggcaaca
acgccgacccgaatcaacacggcgatcaaccgaccaacgagcgtaagcccgcaannnnnn
nnnnnnnnnnnnnnnnnnnnnnnnnnnnnnnnnnnnnnnnnnnnnn--catccaccaaaa
ccgccacgaaaatcgatcgtgaatcctccgactactccaaccgacacacaaaacgaccaa
ctaaaaacctcacac---accgatcaaccaaaccgccaannnnnnnnnnnnnnnnnnnnn
ttaagcaatccgcaaagaggtccaaactccccaaaccgtccaccaagcgactttgtcaaa
aactcctcctcgaacaactcaccctgctcacccacaaacaactctaaacgcggtgtcacc
accaactggaaccacgcattaacctacgctctaggccaaacacccaacagaacaacgaac
cacttgctgaacaacgagtgggacgagtggaaccgcgaactcagtcgaatcgagagacgc
gtacacacgatcaacgagaccttcaaaaacattggtgagatgagcacggaaccaagtgag
actgaaaaacccagtcaaagtaccagcgtagcgagcatcaacnnnnnnnnnnnnnnnnnn
nnnnnnnnnnnnnnnnnnnnnnnnnnnnnnnnnnnnnnnnnnaatcttgtcactgatatc
gacagcgaaatcatgggcaacacatccatcgacgcggccgaaaaggcgagactcctcgcg
atgatcgcctccacaccggggctggagaacgacgagccggacaatgtcaacatgaacgag
gtgaaaaaccttcccgatgatcgatccgacaaccgatatcacaacgatgctcaaaccgat
actatcgaccgattcggtctagccgacccgcagttcgacgacacatggaacgaccgcatg
taccaacaactcgtacgaaaagtactgaaacgaggcgaacaacgggacgaccgcactggc
acgggaactcgcgccctgttcggcgagctgctcgaatttgatcttcgaggtaatcggctg
ccattgctcaactgccgccgcctctcgttcaagtccattctcgaggaactgctgtggttc
ttgcgcggggagaccgacagcaaaatactggaacgccgaggtgtacatatctggaccgaa
catgcgacccgagacgtcctgaagaaaagaggctttccatcgcggcgtgaaggcgacatc
ggaccgctctacgggttccaatggcggtttgccggactgcgctacaccaactgtgaagcc
aactatgcggcccaaaaacgaacgagagggtacgaccaaatcgcttacattttagacgaa
ctgactgctcgtccacacagtcgtcgtatcttgctcaactcgtggaatgtagccgacatc
gccgaaatggtgttgccgccttgtcacgtcatgtttcaactctttgccgacaatgataac
gaactgtcgggaatgctatactcgcgcagcgcggacatcggtcttggtttaccgttcaat
attgcgtcctacgccatcttgctgcacgccatagcgaaaaaagtgggtcgaacagccaaa
acgttgaaggtgatcatcggtga---tgcccacatctacaacgaccacatcgacgcaatg
accgagattgcggctcgcgaaccacggccatcaccacgagtttacatagacagcaggtcg
ttcgacaaaccgctccacgaatactcgaccgactttttccacctgttcaactaccatcca
cacgaacccgttcgtatgcgcgtgtccgtatag
>passed_gp027_SRR15173571
atgagtgcatcgaatcctattgagatcaactcgatcactcaagcgaacgggaatgcggaa
catcttattgatgacacttacggctggaacgagacgcctaacaccggcggcacaacacaa
ctcgtcgcatctccagacacgccaaaaacgacagaaacgccagaagtagaaacaacaaca
acgcccgcccaaatcaacnnnnnnnnnnnnnnnnnnnnnnnnnnnnnnnnnnnnnnnnnn
nnnnnnnnnnnnnnnnnnnnnnnnnnnnnnnnnnnnnnnnnnnnnn--nnnnnnnnnnnn
ccgccactaaagtcgatcgtgaaccctccgactactctaaacgacacacaaaacgaacaa
ctaaaaacctcacac---accgaccacccaaaccgccaannnnnnnnnnnnnnnnnnnnn
ttaagcaatccgcacagaggtccaaactctccaaaccgtccaccgagcggctttgtcaga
aactcctccacgaacaactcaaactgctcacccacaaacaactctaaacgcggggtcacc
aacaactggaaccacgcattaacctacactctaggccacaaacacaacagaccaacgaac
cactcgctgaacaacaagtgggacgagtggaaccgcgaactcagtcgaatcgagagacgc
gtacacacgatcaacgagaccttcaaaaacattggtgagatgagcacggaaccaagtgaa
actgaaaaaaccagtcaaagtaccagcgtagcgagcatcaacgcgagcatcaacacgagc
atcaacgcgagcatcnnnnnnnnnnnnaacgcgaacatcaacaatcgtgtcactgccatc
gacagcgacatcgtggacaacacatccatcgacgcgaccgaaaaagcgagactcatcgca
atgatcgcctccacaccagggttggagaacgacgagccggacaacgtcaacgagaacgag
gtgaaaaacctttccgatgatcgatccgacaaccaataccacaacgatactcaaaccgat
actatcgaccgattcggtctgaccgacccgcagttcgacgacacatggaacgaccgcatg
taccagcaactcgtacgaaaagtactgaaacgaggcgaacaacgggacgaccgcacgggc
acgggaactcgcgccctgttcggcgagctgctcgaatttgatcttcgaggtaatcggttg
ccattgctcaactgccgccgtctctcgttcaagtccattctcgaggaactgctgtggttc
ttgcgcggggagaccgacagcaaaatactggaacgcagaggtgtacatatctggaccgaa
catgcgacccgagatgtcctgaagaaaagaggctttccatcgcggcgtgaaggcgacatc
ggaccgctctacggattccagtggcggttcgccggactgcgctacaccaactgtgaagcc
aactatgcggcccaaaaacgaacgagagggtacgaccaaattgcttacattttagacgaa
ctgactgctcgtccacacagtcgtcgtatcttgctcaactcgtggaatgtagccgacatc
gccgaaatggtgttgccgccttgtcacgtcatgtttcaactctttgccgacaatgataac
gaactgtcaggaatgctgtactcgcgcagcgcggacatcggtcttggcttaccgttcaat
attgcgtcctacgccatcttgctacacgccatagcgaaaaaagtgggtcgaacggccaaa
acgttgaaggtgatcatcggtga---tgcccacatctacaatgaccacatcgacgccatg
accgagattgcggcccgcgaaccacggccatcaccacgcgtttacatcgacggcaggtcg
ttcgacaaaccgctccacgaatactcgaccgactttttccacctgttcaactaccaccca
cacgaacccgttcgtatgcgcgtgtccgtatag
>passed_gp027_SRR5580859
atgagtgcatcgaatcctattgagatcaactcgatcactcaagcgaacgggaatgcggaa
catcttattgatgacacttacggctggaacgagacgcctaacaccggcggcacaacacaa
ctcgtcgcatctccagacacgccaaaaacgacagaaacgccagaagtagaaacgacaaca
acgcccgcccaaatcaacacagcgatcaatcgaccaacgaacgtaagctctcaacatccg
ccaaaaccgccannnnnnnnnnnnnnnnnnnnnnnnnnnnnnnnnn--aaaccgccaaaa
ccgccacgaaagtcgatcgtgaaccctccgactactctaaacgacacacaaaacgaacaa
ctaaaaacctcacac---accgaccacccaaaccgccaannnnnnnnnnnnnnnnnnnnn
ttaagcaatccgcacagaggtccaaactctccaaaccgtccaccgagcggctttgtcaga
aactcctccacgaacaactcaaactgctcacccacaaacaactctaaacgcggggtcacc
aacaactggaaccacgcattaacctacactctaggccacaaacacaacagaccaacgaac
cactcgctgaacaacaagtgggacgagtggaaccgcgaactcagtcgaatcgagagacgc
gtacacacgatcaacgagaccttcaaaaacattggtgagatgagcacggaaccaagtgaa
actgaaaaaaccagtcaaagtaccagcgtagcgagcatcaacgcgagcatcaacgcgagc
atcaacgcgagcatcaacgcgagcatcaacgcgaacatcaacaatcgtgtcactgccatc
gacagcgacatcgtggacaacacatccatcgacgcaaccgaaaaagcgagactcatcgca
atgatcgcctccacaccagggttggagaacgacgagccggacaacgtcaacgagaacgag
gtgaaaaacctttccgatgatcgatccgacaaccaataccacaacgatactcaaaccgat
actatcgaccgattcggtctgaccgacccgcagttcgacgacacatggaacgaccgcatg
taccagcaactcgtacgaaaagtactgaaacgaggcgaacaacgggacgaccgcacgggc
acgggaactcgcgccctgttcggcgagctgctcgaatttgatcttcgaggtaatcggttg
ccattgctcaactgccgccgtctctcgttcaagtccattctcgaggaactgctgtggttc
ttgcgcggggagaccgacagcaaaatactggaacgcagaggtgtacatatctggaccgaa
catgcgacccgagatgtcctgaagaaaagaggctttccatcgcggcgtgaaggcgacatc
ggaccgctctacggattccagtggcggttcgccggactgcgctacaccaactgtgaagcc
aactatgcggcccaaaaacgaacgagagggtacgaccaaattgcttacattttagacgaa
ctgactgctcgtccacacagtcgtcgtatcttgctcaactcgtggaatgtagccgacatc
gccgaaatggtgttgccgccttgtcacgtcatgtttcaactctttgccgacaatgataac
gaactgtcaggaatgctgtactcgcgcagcgcggacatcggtcttggcttaccgttcaat
attgcgtcctacgccatcttgctacacgccatagcgaaaaaagtgggtcgaacggccaaa
acgttgaaggtgatcatcggtga---tgcccacatctacaatgaccacatcgacgccatg
accgaaattgcggcccgcgaaccacgaccatcaccacgcatttacatcgacggcaggtcg
ttcgacaaaccgctccacgaatactcgaccgactttttccacctgttcaactaccaccca
cacgaacccgttcgtatgcgcgtgtccgtatag
>passed_gp028_check
atgcgtgataaagacgtgcaccaacgtgtgaacgagagaggagaacagaaatcgcagtgc
gtacagaacgtgcgcgcgcatgagcgaaccacgacagaggggagcaagacggtcaccaca
ccgctgaagaaacagtcgtctcgttcgcactataaaagccaaacgggccaagatcgtctt
cagagacgtacaagtcgcgacgtgcagaaagacaagcgccatactcaacgcaaacccgtt
atattttgctactcgcaaccaaaacgctttgtacgagtccaaaccactcacgtctaa
>passed_gp028_NC_027925.1
atgcgtgataaagacgtgcaccaacgtgtgaacgagagaggagaacagaaatcgcagtgc
gtacagaacgtgcgcgcgcatgagcgaaccacgacagaggggagcaagacggtcaccaca
ccgctgaagaaacagtcgtctcgttcgcactataaaagccaaacgggccaagatcgtctt
cagagacgtacaagtcgcgacgtgcagaaagacaagcgccatactcaacgcaaacccgtt
atattttgctactcgcaaccaaaacgctttgtacgagtccaaaccactcacgtctaa
>passed_gp028_OK392616.1
atgcgtgataaagacgtgcaccaacgtgtgaacgagagaggagaacagaaatcgcagtgc
gtacagaacatgcgcgcgcatgagcgaaccacgacagaggggagcaagacggtcaccaca
ccgctgaagaaacagtcgtctcgttcgcactataaaagccaaacgggccaagatcgtctt
cagagacgtacaagtcgcgacgtacagaaagacaagcgccatactcaacgcaaacccgtt
atattttgctactcgcaaccaaaacgctttgtacgagtccaaaccactcacgtctaa
>passed_gp028_SRR11471417
atgtgtgataaagacgtgcaccaacgtgtgaacgagcgaggagaacagaaatcgcagtgc
gtacagaatgtgcgcgcgcatgagcgaaccacgacagaggggagcaaggcggtcaccaca
ccgctgaagaaacagtcgtctcgttcgcactataaaagccaaacgcgccaagatcgtctt
cagagacgtacaagtcgcgacgtgcagaaagacgagcgccatactcaacgcaaacccgtt
atattttgctactcgcaaccaaaacgctttgtacgagtccaaaccactcacgtctaa
>passed_gp028_SRR11471661
atgtgtgataaagacgtgcaccaacgtgtgaacgagcgaggagaacagaaatcgcagtgc
gtacagaatgtgcgcgcgcatgagcgaaccacgacagaggggagcaaggcggtcaccaca
ccgctgaagaaacagtcgtctcgttcgcactataaaagccaaacgcgccaagatcgtctt
cagagacgtacaagtcgcgacgtgcagaaagacgagcgccatactcaacgcaaacccgtt
atattttgctactcgcaaccaaaacgctttgtacgagtccaaaccactcacgtctaa
>passed_gp028_SRR15173571
atgcgtgataaagacgtgcaccaacgtgtgaacgagagaggagaacagaaatcgcagtgc
gtacagaacgtgcgcgcgcatgagcgaaccacgacagaggggagcaagacggtcaccaca
ccgctgaagaaacagtcgtctcgttcgcactataaaagccaaacgagccaagatcgtctt
cagagacgtacaagtcgcgacgtgcagaaagacaagcgccatactcaacgcaaacccgtt
atattttgctactcgcaaccaaaacgctttgtacgaatccaaaccactcacgtctaa
>passed_gp028_SRR5580859
atgcgtgataaagacgtgcaccaacgtgtgaacgagagaggagaacagaaatcgcagtgc
gtacagaacgtgcgcgcgcatgagcgaaccacgacagaggggagcaagacggtcaccaca
ccgctgaagaaacagtcgtctcgttcgcactataaaagccaaacgagccaagatcgtctt
cagagacgtacaagtcgcgacgtgcagaaagacaagcgccatactcaacgcaaacccgtt
atattttgctactcgcaaccaaaacgctttgtacgaatccaaaccactcacgtctaa
>passed_gp029_check
atg---cgtcgtcgcttgatctccgacgagaaaaaggcgcgtctcttgcgctacacgcaa
cagcgagccggtttgttcgctagtcaagatgattacatcgacttgttgggcgccttgtac
aagcaagagtttgatttcagcgagacgttgtttcgccaaaaaatgcgtctctacattttc
gattcggtccactggcgtcgctacaaaaccgagtatccacgaatgacgtatctcaatctc
atgtgtgctatatacagtaaggtggactgtgaagtcgatccgaccgaagacgttaccgca
aacgatccaccaaaggtctcgcccgttccggacgatgaggagtttcgcaagcgtgtgctt
cgtcatcgttacatgagaccacgtttttcccatcgtcgtgctctccaaccatcttgtctc
aatacgttgtacgaatcgtgttaa
>passed_gp029_NC_027925.1
atg---cgtcgtcgcttgatctccgacgagaaaaaggcgcgtctcttgcgctacacgcaa
cagcgagccggtttgttcgctagtcaagatgattacatcgacttgttgggcgccttgtac
aagcaagagtttgatttcagcgagacgttgtttcgccaaaaaatgcgtctctacattttc
gattcggtccactggcgtcgctacaaaaccgagtatccacgaatgacgtatctcaatctc
atgtgtgctatatacagtaaggtggactgtgaagtcgatccgaccgaagacgttaccgca
aacgatccaccaaaggtctcgcccgttccggacgatgaggagtttcgcaagcgtgtgctt
cgtcatcgttacatgagaccacgtttttcccatcgtcgtgctctccaaccatcttgtctc
aatacgttgtacgaatcgtgttaa
>passed_gp029_OK392616.1
atg---cgtcgtcgyttgatctccgacgagaaaaaggcgcgtctcttgcgctacacgcaa
carcgagccggtttgttcgctagtcaagatgattacatcgacttgttgggcgccttgtac
aagcaagagtttgatttcagcgagacgttgtttcgccaaaaaatgcgtctctacattttc
gattcggtccactggcgtcgctacaaaaccgagtatccacgaatgacgtatctcaatctc
atgtgtgctatatacagtaaggtggactgtgaagtcgatccgrccgaagacgttaccgca
aacgatccaccaaaggtctcgcccgttycggacgatgaggagtttcgcaagcgtgtgctt
cgtcatcgttacrtgagaccacgtttttcccatcgtcgtgctctccaaccatcttgtctc
aatackttgtacgartcgtgttaa
>passed_gp029_SRR11471417
atg---cgtcgtcgtttgatctccgacgagaaaaaggcgcgtctattgcgctacacgcaa
caacgagccggtttgttcgctagtcaagatgattacatcgacttgttgggcgctttgtac
aagcaagagtttgatttcagcgagacgttgtttcgccaaaaaatgcgtctctacattttc
gattcggtccactggcgtcgctacaaaaccgattatccgcgaatgacgtatctcaatctc
atgtgtgctatatacagtaaggttgactgtgaagtcgatccgaccgaagacgttaccgca
aacgatccaccaaaggtctcgcccgtttcggacgatgaggagtttcgcaagcgtgtgctt
cgtcatcgttacatgagaccacgtttctcccatcgtcgcgctctccaaccgtcttgtcta
aatactttgtacgaatcgtgttaa
>passed_gp029_SRR11471661
atgcgtcgtcgtcgtttgatctccgacgagaaaaaggcgcgtctcttgcgctacacgcaa
caacgagccggtttgttcgctagtcaagatgattacatcgacttgttgggcgctttgtac
aagcaagagtttgatttcagcgagacgttgtttcgccaaaaaatgcgtctctacattttc
gattcggtccactggcgtcgctacaaaaccgattatccgcgaatgacgtatctcaatctc
atgtgtgctatatacagtaaggttgactgtgaagtcgatccgaccgaagacgttaccgca
aacgatccaccaaaggtctcgcccgtttcggacgatgaggagtttcgcaagcgtgtgctt
cgtcatcgttacatgagaccacgtttctcccatcgtcgcgctctccaaccgtcttgtcta
aatactttgtacgaatcgtgttaa
>passed_gp029_SRR15173571
atg---cgtcgtcgtttgatctcagatgagaaaaaggcgcgtctcctgcgctacacgcaa
caacgagccggtttgttcgctagtcaagatgattacatcgacttgttgggcgccttgtac
aagcaagagtttgatttcagcgagacgttgtttcgccaaaaaatgcgtctctacattttc
gattcggtccactggcgtcgctacaaaaccgagtatccacgaatgacgtatctcaatctc
atgtgtgctatatacagtaaggttgactgtgaagtcgatccgaccgaagacgttaccgca
aacgatccaccaaaggtctcgcccgttccggacgatgaggagtttcgcaagcgtgtgctt
cgtcatcgttacatgagaccacgtctttcctatcgtcgtgctctccaaccgtcttgtcta
aatactttgtacgaatcgtgttaa
>passed_gp029_SRR5580859
atg---cgtcgtcgtttgatctcagatgagaaaaaggcgcgtctcctgcgctacacgcaa
caacgagccggtttgttcgctagtcaagatgattacatcgacttgttgggcgccttgtac
aagcaagagtttgatttcagcgagacgttgtttcgccaaaaaatgcgtctctacattttc
gattcggtccactggcgtcgctacaaaaccgagtatccacgaatgacgtatctcaatctc
atgtgtgctatatacagtaaggttgactgtgaagtcgatccgaccgaagacgttaccgca
aacgatccaccaaaggtctcgcccgttccggacgatgaggagtttcgcaagcgtgtgctt
cgtcatcgttacatgagaccacgtctttcctatcgtcgtgctctccaaccgtcttgtcta
aatactttgtacgaatcgtgttaa
>passed_gp033_check
atgcactcagatggaatgcgaaccaatcgaccttcgcgctatgtaaagaacccaactccc
acaccgaccaaaaccaacgcaaaacaagacgaatcgactattataaacttgtcttctaaa
caaatggtcgacctacctaacgttcttcgaattctgtaa
>passed_gp033_NC_027925.1
atgcactcagatggaatgcgaaccaatcgaccttcgcgctatgtaaagaacccaactccc
acaccgaccaaaaccaacgcaaaacaagacgaatcgactattataaacttgtcttctaaa
caaatggtcgacctacctaacgttcttcgaattctgtaa
>passed_gp033_OK392616.1
atgcactcagatggaatgcgaaccaatcgaccttcgcgctatgtaaagaaccaaactccc
acaccgaccaaaaccaacgcaaaacaagacgaatcgaccattataaacttgtcttctaaa
caaatggtcgacctacctaacgttcttcgaattctgtaa
>passed_gp033_SRR11471417
atgtactcagatggaatgcgaaccaatcgaccttcacgctatgtaaagaacccaactccc
acaccgaccagaaccaacgcgaaacaagacgaatcgaccattataaacttgtcttctaaa
caaatggtctacctaccaaacgttcttcgaattctgtaa
>passed_gp033_SRR11471661
atgtactcagatggaatgcgaaccaatcgaccttcacgctatgtaaagaacccaactccc
acaccgaccagaaccaacgcgaaacaagacgaatcgaccattataaacttgtcttctaaa
caaatggtctacctaccaaacgttcttcgaattctgtaa
>passed_gp033_SRR15173571
atgtactcagatggaatgcgaaccaatcgaccttcacgctatgtaaagaaaccaactccc
acaccgaccagaaccaacgcgaaacaagacgaatcgaccattataaacttgtcttctaaa
caaatggtctaccgaccaaacgttcttcgaattctgtaa
>passed_gp033_SRR5580859
atgtactcaaatggaatgcgaaccaatcgaccttcacgctatgtaaagaaaccaactccc
acnncaaccagaaccaacgcgaaacaagacgaatcgaccattataaacttgtcttctaaa
caaatggtctaccgaccaaacgttcttcgaattctgtaa
>passed_gp034_check
atgcgactcgtcacacttttaattattttgtctgccatctctgctgaaatttttttgttc
gtgtacttttaccattaccacgtccaaccaaatggaagcaactcgaccgaatctacg---
------------------------------------------------------------
------------------------------------------------------------
------------------------------------------------------aacagc
acgcagaacgga------------------------------------------------
------------------------------------------------------------
------------------------------------------------------------
---------actcacacgccagtctcgatcgtactgcagtcccgaagcaacgagacgaac
tgcattccaggtaaagcttatacggtggactgcaatcgttgcatttgcaatccggacgga
acatcatacagctgtacgctcatgaactgcagcccactcaaaccttaccaaacgcttgac
agtcgcacatcatcgtgcactgtgtacggcgaacaatacaaagacgattgtaattactgc
tattgccaagaagccggccgagctctctgtactacatttgattgcactcgaacaaaatgc
gtaccgttgtcacggttttggagcggctgcttgttttgtgtgtgcaacgccgatggaacg
gacatggtttgcagcgatactggttgccgaaatgaaacatttctttttcccgatacaacg
gatgcaaaacaatcgaacgtttcatcgaaccagacgaaccgaacagcaggcggatacagc
attaacaacgacggtctatacaagagcaaccgggctgagggttttcccgactttacggac
tatgcaaacaactatgcaaacacggtcggcgacattgaggatgtagacgttatcgacccg
atggacgagacgaacgacgagtcaaacgtagcaactaaaaccgatcacaccaaaccaacc
gcaccgaccaaaccaaccgcaccgaccaaaccaaccgcaccgacc---------------
------------------------------------------------------------
---------------------------------------aaaccaaccgcaccgaccaaa
ccaaccgcaccgaccaaaccaaccaaaccgaacaaacccaccgaacccaccaaattgtct
aaaccaatcatgcttaccgactctaccgatctcatcgatcccaccaatcttgccaattta
cacgacaccaccgaacctacagaaacagaaacgacagaactttgcacaccaggcgaacgc
cgcgttcgaggaggccaaacgtgcatctgtgacgccgctggagaattttcgatctgtact
cgagctagcatcggttcacaaccgtcctgtcgtccaggtgaaacgattcaagtagactgc
aacacgtgcgcctgcgacatgaacggccaatacaccatttgcacacgaatgctgtgcgac
ccccctgaatgtcgacccggtgagacaacgtatcaagactgcaacacttgccattgtagc
gcagccggtaggcttttttgtacgaaaaaagcttgtccgccacagagtgtaacaatcaca
accgcgtccgccgcatctcctgcaacagctacaccaaaagaaaggtcgccaaaaaaatgt
tctcccgggcaaacgattcaacgt---gattgcaacacttgcgcttgcgacgcacaaggc
gagtacagtatatgcactcagatggaatgcgaaccaatcgaccttcgcgctatgtaa
>passed_gp034_NC_027925.1
atgcgactcgtcacacttttaattattttgtctgccatctctgctgaaatttttttgttc
gtgtacttttaccattaccacgtccaaccaaatggaagcaactcgaccgaatctacgnnn
nnnnnnnnnnnnnnnnnnnnnnnnnnnnnnnnnnnnnnnnnnnnnnnnnnnnnnnnnnnn
nnnnnnnnnnnnnnnnnnnnnnnnnnnnnnnnnnnnnnnnnnnnnnnnnnnnnnnnnnnn
nnnnnnnnnnnnnnnnnnnnnnnnnnnnnnnnnnnnnnnnnnnnnnnnnnnnnnaacagc
acgcagaacggaacnnnnnnnnnnnnnnnnnnnnnnnnnnnnnnnnnnnnnnnnnnnnnn
nnnnnnnnnnnnnnnnnnnnnnnnnnnnnnnnnnnnnnnnnnnnnnnnnnnnnnnnnnnn
nnnnnnnnnnnnnnnnnnnnnnnnnnnnnnnnnnnnnnnnnnnnnnnnnnnnnnnnnnnn
nnnnnnnnnnntcacacgccagtctcgatcgtactgcagtcccgaagcaacgagacgaac
tgcattccaggtaaagcttatacggtggactgcaatcgttgcatttgcaatccggacgga
acatcatacagctgtacgctcatgaactgcagcccactcaaaccttaccaaacgcttgac
agtcgcacatcatcgtgcactgtgtacggcgaacaatacaaagacgattgtaattactgc
tattgccaagaagccggccgagctctctgtactacatttgattgcactcgaacaaaatgc
gtaccgttgtcacggttttggagcggctgcttgttttgtgtgtgcaacgccgatggaacg
gacatggtttgcagcgatactggttgccgaaatgaaacatttctttttcccgatacaacg
gatgcaaaacaatcgaacgtttcatcgaaccagacgaaccgaacagcaggcggatacagc
attaacaacgacggtctatacaagagcaaccgggctgagggttttcccgactttacggac
tatgcaaacaactatgcaaacacggtcggcgacattgaggatgtagacgttatcgacccg
atggacgagacgaacgacgagtcaaacgtagcaactaaaaccgatcacaccaaaccaacc
gcaccgaccaaaccaaccgcaccgaccaaaccaaccgcaccgaccannnnnnnnnnnnnn
nnnnnnnnnnnnnnnnnnnnnnnnnnnnnnnnnnnnnnnnnnnnnnnnnnnnnnnnnnnn
nnnnnnnnnnnnnnnnnnnnnnnnnnnnnnnnnnnnnnn-aaccaaccgcaccgaccaaa
ccaaccgcaccgaccaaaccaaccaaaccgaacaaacccaccgaacccaccaaattgtct
aaaccaatcatgcttaccgactctaccgatctcatcgatcccaccaatcttgccaattta
cacgacaccaccgaacctacagaaacagaaacgacagaactttgcacaccaggcgaacgc
cgcgttcgaggaggccaaacgtgcatctgtgacgccgctggagaattttcgatctgtact
cgagctagcatcggttcacaaccgtcctgtcgtccaggtgaaacgattcaagtagactgc
aacacgtgcgcctgcgacatgaacggccaatacaccatttgcacacgaatgctgtgcgac
ccccctgaatgtcgacccggtgagacaacgtatcaagactgcaacacttgccattgtagc
gcagccggtaggcttttttgtacgaaaaaagcttgtccgccacagagtgtaacaatcaca
accgcgtccgccgcatctcctgcaacagctacaccaaaagaaaggtcgccaaaaaaatgt
tctcccgggcaaacgattcaac---gtgattgcaacacttgcgcttgcgacgcacaaggc
gagtacagtatatgcactcagatggaatgcgaaccaatcgaccttcgcgctatgtaa
>passed_gp034_OK392616.1
atgcgactcgtcacacttttaattattttgtctgccatctctgctgaaatttttttgttc
gtgtacttttaccattaccacgttcaaccaaatggaagcaattcgaccgaatctacgnnn
nnnnnnnnnnnnnnnnnnnnnnnnnnnnnnnnnnnnnnnnnnnnnnnnnnnnnnnnnnnn
nnnnnnnnnnnnnnnnnnnnnnnnnnnnnnnnnnnnnnnnnnnnnnnnnnnnnnnnnnnn
nnnnnnnnnnnnnnnnnnnnnnnnnnnnnnnnnnnnnnnnnnnnnnnnnnnnnnaacagc
acgcagaacggaacnnnnnnnnnnnnnnnnnnnnnnnnnnnnnnnnnnnnnnnnnnnnnn
nnnnnnnnnnnnnnnnnnnnnnnnnnnnnnnnnnnnnnnnnnnnnnnnnnnnnnnnnnnn
nnnnnnnnnnnnnnnnnnnnnnnnnnnnnnnnnnnnnnnnnnnnnnnnnnnnnnnnnnnn
nnnnnnnnnnnccacacgccagtctcgatcgtactgcagtcccgaagcaacgaaacgaac
tgcattccaggtaaagcttatacggtggactgcaatcgttgcatttgcaatccggacgga
acatcatacagctgtacgctcatgaactgcagcccactcaaaccttaccaaacgcttgac
agtcgcacatcatcgtgcacggtgtacggcgaacaatacaaagacgattgtaattactgc
tattgccaagaagccggccgagctctctgtactacatttgattgcactcgaacaaaatgt
gtaccgttgtcacggttttggagcggctgtttgttttgtgtgtgcaacgccgatggaacg
gacatggtttgcagcgatactggttgccgaaatgaaacatttatttntcccgatacaacg
gatgtaaaacaatcgaacgtttcatcgaaccagacgaaccgaacagcaggcggatacagc
attaacaacgacggcctatacaagaacaaccgggctgagggttttcccgaatttacggac
tatgcagnnnactatgcaaacacggtcggcgacattgaggatgtagacgttatcgacccg
atgggcgagacgaacgacgagtcaaacgtagcaactaanaccgatcacaccaaaccaacc
gcaccgaccaaaccaaccgcaccgaccaaaccaaccgcaccgancannnnnnnnnnnnnn
nnnnnnnnnnnnnnnnnnnnnnnnnnnnnnnnnnnnnnnnnnnnnnnnnnnnnnnnnnnn
nnnnnnnnnnnnnnnnnnnnnnnnnnnnnnnnnnnnnnn-aaccaaccgcaccgatcaaa
ccaacagcaccgaccaaaccaaccaaaccgaacaaacccaccgaacccaccaaattgtct
aaaccaatcatgcttaccgactctaccggtctcatcgatcccaccaatcttgccaattta
cacgacaccaccgaacctacagaaacagaaacgacagaactttgcacaccaggcgaacgc
cgcgttcgaggaggccaaacgtgcatctgtgacgccgctggagaattttcgatctgtact
cgagctagcatcggttcacaaccgtcctgccgtccaggtgaaacgattcaaatagactgc
aacacgtgcgcttgcgacatgaacggccaatacaccatttgcacacgaatgctgtgcgat
ccccctgaatgtcgacccggtgagacaacgtatcaagactgcaacacttgccattgtagc
gcagccggtaggcttttttgtacgaaaaaagcttgtccgccacagattgtaacaaccaca
accgcgtccgccgcatctcctgcaacagctacaccaaaagaaacgtcgccaaaaaaatgt
tctcccgggcaaacgattcaac---gtgattgcaacacttgcgcttgcgacgcacaaggc
gagtacagtatatgcactcagatggaatgcgaaccaatcgaccttcgcgctatgtaa
>passed_gp034_SRR11471417
atgcgactcgtcacacttttaattattttgtctgccatctccgctgaaatatttttgttc
gtgtatttctaccattaccacgtccaaccaaatggaagcaactcgaccgaatctacgnnn
nnnnnnnnnnnnnnnnnnnnnnnnnnnnnnnnnnnnnnnnnnnnnnnnnnnnnnnnnnnn
nnnnnnnnnnnnnnnnnnnnnnnnnnnnnnnnnnnnnnnnnnnnnnnnnnnnnnnnnnnn
nnnnnnnnnnnnnnnnnnnnnnnnnnnnnnnnnnnnnnnnnnnnnnnnnnnnnnaacagt
acgcagaacggaacnnnnnnnnnnnnnnnnnnnnnnnnnnnnnnnnnnnnnnnnnnnnnn
nnnnnnnnnnnnnnnnnnnnnnnnnnnnnnnnnnnnnnnnnnnnnnnnnnnnnnnnnnnn
nnnnnnnnnnnnnnnnnnnnnnnnnnnnnnnnnnnnnnnnnnnnnnnnnnnnnnnnnnnn
nnnnnnnnnnnctacacgccagtctcgatcgtactgcagtcccgaagcaacgagacgaac
tgcattccaggtaaagcctatacggtggactgcaatcgttgcatttgcaattcggacgga
acatcatacagctgtacgctcatgaactgcagcccactcaaaccataccaaacgctcgac
agtcgcacatcatcgtgcacggtgtacggcgaacaatacaaagacgattgtaattactgc
tattgccaagaagccggccgagctctctgtactacctttgattgcactcgaacaaaatgc
gtaccgttgtcacggttttggagcggctgtttgttctgtgtgtgcaacaccgatggaaca
gacatggtttgcagcgatactggttgccgaaatgatacatttatttttcccgatgcaacg
gaggcaaaacgatcgaacgtttcatcgaaccagacgaaccgaacagcaagcggatacagc
attaacaacgacggcctagacaagatcaaccgggctgagggttttcccgactttacggnn
nnnnnnnnnnactatgcaaacacggtcggcgacattgaggatgtggacgttatcgacccg
atgggcgagacgagcgacgagtcgaacatagcaactaaaatcgatcacgccgaatcaacc
acaccgaccaaaccaaccaaaccaaccaaaccaaccaaaccaaccannnnnnnnnnnnnn
nnnnnnnnnnnnnnnnnnnnnnnnnnnnnnnnnnnnnnnnnnnnnnnnnnnnnnnnnnnn
nnnnnnnnnnnnnnnnnnnnnnnnnnaccaaaccaacca-aaccaaccaaaccaaccaaa
ccaaccaaaccaaccaaaccaaccaaaccgaccaaacctaccgaacccaccaaattgtct
aaaccgatcacgctcaccaattctactggtcttatcgatcccgccaatcttgctaattta
cacgactctaccgaacctacagaaacnnnnnngacagaactttgtacaccaggtgaacgc
cgcattcgaggaggccaaacgtgcatctgtgacgccgctggagaattttcgatctgtact
aaagctagcatcggttcacaaccgttctgccgtccaggtgaaacgattcaaatagactgc
aacacgtgtgcttgcgacatgaacggccaatacaccatttgcacaagaatgctgtgcgac
gcccctgaatgtcgacccggtgagacgacgtatcaagactgcaacatttgccattgtagt
acagccggtaagcttttttgtacgaaaaaagcttgtccgccaaaggttgtaacaatcaca
accgcgtccgccgcatctcctccaacacctacaaccaaagaaacgtcaccgaagaaatgt
tctcccgggcaaacgattcaac---gcgattgcaacacttgtgcttgcgacgcaaaaggc
gagtacagtatatgtactcagatggaatgcgaaccaatcgaccttcacgctatgtaa
>passed_gp034_SRR11471661
atgcgactcgtcacacttttaattattttgtctgccatctccgctgaaatatttttgttc
gtgtatttctaccattaccacgtccaaccaaatggaagcaactcgaccgaatctacgnnn
nnnnnnnnnnnnnnnnnnnnnnnnnnnnnnnnnnnnnnnnnnnnnnnnnnnnnnnnnnnn
nnnnnnnnnnnnnnnnnnnnnnnnnnnnnnnnnnnnnnnnnnnnnnnnnnnnnnnnnnnn
nnnnnnnnnnnnnnnnnnnnnnnnnnnnnnnnnnnnnnnnnnnnnnnnnnnnnnaacagt
acgcagaacggaacnnnnnnnnnnnnnnnnnnnnnnnnnnnnnnnnnnnnnnnnnnnnnn
nnnnnnnnnnnnnnnnnnnnnnnnnnnnnnnnnnnnnnnnnnnnnnnnnnnnnnnnnnnn
nnnnnnnnnnnnnnnnnnnnnnnnnnnnnnnnnnnnnnnnnnnnnnnnnnnnnnnnnnnn
nnnnnnnnnnnctacacgccagtctcgatcgtactgcagtcccgaagcaacgagacgaac
tgcattccaggtaaagcctatacggtggactgcaatcgttgcatttgcaattcggacgga
acatcatacagctgtacgctcatgaactgcagcccactcaaaccataccaaacgctcgac
agtcgcacatcatcgtgcacggtgtacggcgaacaatacaaagacgattgtaattactgc
tattgccaagaagccggccgagctctctgtactacctttgattgcactcgaacaaaatgc
gtaccgttgtcacggttttggagcggctgtttgttctgtgtgtgcaacaccgatggaaca
gacatggtttgcagcgatactggttgccgaaatgatacatttatttttcccgatgcaacg
gaggcaaaacgatcgaacgtttcatcgaaccagacgaaccgaacagcaagcggatacagc
attaacaacgacggcctagacaagatcaaccgggctgagggttttcccgactttacggnn
nnnnnnnnnnactatgcaaacacggtcggcgacattgaggatgtggacgttatcgacccg
atgggcgagacgagcgacgagtcgaacatagcaactaaaatcgatcacgccgaatcaacc
acaccgaccaaaccaaccaaaccaaccaaaccaaccaaaccaaccannnnnnnnnnnnnn
nnnnnnnnnnnnnnnnnnnnnnnnnnnnnnnnnnnnnnnnnnnnnnnnnnnnnnnnnnnn
nnnnnnnnnnnnnnnnnnnnnnnnnnnnnnnnnnnnnnn-nnnnnnnnnaaccaaccaaa
ccaaccaaaccaaccaaaccaaccaaaccgaccaaacctaccgaacccaccaaattgtct
aaaccgatcacgctcaccaattctactggtcttatcgatcccgccaatcttgctaattta
cacgactctaccgaacctacagaaacnnnnnngacagaactttgtacaccaggtgaacgc
cgcattcgaggaggccaaacgtgcatctgtgacgccgctggagaattttcgatctgtact
aaagctagcatcggttcacagccgttctgccgtccaggtgaaacgattcaaatagactgc
aacacgtgtgcttgcgacatgaacggccaatacaccatttgcacaagaatgctgtgcgac
gcccctgaatgtcgacccggtgagacgacgtatcaagactgcaacacttgccattgtagt
acagccggtaagcttttttgtacgaaaaaagcttgtccgccaaaggttgtaacaatcaca
accgcgtccgccgcatctcctccaacacctacaaccaaagaaacgtcaccgaagaaatgt
tctcccgggcaaacgattcaac---gcgattgcaacacttgtgcttgcgacgcaaaaggc
gagtacagtatatgtactcagatggaatgcgaaccaatcgaccttcacgctatgtaa
>passed_gp034_SRR15173571
atgcgactcgtcacacttttaattattttgtctgctatctctgccgaaatatttttgttc
gtgtacttctaccattaccacgtccaaccaaatggaagcaactcgaccgaatctacgnnn
nnnnnnnnnnnnnnnnnnnnnnnnnnnnnnnnnnnnnnnnnnnnnnnnnnnnnnnnnnnn
nnnnnnnnnnnnnnnnnnnnnnnnnnnnnnnnnnnnnctgccgaaatatttttgttcgtg
tacttctaccattaccacgtccaaccaaatggaagcaactcgaccgaatctacgaacagc
acgcagaacgaaacctacacgccggtctcgatcgtactgcagtcccgaagcaacgagacc
aattgcattccaggtaaagcttatacggtgnnnnnnnnnnnnnnnnnnnnnnnnnnnnnn
nnnnnnnnnnnnnnnnnnnnnnnnnnnnnnnnnnnnnnnnnnnnnnnnnnnnnnnnnnnn
nnnnnnnnnncctacacgccggtctcgatcgtactgcagtcccgaagcaacgagaccaat
tgcattccaggtaaagcttatacggtggactgcaatcgttgcatttgcaatccggacgga
acatcatacagctgtacgctcatgaactgcagcccactcaaaccttaccaaacgcttgac
agtcgcacatcatcgtgcacggtgtacggcgaacaatacaaagacgattgtaattactgc
tattgccaagaagccggccgagctctctgtactacctttgattgcactcgaacaaaatgt
gtaccgttgtcacggttttggagcggctgtttgttttgtgtgtgcaacgccgatggaacg
gacatggtttgcagcgatactggttgccgaaatgatacatttatttttcccgatgcaaag
gatgcaaaacaatcgaacgtctcatcgaaccagacgaaccgaacagcaggcggatacagc
attaacaacgacggcctagacaagatcaaccgggctgagggttctcccgactttacggnn
nnnnnnnnnnactatgcaaacacggtcggcgacattgaggatgtagacgttatcgacccg
atgggcgaaacgagcgacgagtcgaacgtagcaacaaaaaccgatcgcaccaaaccaacc
acaccaactacaccaaccacaccnnnnnnnnnnnnnnnnnnnnnnnnnnnnnnnnnnnnn
nnnnnnnnnnnnnnnnnnnnnnnnnnnnnnnnnnnnnnnnnnnnnnnnnnnnnnnnnnnn
nnnnnnnnnnnnnnnnnnnnnnnnnnnnnnnnnnnnnnn-nnnnnnnnnnnnngaccaca
ccgaccaaaccaaccaaaccaaccaaaccgaacaaacttaccgaacccaccaaattgtct
aaaccgatcatgcttaccgattctaccggtctcatcgatcccaccaatcttgccaattta
cacgacaccaccgaacctacagaaacnnnnnngacagaactttgcacaccaggcgaacgc
cgcattcgaggaggccaaacgtgcatctgtgacgccgctggagaattttcgatctgtact
cgagctagcatcggttcacaaccgtcctgccgtccaggtgaaacgattcaaatagactgc
aacacgtgtgcttgcgacatgaacggccaatacaccatttgcacacgaatgctgtgcgac
acccctgaatgtcgacccggtgagacaacgtatcaagactgcaacacttgccattgtagt
gcagccggtaggcttttttgtacgaaaaaagcttgtccgccacagattgtaacaatcaca
accgcgtatgccgcatctcctacaacagccacgccaaaagaaacgtcgccaaaaaaatgt
tctcccggacaaacgattcaac---gcgattgcaacacttgcgcttgcgacgcaaaaggc
gagtacagtatatgtactcagatggaatgcgaaccaatcgaccttcacgctatgtaa
>passed_gp034_SRR5580859
atgcgactcgtcacacttttaattattttgtctgctatctctgccgaaatatttttgttc
gtgtacttctaccattaccacgtccaaccaaatggaagcaactcgaccgaatctacgnnn
nnnnnnnnnnnnnnnnnnnnnnnnnnnnnnnnnnnnnnnnnnnnnnnnnnnnnnnnnnnn
nnnnnnnnnnnnnnnnnnnnnnnnnnnnnnnnnnnnnnnnnnnnnnnnnnnnnnnnnnnn
nnnnnnnnnnnnnnnnnnnnnnnnnnnnnnnnnnnnnnnnnnnnnnnnnnnnnnaacagc
gcgcagaacgaaacnnnnnnnnnnnnnnnnnnnnnnnnnnnnnnnnnnnnnnnnnnnnnn
nnnnnnnnnnnnnnnnnnnnnnnnnnnnnnnnnnnnnnnnnnnnnnnnnnnnnnnnnnnn
nnnnnnnnnnnnnnnnnnnnnnnnnnnnnnnnnnnnnnnnnnnnnnnnnnnnnnnnnnnn
nnnnnnnnnnnctacacgccagtctcgatcgtactgcagtcccgaagcaacgagaccaac
tgcattccaggtaaagcttatacggtggactgcaatcgttgcatttgcaatccggacgga
acatcatacagctgtacgctcatgaactgcagcccactcaaaccttaccaaacgcttgac
agtcgcacatcatcgtgcacggtgtacggcgaacaatacaaagacgattgtaattactgc
tattgccaagaagccggccgagctctctgtactacctttgattgcactcgaacaaaatgt
gtaccgttgtcacggttttggagcggctgtttgttttgtgtgtgcaacgccgatggaacg
gacatggtttgcagcgatactggttgccgaaatgatacatttatttttcccgatgcaacg
aatgcaaaacaatcgaacgtctcatcgatccagacgaaccgaacagcaggcggatacagc
attaacaacgacggcctagacaagatcaaccgggctgagggttttcccgactttacggnn
nnnnnnnnnnactatgcaaacacggtcggcgacattgaggatgtagacgttatcgacccg
atgggcgaaacgagcgacgagtcgaacgtagcaacaaaaaccgatcgcaccaaaccaacc
acaccaaccacaccaaccacaccaaccacaccaaccacaccgaccannnnnnnnnnnnnn
nnnnnnnnnnnnnnnnnnnnnnnnnnnnnnnnnnnnnnnnnnnnnnnnnnnnnnnnnnnn
nnnnnnnnnnnnnnnnnnnnnnnnnnnnnnnnnnnnnnn-caccgaccacaccgaccaca
ccgaccaaaccaaccaaaccaaccaaaccgaacaaacttaccgaacccaccaaattgtct
aaaccgatcatgcttaccgattctaccggtctcatcgatcccaccaatcttgccaattta
cacgacaccaccgaacctacagaaacnnnnnngacagaactttgcacaccaggcgaacgc
cgcattcgaggaggtcaaacgtgcatctgtgacgccgctggagaattttcgatctgtact
cgagctagcatcggttcacaaccgtcctgccgtccaggtgaaacgattcaaatagactgc
aacacgtgtgcttgcgacatgaacggccaatacaccatttgcacacgaatgctgtgcgac
acccctgaatgtcgacccggtgagacaacgtatcaagactgcaacacttgccattgtagc
gcagccggtaggcttttttgtacgaaaaaagcttgtccgccacagattgtaacaatcaca
accgcgtatgccgcatctcctacaacagccacgccaaaagaaacgtcgccaaaaaaatgt
tctcccggacaaacgattcaac---gcgattgcaacacttgcgcttgcgacgcaaaaggc
gagtacagtatatgtactcaaatggaatgcgaaccaatcgaccttcacgctatgtaa
>passed_gp041_check
atgttgcgctatttttgcgtcaaggttccacgcgcgacctccaagatcgagatgcgattg
ctggctaagcttgctgcggccggacaagccaaggcgggagaggtaaatgtggtgacgttg
gacgatactaacgatgtaaacgatttgagcgaggcaagcaaggcaaacgacacgagcgac
gtcaacgatgctaatgaaacgaccgaggtgaatgtgggctgcattcgtcgcaccgtgggt
acaagtggagcaagtggggatacagcgacggatagagacacgagtgacctcggcatcgcc
gactctgttgccgggcgaactagccgggaacttggcgagcaaatcatcgatcgacccaat
aatagtcgaaacgatggtcgaaac---gatggtcgaaacgatggtcgaaacgatggtcga
aacgatggtcgaaac------cgaaacgatgatcgaaacgatggtcgaaacgatggtcga
aacgatggtcgaaac---------------------------------------------
------gataatcgaaatgat---cgagatgatgaccaaaactatgaccgaaacgatggt
cgaaacgataatcgaaatgatcgagataatgaccgaaactatgatcgaaactatgaccga
aacgatggtcgcaacgatggtcgcaatgtcggttgtaacgatggtcggattgctgctgct
ctggtcatcgatcggtgcaacgattctcgcgacgccaccgatcgatccagcgaatatcct
acggatggctgtgttgatcgtacggtcgatcgagctaggaatcacattgtcggtggtact
acagattacgctggcaagctgaccagcgattcgttggtgcagacactgccgacaaatagt
atcgcaatacagaaagatgttttgaccgttttgaccaacgagtcgagcgatgcgacttgt
aaaacaagtgagttgagcaagattactacacttagtgaaactgctagtgttgcaggcggt
acggtcgagtgtacaagtgccggtggtgaagcggctcaatttgtcggcgatactagtaac
gttgatcgagtcgatcggtttgtcgagaaatgcgttgatctccgtcgtacagtgaatcgc
aattctcgtgacattcgaggtgataaattgcgcatcgagacgatcaacatgggcggtaag
gtcgatgggattggcaaaattgataaaggtagtcaaacggtttggctgggtcgcacggtt
cgctttgtcgatcgccggttcgttgaccggacgcgcgaacggcccgacgctatatcggtt
gagcggattaccacgcggtccgtcgttcgcacggcttcaactgaagtagactctacgact
gtcgactcggaagaggaggcggatgacccgttgcaactgacgttggcccaaatggccagt
ttgaactattgtatggttttggttgtggttcgtccagccagtaagccgttcgaggtgttc
aactttgtgatcgatgtttatttttcgtttgactcgttgtcgaaccttatcacgtatatg
aacggtctatcggatctgacgagtcgagatatggtggcgcaggtgcgacaaatggcggtg
cggtacgataagctggtgaacgatatgcgagacgctaccgctttctacacgaactttggt
ttccactcggccgtgttacaaccgactacggaattggatgttacttgtaccatcgatcgg
agcaagattccgccgttgtttggtgattttttggccaacttccgggtacaatcgacttcg
ttgttcgtcagtgcttcaaaattaccgactttggatttgcggcacagcaaggagttggcc
cgtgttttcgactggttgggcggcaacgtttcgtcgtgtacgcgcgggtatgttaaccgc
gagatcttctcgcacatactgcgcatgagttccgctgatatgtcgcgcacggtgtgcggt
cgttcgccacgaacgcggcgtcgacgtcttcgcactccctccatctcgcggaccgacgtt
caagctacttcccattcgacatctactgtttttacgacaggtgataagagtgacaacggt
tcttccagtgcggcggtcaaaagagctagacgcccgagacccactcgtgcgcgttcgatg
gtcaagcgtcccaacggtcgggccgctgataccgctgttgcatcaacttcgacttcatcg
acttcatcgactttatcgact------------------gtatctcttttgtcaacttcc
gtttctgcgtgtgtgatgggtaaaact---gcaactagctcggtatcccttccgtccgag
tcgtcttttgcgaaaggtgatatcgatgataataatgacgagacccgggttttgcggaaa
agaaaggcgcccaccgtcccgcttttgctcaagcgtaaaaaggcggacgccgtcgctttt
accgaagacgacgtccgatcgcggaacgcttcggttgtctcaccggtctctgtccgtgcc
tcagaagtggtttcagaggtgattgacttggatgacgataaacattcggaccattcagtc
atcgataaatttaacgatctgtcatctacgaaatcg------------------------
------------------------------------------------------------
------------------------------------------------------------
------------------------------------------------------------
------------------------------------------------------------
---------agttcgatcgagacttcgaac------------------------aagagt
tcgatcgagaattcgaacaagagtttgaacaagagtgtgagt------------------
------------------------------------------------------------
------------------------------------------------------------
------acgagttcgaacaagagtgtgagtaagagttca---aacaagagtgcgagtaag
------------agttcgatcgagagttcgatcgagagtgctatcgagagcgcgatcaag
ggtacgatcgaggtcgcgattttaactgataccacaagcgacgcgacagatgaacagtta
aagccggtcgcatcgatcggcggttcgtctggtttggtgaacaaggagaacaagaattcg
atcagtggaggtcaaagtgag---cgtagtcacgggaacaacggg---agcatggttgtg
caaacgagacgcaaa---tcacggaggaagagcgcaccgcgcaagttaccgcaggtcgag
gtgatcaacgtggacgatgaagatgcaagagtgattgagactccggatgatgatgtgaag
gttgtggccgagtcgaccggtatcacgactcga------------actgctgtcgccaag
attgccgcagaatccgctttgaagactgtcaatcgaaacggtcgaaacgttgtgcgtggt
gtgggccgtatagtgaaaaagtctactcgtggtaag---aatgtgtcagcgggtcgatcg
ggtggtgcgaactcgtccaactcgcgacgtcgattctatcggtcgtcggaa---cgcgtg
tccgtatcgcccgcggtaaccactggt---gaagctgacgagattgcaaatccgatccgt
catgagtcgcgttctgcgcgttctgagatcacggaagatgaggaggccgttagaaattta
ttgcgcgatttgacggacgattcgattttgggactcgagacgaaggacacgttggacgcg
cgtctcgcagtccgtgcgtacgtgtgtgag---gatggtgatcaactggactcgtctcaa
cgcgcaccggtgcgggaagaatcgctgcacgaatcggcggtctccatggagaaaagcggt
tctcttggaacaaccaga------------------------------------------
------------------------------------------------------------
------------------------------------------------------------
---------------tcggcgtcctcgcgggcgcgtacgactcctgtatcgtctcgttca
cgtcgcggacaaaaacggcgtggtgaggcgagtgaaggcgaggcagagacgagt------
------------------------------------------------------------
------------------------------------------------------------
---------------------------------------------------cgcaaatgt
cgcgtcaaggactccaaagatggtgttggcgcgcgaaactcgatccgagctagtgcgggc
aatttatgcgattcgtctgagaccgattctcgctccttgttgcgcagttctccccactgc
actgcgatctctaccgagtcgggcgattcgatggaagtggtagctggcgaccgcggacag
gatggagcggatggagggcacgttggaggaggcgctattaaaagcgagagcgatgccgat
ggaaacagtgcgagtgtccagagcgcaaaggcttcttcgagtagcaaacgtcgaacgaaa
cgtcgtggtggt---------tctggtgga---tcaatgggaaacagtgttgtctcgacg
acgacgaccgtgaccatgaacggactctgcgagctttccaccgatgcggaaaatatgcga
tccgtcgccccacttcggtcgatgaagaacactgctaccgttgcgcccacgcgtacatct
gttctcgagcggtcttcacgcgtggcttcggttgtgccgatagtgtcgcgcacggcaagg
ggtctggtctctggtttggaggagtcgtccgcatcgagtgcaccggtggctacagttgct
cccgtgttggctacaacttccgcggtttccgcggctcacgttgatcacgct---ggcaag
ctcatcgagtctcggaccgcgcttgcctccaaaccgattgcgacgtccgtatcgagggcc
tctgttgttgtgaagccggcgaccaagagtctcttgaagagttctcaattgaacattcaa
tccgagcggcaaactgtaccagttggtcaatcgattcagcaaggaaaactattcgaacga
ctcgaacgactc---------gaacgaccggaacgttctgag---ccagtactgtttgga
caacttggtcaattgggacca---acaagacaaagtgaatcgatcgaatcaactggtcag
actgttcaagcggttcaagatcgcgcaattctagcgtgtcagaatggtaaaggaggtagt
---gggtcggtctccgaagcagccgttgcagcaacagcagcaatctcgtcgagatcagtg
gtctcatctagcaccaatttgcctgacgaggaagcggcgcggagagcgaagacggaagaa
gccaaagagcggtcgcgtgaactggcgcgggagcgagctcgggagcgtgccaggaagcgg
gcaaaggaaagagcgcgcgaacgatcgaagacgttcgttatcccccacgatgtagtggtg
acgaaccgctttgtcgtcgaacgatcgcattcgatggacgttaaacacaccaaatccatg
gagtgcgggtccgaacgatcgagcgaaacgagtgaacgcgactcggttgctgcacagacg
aacggtcgagcgagtgatcgtaag---aaacgagcgcgttcatctcgatctcctgtcttt
tcggttcctgtgctttccagcgaaaatgcggatagaggggaagttggtaagagatcgaga
aagcttgattctggttcgttgaagacgcctcgtcgttcgaacagcgagcacaacgcgttc
ggtgtttctgatcgtcgagattgtggcgccggtaatgtccgcgttggtgcgagtaaacga
gcgaacaagcgtgcctttagcgtcggttctgaacgacgtcgtcgtcggtcttcgaacgat
cgatcctggctcgattctctcatttccgatgtttcgaatttttcattcaattccccgacc
agcgattccgattcccattcgagtcgagttcgttgcaatccgccgactccggaacacgat
tacgacgcgtcgcctaaaatggttgactctgctataccagtggtctcacagagtggtggt
gtgtttggcgacgccacagttactaatacaaactattcgatttctggtgttggtggttgc
acgatcggtcccttggtcaaaggttcggccaaggaagcgacttcaaatcctgtcggagtt
accgatactctagtcgatagtatgatgcacagtttagctgagaacggcgtgatcgacgtg
gtgattcgtagcatggttggtggtacgactcgtcgtgtcgatgagtgtgatggtaggaat
gttggttcgattgagagagttggtacgattggtaccgttggtacg---------------
------------------gttgatggttcgagtggtatgagcggtgtcggtacagcggcg
gtaccctcgtcaaattgttcgtctggtatgcataatggggtagttcgtgtttacgatctg
gctgacgaggagttgcacgtctccgataatatcgaggctctcgctttcgccacgttgtcc
gagttggatgccattgtatcagagcctcttccgacctcgcccgaatttgagatgttgctc
tcctcgttgaacgagctggac---gaatctctgaccaccggcaccggttcgcccacagta
aaggttccgacctccgtggtcgaggagtctacgtacgacccg---tacaagacggtcgtt
gatcaatttttttcggatgagttgctggccctctttgatcccgaatacgagcgacgtgaa
atgacgcatgac---tcgcaacctccggtgttgtctcctcaactcggtcagaccgctata
gcgaacggtaccgaggctgctttgccgactctcacctcggtgcaaacgcagccagagttc
ttttacgatttttcgtctttgaccgcgctgcaatag---
>passed_gp041_NC_027925.1
atgttgcgctatttttgcgtcaaggttccacgcgcgacctccaagatcgagatgcgattg
ctggctaagcttgctgcggccggacaagccaaggcgggagaggtaaatgtggtgacgttg
gacgatactaacgatgtaaacgatttgagcgaggcaagcaaggcaaacgacacgagcgac
gtcaacgatgctaatgaaacgaccgaggtgaatgtgggctgcattcgtcgcaccgtgggt
acaagtggagcaagtggggatacagcgacggatagagacacgagtgacctcggcatcgcc
gactctgttgccgggcgaactagccgggaacttggcgagcaaatcatcgatcgacccaat
aatagtcgaaacgatggtcgaaac---gatggtcgaaacgatggtcgaaacgatggtcga
aacgatggtcgaaac------cgaaacgatgatcgaaacgatggtcgaaacgatggtcga
aacgatggtcgaaac---------------------------------------------
------gataatcgaaatgat---cgagatgatgaccaaaactatgaccgaaacgatggt
cgaaacgataatcgaaatgatcgagataatgaccgaaactatgatcgaaactatgaccga
aacgatggtcgcaacgatggtcgcaatgtcggttgtaacgatggtcggattgctgctgct
ctggtcatcgatcggtgcaacgattctcgcgacgccaccgatcgatccagcgaatatcct
acggatggctgtgttgatcgtacggtcgatcgagctaggaatcacattgtcggtggtact
acagattacgctggcaagctgaccagcgattcgttggtgcagacactgccgacaaatagt
atcgcaatacagaaagatgttttgaccgttttgaccaacgagtcgagcgatgcgacttgt
aaaacaagtgagttgagcaagattactacacttagtgaaactgctagtgttgcaggcggt
acggtcgagtgtacaagtgccggtggtgaagcggctcaatttgtcggcgatactagtaac
gttgatcgagtcgatcggtttgtcgagaaatgcgttgatctccgtcgtacagtgaatcgc
aattctcgtgacattcgaggtgataaattgcgcatcgagacgatcaacatgggcggtaag
gtcgatgggattggcaaaattgataaaggtagtcaaacggtttggctgggtcgcacggtt
cgctttgtcgatcgccggttcgttgaccggacgcgcgaacggcccgacgctatatcggtt
gagcggattaccacgcggtccgtcgttcgcacggcttcaactgaagtagactctacgact
gtcgactcggaagaggaggcggatgacccgttgcaactgacgttggcccaaatggccagt
ttgaactattgtatggttttggttgtggttcgtccagccagtaagccgttcgaggtgttc
aactttgtgatcgatgtttatttttcgtttgactcgttgtcgaaccttatcacgtatatg
aacggtctatcggatctgacgagtcgagatatggtggcgcaggtgcgacaaatggcggtg
cggtacgataagctggtgaacgatatgcgagacgctaccgctttctacacgaactttggt
ttccactcggccgtgttacaaccgactacggaattggatgttacttgtaccatcgatcgg
agcaagattccgccgttgtttggtgattttttggccaacttccgggtacaatcgacttcg
ttgttcgtcagtgcttcaaaattaccgactttggatttgcggcacagcaaggagttggcc
cgtgttttcgactggttgggcggcaacgtttcgtcgtgtacgcgcgggtatgttaaccgc
gagatcttctcgcacatactgcgcatgagttccgctgatatgtcgcgcacggtgtgcggt
cgttcgccacgaacgcggcgtcgacgtcttcgcactccctccatctcgcggaccgacgtt
caagctacttcccattcgacatctactgtttttacgacaggtgataagagtgacaacggt
tcttccagtgcggcggtcaaaagagctagacgcccgagacccactcgtgcgcgttcgatg
gtcaagcgtcccaacggtcgggccgctgataccgctgttgcatcaacttcgacttcatcg
acttcatcgactttatcgact------------------gtatctcttttgtcaacttcc
gtttctgcgtgtgtgatgggtaaaac---tgcaactagctcggtatcccttccgtccgag
tcgtcttttgcgaaaggtgatatcgatgataataatgacgagacccgggttttgcggaaa
agaaaggcgcccaccgtcccgcttttgctcaagcgtaaaaaggcggacgccgtcgctttt
accgaagacgacgtccgatcgcggaacgcttcggttgtctcaccggtctctgtccgtgcc
tcagaagtggtttcagaggtgattgacttggatgacgataaacattcggaccattcagtc
atcgataaatttaacgatctgtcatctacgaaatc-------------------------
------------------------------------------------------------
------------------------------------------------------------
------------------------------------------------------------
------------------------------------------------------------
--------gagttcgatcgagacttcgaa------------------------caagagt
tcgatcgagaattcgaacaagagtttgaacaagagtgtgagt------------------
------------------------------------------------------------
------------------------------------------------------------
------acgagttcgaacaagagtgtgagtaagagtt---caaacaagagtgcgagta--
-a---------gagttcgatcgagagttcgatcgagagtgctatcgagagcgcgatcaag
ggtacgatcgaggtcgcgattttaactgataccacaagcgacgcgacagatgaacagtta
aagccggtcgcatcgatcggcggttcgtctggtttggtgaacaaggagaacaagaattcg
atcagtggaggtcaaagtg---agcgtagtcacgggaacaacg---ggagcatggttgtg
caaacgagacgcaa---atcacggaggaagagcgcaccgcgcaagttaccgcaggtcgag
gtgatcaacgtggacgatgaagatgcaagagtgattgagactccggatgatgatgtgaag
gttgtggccgagtcgaccggtatcacgactcg------------aactgctgtcgccaag
attgccgcagaatccgctttgaagactgtcaatcgaaacggtcgaaacgttgtgcgtggt
gtgggccgtatagtgaaaaagtctactcgtggtaa---gaatgtgtcagcgggtcgatcg
ggtggtgcgaactcgtccaactcgcgacgtcgattctatcggtcgtcgga---acgcgtg
tccgtatcgcccgcggtaaccactggtga---agctgacgagattgcaaatccgatccgt
catgagtcgcgttctgcgcgttctgagatcacggaagatgaggaggccgttagaaattta
ttgcgcgatttgacggacgattcgattttgggactcgagacgaaggacacgttggacgcg
cgtctcgcagtccgtgcgtacgtgtgtga---ggatggtgatcaactggactcgtctcaa
cgcgcaccggtgcgggaagaatcgctgcacgaatcggcggtctccatggagaaaagcggt
tctcttggaacaaccaga------------------------------------------
------------------------------------------------------------
------------------------------------------------------------
---------------tcggcgtcctcgcgggcgcgtacgactcctgtatcgtctcgttca
cgtcgcggacaaaaacggcgtggtgaggcgagtgaaggcgaggcagagacgagt------
------------------------------------------------------------
------------------------------------------------------------
---------------------------------------------------cgcaaatgt
cgcgtcaaggactccaaagatggtgttggcgcgcgaaactcgatccgagctagtgcgggc
aatttatgcgattcgtctgagaccgattctcgctccttgttgcgcagttctccccactgc
actgcgatctctaccgagtcgggcgattcgatggaagtggtagctggcgaccgcggacag
gatggagcggatggagggcacgttggaggaggcgctattaaaagcgagagcgatgccgat
ggaaacagtgcgagtgtccagagcgcaaaggcttcttcgagtagcaaacgtcgaacgaaa
cgtcgtggtggt---------tctggtgg---atcaatgggaaacagtgttgtctcgacg
acgacgaccgtgaccatgaacggactctgcgagctttccaccgatgcggaaaatatgcga
tccgtcgccccacttcggtcgatgaagaacactgctaccgttgcgcccacgcgtacatct
gttctcgagcggtcttcacgcgtggcttcggttgtgccgatagtgtcgcgcacggcaagg
ggtctggtctctggtttggaggagtcgtccgcatcgagtgcaccggtggctacagttgct
cccgtgttggctacaacttccgcggtttccgcggctcacgttgatcacgct---ggcaag
ctcatcgagtctcggaccgcgcttgcctccaaaccgattgcgacgtccgtatcgagggcc
tctgttgttgtgaagccggcgaccaagagtctcttgaagagttctcaattgaacattcaa
tccgagcggcaaactgtaccagttggtcaatcgattcagcaaggaaaactattcgaacga
ctcgaacgactc------ga---acgaccggaacgttctga---gccagtactgtttgga
caacttggtcaattgggaccaac---aagacaaagtgaatcgatcgaatcaactggtcag
actgttcaagcggttcaagatcgcgcaattctagcgtgtcagaatggtaaaggaggtag-
--tgggtcggtctccgaagcagccgttgcagcaacagcagcaatctcgtcgagatcagtg
gtctcatctagcaccaatttgcctgacgaggaagcggcgcggagagcgaagacggaagaa
gccaaagagcggtcgcgtgaactggcgcgggagcgagctcgggagcgtgccaggaagcgg
gcaaaggaaagagcgcgcgaacgatcgaagacgttcgttatcccccacgatgtagtggtg
acgaaccgctttgtcgtcgaacgatcgcattcgatggacgttaaacacaccaaatccatg
gagtgcgggtccgaacgatcgagcgaaacgagtgaacgcgactcggttgctgcacagacg
aacggtcgagcgagtgatcgtaa---gaaacgagcgcgttcatctcgatctcctgtcttt
tcggttcctgtgctttccagcgaaaatgcggatagaggggaagttggtaagagatcgaga
aagcttgattctggttcgttgaagacgcctcgtcgttcgaacagcgagcacaacgcgttc
ggtgtttctgatcgtcgagattgtggcgccggtaatgtccgcgttggtgcgagtaaacga
gcgaacaagcgtgcctttagcgtcggttctgaacgacgtcgtcgtcggtcttcgaacgat
cgatcctggctcgattctctcatttccgatgtttcgaatttttcattcaattccccgacc
agcgattccgattcccattcgagtcgagttcgttgcaatccgccgactccggaacacgat
tacgacgcgtcgcctaaaatggttgactctgctataccagtggtctcacagagtggtggt
gtgtttggcgacgccacagttactaatacaaactattcgatttctggtgttggtggttgc
acgatcggtcccttggtcaaaggttcggccaaggaagcgacttcaaatcctgtcggagtt
accgatactctagtcgatagtatgatgcacagtttagctgagaacggcgtgatcgacgtg
gtgattcgtagcatggttggtggtacgactcgtcgtgtcgatgagtgtgatggtaggaat
gttggttcgattgagagagttggtacgattggtaccgttggtacg---------------
------------gtt---ga---tggttcgagtggtatgagcggtgtcggtacagcggcg
gtaccctcgtcaaattgttcgtctggtatgcataatggggtagttcgtgtttacgatctg
gctgacgaggagttgcacgtctccgataatatcgaggctctcgctttcgccacgttgtcc
gagttggatgccattgtatcagagcctcttccgacctcgcccgaatttgagatgttgctc
tcctcgttgaacgagctgga---cgaatctctgaccaccggcaccggttcgcccacagta
aaggttccgacctccgtggtcgaggagtctacgtacgaccc---gtacaagacggtcgtt
gatcaatttttttcggatgagttgctggccctctttgatcccgaatacgagcgacgtgaa
atgacgcatga---ctcgcaacctccggtgttgtctcctcaactcggtcagaccgctata
gcgaacggtaccgaggctgctttgccgactctcacctcggtgcaaacgcagccagagttc
ttttacgatttttcgtctttgaccgcgctgcaata---g
>passed_gp041_OK392616.1
atgttgcgctatttttgcgtcaaggttccacgcgcgacctccaagatcgagatgcgattg
ctggctaagcttgctgcggccggacaagccaaggcgggagaggtaaatgtggtgacgttg
gacgatacgaacgatgtaaacgatatgaacgaggcaagcaaggcaaacgacacgagcgac
gtcaacgatgctaatgaaacgaccgaggtgaatgtgggctgcattcgtcgcgccgtgggt
acaagtggagcaagtggggatacagcgacggatagagacacgagtgacctcggtatcgcc
gactctgttgccgggcgaactaaccgggagcttggcgagcaaatcgtcgatcgacccaat
aatagtcgaaacgatggtcgaaac---gatggtcgaaacgatggtcgaaacgatggtcga
aaygatggtcgaaat------cgaaaygatggtcgaaacgatggtcgaaacgatggtcga
aacgatggtcgaaac---------------------------------------------
------gataatcgaaatgat---cgagatgatgaccgaraygatgaccgaaacgatggt
cgaaacgataatcgaaatgatcgagatgatgaccgaaactatgatcgaaattatgaccga
aacgatggtcgcaacgatggtcgcaatgccggttgtaacgatggtcggattgctgctgct
ctggtcatcgatcggtgcaacgattctcgcgacgccaccgatcgatccagcgaatatcct
acggatggctgtgttgatcgtacggtcgatcgagctaggaatcacattgtcggtggtact
acagatcacgctggcaagctggccagcgattcgttggtgcagacactgcagacaagtagt
atcgcaatacagaaagatgttttgaccgttttgaccaacgagtcgagcggtgcgacttgt
aaaacaagtgagttgagcaagattactacacttagtgagactgctagtgttgcaggcggt
acggtcgagtgtacaagtgccggtggtgaagcggctcaatttgtcggcgatactagtaac
gttgatcgagtcgatcggtttgtcgagaaatgtgttgatctccgtcgtacagtgaatcgc
aattctcgtgacattcgaggtgataaattgcgcatcgagacgatcaacatgggcggtaag
gtcgatgggattggcaaaattgataaaggtagtcaaacggtttggctgggtcgcacggtt
cgctttgtcgatcgccgcttcgttgaccggacgcgcgaacggcccgacgctatatcggtt
gagcggattaccacgcggtccgtcgttcgcacggcttcgaatgaagtagactctacgact
gtcgactcggaagaggaggcggatgacccgttgcaactgacgttggcccaaatggccagt
ttgaactattgtatggttttggttgtggttcgtccagccagtaagccgtttgaggtgttc
aactttgtgatcgatgtttatttttcgtttgactcgttgtcgaaccttatcacgtatatg
aacggtctatcggatctgacgagtcgagatatggtggcgcaggtgcgacaaatggcggtg
cggtacgataagctggtgaacgatatgcgagacgctaccgctttctacacgaactttggt
ttccactcggccgtgttacaaccgacgacggaattggatgttacttgtaccatcgatcgg
agcaagattccgccgttgtttggtgattttttggccaacttccgggtacaatcgacctcg
ttgttcgtcagtgcttcaaaattaccgactttggatttgcggcacagcaaggagttggcc
cgtgttttcgactggttgtgtggcaacgtttcgtcgtgtacgcgcgggtatgttaaccgt
gagatcttctcgcacatactgcgcatgagttccgctgatatgtcgcgcacggtgtgcggt
cgttcgccacgagcgcggcgtcgacgtcttcgcactccctccatctcgcggaccgacgtt
caagctacttcccattcgacatctactgttttcacgacaggtgataagagtgacaacggt
tcgtccagtgcggcggtcaaaagagctagacgcccgagacccactcgtgcgcgttcgatg
gtcaagcgtcccaacggtcgggccgctgataccgctgttgcgtcaacttcgacttcatcg
acttcatcgactttatcgact------------------gtatctcttttgtcaacttcc
gtttctgcgtgtgtgatgggtaaaac---tgcaactagctcggtatcccttccgtccgag
tcgtcctttgcgaaaggtgatatcgatgataataatgacgagacacggggtttgcggaaa
agaaaggcgcccaccgtcccgcttttgctcaagcgtaaaaaggcggacgccgtcgctttt
accgaagacgacgtccgatcgcggaacgcttcggttgtctcaccggtctctgtccgtgcc
tcagaagtggtttcagaggtgatcgacttggatgacgataaacattcggaccattcggtc
atcgataaacttaacgatctgtcatcaacgaaatt-------------------------
------------------------------------------------------------
------------------------------------------------------------
------------------------------------------------------------
------------------------------------------------------------
--------gagttcgatcgataattcgaa------------------------caagagt
tcgatcgagaattcgaacaagagtttgaacaagagtgtgagt------------------
------------------------------------------------------------
------------------------------------------------------------
------aagagttygaacaagagtgtgagtaagagtt---cgaacaagagtgcgagta--
-a---------gagttcgatcgagagttcgatcgagagtgctatcgagagcgcgatcaag
ggtacgatcgaggttgcgattttaaccgataccacaagcgacgcgacagacgaacagcta
aagccggacgcatcgatcggcggttcgtctggtttggtgaacaaggagaacaaggattcg
atcagtggaggtcaaagtg---agcgtagtcacgggaacaacg---ggagcatggttgtg
caaacgagacgcaa---atcacggaggaagagcgcaccgcgcaagttaccgcaggtcgag
gtgatcaacgtggacgatgaagatgcaagagtgattgagactccggatgatgatgtgaag
gttgtggccgagccgaccggtatcacgactcg------------aactgctgtcgccaag
attgccgcagaatccgctttgaagaccgtcaatcgaaacggtcgaaacgttgtgcgtggt
gtgggccgtatagtgaaaaagtctactcgtggtaa---gaatgtgtcagcgggtcgatcg
ggtggtgcgaactcgtccaactcgcgacgtcgattctatcggtcgtcgga---acgcgtg
tccgtatcgcccgcggtaaccactggtga---agctgacgagatggcaaatccgatccgt
catgagtcgcgttctgcgcgttctgagattacggaagatgaggaggccgttagaaatttg
ttgcgcgatttgacggacgattcgattttgggactcgagacggaggacacgttggacgcg
cgtctcgcagtccgtgcgtacgtgtgtga---ggatggtgatcaactggactcgtctcaa
cgcgcaccggtgcgggaagaatcgctgcacgaatcggcggtctccatggagaaaagcggt
tctcttggaacaaccaga------------------------------------------
------------------------------------------------------------
------------------------------------------------------------
---------------tcggcgtcctcgcgggcgcgtacgactcctgtatcgtctcgttca
cgtcgcggacaaaaacggcgtggtgaggcgagtgaaggcgaggcagagacgagt------
------------------------------------------------------------
------------------------------------------------------------
---------------------------------------------------cgcaaatgt
cgcgtcaaggactccaaagatggtgttggcgcgcgaaactcgatccgagctagtgcgggc
aatttatgcgattcgtctgagaccgattctcgctctttgttgcgcagttctccccactgc
actgtgatctctaccgagtcgggcgattcgatggaagtggtagctggcgaccgcggacag
gatggagcggatggagggcacgttggaggaggcgctattaaaagcgagagcgatgccgat
ggaaacagtgcgagcgtccagagcgcaaaggcttcgtcgagtagcaaacgtcgaacgaaa
cgtcgtggtggt---------tctggtgg---atcaatgggaaacagtgttgtctcgacg
acgacgaccgtgaccatgaacggactctgcgagctttccaccgatgcggaaaatatgcga
tccgtcgccccacttcggtcgatgaagaacactgctaccgttgcgcccacgcgtacatct
gttctcgagcggtcttcacgcgtggcttcggttgtgccgatagtgtcgcgcgcggcaagg
ggtctggtctctggtttggaggagtcgtccgcatcgagtgcaccggtggctacagttgct
cccgtgttggctacaacttccgcggtttccgcggctcacgttgatcacgct---ggcaag
ctcatcgagtctcggaccgcgcttgcctccaaaccgattgcgacgtccgtatcgagggcc
tctgttgttgtgaagccggcgaccaagagtctcttgaagagttctcaattgaacattcaa
tccgagcgtcaaactgtaccagttggtcaatcgattcagcaaggaaaactattcgaacga
ctcgaacgactcgaacgaccggaacgaccggaacgttctga---accagtactgtttgga
caacttggtcaattgggaccaac---tagacaaagtgaatcgatcgaatcaactggtcag
actgttcaagcggttcaagatcgcgtaactcaagcgtgtcagaatggtaaaggaggtag-
--tgggtcggtctccgaagcagccgctgcagcaacagcagcaatctcgtcgagatcagtg
gtctcatctagcaccaatttgcctgacgaggaagcggcgcggagagcgaagacggaagaa
gccaaagagcgrtcgcgtgaactggcgcgggagcgagctcgggagcgtgccaggaagcgg
gcaaaggaaagagcgcgcgaacgatcaaagacgttcgttatcccccacgatgtagtggtg
acgaaccgctttgtcgtcgaacgatcgcattcgatggacgttaaacacatcaaatccatg
gagtgcgggtccgaacgatcgagcgaaacgagtgaacgcgactcggttgctgcacagacg
aacggtcgagcgagtgatcgtaa---gaaacgagcgcgttcatctcgatctcctgtcttt
tcggttcctgtgctttccagcgaaaatgcggatggaggggaagttggtaagagatcgaga
aagctcgattctggttcgttgaagacgcctcgtcgttcgaacagcgagcacaacgcgttc
ggtgtttctgatcgtcgagattgtggcggcggtaatgtccgcattggtgcgagtaaacga
gcgaacaagcgtgcctttagcgtcggttctgaacgacgtcgtcgtcggtcttcgaacgat
cgatcctggctcgattctctcatttccgatgtttcgaatttttcattcaattccccgacc
agcgattccgattcccattcgagtcgagttcgttgcaatccgccgactccggaacacgat
tacgacgcgtcgcctaaaatggttgactctgctataccagtggtctcacagagtggtggt
gtgtttggcgacgccacagttactaatacaaactattcgatttctggtgttggtggttgc
acgatcggtcccttggtcrraggttcgrccaaggaagcgacttcaaatcctgttggagtt
accgatactctagtcgatagtatgatgcacagtttagctgagaacggcgtgatcgacgtg
gtgattcgtagcatggttggtgrtacgactcgtcgtgtcgatgagtgtgatggtagkaat
gttgrttcgattgagagagttggtacgattggtaccgttggtacggtt------------
------------gtt---ga---tggttcgagtggtatgagcggtgtcggtacagcggcg
gtacccccgtcaaattgttcgtctggtatgcataatggggtagttcgtgtttacgatctg
gctgacgaggagttgcacgtctccgataatatcgaggctctcgctttcgccacgttgtcc
gagttggatgccattgtatcagagcctcttccgacctcgcccgaatttgagatgttgctc
tcctcgttgaacgagctgga---cgaatctttgaccaccggcaccggttcgcccacagta
aaggttccgacctccgtggtcgaggagtctacgtacgaccc---gtacaagacggtcgtt
gatcaatttttttcggatgagttgctggccctctttgatcccgaatacgagcgacgtgaa
atgacgcatga---ctcgcaacctccggtgttgtctcctcaactcggtcagaccgctata
gcgaacggtaccgaggctgctttgccgactctcacatcggtgcaaacgcagccagagttc
ttttacgatttttcgtctttgaccgcgctgcaata---g
>passed_gp041_SRR11471417
atgttgcgctatttttgcgtcaaggttccacgcgcgacctccaagatcgagatgcgattg
ctggctaagcttgctgcggccggacaagccaaggcgggagaggtaaatgtggtgacgttg
gacgatacgaacgaagtaaacgatatgaacgaggcaagcaaggcaaacgacacgagcgac
gtcagcgatgctaatgaaacgaccgaggtgaatgtgggccgcattcgtcgagccgcgggt
acaagtggagcaagtggggatacagcgacggagagaggcacgagtgacctcggcatcgcc
gactctgttgccgggcgaactaaccgggagcttggcgagcaaatcatcgatcgacccaat
aatagtcgagacggtggtcgaaac---gatggtcgaaacgatggtcgagacggtggtcga
aacgatggtcgaaac---------------------------------------------
------------------------------------------------------------
------------------------------------------gatggtcgaaatgatgat
cgcaatgacgatcgaaatgatcgagatg------------------------ataaccga
aacggtggtcgcaacgatggttgtaatgacggttgtaacgatggtcggat---tgccgat
ctagttgtcgatcggtgcaacgattctcgcaacgccaccgatcgatccagcgaatatcct
acggatggcagtgtcgatcgtacggtcgatcgagctaggaatcacattgtcggtggtacc
acagatcacgctggcaagctgaccagcgattcgtcggtgcagacactgcagacaagtagt
atcgcaatacagaaagatgttttg---------accaacgagtcgagcgattcgacttgt
aaaacaagtgagttgagcaagattactacacttagtgagactgctagtgttgcagacggt
acggtcgagtgtgcgagtgccggcggtgatgcggctcaatttatcggcgatactagtaac
gttgatcgagtcgatcggtttgtcgagaaatgtgttgatctccgtcgtacagcgaatcgc
aattctcgtgacattcgaggtgataaattgcgcatcgagacgatcaacatgggcggtcag
gtcgatgggattggcaaaattgataaaggtagtcaaacggtttggctgggccgcacggtt
cgctttgtcgatcgtcgcttcgttgaccggacgcgcgaacggcccgacgctatatcggtt
gagcggattaccacgcggtccgtcgctcgcacggcttcgaatgaagtggactctacgact
gtcgattcggaagaggaggcggatgacccgttgcagctgacgctggcgcaaatggccagt
ttgaactattgtatggttttggttgtggttcgtccagccagtaagccgttcgaggtgttc
aactttgtgatcgatgtttatttttcgtttgactcgttgtcgaacctcatcacgtatatg
aacggtctatcggatgtgacgagtcgagatatggtggcgcaggtgcgacaaatggcggtg
cggtacgataaactggtgaacgatatgcgagacgctaccactttctacacgaactttggt
ttccactcggccgtgttacaaccgacgacggaattggatgttacttgtaccatcgatcgg
agcaagattccgccgttgtttggtgattttttggccaacttccgggtgcaatcgacctcg
ttgttcgtcagtgcttcaaaattgcagactttggatttgcggcacagcaaagagttggcc
cgtgttttcgactggttgggtggcaacgtttcgtcgtgtacgcgcgggtatgttaaccgc
gagatcttctcgcatatactgcgcatgagttccgctgatatgtcgcgcacggtgtgcggt
cgttcgccacgaacgcggcgtcgacgtcctcgcactccctccatctcgcgggccgacgtc
caagctacttcccattcgacatctaccgtttttacgacgggtgataagagcgacaacggt
tcgtccagtgcagcggtcaagggagctagacgcacgagatccaatcgtgcgcgttcgacg
gtcaaacgccccaacggtcgggccgctgataccgctgttgcatcaacctcgacttcatcg
acttcatcg---------------------------actgtatctcttttgtcaacttcc
gtttctgcgtgtgttacgggtaaaactgttgcaactagctcggtatcccctccgcccgag
tcgtcctttgcggaaggtgatatcgatgatgataacgatgagacacgggttttgcggaaa
agaaaggcgcccaccgtcccgcttttgctcaagcgtaaaaaggcggacgccgtcactttt
accgaagacgacgtccgatcgcggaacgcttcggttctctcaccggtctctgcccgagcc
gcaaaagtggttccagaggtgatcgacttggatgacgataaacattcggaccattcggtc
atcgataaacttaacgatcggtcatcaacgaaatc---g---------------------
------------------------------------------------------------
------------------------------------------------------------
------------------------------------------------------------
------------------------------------------------------------
---------agttcgatcgagaattcgagcaagagtgcgagcaagagcaccaacacgagt
gtgagcaagagtgcaaacacgagtgcgagcaagagtgcaaacacgagtgcgagcaagagc
accaacacgagtgtgagcaagagtgcaaacacgagtgcgagcaagagtgcaaacacgagt
gnnnnnnnnnnnnnnnnnnnnnnnnnnnnnnnnnnnnnnnnnnnnnnnnnnnnnnnnnnn
nnnnnnnnnnnnnnnnnnnnnnnnnnnnnnnnnnnnnnnncgagcaagagttcgatcgag
agttcgatcgagagttcgatcgagagttcgatcgagagtgctatcgagagtgcgatcaag
ggtacgatcgaggtcgcgattttaactgataccacgagcgacacgacagacgaacagcta
aagcaggacgcgtcgatcggcggttcgtctggtttggtgaacaagg---a---t---tcg
atcagtggaggtcaaagtg---agcgtagtcacggaaacagcg---ggaccatggttgtg
caaacgagacgcaa---atcacggaggaagagtgcaccgcgcaagttaccgcaggtcgag
gtgatcaacgtggacgatgaagatgcaagagcgattgagactccggatgacgatgtgaag
gttgtggccgagccgaccggtatcacgactcgaaccacgactcgaactgctgccgccaag
attgccgcagaaaccgctttgaggaccgtcaatcgaaacggtcgaaac---gtgcgtggt
gtgggtcgtatagtgaaaaagtctactcgtggtaa---gaatgtgtcgccgggtcgatcg
ggtgttgcgaactcgtccaattcgcgacgtcgattcgatcgttcgtcgga---acgcgtg
tccgtatcgcccgcggcaaccattggtga---agctgacgagattgtaaatccgatcctt
ca---tgagt------cgcgttctgagatcacggaagatgaggaggccgtcagaaatttg
ttgcgcgacttgacggacgattcgattgtgggactcgagacggaggacacgttggacgcg
cgtctcgcagtccgtgcgtacgtgtgtga---ggatggtgatcaactggactcgtctcaa
cgcgcaccggtgcgggaagaatcgctacacgaatcggcgatctccgtggaaaaaagcggt
tcttttggaacaaccaga------------------------------------------
------------------------------------------------------------
------------------------------------------------------------
---------------tcggcttcctcgcgggcgcgtacgactcttgtatcgtctcgttca
cgtcgcggacagaaacggcgtggtgaggcgcgtgaaggcgaggcagagacgagt------
------------------------------------------------------------
------------------------------------------------------------
---------------------------------------------------cgcaaatgt
cgcatcaaggactccaaagatggtgttggcgcgcgaaacccgatccgagccagtgcgggc
aattcatgcgattcgtctgagaccgattctcgctctttgttgcgcagttctccccactgc
accgcgatctctaccgagccgggcgattcgatggaagtggtagctggcgaacgcggagag
gatggagcggatggagggcac---ggtggaggcgctattaaaagcgagggcgatgctgat
ggaaacagtgcgagtgtccagagcgcaaaggcttcttcgagtagcaaacgtcgagcgaaa
cgtcgtggtggttctggtggttctggtggatcatcaatgggaaacagtgttgtctcgacg
acgaca---gcgaccatgaacggactctgtgagctttccacggatgcggaaactatgcga
tctgtcgccccacttcggtcgatgaagaacactgctaccgttgcgcccacgcgtacatct
gttctcgagcggtcgtcacgcgtggcttcggttgtgccgataatgtcgcgcgcggcaagg
ggtctggtctctggtttggaggagtcgtccgcgtcgagtgcgccggtggctacagttgct
cccgtgttggctacaacttccgcggttgctgcggctcacgttgatcacgct---agcaag
ctcatcgagtctcgaactgctgttgcgcccaaaccgatcgtgacgtccatatcgagggcc
tctgttgttgtgaagccggcgaccaagagtcttttgaagagttctcaattgaacattcaa
tccggacggcaaactgtaccagttggtcaatctagtccacaaggt---------aaacta
tccgaacgactc---------gaacgaccggaacgttctgaaccagtagtacggtttgga
caacctggtcaattgggacaaac---tagacaaattgaatcgatcgaatcaaccgcccag
actgttcaagcggttcaagatcgtgtagctcaagcgggccagaatggtaaaggaggtag-
--tgggtcggtctccgaggcagcggtcgtatcaacagcagcaacctcgtcgagatcagtg
gtctcatctagcaccaatttgcctgacgaggaagcggcgcggagagcgaagaaggaagaa
gtcaaggagcggtcgcgtgaacgggcgcgggaacgagctcgggagcgtgccaaggaacgg
gcaaaggaaagagcgcgtgaacgatcaaagacgttcgttattccccacgacgtagcggtg
acgaaccgctttgtcgtcgaacgatcgcggtcgatggacgttaaacacatcaagtccacc
gagtgcgggtctgaacgatcgagcgaaacgagcgaacgcgactcggtggttgcacaaaca
aacggtcgagcgagtgatcgtaa---gaaacgagcgcgttcatctcgatctcctgttttt
tcggttcctatgctttccggtgagaatgcggatggcggggtagttgggaagagatcgaga
aagcctgattctggttcgttgaagacgcctcgtcgttcgaacagcgagtataacgcgttc
gatgtttctgatcgtcgagacagtggcggcggtaatgtccgcattggtgcgagtaagcga
gcgaacaagcgtgcatttagtgtcggttctgaacgacgtcgtcgtcggtcttcgaacgat
cgatcctggctcgattctctcatttccgaggtttcgaatttttcgttcaattccccgacc
agcgattccgattcccaatcgggtcgagttcgttgcaatccgccgactccggaacacgat
tacgacgcgtcgcctaatatggttgactctgctacaccggtggtctcacagagtggtggt
ttgtttggcgactccacagttactaatacaaacgattcgatttctggtgttggtggttgc
acgatcggtcccgtggtcaaatgttcggccaaggaagcgactttaaatcctgttggcgtt
accgatactctagtcgatagtatgatgcacagtttagctgagaacagcgtgatcgacggg
gtgattcgtagcattgttggtggtacgactcgtcgtgccgatgggtgtgatgttaggaat
gttggttcgattgagagagttggtacgattggtacgaccggtgcggttggcacggttagt
acggttggtacggttgtt---gatggttcgagtggtgcgagcggtgtcagtacagcggcg
gtaccctcgtcaaattgttcgtctggtatgcataatggggcagtgcgtgtttacgatctg
gctgatgaggagttgcacgtctccgataatatcgaggctctcgctttcgccacgttgtcc
gagttggacgccattgtatcagagcctcttccgacctcgcccgaatttgagatgttgctc
tcctcgttgaacgagcttga---cgaatctttgaccaccggcaccggttcgcccacagta
aaggttccgacctccgtggttgaggagtctacgtacgaccc---gtacaagacggttgtt
gatcaatttttttcggatgagttgctggccctctttgatcccgaatacgagcgacgtgaa
atgacgcatga---ctcgcaacctccggtgttgtctcctcaactcggtcagaccgctata
gcgaacggtactgaggctgctttgccgactcttacctcggtacaaacgcagccagagttc
ttttacgatttttcgtctttgaccgcgctgcaata---g
>passed_gp041_SRR11471661
atgttgcgctatttttgcgtcaaggttccacgcgcgacctccaagatcgagatgcgattg
ctggctaagcttgctgcggccggacaagccaaggcgggagaggtaaatgtggtgacgttg
gacgatacgaacgaaataaacgatatgaacgaggcaagcaaggcaaacgacacgagcgac
gtcagcgatgctaatgaaacgaccgaggtgaatgtgggccgcattcgtcgagccgcgggt
acaagtggagcaagtggggatacagcgacggagagaggcacgagtgacctcggcatcgcc
gactctgttgccgggcgaactaaccgggagcttggcgagcaaatcatcgatcgacccaat
aatagtcgagacggtggtcgaaac---gatggtcgagacggtggtcgaaacgatggtcga
aacgatggtcgaaac---------------------------------------------
------------------------------------------------------------
------------------------------------------gatggtcgaaatgatgat
cgcaatgacgatcgaaatgatcgagatg------------------------ataaccga
aacgttggtcgcaacgatggttgtaatgacggttgtaacgatggtcggat---tgccgat
ctagttgtcgatcggtgcaacgattctcgcaacgccaccgatcgatccagcgaatatcct
acggatggcagtgtcgatcgtacggtcgatcgagctaggaatcacattgtcggtggtacc
acagatcacgctggcaagctgaccagcgattcgtcggtgcagacactgcagacaagtagt
atcgcaatacagaaagatgttttg---------accaacgagtcgagcgattcgacttgt
aaaacaagtgagttgagcaagattactacacttagtgagactgctagtgttgcagacggt
acggtcgagtgtgcgagtgccggcggtgatgcggctcaatttatcggcgatactagtaac
gttgatcgagtcgatcggtttgtcgagaaatgtgttgatctccgtcgtacagcgaatcgc
aattctcgtgacattcgaggtgataaattgcgcatcgagacgatcaacatgggcggtcag
gtcgatgggattggcaaaattgataaaggtagtcaaacggtttggctgggccgcacggtt
cgctttgtcgatcgtcgcttcgttgaccggacgcgcgaacggcccgacgctatatcggtt
gagcggattaccacgcggtccgtcgctcgcacggcttcgaatgaagtggactctacgact
gtcgattcggaaaaggaggcggatgacccgttgcagctgacgctggcgcaaatggccagt
ttgaactattgtatggttttggttgtggttcgtccagccagtaagccgttcgaggtgttc
aactttgtgatcgatgtttatttttcgtttgactcgttgtcgaacctcatcacgtatatg
aacggtctatcggatgtgacgagtcgagatatggtggcgcaggtgcgacaaatggcggtg
cggtacgataaactggtgaacgatatgcgagacgctaccactttctacacgaactttggt
ttccactcggccgtgttacaaccgacgacggaattggatgttacttgtaccatcgatcgg
agcaagattccgccgttgtttggtgattttttggccaacttccgggtgcaatcgacctcg
ttgttcgtcagtgcttcaaaattgcagactttggatttgcggcacagcaaagagttggcc
cgtgttttcgactggttgggtggcaacgtttcgtcgtgtacgcgcgggtatgttaaccgc
gagatcttctcgcatatactgcgcatgagttccgctgatatgtcgcgcacggtgtgcggt
cgttcgccacgaacgcggcgtcgacgtcctcgcactccctccatctcgcgggccgacgtc
caagctacttcccattcgacatctaccgtttttacgacgggtgataagagcgacaacggt
tcgtccagtgcagcggtcaagggagctagacgcacgagatccaatcgtgcgcgttcgacg
gtcaaacgccccaacggtcgggccgctgataccgctgttgcatcaacctcgacttcatcg
acttcatcg---------------------------actgtatctcttttgtcaacttcc
gtttctgcgtgtgttacgggtaaaactgttgcaactagctcggtatcccctccgcccgag
tcgtcctttgcggaaggtgatatcgatgatgataacgatgagacacgggttttgcggaaa
agaaaggcgcccaccgtcccgcttttgctcaagcgtaaaaaggcggacgccgtcactttt
accgaagacgacgtccgatcgcggaacgcttcggttctctcaccggtctctgcccgagcc
gcaaaagtggttccagaggtgatcgacttggatgacgataaacattcggaccattcggtc
atcgataaacttaacgatcggtcatcaacgaaatc---g---------------------
------------------------------------------------------------
------------------------------------------------------------
------------------------------------------------------------
------------------------------------------------------------
---------agttcgatcgagaattcgagcaagagtgcgagcaagagcaccaacacgagt
gtgagcaagagtgcaaacacgagtgcgagcaagagtgcaaacacgagtg-----------
------------------------------------------------------------
------------------------------------------------------------
----------------------------------------cgagcaagagttcgatcgag
agttcgatcgagagttcgatcgagagttcgatcgagagtgctatcgagagtgcgatcaag
ggtacgatcgaggtcgcgattttaactgataccacgagcgacacgacagacgaacagcta
aagcaggacgcgtcgatcggcggttcgtctggtttggtgaacaagg---a---t---tcg
atcagtggaggtcaaagtg---agcgtagtcacggaaacagcg---ggatcatggttgtg
caaacgagacgcaa---atcacggaggaagagtgcaccgcgcaagttaccgcaggtcgag
gtgatcaacgtggacgatgaagatgcaagagcgattgagactccggatgacgatgtgaag
gttgtggccgagccgaccggtatcacgactcgaaccacgactcgaactgctgccgccaag
attgccgcagaaaccgctttgaggaccgtcaatcgaaacggtcgaaac---gtgcgtggt
gtgggtcgtatagtgaaaaagtctactcgtggtaa---gaatgtgtcgccgggtcgatcg
ggtgttgcgaactcgtccaattcgcgacgtcgattcgatcgttcgtcgga---acgcgtg
tccgtatcgcccgcggcaaccattggtga---agctgacgagattgtaaatccgatcctt
ca---tgagt------cgcgttctgagatcacggaagatgaggaggccgtcagaaatttg
ttgcgcgacttgacggacgattcgattgtgggactcgagacggaggacacgttggacgcg
cgtctcgcagtccgtgcgtacgtgtgtga---ggatggtggtcaactggactcgtctcaa
cgcgcaccggtgcgggaagaatcgctacacgaatcggcgatctccgtggaaaaaagcggt
tcttttggaacaaccaga------------------------------------------
------------------------------------------------------------
------------------------------------------------------------
---------------tcggcttcctcgcgggcgcgtacgactcttgtatcgtctcgttca
cgtcgcggacagaaacggcgtggtgaggcgcgtgaaggcgaggcagagacgagt------
------------------------------------------------------------
------------------------------------------------------------
---------------------------------------------------cgcaaatgt
cgcatcaaggactccaaagatggtgttggcgcgcgaaacccgatccgagccagtgcgggc
aattcatgcgattcgtctgagaccgattctcgctctttgttgcgcagttctccccactgc
accgcgatctctaccgagccgggcgattcgatggaagtggtagctggcgaacgcggagag
gatggagcggatggagggcac---ggtggaggcgctattaaaagcgagggcgatgctgat
ggaaacagtgcgagtgtccagagcgcaaaggcttcttcgagtagcaaacgtcgagcgaaa
cgtcgtggtggttctggtggttctggtggatcatcaatgggaaacagtgttgtctcgacg
acgaca---gcaaccatgaacggactctgcgagctttccacggatgcggaaactatgcga
tctgtcgccccacttcggtcgatgaagaacactgctaccgttgcgcccacgcgtacatct
gttctcgagcggtcgtcacgcgtggcttcggttgtgccgataatgtcgcgcgcggcaagg
ggtctggtctctggtttggaggagtcgtccgcgtcgagtgcgccggtggctacagttgct
cccgtgttggctacaacttccgcggttgctgcggctcacgttgatcacgct---agcaag
ctcatcgagtctcgaactgctgttgcgcccaaaccgatcgtgacgtccatatcgagggcc
tctgttgttgtgaagccggcgaccaagagtcttttgaagagttctcaattgaacattcaa
tccggacggcaaactgtaccagttggtcaatctagtccacaaggt---------aaacta
tccgaacgactc---------gaacgaccggaacgttctgaaccagtagtacggtttgga
caacctggtcaattgggacaaat---tagacaaattgaatcgatcgaatcaaccgcccag
actgttcaagcggttcaagatcgtgtagctcaagcgggccagaatggtaaaggaggaggt
agtgggtcggtctccgaggcagcagtcgtatcaacagcagcaacctcgtcgagatcagtg
gtctcatctagcaccaatttgcctgacgaggaagcggcgcggagagcgaagaaggaagaa
gccaaggagcggtcgcgtgaacgggcgcgggaacgagctcgggagcgtgccaaggaacgg
gcaaaggaaagagcgcgtgaacgatcaaagacgttcgttattccccacgacgtagcggtg
acgaaccgctttgtcgtcgaacgatcgcggtcgatggacgttaaacacatcaagtccacc
gagtgcgggtctgaacgatcgagcgaaacgagcgaacgcgactcggtggttgcacaaaca
aacggtcgagcgagtgatcgtaa---gaaacgagcgcgttcatctcgatctcctgttttt
tcggttcctatgctttccggtgagaatgcggatggcggggtagttgggaagagatcgaga
aagcctgattctggttcgttgaagacgcctcgtcgttcgaacagcgagtataacgcgttc
gatgtttctgatcgtcgagacagtggcggcggtaatgtccgcattggtgcgagtaagcga
gcgaacaagcgtgcatttagtgtcggttctgaacgacgtcgtcgtcggtcttcgaacgat
cgatcctggctcgattctctcatttccgaggtttcgaatttttcgttcaattccccgacc
agcgattccgattcccaatcgggtcgagttcgttgcaatccgccgactccggaacacgat
tacgacgcgtcgcctaatatggttgactctgctacaccggtggtctcacagagtggtggt
ttgtttggcgactccacagttactaatacaaacgattcgatttctggtgttggtggttgc
acgatcggtcccgtggtcaaatgttcggccaaggaagcgactttaaatcctgttggcgtt
accgatactctagtcgatagtatgatgcacagtttagctgagaacagcgtgatcgacggg
gtgattcgtagcattgttggtggtacgactcgtcgtgccgatgggtgtgatgttaggaat
gttggttcgattgagagagttggtacgattggtacgaccggtgcggttggcacggttagt
acggttggtacggttgtt---gatggttcgagtggtgcgagcggtgtcagtacagcggcg
gtaccctcgtcaaattgttcgtctggtatgcataatggggcagtgcgtgtttacgatctg
gctgatgaggagttgcacgtctccgataatatcgaggctctcgctttcgccacgttgtcc
gagttggacgccattgtatcagagcctcttccgacctcgcccgaatttgagatgttgctc
tcctcgttgaacgagcttga---cgaatctttgaccaccggcaccggttcgcccacagta
aaggttccgacctccgtggttgaggagtctacgtacgaccc---gtacaagacggttgtt
gatcaatttttttcggatgagttgctggccctctttgatcccgaatacgagcgacgtgaa
atgacgcatga---ctcgcaacctccggtgttgtctcctcaactcggtcagaccgctata
gcgaacggtactgaggctgctttgccgactcttacctcggtacaaacgcagccagagttc
ttttacgatttttcgtctttgaccgcgctgcaata---g
>passed_gp041_SRR15173571
atgttgcgctatttttgcgtcaaggttccacgcgcgacctccaagatcgagatgcgattg
ctggctaagcttgctgcggccggacaagtcaaggcgggagaggtaaatgtggtgacgttg
gatgatacgaacgatttaaacgatatgaacgaggcaagcaaggcgaacgacacgagcgac
gtcaacgatgctaatgaaacgaccgaggtgaatgtgggttgcattcgtcgagccgtgggt
acaagtggatcaagtggggatacagcgacggagagaagcacgagtgacctcggcatcgcc
gactctgttaccgggcaaactaaccgagagcttgacgagcaaatcatcgatcgacccaat
aatagtcgaaacgacggtcgaag---cgatggtcgaagcgataatcgaagcgacggtcga
gacgatggtcgaagcgatggtcgannnnnnnnnnnnnnnnnnnnnnnnnnnnnnnnnnnn
nnnnnnnnnnnnnnnnnnnnnnnnnnnnnnnnnnnnnnnnnnnnnnnnnnnnnnnnnnnn
nnnngcgacggtcgagacgatggtcgaagcgatggtcgagacgatggtcgaagcgatggt
cgaaacaataatcgagatgatcgagatgatgatcgagatgatgaccgaaactatgaccga
aacgatgctcgcaacgatggtcgcaatgacggttgtaacaatggtcggattgctgctgct
ctcgtcatcgatcggcgcaacgattctcgcgacgccaccgatcgatccagcgaatatcct
acggatggcggtgttgatcgtacggtcgatcgagcggggaatcacagtgtcggtggtact
acagatcacgctggcaagctgaccagcgattcgttggtgcagacactgcagacaagtagt
atcgcaatacagaaagatgttttg---------accaacgagtcgagcgatgcgacttgt
aaaacaagtgagttgagcaagattactgcacttagtgagactgttagtgttgcaggcggt
acggtcgagtgtacaagtgccggcggttatgcggctcaattggtcggtgatactagtaac
gttgatcgagtcgatcggtttgtcgagaaatgtgttgatctccgtcgtacagtgaatcgc
aattctcgtgacattcgaggtgataaattgcgcatcgagacgatcaacatgggtggtaag
gtcgatgggattggcaaaattgataaaggtagtcaaacggtttggctgggtcgcacggtt
cgctttgtcgatcgccgcttcgttgaccggacgcgcgaacggcccgacgctatatcggtt
gagcggattaccacgcggtccgtcgttcgcacggcttcgaatgaagtggactctacgact
gtcgactcggaagaggaggcggatgacccgttgcagctgacgttggcccaaatggccagt
ttgaactattgtatggttttggttgtggttcgtccagccagtaagccgttcgaggtgttc
aactttgtgatcgatgtttatttttcgtttgactcgttgtcgaacctcatcacgtatatg
aacggtctatcggatctgacgagtcgagatatggtggcgcaggtgcgacaaatggcggtg
cggtacgataagctggtgaacgatatgcgagacgctaccgctttctacacgaactttggt
ttccactcggccgtgttacaaccgacgacggaattggatgttacttgtaccatcgatcgg
agcaagattccgccgttgtttggtgattttttggccaacttccgggtgcaatcgacctcg
ttgttcgtcagtgcttcaaaattgcagactttggatttgcggcacagcaaggagttggcc
cgtgttttcgactggttgggtggcaacgtttcgtcgtgtacgcgcgggtatgttaaccgc
gagatcttctcgcacatactgcgcatgagttccgctgatatgtcgcgcacggtgtgcggt
cgttcgccacgaacgcggcgtcgacgtcttcgcactccctccatctcgcgggccgacgtt
caagctactccccattcgacatctactgttttcgcgacaggtggtaagagtgacaacggt
tcgtccagtgcagccgtcaagggagctagacgcacgagacccactcgtgcgcgttcgatg
gccaaacgccccagcggtcgggccgcggataccgctgttgcatcaacttcgacttcatcg
acttcatcgacttcatcgatttcatcgacttcatc------atctcttttgtcaacttcc
gtttctgcgtgtgtggtgggtaaaac---tgcaactagctcggtatcccttccgcccgag
tcgtcctttgcgaaaagtgatatcgatgataataatgatgagacacgggttttgcggaaa
agaaaggcgcccaccgtcccgcttttgctcaagcgtaaaaaggcggacgccgtcactttt
accgaagacgacgtccgatcgcggaacgcttcggttgtctcaccggtctctgtccgtacc
tcagaagtggttccagaggtgatcgacttggacgacgataaacattcggaccattcagtc
atcgataaactcaacgatctgtcatcaacgaaatcgagnnnnnnnnnnnnnnnnnnnnnn
nnnnnnnnnnnnnnnnnnnnnnnnnnnnnnnnnnnnnnnnnnnnnnnnnnnnnnnnnnnn
nnnnnnnnnnnnnnnnnnatcgacttggacgacgataaacattcggaccattcagtcatc
gataaactcaacgatctgtcatcaacgaaatcgagttcgatcgagaattcgaacaagagt
tcgatcgagaattcgaacaagagttcgaacgagaattcgaacaagagttcgatcgagaat
tcgaacaagagttcgatcgagaattcaaacaagagttcgaacaagagagcgagcaagagt
tcgatcgataattcgaacaagaggtcgaacaagagtgcgaataannnnnnnnnnnnnnnn
nnnnnnnnnnnnnnnnnnnnnnnnnnnnnnnnnnnnnnnnnnnnnnnnnnnnnnnnnnnn
nnnnnnnnnnnnnnnnnnnnnnnnaacaagagttcgaac---------------aagaga
gcgagcaagagttcgatcgataattcgaacaagaggt---cgaacaagagtgcgaataag
agttcgatcgagagttcgatcgagagttcgatcgagagtgctatcgagagcgcgatcaag
ggtacgatcgaagccgcgattttaaccgataccacaagcgacgcgacagacgaacagtta
aagccggacgcatcgatcggcggttcgtctggtttggtgaacaagg---a---t---tcg
atcagtggaggtcaaagtgagcagcgtagtcacgggaacaacgggaggagcatggttgtg
caaacgagacgcaa---atcacggaggaagagcgcaccgcgcaagttaccgcaggtcgag
gtgatcaacgtggacgatgaagatgcgagagtgattgagactctggatgatgatgtgaag
gttgtggtcgagccgaccggtatcacgactcg------------aactgctgtcgccaag
attgccgcagaaaccgctttgaggaccgtcaatcgaaacggtcgaaacgttgtgcgtggt
gttggtcgtatagtgaaaaagtctactcgtggtaa---gaatgtgtcagcgggtcgatcg
ggtgttgcgaactcgtccaactcgcgacgtcgattcgatcgttcgtcgga---acgcgtg
tccgtatcgtccgcggtaaccactggtga---aactgacgagattgcaaatccgatccgt
ca---tgagt------cgcgttccgagatcacggaagatgaggaggccgtcagaaatttg
ttgcgcgatttgacggacgattcgattttgggactcgagactgaggacacgttggacgcg
cgtctcgcagtccgtgcgtacgtgtgtga---ggatggtgatcaactggactcgtctcaa
cgcgcctcggtgcgggaagaatcgttacacgaatcggcggtctccatggggaaaagcggt
tcttttggaacaactagatcggcgttattgcgggcgcgtacgacttctgtatcgtctcgt
tcacgtcgcggacaaaaacggcgtgtcgaggcgagnnnnnnnnnnnnnnnnnnnnnnnnn
nnnnnnnnnnnnnnnnnnnnnnnnnnnnnnnnnnnnnnnnnnnnnnnnnnnnnnnnnnnn
nnnnnnnnnnnnnnntcggcgttattgcgggcgcgtacgacttctgtatcgtctcgttca
cgtcgcggacaaaaacggcgtgtcgaggcgagtgaaggtgaggcagagacgagtcgcaaa
tgtcgcgtcaaggattccaaagatggtattggcgtgcgaaactcgatccgagctagtgcg
ggcaattcacgnnnnnnnnnnnnnnnnnnnnnnnnnnnnnnnnnnnnnnnnnnnnnnnnn
nnnnnnnnnnnnnnnnnnnnnnnnnnnnnnnnnnnnnnnnnnnnnnnnnnncgcaaatgt
cgcgtcaaggattccaaagatggtattggcgtgcgaaactcgatccgagctagtgcgggc
aattcacgcgattcgtctgaaaccgatactcgctccttgttgcgcagttctccccactgc
actgcgatctctaccgagtcaggcgattcgatggaagtggcagctggcgaccgcggagag
gatgccgcggatggagggcac---ggtggaggcgctattaaaagcgagggcgatgccgat
ggaaacagtgcgagtgtccagagcggaaaggcttcttcgagtagcaaacgtcgagcgaaa
cgtcgtggtgtt---------tctggtgg---atcaatgggaaacagtgttgtctcgacg
acgaca---gcgaccatgaacgggctctgcgagttttccaccgatgcggaaaatattcga
tctgtcgccccacttcggtcgatgaagaacactgctaccgttgcacccacgcgtacatct
gttctcgagcggtcgtcacgcgtggcttcggttgtgccgataatgtcgcgcgcggcaagg
agtctggtctctggtttggaggagtcgtccgcgccgagtgcaccggtggctacagttgct
cccgtgttggctacaacttccgcggtttccgcggctcacgttgatcacgctacgagcaag
ctcatcgagtctcggaccgcggttgcccccaaaccgagtgtgacgtccatatcgagggcc
tctgttgttgtgaagccggcgaccaaaagtcttttgaaaagttctcaattgaacattcaa
tccgggcggcaaactgtaccagttggtcaatcgagtcaacaagg------------aaaa
cccgaacgactc---------gaacgaccggaacgttctga---gccagtactgtttgga
caacttggtccattgggacaaac---tagacaaattgaatcgatcgaatcaactggtcag
actgttcaagcggttcaagattgtgtagctcaagcgtatcaggatggtaaaggaggtag-
--tgggttggtctccgaagcagcagctgcagcaacagcagcaatctcgtcgagatcattg
gtctcatctagcaccaatttgcctgacgaagaagtggcgcggagagcggagaaggaagaa
gccaaagagcggtcgcgtgaactggcgcgggagcgagctcgggagcgtgccaagaagcga
gcaaaggaaagagcgcgcgaacgatcaaagacgttcgttattccccacgatgtagcggtg
acgaaccgctttgtcgtcgaacgatcgcgttcgatggacgttaaacacatcgagtccatg
gagtgtgggtctgaacgatcgagcgaaacgagtgaacgcgactcggtagttgcacagacg
aacggtcgagcgagtgatcgtaa---gaaacgagcgcgttcatctcgatctcctgttttt
tccgttcctgtgctttccagtgagaatgcggatagaggggtagttgggaagagatcgaga
aagcttgattctggttcgttgaagacgcctcgtcgttcgaacagcgagtacaacgcgttc
ggtgtttctgatcgtcgagattgcggcggcggtaatgtccgcactggtgcgagtaaacga
gcgaacaagcgtgcatttagtgtcggttctgaacgacgtcgtcgtcggtcttcgaacgat
cgatcctggctcgattctcttatttccggggtttcgaatttttcattcggttctccgacc
agcgattccgattcccaatcgagtcgagttcgttgcaatccgccgactccggaacacgat
tacgacgcgtcgcctaatatggttgactctgctataccggtggtctcacagagtggtggt
ttgttgggcgactccacagttactaatacaaactattcgatttctggtgttggtggttgc
acgatcgatcccttggtcaaaggttcggccagggaagcgacttcaaatcctgttggagtt
accgatactctagtcgatagtatgatacacgatttagctgagaacggcgtgatcgacgtg
gtgattcgtagcatggttggtggtgcgactcgtcgtgccgatgggtgtgatggtaggaat
gttggttcgattgagagagttggtacggttggtacggttggtacgatt---gt---t---
------------------------ggttcgagtggtgtgaacggcgtcggtacagcggcg
gtaccctcgtcaaattgttcgtctggtatgcataatggggcagtgcgtgtttacgatctg
gctgacgatgagttgcacgtctccgataatatcgaggctctcgctttcgccacgttgtcc
gagttggatgctattgtatcagagcctcttccgacctcgcccgaatttgagatgttgctc
tcctcgttgaacgagcttga---cgaatctttgaccaccggcaccggttcgcccacagta
aaggttccgacctccgtggtcgaggagtctacgtacgaccc---gtacaagacggtcgtt
gatcaatttttttcggatgagttgctggccctctttgatcccgaatacgagcgacgtgaa
atgacgcatga---ctcgcaacctccggtgttgtctcctcaactcggtcagaccgctata
gcgaacggtaccgaggctgctttgccgactcttgcctcggtgcaaactcagccagagttc
ttttacgatttttcgtctttgaccgcgctgcagta---g
>passed_gp041_SRR5580859
atgttgcgctatttttgcgtcaaggttccacgcgcgacctccaagatcgagatgcgattg
ctggctaagcttgctgcggccggacaagtcaaggcgggagaggtaaatgtggtgacgttg
gatgatacgaacgatgtaaacgatatgaacgaggcaagcaaggcgaacgacacgagcgac
gtcaacgatgctaatgaaacgaccgaggtgaatgtgggttgcattcgtcgagccgtgggt
acaagtggagcaagtggggatacagcgacggagagaagcacgagtgacctcggcatcgcc
gactctgttaccgggcaaactaaccgagagtttggcgagcaaatcatcgaccgacccaat
aatagtcgaaacgacggtcgaagc---gatggtcgaagcgacggtcgagacgatggtcga
agcgatggtcgaagcgacggtcgagacgatggtcgaagcgacggtcgagacgatggtcga
agcgacggtcgagacgatggtcgaagc---------------------------------
------gatggtcgagacgatggtcgaagcgatggtcgagacgatggtcgaagcgatgat
cgaaacaataatcgagatgatcgagatgatgatcgagatgatgaccgaaactatgaccga
aacgatgctcgcaacgatggtcgcaatgacggttgtaacaacggtcggattgctgctgct
ctcgtcatcgatcggtgcaacgattctcgcgacgccaccgatcgatccagcgaatatcct
acggatggcggtgttgatcgtacggtcgatcgagcggggaatcacagtgtcggtggtact
acagatcacgttggcaagctgaccagcgattcgttggtgcagacactgcagacaagtagt
atcgcaatacagaaagatgttttg---------accaacgagtcgagcgatgcgacttgg
aaaacaagtgagttgagcaagattactgcacttagtgagactgttagtgttgcaggcggt
acggtcgagtgtacaagtgccggcggttatgcggctcaattggtcggtgatactagtaac
gttgatcgagtcgatcggtttgtcgagaaatgtgttgatctccgtcgtacagtgaatcgc
aattctcgtgacattcgaggtgataaattgcgcatcgagacgatcaacatgggtggtaag
gtcgatgggattggcaaaattgataaaggtagtcaaacggtttggctgggtcgcacggtt
cgctttgtcgatcgccgcttcgttgaccggacgcgcgaacggcccgacgctatatcggtt
gagcggattaccacgcggtccgtcgttcgcacggcttcgaatgaagtggactctacgact
gtcgactcggaagaggaggcggatgacccgttgcagctgacgctggcccaaatggccagt
ttgaactattgtatggttttggttgtggttcgtccagccagtaagccgttcgaggtgttc
aactttgtgatcgatgtttatttttcgtttgactcgttgtcgaacctcatcacgtatatg
aacggtctatcggatctgacgagtcgagatatggtggcgcaggtgcgacaaatggcggtg
cggtacgataagctggtgaacgatatgcgagacgctaccgctttctacacgaactttggt
ttccactcggccgtgttacaaccgacgacggaattggatgttacttgtaccatcgatcgg
agcaagattccgccgttgtttggtgattttttggccaacttccgggtgcaatcgacctcg
ttgttcgtcagtgcttcaaaattgcagactttggatttgcggcacagcaaggagttggcc
cgtgttttcgactggttgggtggcaacgtttcgtcgtgtacgcgcgggtatgttaaccgc
gagatcttctcgcacatactgcgcatgagttccgctgatatgtcgcgcacggtgtgcggt
cgttcgccacgaacgcggcgtcgacgtcttcgcactccctccatctcgcgggccgacgtt
caagctactccccattcgacatctactgttttcacgacaggtgataagagtgacaacggt
tcgtccagtgcagcggtcaagggagctagacgcacgagacccactcgtgcgcgttcgatg
gccaaacgccccagcggtcgggccgtggataccgctgttgcatcaacttcgacttcatcg
acttcatcgacttcatcgacttcatcgacttcatcgactgtatctcttttgtcaacttcc
gtttctgcgtgtgtgatgggtaaaac---tgcaactggttcggtatcccttccgcccgag
tcgtcctttgcgaaaggtgatatcgatgataataatgatgagacacgggttttgcggaaa
agaaaggcgcccaccgtcccgcttttgctcaagcgtaaaaaggcggacgccgtcactttt
accgaagacgacgtccgatcgcggaacgtttcggttgtctcaccggtctctgtccgtgcc
tcagaagtggttccagaggtgatcgacttggatgacgatcaacattcggaccattcagtc
atcgataaacttaacgatctgtcatcaacgaaatc---g---------------------
------------------------------------------------------------
------------------------------------------------------------
------------------------------------------------------------
------------------------------------------------------------
---------agttcgatcgagaattcgaacaagagttcgaacaagagagcgagcaagagt
tcgatcgagaattcgaacaagaggtcgaacaagagtgcgagt------------------
------------------------------------------------------------
------------------------------------------------------aagagt
ttgatcgagagttcgatcgagaattcgaacaagaggt---cgaacaagagtgcgagtaag
agttcgatcgagagttcgatcgagagttcgatcgagagtgctatcgagagcgcgatcaag
ggtacgatcgaggccgcgattttaaccgataccacaagcgacgcgacagacgaacagtta
aagcaggacgcatcgatcggcggttcgtctggtttggtgaacaagg---a---t---tcg
atcagtggaggtcaaagtgagcagcgtagtcacgggaacaacgggaggagcatggttgtg
caaacgagacgtaa---atcacggaggaagagcgcaccgcgcaagttaccgcaggtcgag
gtgatcaacgtggacgatgaagatgcgagagtgattgagactctggatgatgatgtgaag
gttgtggccgagccgaccggtatcacgactcg------------aactgctgtcgccaag
attgccgcagaaaccgctttgaggaccgtcaatcgaaacggtcgaaacgttgtgcgtggt
gttggtcgtatagtgaaaaagtctactcgtggtaa---gaatgtgtcagcgggtcgatcg
ggtgttgcgaactcgtccaactcgcgacgtcgattcgatcgttcgtcgga---acgcgtg
tccgtatcgtccgctgtaaccactggtga---aactgacgagattgcaaatccgatccgt
ca---tgagt------cgcgttctgagatcacggaagatgaggaggccgtcagaaatttg
ttgcgcgatttgacggacgattcgattttgggactcgagacggaggacacgttggacgcg
cgtctcgcagtccgtgcgtacgtgtgtga---ggatggtgatcaactgaactcgtctcaa
cgcgcatcggtgcgggaagaatcgctacacgaatcggctgtctccgtggagaaaagcggt
tcttttgaaacaactaga------------------------------------------
------------------------------------------------------------
------------------------------------------------------------
---------------tcggcgtccttgcgggcgcgtacgactcctgtatcgtctcgttca
cgtcgcggacaaaaacggcgtggcgaggcgagtgaaggtgaggcagagacgagt------
------------------------------------------------------------
------------------------------------------------------------
---------------------------------------------------cgcaaatgt
cgcgtcaaggactccaaagatggtgttggtgtgcgaaactcgatccgagctagtgcgggc
aattcacgcgattcgtctgagaccgatactcgctccttgttgcgcagttctccccactgc
actgcgatctctaccgagtcgggcgattcgatggaagtggtagttggcgaacgcggagag
gatgcagcggatggagggcac---ggtggaggcgctattaaaagcgagggcgatgcggat
ggaaacagtgcgagtgtccagagcgcaaaggcttcttcgagtagcaaacgtcgagcgaaa
cgtcgtggtgtt---------tctggtgg---atcaatgggaaacagtgttgtctcgacg
acgaca---gcgaccatgaacggactctgcgagctttccaccgatgcggaaaatatgcga
tctgtcgccccacttcggtcgatgaagaacactgctaccgttgtgcccacgcgtacatct
gttctcgagcggtcgtcacgcgtggcttcggttgtgccgataatgtcgcgcgcggcaagg
agtctggtctctggtttggaggagtcgtccgcgccgagtgcaccggtggctacagttgct
cccgtgttggctacaacttccgcggtttccgcggctcacgttgatcacgctactagcaag
ctcatcgagtctcgggccgcggttgcctccaaaccgattgtgacgtccatatcgaggccc
tctgttgt---gaagccggcgaccaaaagtcttttgaaaagttctcaattgaacattcaa
tccgggcggcaaactgtaccagttggtcaatcgagtcaacgagg------------aaaa
cccgaacgactc---------gaacgaccggaacgttctga---gccagtactgtttgga
caacttggtccattgggacaaac---tagacaaattgaatcgatcggatcaactggtcag
actgttcaagcggttcaagattgtgtagttcaagcgtatcaggatggtaaaggaggtag-
--tgggtcggtctccgaagcagcagctgcagcaacagcagcaatctcgtcgagatcagtg
gtctcatctagcaccaatttgcctgacgaagaagtgacgcggagagcggagaaggaagaa
gccaaagagcggtcgcgtgaactggcgcgcgagcgagctcgggagcgtgccaagaagcgg
gtaaaggaaagagcgcgcgaacgatcaaagacgttcgttgttccccacgatgtagcggtg
acgaaccgctttgtcgtcgaacgatcgcgttcgatggacgttaaacacatcgagtccgtg
gagtgcggttctgaacgatcgagcgaaacgagtgaacgcgactcggtggttgcacagacg
aacggtcgagcgagtgatcgtaa---gaaacgagcgcgttcatctcgatctcctgttttt
tcggttcctgtgctttccggtgagaatgcggatggaggggtagttgggaagagatcgaga
aagcttgattctggttcgttgaagacgcctcgtcgttcgaacagcgagtacaacgcgttc
ggtgtttctgatcgtcgagattgtggcggcggtaatgtccgcattggtgcgagtaaacga
gcgaacaagcgtgcatttagtgtcggttctgaacgacgtcgtcgtcggtcttcgaacgat
cgatcctggctcgattctctcatttccggggtttcgaatttttcattcgattctccgacc
agcgattccgattcccaatcgggtcgagttcgttgcaatccgccgactccggaacacgat
tacgacgcgtcgcctaatattgttgactctgctataccggtggtctcacagagtggtggt
ttgtttggcgactccacagtcactaatacaaactattcgatttctggtgttggtggttgc
acgatcgatcccttggtcaaatgttcgaccaaggaagcgacttcaaatcctgttggagtt
accgatactctagtcgatagtatgatgcacaatttagctgagaacggcgtgatcgacgtg
gtgattcgtagcatggttggtggtgcgactcgtcgtgccgatgggtgtgatggtaggaag
gttggttcgattgagagagttggtacggttggtacggttggtacggttggtacggttggt
acggttgatacggttgatacggttggttcgagtggtgtgaacggtgtcggtacagcggcg
gtaccctcgtcaaattgttcgtctggtatgcataatggggcagtgcgtgtttacgatctg
gctgacgaggagttgcacgtctccgataatatcgaggctctcgctttcgccacgttgtcc
gagttggatgctattgtatcagagcctcttccgacctcgcccgaatttgagatgttgctc
tcctcgttgaacgagcttga---cgaatctttgaccaccggcaccggttcgcccacagta
aaggttccgacctccgtggtcgaggagtctacctacgaccc---gtacaagacggtcgtt
gatcaatttttttcggatgagttgctggccctctttgatcccgaatacgagcgacgtgaa
atgacgcatga---ctcgcaacctccggtgttgtctcctcaactcggtcagaccgctata
gcgaacggtaccgaggctgctttgccgactcttgcctcggtgcaaacgcagcccgagttc
ttttacgatttttcgtctttgaccgcgctgcagta---g
>passed_gp042_check
atgctaccaacgcaacaactgaatagcgaaccacccatacgacacgagtccattcgaacc
atcttcgggatcggtggacctccgttcggt---------------------------ggt
tactgcgataacaggaccgccgcgagtgttcgcgaaacagagaccagtctaaaccgtccg
cactcggacgcaaaagaccagaagcatccggtagccatagtgacggccacccgtgttcag
acacttgcaacgaaaacggcgaaaacagcgaaaataacggagatcccggagacaagcgcc
gatccttggcacctgatggaacagaacgaaacatcgcgcaaaaacggtttaacgggaaac
gaggtgaaactgggtgacgagcactggcgaccagagaacgcgggcatgctcgtacctcgc
ggtcgtaacgaagcagaatcgtcgataaccgaccaattgctctacgccgcgactcatacg
gacgcgacacaaaagcgacacttggcaaacttgatcgcgaaagaacgtctataccgaaaa
gtcttttgcggtatagcggacgacaaccatgaactagttgaattgaccaaatgcatggaa
aacggagacatgtcgttcatcaagttcaaaagtgaagatcgagagttaacgctcgaaacg
ctctgtaaacacattgaacaactagtccaacttggctacagtctcacctacatctttggc
tacttgtcgtatctgcgtcgcaagtaccgagctggttatcccaaactgcgacagcagacg
tcagccttctaccgcacgttaatcaacctgtacgaacaggcacgacgaggaaaaaaacgg
atcagtaccgacgaggtgtacacgtgcgaggagaagatatacgccgagatgcgcaacata
tgccacgaagttttcttcagcgaggagatcacaatcgtgacgacgagcgacgaggccact
cgcaatcaagtcctattcgcgtacctctttctgtttatgtatgaaacgggtaaacgtcta
tcagaaatagcgctgatcaacccggaacagctgcaaacactagctacacacgaggcgctc
gttatccgcatcccgaaatcaaagaagctcggtcgtatagttctacgcggctacgatgag
gaaatgaggatcgagttcaaacactttctgatgcgggcgatcgatctattcacacgaaag
caatttgaagggtgcatcccattcgaccagtaccacaaacgtcgaacgctagaccgtaac
tttggtcgactgtacctagccgcacttagacgactcggaaaaccacgagaccaaaaaccg
agaggtctctcgctacacagccttcggcggttcagagcgggcagcatgtttcaacaaggc
aaagacatcgaacacattcgcgagtgtctcgaccacagctcgaccaaggtgaccaacatc
tacatcaacaaacatttaatgagatcctaccgcaccaaactcaacgagacacaaccaaca
tcaaattggaagagccactggcaaaacagctggaccattaccacatcgaacaaatcgaac
gtatcgaacaaggacgtaccccatacctcaatcaaatcgagtgcggtcgacttaccaaga
agacagtacgagaacatcgttacactgtacgaagaattcgacgaaagggtaatcagataa

>passed_gp042_NC_027925.1
atgctaccaacgcaacaactgaatagcgaaccacccatacgacacgagtccattcgaacc
atcttcgggatcggtggacctccgttcgnnnnnnnnnnnnnnnnnnnnnnnnnnngtggt
tactgcgataacaggaccgccgcgagtgttcgcgaaacagagaccagtctaaaccgtccg
cactcggacgcaaaagaccagaagcatccggtagccatagtgacggccacccgtgttcag
acacttgcaacgaaaacggcgaaaacagcgaaaataacggagatcccggagacaagcgcc
gatccttggcacctgatggaacagaacgaaacatcgcgcaaaaacggtttaacgggaaac
gaggtgaaactgggtgacgagcactggcgaccagagaacgcgggcatgctcgtacctcgc
ggtcgtaacgaagcagaatcgtcgataaccgaccaattgctctacgccgcgactcatacg
gacgcgacacaaaagcgacacttggcaaacttgatcgcgaaagaacgtctataccgaaaa
gtcttttgcggtatagcggacgacaaccatgaactagttgaattgaccaaatgcatggaa
aacggagacatgtcgttcatcaagttcaaaagtgaagatcgagagttaacgctcgaaacg
ctctgtaaacacattgaacaactagtccaacttggctacagtctcacctacatctttggc
tacttgtcgtatctgcgtcgcaagtaccgagctggttatcccaaactgcgacagcagacg
tcagccttctaccgcacgttaatcaacctgtacgaacaggcacgacgaggaaaaaaacgg
atcagtaccgacgaggtgtacacgtgcgaggagaagatatacgccgagatgcgcaacata
tgccacgaagttttcttcagcgaggagatcacaatcgtgacgacgagcgacgaggccact
cgcaatcaagtcctattcgcgtacctctttctgtttatgtatgaaacgggtaaacgtcta
tcagaaatagcgctgatcaacccggaacagctgcaaacactagctacacacgaggcgctc
gttatccgcatcccgaaatcaaagaagctcggtcgtatagttctacgcggctacgatgag
gaaatgaggatcgagttcaaacactttctgatgcgggcgatcgatctattcacacgaaag
caatttgaagggtgcatcccattcgaccagtaccacaaacgtcgaacgctagaccgtaac
tttggtcgactgtacctagccgcacttagacgactcggaaaaccacgagaccaaaaaccg
agaggtctctcgctacacagccttcggcggttcagagcgggcagcatgtttcaacaaggc
aaagacatcgaacacattcgcgagtgtctcgaccacagctcgaccaaggtgaccaacatc
tacatcaacaaacatttaatgagatcctaccgcaccaaactcaacgagacacaaccaaca
tcaaattggaagagccactggcaaaacagctggaccattaccacatcgaacaaatcgaac
gtatcgaacaaggacgtaccccatacctcaatcaaatcgagtgcggtcgacttaccaaga
agacagtacgagaacatcgttacactgtacgaagaattcgacgaaagggtaatcagataa

>passed_gp042_OK392616.1
atgctaccaacgcaacaactgaatagcgaaccacccatacgacacgagtccattcgaacc
atcttcgggatcggtggacctccgttcgnnnnnnnnnnnnnnnnnnnnnnnnnnngtggt
tactgcgataacaagaccgccgcgagtgttcgcgaaaccgagaccagtcttaaccgtccg
cactcggacgcaaaagaccagaagcatccggtaggcatggtgacggccacccatgttcag
acacttgcaacgaaaacagcgaaaacagcgaaaataacggagatcacggagacaagcgcc
gatccttggcacctgatggaacagaacgaaacatcgcgcaaaaacggtttaacgggaaac
gaggtgaaactaggtgacgagcactggcgaccagagaacgcgggcatgctcgtacctcgc
ggtcgtaacgaagcagaatcgtcgataaccgaccaattgctctacgccgcgactcatacg
gacgcgacacaaaagcgacacttggcaaacttgatcgcgaaagaacgtctataccgaaaa
gtcttttgcggtatagcggacgacaaccatgaactagttgaattgaccaaatgcatggaa
aacggagacatgtcgttcatcaagttcaaaagtgaagatcgagagttaacgctcgaaacg
ctttgtaaacacattgaacaactagtccaacttggctacagtctcacttacatctttggc
tacctgtcgtatctgcgtcgcaagtaccgagctggttatcccaaactgcgacagcagacg
tcagccttctaccgcacgttaatcaacctgtacgaacaggcacgacgaggcaaaaaacgg
atcagtaccgacgaggtgtacacgtgcgaggagaagatatacgccgagatgcgcaacata
tgccacgaagctttcttcagcgaggagatcacaatcgtgacgacgagcgacgaggccact
cgcaatcaagtcctattcgcgtacctctttctgtttatgtatgaaacgggtaaacgtcta
tcagaaatagcgctgatcaacccggaacagctgcaaacactagctacacacgaggcgctc
gttatccgcatcccgaaatcaaagaagctcggtcgtatagttctacgcggctacgatgag
gaaatgcggatcgagttcaaacactttctgatgcgagcgatcgatctattcacacgaaag
cagtttgaacggtgcatcccattcgaccagtaccacaaacgtcgaacgctagaccgtaac
tttggtcgactgtacctagccgcacttagacgactcggaaaaccacgagaccaaaaaccg
agaggtctctcgctacacagccttcggcggttcagagcgggcagcatgtttcaacaaggc
aaagacatcgaacacattcgtgagtgtctcgaccacagctcgaccaaggtgaccaacatc
tacatcaacaaacatttaatgagatcctaccgcaccaaactcaacgagacacaaccaaaa
tcaaattggaagagccactggcaaaacagctggaccattaccacgtcgaacaaatcgaac
gtatcgaacaagaacgtaccccatacctcaatcaaatcgagtgcggtcgacttaccaaga
agacagtacgagaacatcgtaacactgtacgaagacttctnccaaagnntaccanagtca

>passed_gp042_SRR11471417
atgctgccaacgcaacaactgaatagcgaaccacccatacgacacgagtccattaaaacg
atcttcgggatcggtggacctccgctcaacgattacgcacgcaacaacgattacggtggt
tactccgataacaagattgcagcgaatgttcgcaaagcagagcccaatctcaaccgtccg
tactcggacgcaaaagaccagaagcgtccggtggccatggtcacggccacccgtgttcag
acacttgcaacgaatccnnnnnnnnnagcgaaaataacggagatcacggagacaaacgcc
gatccttggcacctgatggaacagaacgaaacatcgcgcaaaaacggtctaacgggaaac
gaggtgaaaccaggtgacgagcactggcgaccagagaacgcgggcatactcgtacctcgc
ggtcgcaacgaagcagaatcgtcgataaccgaccaattgctctacgccgcgactcataca
gacgcgacacaaaagcgacacctggcaaacttgatcgcgaaagaacgtctataccgaaaa
gtcttttgcggtataacggacgacaaccacgaactagtcgaattgaccaaatgcctggaa
aacggagacatgtcgttcatcaagttcaaaagtgaagatcgagagttaacgctcgaaacg
ctttgtaaacacattgaacaactagtccaacttggctacagtctcacctacatctttggc
[truncated: 2,323,758 more chars]
