# Supplementary material for: Data mining reveals tissue-specific expression and host lineage-associated forms of Apis mellifera filamentous virus
Source: PeerJ. 2023 Nov 14;11:e16455. doi: 10.7717/peerj.16455 (PMC10655722; doi:10.7717/peerj.16455)
Supplement: Supplemental Information 16 [file peerj-11-16455-s016.zip]

Archive with 1 entries (1 files):
- SupplementalFileS5.consensus.genomes.aligned.fas
