# Supplementary material for: Data mining reveals tissue-specific expression and host lineage-associated forms of Apis mellifera filamentous virus
Source: PeerJ. 2023 Nov 14;11:e16455. doi: 10.7717/peerj.16455 (PMC10655722; doi:10.7717/peerj.16455)
Supplement: Supplemental Information 16 [file peerj-11-16455-s016.zip › SupplementalFileS5.consensus.genomes.aligned.fas]

>ERR5665174
--------------------------------------------------------------------------c------------------------------------------------------------------------------------------------------------------------------------------------------------------------------------------------------------------------------------------------------------------------------------------------------------------------------------------------------------------------------------------------------------------------------------------------------------------------------------------------------------------------------------------------------------------------------------------------------------------------------------------------------------------------------------------------------------------------------------------------------------------------------------------------------------------------------------------------------------------------------------------------------------------------------------------------------------------------------------------------tctttgtaggagttggtcgatgcattctgtcgcgtgtttctggtcgcacagttgtgcgtgcagatgtggtagttagtgtacgctccacaggtctttggccggagttgaaacgagttgttcgctcgagtgtacacagtggatgacgagtatgccgtgccgtacgggctgtacgacg---tgttgttgttccggttttgtctcattggacggattgcgtacgggtagtaactgttttggttctgttggttgtgctgttgattgtattggttatgtt------------------------------------------------------------------------------------------------------------------------------------------------------------------------------------------------------------------------------------------------------------------------------------------------------------------------------------------------------------------------------------------------------------------------------------------------------------------------------------------------------------------------------------------------gttgaatgtgttgttgaatgtgttgttgagtgtgttgctgattgtgttgttggccgtgttgttggctgtgttgttggttgtgcttctggctgtgttgttggctgtgttgttggttgtgttgttggttattatgctggttatgttggttgtcttggttgtgttggttatgctggttatgctggttatgttggttatgctggttatgttggttgtgttgagtggtactgtacgggttgtacagttgtccggtgtatttttgttgatgacgtaacggagaattagcgacaaactgtgagatgtaacggctaggatttcgtggttgatgtatcacttgtagaggccgagaaaaaagacgttcgaacgcgttggcgaatcggggtcgattgtgtccaccgccgctgcgggagttgtctatatagttgacaccggtcatgctagtattgttgctgacgttgcccatactgaagacactactgggactctcgtctcttcgatccgccggtttgatggt---atcgttgtttacgtaattttgtcggtgtcgcgagtacagtgat---acgtatggtggtgtatatgcgacttttgtgtcactaggaactttgttactcggtt------------cggttaatccgcagttctcgtttgtatagtttgagtttgtgttgcttgtattgtttgtatggtttgtatcgcttggattgtttgtagtgtttggattgtttgtatggtttgtattgtttggattgttcgtatagtgtgtagagttcgtgtcgcttgcgtccctcgtgttcgtttttttcatctcggccgtcgtaccagtcgctccatttttgtctcgcgtggctgtttcgcttttgcggtgcgagatcggcttgagtattgagacgttcggttgggcattcggtattggttttgacgaaggtggtctcgtactctcgcgtggttgttcgtttgaacgagaagctccacgatcgcgtacaatggtcgtaacgtaattgatacgaattggtctttgtgcgggttgattgtttggttggttgttgggttgggttttgagttggttgttgggtaggttgttgggtaggttcttgg---------------------------------------------------------------------------------------------------------------------------------------------------------------------------------------------gttggttcttgggttgattgtttagtagtttgttcgatcgactgtcgacgcggttttggttcgtggtgcgg---------------------------------------------------------------------------------------------------------------------------------------------------------------------------------------------------------------------------------------------------------------------------------------------------------------------------------------------------------------------------------------------------------------------------------------------------------------------------------------------------------------------------------------------------------------------------------------------------------------------------------------------------------------------------------------------------------------------------------------------------------------------------------------------------------------------------------------------------------------------------------------------------------------------------------------------------------------------------------------------------------------------------------------------------------------------------------------------------------------------------------------------------------------------------------------------------------------------------------------------------------------------tcgttgtgttttttatcgtcgtgtttctgatcgttttgttcgtcggtctctataatctcgccttcctctcggtccggagtggaacggttgtgagttggctcagctgtttgattgttcttggtgcatgtgtcacaagacagattttggtctggtgaaaaactgtggtggctaacatgaagtcgaatgtcgatcgtgtcctccgtatcagagttggtcgttagttgtgtgcggtcttctcgtctttcgtcttgtccatcttggttgtnnnnnnnnnnnnnnnnnnnnnnnnnnnnnnnnnnnnnnnnnnnnnnnnnnnnnnnnnnnnnnnnnnnnnnnnnnnnnnnnnnnnnnnnnnnnnnnnnnnngatcgtgtcctccgtatcagagttggtcgttagttgtgtgcggtcttctcgtctttcgtcttgtccatcttggttgtattggtcgtttcgttgttctcgttggtcgtttcgttgttctcgttggtcgtttcgttgtttttctctacgttcttctcgttgttcttgtcgctcgtctcgtcgttcg----tcttgtcccgtcgctcgtttcgtc------------------------------------------------------------------------------------------------gttcgtcttgtcgctcgtcttgtc------------------------------------------------------------------------------------------------------------------------------------------------------------------------gctcgtctt------------------------------------------------------------------------------------------------------------------------------------------------------------------------------------------------------------------------------------------------------------------------------------------------------------------------------------------------------------------------------------------------------------------------------------------------------------------------------------------------------------------------------------------------------------------------------------------------------------------------------------------------------------------------------------------------------------------------------------------------------------------------------------------------------------------------------------------------------------------------------------------------------------------------------------------------------------------------------------------------------------------------------------------------------------------------------------------------------------------------------------------------------------------------------------------------------------------------------------------------------------------------------------------------gtcgctcgtcttgtcgctcgnnnnnnnnnnnnnnnnnnnnnnnnnnnnnn-----------------------------------------------------------------------------------------------------------------------------------------------------------------------------------------------------------------------------------------------------------------------------------------------------------------------------------------------------------------------------------------------------------------------------------------------------------------------------------------------------------------------------------------------------------------------------------------------------------------------------------------------------------------------------------------------------------------------------------------------------------------------------------------------------------------------------------------------------------------------------------------------------------------------------------------------------------------------------------------------------------------------------------------------------------------------------------------------------------------------------------------------------------------------------------------------------------------------------------------------------------------------------------------------------------------------------------------------------------------------------------------------------------------------------------------------------------------------------------------------------------------------------------------------------------------------------------------------------------------------------------------------------------------------------------------------------------------------------------------------------------------------------------------------------------------------------------------------------------------------------------------------------------------------------------------------------------------------------------------------------------------------------------------------------------------------------------------------------------------------------------------nnnnnnncgtgttgtttttcgtgttgttgttcgtgttgttgatcgttttgttgatcgtgttggtcgtgttgttcgtcgtttcgtctgttgcttccgacgagttgattttcgtcgtcaaggctcgcagagtcagttcgcttatcgtgtcgcgttgcagcagcttcgctgtgttcttcgtgtcgcgccacgtcaacagactggccatcgttttccagcccgcctcgcacagtatgatgtacgggaaaaagtggtagtgcagcatgttcagtattttcggagccgacttgttgttcttctcgcgagtcgtttcgatcgtgtcgcgggtgtacttgttcgctttcagaccgcggttcgactcgaactcccggatcttgcgaaccagactcgcgtcgacgaagaagctcgactcgtcgaacaccactagttccgtcgccagacnnnnnnnnnnnnnnnnnnnnnnnnnnnnnnnnnnnnnnnnnnnnnnnnnnnnnnnnnnnnnnnnnnnnnnnnnnnnnnnnnnnnnnnnnnnnnnnnnnnnctcccggatcttgcgaaccagactcgcgtcgacgaagaagctcgactcgtcgaacaccactagttccgtcgccagactcccgtcggcatcgtcccgtccgagctggcgcagcgttgtgtacagggacagcgcgtggttcgacaggctgttccgacacacgtccagcacgtgcaatcgctcgacgctttcgaggcgacatctcatcatcgctatccagtagagcgcgtcgtacttctgcgcgccgttcggctcgaacaccgacttggtgaacgtctgaagtaggttcgaacagtcgaacccgtcgttcacgaagagtcggtccagacggacgagcggcgagaggaggtgtatccgtcgactttttatcgcggaccattctcgcgctgcgatgagcagccactcgttgttcaggggcacaccaaagagcgtgtctggcggagggtcggatattgaggtgatggcagttttcgttgtttggtttgtttgtttttgttggtgtttttgttggttgttttcttgttggttgttttctgtcgttgtcgcc---gcgacgtttacagctgttgtgtcggtacgtgcgg---------tcgaggcagcagcagtgccagacgagtcattcgtgacgacggcagcagttgacgcgcttaacttcgtgatttcgtcagtgggctcgtacagacgtccgcgaggtatcgttccgatcgtctttagtaacgcttgttcgatcaacaccacagtctgcagagtcaaaaggcaaccggcggagaaacccacaatgtgaatgctgctcacgttgtcgtggtactcgcggagggcgcgtgcgatcgtttcaacgcaatcgatgatgcttttgtcgatcgtgttttccggctggagtcggtagtcgatcgacacgacgtcggtcagcagatcgttgcgttcggatagccacgcgatcgtcttgagccaatgcaggttgttgtatttgtgtggcgagccggcgaacgtcgcacctccgtgtacaaagaagaacagacggcgctctccgttcgaactggtcagttgcgcaggtt------------gtttcgagtgttgctcggatagctgcgcagatggttgcgtatgtggttgcgcggatcgctgcgcagattgtcgt------------------------accgagtgttgcgcagattggggtaaagactcggactcgggcgcagatcggtgcgtcaatcggtgc------------ggagactctcgcggtgattgttgatcggatcggtgtaccgactggagcgtcaaagatggtagcgcgc-----------------gagatcgagtcggcgagtctgcaccgttacgcggtccggtttgtgcatgagtttgtgcactacttgggatcgcggtgtcggtgatcggctttatgtgtttggttacttgcggcccgtgtgcaattgcacgcggcccgcttgccggaataatctcgacgcgcaaaaggtcctgtacgggttccgttattcggcagatgcgcttgcacgatttccgactctgtggtttcggttgatttttgttctctgtttttgacatgttggcgttggtctctcgtttgtctttttcgtttttctgtcgtggttcgat------gttcgccttgcgcttcgcttcaaatgaccagttgtccaaccatgacgattgccaagatgagccccacgatgaggtggtatcgagccccacgtcgtcttcgctatcgtcgtcgttatcatcgtcgctatcatcgtcgctatcgtcctcgctatcatcgtcgctatcgtcctcgttgttgttctcgttgttgttctcgcggtcattctcgttgtcgttgattttgtaggtc---------------------------------------------------------------------------------------------------------------------------gatgtctcgtttgatttgatgttcgagtctagtccgtcttgcgagcgcacgacgaaccacagtgatttgttgggcaatatggactctttggcgtgcgtagtccatcgatcgtcaaagttgacgagccgcggccacaccgagtagcggccagtctcgtgcaggatacggcgatacagtttgagctgcgtgtcgatcggcatccccgagaaaaattgtgcctcgnnnnnnnnnnnnnnnnnnnnnnnnnnnnnnnnnnnnnnnnnnnnnnnnnnnnnnnnnnnnnnnnnnnnnnnnnnnnnnnnnnnnnnnnnnnnnnnnnnnngcccagtctcgtgcaggatacggcgatacagtttgagctgcgtgtcgatcggcatccccgagaaaaattgtgcctcgttttccagtttcagtcggaccgcggcgttcgcccgaccgtactggctgtccaccagcatgcgtgttgtcttcagcaccaggttgctcaacaggagcaccgcgatcacaaagaggaggaaaataaccgccacacctatgattcgccgggctgatttgttccccggcatgtcgagcttgtggggtgttgcgcatttattaagtaggcgattagaaagtcctgcgtttaagcatggacccgccaatacagctggtcaaagaagaaccgtacgtgacgggtagatgcgcaccttaccggcggcgcagaagaggtagatcaagaggtagatcaaggtcccggtctcgcggacgatcccgaagccgcagcaggtcgaggtctaggtcgcgctgtcccccatgtcccggcggacgcagacgcagaaggaggtctcgctcacgttcagccgcacggtcgaccagtcgcaggcgcagaaggaccaacaggagccgcagacgcagcgtgtccatatcgtacgaggcttacggtccgcctcgtcgtcgcagatctaggagccgatcccggtctcgatctcgctcacgctcgcggccacgcgcctactccagacgcagaaggagtgtctctcgcaggcgcgcccaacccgaggtgcaggttttgtatgtaggcggacctgccgcgcgacgacgtagcgcgtctcgccgacgaaggta---ctaatcgtgttttctccacaggtctaatgattgtctttgtgtttcaggttcgggggcgcggcaagtaagagggacaacttgttgacgagagtgaacggtcgcttggtcatcggtcgagttgatcaaggt------------------------ggtcaagacggatacggaggttcgtgcgggtcgggtggttcttgctgtccgcgacgttcgcgatcgcactcgcgatcttacgcgcgattgcagccccactcgcgttcgcactc------------------------------------------gcggtctcggtcgctctccgcgacgcaatcggccgtatcgtgcgaactcgacacgcagtgcagccgttccagtaaacgcggtcacgttcgggctcgcgttcgtgctcgtactcgtaagactgtccgtaccgtccgtcgttgatcgactggcggtctactgtcggttggttgtgtatcggttgt--------------------tgatttgttgtcgattgagtgtcggtcagttgcgatcgactgttcggcttccg--ctcgatcgatgattgcgtgtcgttcgctctctcctcgtgttgtctagggcgcggtcgatcaaccgggcgaccgaccgacttgagtcttccgtcggtatcgtccatcggtaccttctattggtacctttccttggtacctccattggtacctttcgtcagtacagtgtttgctctcgttggatcgcgtagatcgcgttgatcg-gttgatcgcgttgatcggttgatcgtgtttatcggttga----------------tcggtttacgctggatcactggcgctggatcatgttagatcgcgccggatcacgctggatcacgttggatcgctttggatcgcgttgtatcgctttggatagcgttggatagcgttggatcgcgttggatcgcgttggatcgcgttggatcgcgttggattgtgttgatcacgcatcacgctcgatcacgctggatcgcgttatagaacatgttcaggattacggt----cgtacgtttgtatgatgtttgtggtcgcgttgaactgttgatcgcgctgtaccgctgatcgcgctgtaccgctgatcgcgttgtaccgctgatcgcgttgtaccgctgatcgcttcgggccgctgatggcgccggaccgctgatcgcgttggacctgcgatcgcactggaccgcttggatgtgctggattgcgggtcgcgctggatcgctttcggtctctgtgctttgttgaatcgctgaatatgcactg-cgtatctacgggtgcgcccgtgcaacgtgtgtcgctcgcacggctgtggacg-----------------gctgttgacggctgtnnnnnnnnnnnnnnnnnnnnnnnnnnnnnnnnnnnnnnnnnnnnnnnnnnnnnnnnnnnnnnnnnnnnnnnnnnnnnnnnnnnnnnnnnnnnnnnnnnnnnnnnnnnnnnnnnnnnnnnnnnnnnnnnnnnnnnnnnnnnnnnnnnnnnnnnnnnnnnnnnnnnnnnnnnnnnnnnnnnnnnnnnnnnnnnnnnnnnnnnnnnnnnnnnnnnnnnnnnnnnnnnnnnnnnnnnnnnnnnnnnnnnnnnnnnnnnnnnnnnnnnnnnnnnnnnnnnnnnnnnnnnnnnnnnnnnnnnnnnnnnnnnnnnnnnnnnnnnnnnnnnnnnnnnnnnnnnnnnnnnnnnnnnnnnnnngctgttgattgtttacagctgtttatctggtaaggtggtcagttttcgaggtgtgatgataactgtcagtcaattgtaatcacactcgggctgattaatttttcagattttctgaatgcagagcgttgtctcgctctcctataataagaagatggaaagaaaagtagacgccgagtgttgctgaaccgtagtcgttcgttgtcgcgcgcgagcttgatcggttcgggcggcaacgcggttgatggtttgaagaggcgcggcatcaataattgcgagtattcgcgatttccgtcacgtagcagtaggaccgttcatcgattttgtcgttttgaactggttgagctaggcgcgcgctgagtcgcagtgaaaactcctcgtgaacgcaacgaggtcggacatgtgttcgatgtttgcatccccgcaaggttgatgtgaccgacttgggtcggcgagatctcggtcgctttttttctttg---ttttt---tttgctttttctggttttgtttgtgtttttgtttcgtttannnnnnnnnnnnnnnnnnnnnnnnnnnnnnnnnnnnnnnnnnnnnntatgttgtgtttgtttctgttctgtttctgtttttgtttgtttctgttctgtttgtttttttt-gttgatcgtctatagcgtggtgttcgttcgtcttcacgtttgtgcgtctcgcggttggctcaactaagacgtcgcttgtagacggtgcggtttcacaggtagtaccgacggagcggtatgcagcgggtcgcgcaatcgcaaagcggcgcgccgaagggaatactacgttttccgcggtcggtcgacgcacaaactttgcgtgcccagaacgccgagtccgccgccgagtccgccacttcgagtggatcgagcagtaatgatgacgataaaaacacgggcacgtctcnnnnnnnnnnnnnnnnnnnnnnnnnnnnnnnnnnnnnnnnnnnnnnnnnnnnnnnnnnnnnnnnnnnnnnnnnnnnnnnnnnnnnnnnnnnnnnnnnnnncgccgagtccgccgccgagtccgccacttcgagtggatcgagcagtaatgatgacgataaaaacacgggcacgtctctcgatgagaagacgaccaccaagaagaagcgcaagatgagtcttttcgagcgactgatcaaaattttcatcacgttcatcatattcatcattgcgcaaggttttctcgccggttgtatcaacaccttcttcgatctcataccgtgggccaagatcgaccacttgtttggcgattacggaaatgatacaggtgatattctgtccgtcatagaaacgagtgacgcctcgaacgctctacaccacaacaatctctctggagatggaggcaacactgggtcttctattctctcggtcccagctatggtttaggttgttctccgtgaggtgtagttg----------------------------------------ttatggtgtgtgtggttcg----------tagttggttagtcgtacttgttggtttacagtttgagcaattcgattcgattggtatttgactc--------gtttgtttgtttgtttcagctttttccttgtggcgttgctgttgaacgag-----------------------tgttcgattattagatcgaatggtcgt---cgatggtccgagtcgtttcagacttcgttgcggttttgtgcaaccgttgagttatctcgtcgtaatgatgttgtgtatgttgggcgggcggataatgcttgttgcggtttgttc-tttttcgcgccgttgagacgtgttggttcgttc--gatcgtttggctcagcggttcggctgttctgctgttcgg----------------------------tcgtttgattgttcggttgtttggttgttcggggttccgtctttttcaatagaatgctattctgccatcagtcattctaccatcagtcattctaccatcagtcattctaccatcagtcattctaccatcaa-tttttcgtctttttttccacctcttaccgttttttacta----------------------------------------ccatctttacatctttact-----------tttgttccctgtgtcctctacagatcgcggttcccgttcgtccgtttgatctgatctcagtgtttgatctcaatgttatggttggtgacaggcgggtggggtctgggtggtgtcgggtttgatcggaactcgtagaacttactggg------ttcgtatttgcgatgatggtgagact---------------------tgggtatcggggatatcggtcgattttgttacccgaaatagattggcgaccaggttaaactaggttaaactggattaaactcgatcggattaaactcgatcgggttaaactcgatcgtccgtctcggtatgcagggtaatcgaacatctttttggtagatgtgagtcagtttcgcggcgaaggtcgagctgtgcgcacgactgttgccgttatcgctggtcgggtttagtctcgtttttagtctcgtttttagtctcgct----------------------------------------------------------------------------------------------------------------------------------------------------------------------------------------------ggtcgtcgt-ttttttctgtccggtcgtacatgtttggtcggtcggtcgtaagtgcggttcgtttgatcgcgatctcgtgtgtttggtattgattgcgactattcggttggttgtttatttcatctattcggttggtcgttttt--gattgtgttcggattgt--gctcggttcgtttgttaccgatacctcggttcgtccgttatcgatacttgttgacctgaccgttctgaccgttcgtgtaag-----------------------------------------------------------------------------------------------------------------------------------------------------------------------------------------------------------------------------------------------------------------------------------------------------------------------------ttctaaaatttgtggagactgcgaag-------------------------------------------------------actgtatctatcgacaggttggtattacatggtattacatctaatataaaatact-gattgtagtgtcttgtaacatcatttatttcatactactcatattggttacatttataattttatatagtttcttttgcgtctagttgtaagttagtttatctatttggtggagttggttggtttgtgtggttag-------------------------------------------------------------------------tgtttgtactagtttatctatttggtggagttggttggtttgtgtggttagttgtttgagctagtttatctatttggtg-----------------------------------------------------------------------------------------------------------atctatttggtggagttggttggtttgcgtggttagttgtttgcgcttggtttcctcgatgaacgttgcctctttgagcggttgacctgttgagtctgtgttgagca----gttggtctgtttgtacttgatgaagtcgagttaagtccatagatttggagagccctctcctgataaccgtggaccttgaatacgcgaatagcagaa---------------attcatcgagctgtagagttgtagcgccgtaggaaccgtaaaccgtgggatcgcgatgt----------------accgtgtaatcgtggagccgagttgtcgttggtcggcgttggtcagcgttggtcggcgttggtcggttgttcaagattcgtgagccaagtgtgagccaagttgtttcgttcgcttggtttggttggttt---------------------------------------------------------------------tgtgtggctt---------gttcgttggtg--tgttagtgtctgtcacatgtaaccttgctacacatgttcttgcgtatcgctattttcatgcgtttctctcgagcgatcagttgtttgaagattagtcgtatcgctcgaacgtccaccgcagtgatgcccgaattgtcttcctcgatgatcgggtgcatgatggagtcaagagagtttgtgtgtccgagaccgagtatgtggccgatctcgtggagcagcgtacagaagaaacagttgctgcgagaaaagcgtgtgcggcgcagagtctttaacgtggattggagttgtgcgtgcatgtggcggtatgattgttggtggaagcgttccaacaggttcgtcccttcgaccgagtatacgtttagtttgttgtcggtttgaatcagtacctgtagacgacgacgttgatggtgcggggcgatcagaaatttgttggtctgtccgtttatatggagaaagttgactgacgcgtgagctagggtccgtgtgtttgaaaatatttcagtttgcatcgtgtgttcgtttgtgtggatcaggtttttcacagacacaacgatgatgcggtcgatgtacggcgagctgcgcagcttgtcgctgtatggtacgtattcaaagttgacgatgccgttgagcatgatgttccacgtttggaaagcgtcctcgatcgtctctttgatgatagccacgcggtccaattttccaagcgagtcgaacacgtcgaggagttggaagcgcggtcttctcgtgtgttgggttgccgtttcgtccggcgtcacgagtgcgaggatgttggcctgcaggtcaactagactctcttcgtcaatcgtgtagtagatgttcagtgtgggtagcaccttcggtgggcggtgttccagtttcgggagggttcgttggccgagaatttttcggggattgtggtagcgcaccacataggaattgacgttctgcgtcgaccaaaacttagcgatcaactggtaggtaatgtaacgcatttccactgggtcccaaatgtccaacagttcgtatgtggcgttgttatcgttcgcttctatactcgtggtttccacgtcgtttggtatcgtgttcaccatcgtgttcatattgtttgacatcggactggtggtcgtcgttggtttgccgtttgatcgatccatcgtctgttctgttgttttgttgtttgcggtataggtcgagtgacggacggtttggttgattggtt------------ggttgattgggtggttgttctcgtgtatgatcgtttgttcgatcgtatgtttgtcggtctgtttgttggtttggtcgagtgtttgtacnnnnnnnnnnnnnnnnnnnnnnnnnnnnnnnnnnnnnnnnnnnnnnnnnnnnnnnnnnnnnnnnnnnnnnnnnnnnnnnnnnnnnnnnnnnnnnnnnnnnccgtgtcggttgtatcgtccgtatcatcatgttctgcgaacaagtccgtcgctatcgaatctgctgttattgtagctcgtatcagatcggccgtcgtattggttaccttgttcttttcgagcaaagtgtttgatgtgtcgttggtttttgtgatcgtcacaggtcttgccacctgtcgtggtatacgtttctg---------ctgttcacctcgaccaagttgttcatcccgctcagtttgtgtgagacgttcgaggtgtttcaattcgatcagcggactcagttggtgggttcgtttcatttcggcgagccaccgttcgatctggtcgatttgttcaatttgcccaatttggtcgatttggtcaatttggtcaattgagtcgtcttggttgttggttgtttggccgttg---gtttggccgttggtttggttgttggtttggttgttggtttggttgttggtttggttgttggtttggccgttggtttggttgttggtttgtctgtcggttcgttcnnnnntnnnttcgttgttttgt----------------------------------------------------------------------------------------------------------------------------------------------------------------------------------------------------tcgtt-------gtgttttgttcgttgtttcgttcgttttggttcgtttgatcaattcggtcggcgagggtgaggttggtctgaactgctagaatggcttgaatagattgttctgttttgtttagttttttcgcgagcacctggcggaggcggttccactcgcgttctcgttccatctcgagttgttttcggcgctggtggatgagacgcattagcgggtcgaccgat---gtgttgatcgtcgttt---------ggagacgcattagcgggtcgaccgatgtgttgatcgtcgtttgggtctgtgcaattttggtggcattgatcggcgaaacgatcgacttttcgttcgactcgaccgacgactcgggcgactccagcgatcgtacttgcttttcgttcggttcgatcggcagtacagcggcggaaaatgatgaagttttgccggttttgtcaattgtggtttcgctgtatttttggtcgtcgggatcaaagtttgggctcaagctgtccagaatgtgcgagtagattgacgggtatagtttttcctcgttttcgcgttgtggggttatccagtcgtcgtactctctcacgttcggaccagttgttctgcgaatgtacgatgggtgacgtttgatcatatcgatcatttcctctcgttgttttttcaaacggtttttacgatcagacaactttggtggatttcccgttttgtggttcggttcggtcgtcatgtttgccttgttcgagcttaccgcgggtttgttgttttgtttcactagagtgcttctgtctacggtgatggccgatctgatcaatcgtgttgtacggttctcgttgtgttt------------------tgtcagtgctgtgcgattctcgttctc------------------gttgttctttgtcagagtcttgttgtgtgccagagtctcgttgtgtttttcgtaatagctgttttcgtagttgttttcgtggtttttagtttggtttggcgtgcgcacgattgtagtgtgattgggtgtggtgtcgtttattgtgcggtgtccgtggtgtatgggaatggattcgtctcgtgct--------------------------------------------------------------------------------------------------------------------------------------------------------------------------------------------------------------------------ggcgttgtcgtttcgaaggttggtctttcgattgattctccttcgtttctcatcgtgcggcggtcaaagttgtattcgtgtttgttttgcgtgtgggtatgagtgtggaagcggtccaggtactcgtccgactggtggtgctcatggcgatcgtgatgttcgtggtaatgagtgcgtgtgtggccgcggttgtggtattcatcttgtttgtcgtagtcgttgggatcatatgcgtgttcgtctgtatgacgatctgggtgttcgtaggatcgatcgtgttcgttttgttgttcgttttgtttggaacgaccaagtttttcggtatacgtctcttcgtccgattcctccgtatacgaattctcgtccatctcgtcgtaatcgtcgtcgtcgttgtagtaccacataccaaaaattgaaaaaaagtagtcctcgtcctcctcgtcctcctcgtactcgttttggttgaattcgtcgctgaagatatggcggaatcgtttgaacaacatttcatcgagtgatgtgccgtcgtggaaggttactgttacgttgttgtctggagcggcggcggcagcgtcggatgccatgtactgtttataggcgcactggtgttgagcttgttcggcgagcaaatctagtgtgagtttgctcgagaagcccacgatgaaaaagactgcgcccacgatcaagtagttgagtgcttttttccgcgattttatttgcgcctctttgtccatgagcaggcggatagtcttttcgtctggcgatccggtcggttcgttcgggttgggtaagtcgagtggacttaacggattggggctcatcggactagctaaccagttgtctcgcttatcgagcgtgcgactctg------cctaaactcaccaaagttccgcaagtctcgaatgttccggaggtcgcggatatccccccgacgttctcggaggnnnnnnnnnnnnnnnnnnnnnnnnnnnnnnnnnnnnnnnnnnnnnnnnnnnnnnnnnnnnnnnnnnnnnnnnnnnnnnnnnnnnnnnnnnnnnnnnnnnnnnnnnnnnnnnnnnnnnnnnnnnnnnnnnnnnnnnnnnnnnnnnnnnnnnnnnnnnnnnnnnnnnnnnnnnnnnnnnnnnnnnnnnnnnnnnnnnnnnnnnnnnnnnnnnnnnnnnnnnnnnnnnnnnnnnnnnnnnnnnnnnnnnnnnnnnnnnnnnnnnnnnnnnnnnnnnnnnnnnnnnnnnnnnnnnnnnnnnnnnnnnnnnnnnnnnnnnnnnnnnnnnnnnnnnnnnnnnnnnnnnnnnnnnnnnnnnnnnnnnnnnnnnnnnnnnnnnnnnnnnnnnnnnnnnnnnnnnnnnnnnnnnnnnnnnnnnnnnnnnnnnnnnnnnnnnnnnnnnnnnnnnnnnnnnnnnnnnnnnnnnnnnnnnnnnnnnnnnnnnnncaggtctcgaatgttccggaggtcgcggatatccccccgacgttctcggaggtcgcgaaattcccggagctctcggacttcttgttcgtaggcgtcgcggtttcgcgtgtccttgtcgtcgaggttgtcccgggtttcgcgttcatttatttcacaagtcgtgttgactattgatagcgagtttggttttttggctgataccgcctttgaattcatttc-------------------------------------------------------------------------------------------------------------------------------------------------------------------------------------------------------------------------------------------ggtttatgctcaccgtccggcagttctcactggtggtcttgttc---------------------------------------------------------------------------------------------------------ttgttgctgtacggttgtgtaccaaatctcgctgtgagatgtttcctgcgagatgtttgctgtcgtctcgttcggtgaagatt---------caagttggtctctttgatcctggtttgttctcgtgggtctcgaggtgtttgtggttcgttcgactctctcttatcgttctcgctgatctcgcggatctctttgatccgcttcgtcgaccgcttcgtcgatnnnnnnnnnnnnnnnnnnnnnnnnnnnnnnnnnnnnnnnnnnnnnnnnnnnnnnnnnnnnnnnnnnnnnnnnnnnnnnnnnnnnnnnnnnnnnnnnnnnnnnnnnnnnnnnnctctcttatcgttctcgctgatctcgcggatctctttgatccgcttcgtcgatccgcttcgtcgactggtacttgccgtgtcgttttgtggcgatcga--------------------------------------------------------------------------------------------------------------------------------------------------------------------ctttctcttatcgttctcgctgatctcgctgatctctttgatccgcttcgtcgactggtacttgccgtgtcgtttcgtggcgatcgttttatactctagactttcgtcttgacgccccctcttctccgatcgattgtaggcgctattctttttcgacctcttttgacccgtcttcgagtctttcaagtc---------tttcagttctttcagttcttttaattcctgtaattcgttcagttgtttcgattctgtcgattcggtcgcttctttcgattcgtcgttggtttgttgttcacgtctagattgcgtaagctgcagaagcggtcccgctcattatctagttttcccgaatcgtggtaattatcgtttgatcgttctcatttgtgtttgtcgcgtttgtctcttttgttttgactgatcgttctgcgcgtcgt-tttttttacttttatttgttttatcttttgtccgacttgtctatcatctgttcttttgtgtatcgtcg--ttttttgtcgttttttgtc-tcttctcgatcttcgtctctttgtcccgtttttcgcgttttgatacgtttctcaatttgtccttcgattcgtcctttggtcgcctttggtcgttctcccgttggtcggtttctcttacaagttctatagttctatgctaattggtctgtttagctgacaagatggatcgatcggactggcaatggttacgacaccgtgatcgtgtcgattgtcgagcgttagttttgtccgctcgtcactcgggacggtcgttgcggtcgtgacgc-tttgacaatt--ttttgtcgatactggtaaatggattgaaattgagtgggcttggcgtaattggtcgatttggcgtttagccaaatgggcggatgtgcgttattacgttattatcgcga-----------------------------------------------------------------------------------------------------------------------tgttattgatggcttctctgatggacgttgttaatggtaggtagtaataatgtgcg-------------------ggtattgttg--tttttt-------------taggagtggtattgtcccgtctattcacaaaaaa----aatttgtgttgttgtcgcgttagacgtgtcgtattatcgtattacctaccgcattactttattatcgtattactgtattactggtttgctcgttacgactagttacggcttgttatagcttgttacagcttgttactacggttgttatcttttgttattttttgttacctcttgttaccgcttgttacagctt------------------------------------------------------------------gttatagctcgttatcatgttttacgttctaaacgattattatacaattagtcgaacagg-gaataccgtggttacggaattgttggtcaattgttggtcgatctggtggtggcagttggtcgaagccg-----------------------------------------------------------------------------------------------ttgannnnnnnnnnnnnnnnnnnnnnnnnnnnnnnnnnnnnnnnnnn-------------------------------------------------------------------------------------------------------------------------------------------------------------------------------------------------------------------------------------------------------------------------------------------------------------------------------------------------------------------------------------------------------------------------------------------nnnnnnnnnnnnnnnnnnnnnnnnnnnnnnnnnnnnnnnnnnnnnnnnnnnnnnnnnagta--ttttttttgtttcacttttttgtttaacctgttattgttattcgaactgttgtcagtgatcgtaaccgagacgatgttcgtttaacgtgttgatcgtagtcgagcggttgttagtaatcg-aactgagacgatattcgtttaacgtgtcgatctgggtcgagcgtttgtcagtgatcgtaaccggggcgatattcgtttaacgtgtcgatcgcggtcgagcggttgtcggtgatcgtaaccgag-acgatatttctgtatgatttggtttgtttcgcttg-tttttttatgtggggtttcacaatt----------gttcactgtttttcact-----tttcacagttcgttcggtttcactttaaatttttacaggttttggtcgtttccc------------ttatcacgtttccgaatg----------------ttttgttttcaattcgatatttttaatcgctatgtctcggatgtctcgcgatgttgtgnnnnnnnnnnnnnnnnnnnnnnnnnnnnnnnnnnnnnnnnnnnnnnnnnnnnnnnnnnnnnnnnnnnnnnnnnnnnnnnnnnnnnnnnnnnnnnnnnnnncttatcacgtttccgaatgttttgttttcaattcgatatttttaatcgctatgtctcggatgtctcgcgatgttgtgatcggtttga-tttttttttgatcggtttgacgttcttgctcacgatgtctctgatgatgatttttcctatagcgatgtctc-gggaacgatgtctctccgataacgatgcctcagattttggtggctcttcacgcttctcttgacgcggaccaactaatcgggcgactctcgttgtgctgtcggtgtgactgtcgaccgtcctgatttatcgatagataagctggcgcttggttcgttttgggtgtccaagtgtgtgtggagaatgtggtggtnnnnnnnnnnnnnnnnnnnnnnnnnnnnnnnnnnnnnnnnnnnnnnnnnnnnnnnnnnnnnnnnnnnnnnnnnnnnnnnnnnnnnnnnnnnnnnnnnnnnccgtcctgatttatcgatagataagctggcgcttggttcgttttgggtgtccaagtgt--gtgtggagaatgtggtggttgggtcgagtgtcgttcgatcgaatgtctgttgagtatgtggttcgttttcgtcacgtttgttctcgtgtcgatggttaattgtgagagtgtcttggtgtcggttttggctagcttagtggttccgtttacggtgtggtgtcgggttgatgtttga--------------------------------------------------------------------ttggacagtcttgacgtgttatcgt--------------------------------------------------------------------------------------------------------------------------------------------------------------------------------------------------------------gtgctaatctttttggtctttgtctttttggttccttcttgtgttcgttcgttcgttttttgttg----------------------------------------------------------------------------------------------------------------------------------------------------------------ttttt-tcgttgttttttcgttgtttcttttgtcg-----------------------------------------------------------ttttttgtttctgtcgttggtcctttctttggttcttctgttgtgttttccggtg------------------------------------------------------------------------------------------------------------------------------------------------------------------------------------gttctgtcgttggttctgtcgttggttcttccgttgtttctttcg-ttgtttctttgt-----------------------------------------------------------------------------------------------ttctttcgttggttctgtcgttggttctttgtttctttcgtnnnnnnnnnnnnnnnnnnnnnnnnnnnnnnnnnnnnnnnnnnnnnnnnnnnnnnnnnnnnnnnnnnnnnnnnnnnnnnnnnnnnnnnnnnnnnnnnnnnnnnnnnnnnnnnnnnnnnnnnnnnnnnnnnnnnnnnnnnnnnnnnnnnnnnnnnnnnnnnnnnnnnnnnnnnnnnnnnnnnttctttcgttgtttctttcgttgtttctttcgttgtttctttcgttgtttcttttgttggttttttttgttctttcgtcttttgttgttatgtcgtttttttttgtgttgttggttcgttagtgtttctgtacg-------------tagctgagttgtcgatgagatcgtgtcgtggcttctcgagcgttgtggtcttctgtggtcgtttgtcgt--tcgtcgtatgctatcaaaatgcgttgtgcgtatttgcgtcggatttcaatgggtcttgatgagttggcgtgtggattgtcggtgatatccaactgtggtgcttgattgttgtggtgcgctgttacgtgggtttgcgtgtggggtgatgttatnnnnnnnnnnnnnnnnnnnnnnnnnnnnnnnnnnnnnnnnnnnnnnnnnnnnnnnnnnnnnnnnnnnnnnnnnnnnnnnnnnnnnnnnnnnnnnnnnnnnttgtcggtgatatccaactgtggtgcttgattgttgtggtgcgctgttacgtgggtttgcgtgtggggtgatgttataattttgctcgtttctgttctcgacagtttagttggctcgagagtctgattggattggttgattggattggttattcgtatttgtcttctgtttggtctgtcagggtcaggctggtacggcagtcgcagtggcagtcgcagcggtttttattgatgtcatgcttggcctcgttacgctctttacgggctcgttcagagatttgccgtaggtttatttcaagatttatatcaagaggatatatcaagaggatgtatcaaggtttattccggagttcaatctaggttttcaggtttt--ttagagttattcctagaaatgtattccaagtggtattaggtcatttttcttctcgtgtttg-----ttgtgtttgtaatgttgttgt------------------------------------------------------------------------------------------------------------aatggtgttttgcgatggtgtttagaacgttgtctgtaatggtgtttgtaattctgtttatctcgagttaat-gcgttcgatgaaaagactgcagaaatggtcgaagagtgggaaaaataattggttggcgaagtctcgtaattgcgtgtttggtgtgtttatctcatttgtgtttatctcatt-------------------------------------------------------------------------------------------------------------------------------------------------------------------------------------------------------------------------------------------------------------------------------------------------------------------------------------------------------------------------------------------------------------gtctcgtttgttagtttgtagtttacgttgtgtattggttgacgacggtttgatggtcttcgacttgagtcgtcatttgagtctattgattgtttgttaatcgactgacgtag----ggatcaacatctacaaatttatagctaattgagcgatctattcggtggtggaaagttccgaccttgaaccgcagtgtgtgctgatctcgaataggcagcgggcacgttgcgcgataaaagttcattgcgtggtacaagtccagtttttcagttttgcgcgatacaagttcagttagtcgaacgaccgacttattttctcaacgactgaatcgtcgacgcatcgacggtggtagtggattttgtcggtttagcatcggccgtgcttttccagtgcttgcgacaagctgttgatgagtacgttgagattggtgtatgtgctgtaccgtccggatataagcaggttgtcggagatgagcatgatcttgtcgagcatgtgatgcgtgcagtcgtttgtctcgtccataagtgtacatctggtctgctcgtcgcattcgacaggaattgtagtttgctccaagcgtttgtagtaagactcgaattcgtcgatcaagtcgagaaagtcgatctccgttaggcttgctgtgtctcgacgaatgtattctcgttcgatcttgaacattttgtaaatgaacgaaaagctgttcagcagttcccgatgcagtttatccattattttccacgtgttttctggctgatggaaacggatgtagagtgagctcacctcgggtccactgtggtacatttgattggagtgaacgagtggaggagattgtggttcgtcgggctcg---------------------------------------------------------------------------------------------------------------------------------------------------------------------------------------------------------------------------------------------------------------------------tgttgttgttgttcgcgttgtggtaagtttggtttttgtttgaaatgtcgagcgtttttgctcggcaaggttggtgcggtcagcggaattgatggattagtttgagcttgttgtctacgagtttgatcgtgaagttcttcgccggtcagtccgttttgtcccgagttcggtcttggtggtcttggtggtctcggtggaggtgcagaattttgcagtgtcttcactattggatgcttgcttaggagatcgagtggcacgagctgttttacttgttgtgatatggggattgtcggttgagtttttgtggtcgtgcatgcggtttgcgtgaacggtttgatgaatgtaacgggttttggtgggggtgttattggcggtcttgtgttaagtcgaccgattggtcggtcggtttgtctctcgatagaccggtagatcgggtgttgtcgactcggtgtcactccactttgtgtt---acgtacgattcgtttgattttggcctcggtttcggcggtaacgttagttcgttgatgcgatgttccggtcgcgagatgtttgactggttttcctctgtgtctcggttttcgacgttcgatggtgtcgttggtaggagtcgtattgacaacccctcgttggcttctttgttggtagatggttgatatgatcttcttggtgagtgttttggtgatcttttgggcgatcgtttcggtgaccgttttggcgaacgtttcggcgatcgtttcggtga--------------------------------------------------------------------------------------------------------------------------------------------------------------------------------------------------------------------------------------------------------------------------------------------------------------------------------------------------------------------------------tcgttttggagatggtttcggagacggtttcggggatcgaccccatctttgccatcttgatcgtgccagcgagttcgagtttctgtcgtccgagttgatcggtttttgattgtcggtcgtgcgcgaggtgtttctcgagtcgcgcgagctttgcgattctctcgactcgtctcgtacgtttcgtgttcgcgtgtcgcgcgtgtatcgtgtttcctttgtctctcttgtctcccgcgtttctcgcgtctcgcgagtgtacgcggtgaccggtttgctcgtccagttggtcggttttgtaagtttcgtgtcgtcggtcggcgaggtgttggtgtattcgacaggtcgtttccacggatcgggagtaggcggtcgtcggcccgctgacacttgtgctgacactggtggtaactcgctccgttcgttttcctcctcttccatgcggtcgtcttcgttgtagtattcggctcgcatcttctccaattctcgcatctcaaacgagcgtttcgcgttcgccaagtcgttttcgatcgagtagaattgggtgctatagtcgtatatctggctcgccgtgtaatctttgtattttttgttctgttctgttcggctcggactttcctcgtgattgatttgatttgtttgccggagttgttggtggtggtgttcgtttgggttgtattggttgtgtgagttgagttgattgtgtggtttgtgctgtttgggctggttgtacgtattgtgccggttttggtggtcttgttgggtttgttggtcgtttgttgcttttcgccgagttgatattgtgttcgtcgtttttgcggtggtgtttttttccggtcgcgagtccgtcgagtccgttcggggatccgtgtttttgtcatttttgcggaacgacgataccgttgtctgttttccgatctgacagttcttgggcgacggcga---------------------cagttgttgtgcagagttgtgtttannnnnnnnnnnnnnnnnnnnnnnnnnnnnnnnnnnnnnnnnnnnnnnnnnnnnnnnnnnnnnnnnnnnnnnnnnnnnnnnnnnnnnnnnnnnnnnnnnnnnnnnnnnnnnnnnnnnnnnnnnnnnctcgtttgattcggtttcggtggtggaggtggtggtggttgttgtgtttgcggtatcgttgctggtgtcggcgttcgtaggtcggccgtacgcatgaacggtcgtcccaatgcgccgctgttgccgttattgtcgtatcggtggttgtggttattgtggtatccgttagtac------cgaggtcgtcattagtgttagcaccactgttgtcgtttctaccgtcgtaattgtcgtacacccccgtttcgtcttgtattgagtggttcgagtagtgagagtcgttcgatctgcgtgagtggtttgattggttcgattggttcgatcggtccgaaaggtgcgagtgtgtcgaccggtgtgagtgagtcgaatgataggatgggtcggaacggtcagaatggtctgaccgatcggaatcgcgattcgtcgatctcgtagaacttgtcgaatccgatggtgactgtggtgactgtggtgatttttgtgatctcggttcgttcgttcggtctgtaagtggttttcgcgcgtgatcgatggttggtcggttcgcggtggtgacagctgttgtagatgtcagcgttgttaccgttgttatggcgat------------ctctgatgttggcgatgctgcgtcggtggccatccaattgaccggccaggacagaggtggcactacgggcatgcgttcgcgcacttctttcgtggcctcagtggtgatgctgcgcagctcttctatcagtttgtttacattgccgactgatcgtatgccggccagcgggtcgaagagcgacaggtgttcggcggtctcgcggttttgcgagtccaattttcgtgcggatgttacgagtacgtcgatcggttcgtgtagttcgacttcgagcagtctgtgtcgcaggtatgattgtccctcgatgtaggcgtccagcggttcgattttggccgatgtgagtgtcgtgcggcgagtgaggcggttttcggtcgtgtggagcgtaatgttcaacggtagttgtttcgctttcagtttgaggtttgtttcggcgttctcgtttgatgcaagcgaggaggcttctttgcgcgacgggacccgtcgatagcactcaatgtggtccgtgcggcggcgcaccacgagtcgattctcgttgttcgtggtgtttgctctcagtttgagtgttgtttggtttacgaattttcgcgttttcgtgtcaaaagggaatgcggtcagctcgtgcagcggtgtgatgagttcgctgcgtgtgtgcgtgtagtttggagtcatgaagaatgctagttccactcgttcgttggcgaactcgagacacttgagtgcgcacacgaatcgtattgaactgatttttcggtgctggtccaattgtagccacaacgccgaggtcgattgaagcgtcttgtgcgactcgtcgttgcgggtcagtttgtttagcaatgtggcggcgaatgcggtcaagttagcaccgagtgacgtgcatttgtgtttgtcgcgtttgtcgctcgggcgtaatatcaggttttgttgttgcagttgtatttgacggggagacagaaacggcaacagacggttgagcgctgggtccacgtgtttggccatgaacgtgtctagtcgagcggatactcggcgctcctttgtcgtgtcgagtaggtttttttcaagctcgagacgcatttcgcccgcgttgttgtccgtaagtgtgatcatatcggtcagtaggtcgagtgtgttctgtaatcgaaagcagacttcgaggcgttccaacgatacccattctccatcgatcggcggtgatggcgcgcaggatcgaaagtttagcttgcggagcacgagtttggagaagctgtcccatggaaaacagccacttggtttcgtttcgaatgcgcggttgatatgcgccagtgagctccatgtgttgagcggtaagagcgattgtttcgtcaagtattcgagcgagcagtccgaactaaccggtcgggtcatgctttcaataatctgacagtggttagtaaacactaagagttgttccaccaaacagagttggtaattgtcgtagttgatgaggttttgtagcacctgcttgccctcttttgcgcgcactcggtttttgaatgctgtgcattgtggtggtagttgaagcggtttagtcatgtccacttccagatagaggttctgacatggaatgtagttgaactccactccaccgaacggaaattcgactggaaaatgctggatatgccggcggaaactaatcacgtggtgagtctgtactgtgattcgtcgcatttccgtccgttgcgccagtgataagccgggagccaacaggaaggccgtaaacttttctcggttgtattcccgttgcgggtcgcgtacttccgcgtagaagagcatgttcatctcatcggcgccttggtagtcgaacccgtattcgattgaggcgtattggttcggacatggcagcacgttcgtacgtgatattccttgcttctcgcacaggaactcgaacaaacgttccacgttacagtcgaactcgtctggtgtcaacttgccccgtatcgtctctttctttttctttcgctcgaatatgggtggtgcggatccgtctgtcgcgggcgcggtgctcgggtcgaacagcacgatcaaatttgggtcgcagtgcgacgtgtatgcgtacacaggttgtgtatagttgaccggtctttcgatgagctggttgcgcttttcccatttgcacattgctacacctccgttgaagttggctaccagagttcgtaaaccacgtgtctgttcaaagtactcgtttggccctcggttacggttaaagtactgcactttccatcgttcacttccgaggtaaaactctgttcggatcatcgtgtcgactgtggttgcggatcgtgcggtttcctttatgagcggtgcgcgcgaccggtcggtggtcacgcctgcggcgcccgtcgtacggcggggacgcggggatgagagtactttggggcggcggatggggtcagcaaggacgattgtg----------------------------------------tgggcgagctcacgatcactgacgtttcgacttggtgtg---------------------------------------------------------------------------------------------------------------------------------------------------------------------------------------------------------------------------------------tgtgtcttgctgtgt--------------------------------------------------------------------------------------------------------------------------------------------------------------------------------------------------------------------------------------------------------------------------------------------------------------------------------------------------------------------------------------------------------------------------------------------------------------tattgcgcaaactgttgtgcaactgttgagattatgttcgtcgcaatagcgttctagcagtgtcgcaataacg-----------------------tttagcagtgtcgcaataatggtggtggtcgttttgttggaaaagtgttgtttgttcgg-------------aaaaaaatggtttatcttgtgcttcggtttgcgtttcgctttgtgtttctgtttgtagttttgttctcgctgtttgtcgtgtgatggtttgagcttcggtttgnnnnnnnnnnnnnnnnnnnnnnnnnnnnnnnnnnnnnnnnnnnnnnn-------------------------------------------------------nnnnnnnnnnnnnnnnnnnnnnnnnnnnnnnnnnnnnnnnnnnnnnnnnnnnnccgccatacccgcggtaattgcgataaccgctataaccgttcaatccgagtccgagtccgagtct--------------------gacaaggttccggtt---------ctcattcgtgcgagccgca------------tgcgttcggttatgcgtcgtcat---------------ccgcggttcgctgtgctagacgacgtgttttcgccgttcgttcgttcagt---------ctctctttcttgcattttgagcagtcgttgcactcgcacgcttgtcaatggtagacgtcgcgcgatgatgggttggctggtcatcaacacgaggagaatgttggccagtcggtcgcccatgtacgcttgtgcgatgcagttttcgatgcacatgaaatcgagcgcgagaaactctttcgctcgcttggtgtttttgttctccggttttttcgcgtaagcccaatcctctttgtacttttggcggatctcgggtaccgagagaatgcggtacgacgatcgcgacttgccggttcgttccaagccgtacatcgcgtgcgggttgagtttcggtagcaattcccaaatcgacacatagtcgcatatcttgttgaggctggcccgttttcgatagcgcatgagcattgctcggagtatacctcggtcaaacttgcgggcttcttgatgcgaccaaggtctcattagtgtcggctcggccatttggttgatctcgtgtttcttaacttgccgacaaacgtggtcaacacggccgtcttcggttcaagtttctgtggggtttccgtttgcgcggcgttgaactgcagaggtttctgcggttgtgtgtgcaggtttcgacgtctattctacgacgttcgttctacgacgtttgttctacgacgtttgttctacgacgtttgttctaggggttctgcaattatgcagacgtttctgcggtcgtgcagaggttgcgggttcgtgcagacgtttctgcggttgtgcggaggttacgtggttgtgcggatgtt--------------------acgcagtcttgcgtaaagcgtctttgggcaggacgatgaaggatgcggattgaggattcgagtgggcgagcggtattgagtcga-----------ctgcgcgttctagcgattcgatctcgattcggtatttgctgatccag------------------------ttgctgatccagttgctgatccagtcgatctgttggaatggacagaggagttggatgcacgtttttcgctttctcgactgcgtcgtttggtcgagatgagcgtttcgctcagaatgtttttgatctgatcgcacgagtctcgcaaaccgctcaacggtcgagcttcgtgttgcgtgctgtgtggcgtactgtcgtggtcaccggacgacggtcgacgtggtagtgataaaccggctgacgcaccgagtggcaagtcgcctgcagtgtggttgctgtgcggtctgctgttcggcttgctctctggacggctgttcggtcgactttctggtctgctggtggg------------tcgactttctggtctgctggtgggtctgctgtttggtctgctgtttggtctgctgtatgttcgactgttggtttggttggttgctatgctgttcgttacgtccgacataatgctgcacgacatgctgttcgtgcgactgttattgaccagactgttccacatgccgctcgatgacatgctgtttgacatgttttgtagggcgctctccaacccgtgagcaatcgacatattcggtcctgagagtccagacagtccggctaggtcgggtagtccggcgagtccggttgttgttagactcgtgtcgtgttctgcgtttgccgtgtaagtggcgtcgtacaacaagtcttcgattggtaggacgtggttggccagcaggtcgccgagcgtctttaccccgctctccgacatgtacacaacgaagacgaattttgcacccgtcgtacgttttgcccattcgcagaattttttgatgctgagatcgctgatcggtagtgatgtgagtcgtacggatcgaacgagcgcctcgacagtcagctcgggcgtgtcgggttttggtttgcgtatcgctgcctcgtcgtctatcgctgtgttccttcgcacggttgttctgacgacgcgacgactcagcaggaattgttggtcgctgtacaagcggtggttttcgtccaacgcgaacgcgtccagcgagcaagctaagctcgattcgattcgactcgtgtcgctaccgaaattaaaaatctgaacaatttgcttgtactttccgttgtggctgtttttcacccagcaggcgcacgtgtgtagtatcagtcctaggaattctggtttgggcattccgcgcgacgcatcgtcgagcgtcgagtcgctcttaacgtagttttcgtccgggttgaacatctcgtctgcgtcaaggtcgtcgtctgtgtcgtcgttttcgtggcgcggttccatctgcgtttccatctgcgtttcagcggtttggtgtttttgtatcggtttcgcgtagctgttgtgttgcggtttgtgttactcttccgtgttacgttttgtattgttgttcgcgtcaagattttggttacggcggctttgcgcgatatttgttttttctatatggtttgcgcgacgattttgctcg------------ttgttgtggtacggttttgcgtcgtggtttactt-cgcggtcggcgttgcctcgctgtaagtgttagtg--ttttttggcgtg-tttacttctattcggttgatttctcgattcgttggttcggaatggttcttatgtccactcgatcggtcgacgattcgtgttcgagggttgagcgtcgtgggttgagcgcgtactcggattcgtgttactgcttcgcgagaagttcttgtttctttgtttga-ttttt-------------------------------------tgttcgagctcgttgtttgatctcttc---------------gtttgatcgtgggtttgcgagtggtgtgagacaagattggacaagattgttcgatacgagacgtgtatagggagttgacggtattannnnnnnnnnnnnnnnnnnnnnnnnnnnnnnnnnnnnnnnnnnnnnnnnnnnnnnnnnnnnnnnnnnnnnnnnnnnnnnnnnnnnnnnnnnnnnnnnnnntgggtttgcgagtggtgtgagacaagattggacaagattgttcgatacgagacgtgtatagggagttgacggtattaatattggaggagaatggggatgacgggcgatatggt-tggttgatataatttattaatagtcgtattagttt---ggtttagtcgt-------tttttattgatcgtgtttggtt----------------------------------tgtttggtttcgtgtttggtttcgtgtttggt----------ttcgtgtttggt----------ttcatgtttggtttc-tgtttgtcgagcgtgggtctctgtacatatttgaaggtctttggggttggtcatcgttcttgcggattcgtgggtggtgtaaaaagagttt-------------------------gaattgatgaaaaagagaattgatgaaaagatagaaaaattttgtggcgtgagttctggctgctgtgctggttgctgtcgagagactgtgttctttatcggttggttggtcgcagttgtttcgttttg-ttttagttggcttgttgtttggtttgtgcagaggggtgggtgggtgagttcgtgctcgtgctcctgagtcacgtgaacgcacgtgttcatataccagttcaccttgaaagcagtcttggtgattagcgcgtgccgcattcgatttgaaggttggcgtcgtgtttgtttcagcgtctggtgtggcgctt-gaatatcacgtttggtaacagatgtgtgacgtttttgaccgacaacgtccgacaatgtgaacgcgcacgtgtaaaccgtgtgcgtcgtgtaagctaggaagtcgtgcgagt-------------------------------------------------------------------------acttcttggtctaatcttcttcgtggttcatgtagaccagtttgttttcgttgcgcaacacttgttccacgtattcttcgtccgcgtnnnnnnnnnnnnnnnnnnnnnnnnnnnnnnnnnnnnnnnnnnnnnnnnnnnnnnnnnnnnnnnnnnnnnnnnnnnnnnnnnnnnnnnnnnnnnnnnnnnnctaatcttcttcgtggttcatgtagaccagtttgttttcgttgcgcaacacttgttccacgtattcttcgtccgcgtcttcctcctcgcgtgtccaatcttgcacgtacgatgcgaaacattggtagaatttgatctctttctccagtttttgtttgtcctcggtgatcgctgcgataattcgttgctgcatttcgatggtttccttgcagtctctcaaagtattgtggctctcctcgatatccatctgttggcgcttcagtgtttttgtcagtcgttccatttgacgtgtggattcggccaattttacctcgtattcctctcggttgtcggaggtcgcgtcgaacctgcgagcgacggcagactgttgttccgcgatgtttgctcgggtgcgttccatgatctcgccggtctcgcgggccagccggtcctgattttgttgttgttttcgtaggcgttcgagttcggccaagagatcgcgttctgtttgacgcattgcgttcatcttttccgtcatttgttccagttgttgttcgcttcgtcgcactcgttcgcgcatctcggtgtctatacgccgggataagtcgtttcgagggacatcgggtttttccacagctcgcgccgtcgagccgaatcgtagtgtgttcaacgtctcgttgaggttaaacgcggatggtgagcagcacagaattagaatgatcgtggcacgaccggttgtgatggacgaatgtaggatgcgggtcagttttgactcgcggaatttgggcatggcgcgacttcttctcgtgtttctcgtagacagcacttcgatcatttgtttcaagtacatgagcgaactattgatgttgatcccctcgatcaacgtttggttggtcacctgtgtttttgccacgcgttcagatcccgccaagtcgatgacgcgcaacgtttttctggtcgtcccgttgtcccacatgcacgctatttcgagaaatgtgtgcgaccgagaggaggacttgttcatctccgtttcagcaaagtgtcgtttggcgtttctcgcgtggagtttgtgtagtgcgtcggttgccgacgcgaatgtcatcgtactcagatcgattttgatctgaccgttgatctccataaattttgcctctttttgcggcttgtcgtcgcggaacaagtcgtacaccaagtcgcagtagatttcgtagtaagcgagtcgtatttggtccggtttgtgcgtctcgtaaacgcggcgcacgatgcgtggcatgataccgtaggtctccgcactcgccgtgtctccgatcttcgagtccttgttgaacgacccatctaccgtccacgtttttcccgacgaggtttgtccgtacgttagtatgttgaggtcgtcgttagccgtgacgaatttttccacgtgctcctcgagtgagttgtaaaagttggtctggcttgtgttctcgtagtggatcgcgtcaaattcgaaggacaagtcgggcgaccgtctttcggtgttctgtcgcacgacaacttgggtattggtgcaatcttctcggacgagagtgatcttctcgccgttctcttcatttttctctcgctcgtttagcggtcggaaacggcagtacacaccaaacaatttgttcggtgttttgttggtcgggtttgtcgtaccgctggtcggttgacgtcgtgtcatcgcgggacttgctgtggcgcttgttgtcatcgcgcacgtttcggtcgtcccgttcatgacgctccctcgaaacttaactctaggtgtttcgtgggaagaagctgtgccttcggttcgttgtcgctgtaaagtcnnnnnnnnnnnnnnnnnnnnnnnnnnnnnnnnnnnnnnnnnnnnnnnnnnnnnnnnnnnnnnnnnnnnnnnnnnnnnnnnnnnnnnnnnnnnnnnnnnnntgacgctccctcgaaacttaactctaggtgtttcgtgggaagaagctgtgccttcggttcgttgtcgctgtaaagtca---------------------------------------------------------------------------------------------------------------------------------------------------------------------------------ctcgtgtcagtcgacctcttttctttcgcgtgttcctgttctcgtggtgtgaatttcgcgtccccagttaccccnnnnnnnnnnnnnnnnnnnnnnnnnnnnnnnnnnnnnnnnnnnnnnnnnnnnnnnnnnnnnnnnnnnnnnnnnnnnnnnnnnnnnnnnnnnnnnnnnnnnnnnnnnnnnnnnnnnnncctcttttctttcgcgtgttcctgttctcgtggtgtgaatttcgcgtccccagttaccccagccagtttggtctgtgcggttctctc-----ggtcatcgatgtcg-tttatacgcatctcttcgtttttctatgctccggttactttttgtgaatttacgccattatttacccgcgtttgacaccacgttcaacacgacgtgtaataccttcaagttatgataccttcgttttgtgatacctgcagtttgtgataccttcggtt----------------tgtgataccttcggtttgttatacattcggtttgtgataccttcggtttactattagttttggt------gcgtctattgttcattttccgtctgatcttctcacttttttgtgctcctgttcccgtttcatagttgttttgctttgttaacggtttttgtgttcccgcgtaatatttttccgtcttatgcgtctcgtttatgttagcgctcgtggcgttggtggatgcactccgttgtcggtggtaacagagatagcagtccattcagacccagttcaaannnnnnnnnnnnnnnnnnnnnnnnnnnnnnnnnnnnnnnnnnnnnnnnnnnnnnnnnnnnnnnnnnnnnnnnnnnnnnnnnnnnnnnnnnnnnnnnnnnntagcgctcgtggcgttggtggatgcactccgttgtcggtggtaacagagatagcagtccattcagacccagttcaaaaccgactacccgataaaaaaagtcgtggaagtagcaaaaaagaaaagggcggtcggtcacagacacaacaacaacaaaattagttgcatcgagatgttccggcttagcgagtcaatcgttcggccacatgtgtcgactgtcggtagcactccgactccgttgtgcagttgccgccacaactgtacgctttcgttaccgcagtggccatctgcggcaacctacttacgacacnnnnnnnnnnnnnnnnnnnnnnnnnnnnnnnnnnnnnnnnnnnnnnnnnnnnnnnnnnnnnnnnnnnnnnnnnnnnnnnnnnnnnnnnnnnnnnnnnnnnctccgttgtgcagttgctgccacaactgtacgctttcgttaccgcagtggccatctgcggcaacctacttacgacactggcttattgactcgtcctgaacgccactctcgttgtgtttatgtttcatatggcgatcctatgccatcggaaacttgggtctgacgcctcgtggtattgaagaatcccaaacatgttcagcgtttgggaggcgcttgttctgtttgtgcagatatcca--tttttttctcgttgtgagttggttgtagtttgtctcggtcggttgaattatttcattcgactttttactattgtgttttttgtcgtctcagttggtcatcttgttcgttttgct---------------------------------------------------------------------------------------------------------------------------------------------------------------------------------------------------------------catcccgttcgtcttattcatcttgttcgtcttgttcatcttgttcnnnnnnnnnnnnnnnnnnnnnnnnnnnnnnnnnnnnnnnnnnnnnnnnnnnnnnnnnnnnnnnnnnnnnnnnnnnnnnnnnnnnnnnnnnnnnnnnnnnnnnnnnnnnnnnnnnnnnnnnnnnnnnnnnnnnnnnnnnnnnnnnnnnnnnnnnnnnnnnnnnnnnnnnnnnnnnnnnnnnnnnnnnnnnnnnnnnnnnnnnnnnnnnnnnnnnnnnnnnnnnnnnttggcttgg---tgttcgttttggtcgtcgtgat-----taggtattatggttgttgtcagctttggtgttgtagtcgataaatttgtggttgttgttttgttcggattgactagttttgcgaaactgttcggttggcggttttcggtccttttatgtggcgcga----------------cgttgtgaactttggtctattcggatcatttgttcgggtgaccctgtgtttgttttattggtcagtatttttaggttgatatttttag---ttgttttcgtgcggtgttggtatttttaggctgtaatcgactgggttcgattaaacgcgtgttgagtagttgtgcaaaagttctttattggtttggatattgatacacgtgttacatgactaataccgtactgaatacaagatataattacaatttggtagaaatatgtggggtataatacatggtacaata------------tatggtataatacatagtataatcatgggggataaacatggttatacggtgaatacaatgtaggattataatacaatgtgccgtgagtgttgagtatggagatcgaacgagtggtgaagaaatgattgaacacatgcaggtgagtgtggtgtgcagcgaccgtgtttccgggtcggtggtcgcattaccgttttcacatccggcttcacttgatacttcacttgatattcggttcgtcttataactagatagttatgactaattgactaggtagttgttcggttattgg--------tcgttggtcgctgtatcgacgattcgcc------------------------------gttcgtttttccgtttcgttttcccgttgatctcaggttcg--tttttttgtttccatgt--------tcgtttctattgtggttttggtattggtattgtatcgtcatgtca---ttattattgcagtaagaaatcctcaagctgaagttcgagcggttcgttcatctcgggtgttgataccggtcgtggatgctctaacaaatcttgttcaaacgaccagctgcgtggagttgttcgtagcgccgtttgaatttgttggtcgatttgctcaaaatttggttcggtagtctgatcgaaactctggttcggactttggttcgaacggtggtaaa------------------------------agttgtgataaaaggtgtttggagaagcgtgcggaggatacgtttcgtgcagtgtttgaaacgcttgaaagttcgtgtattggtccgcttgatctgctcggtatggttccactcgttcccatatcggtacatcttcatccgattcaagtggttcgtcaaacaaatccaggagattgagcatcggtttttctggtccttcattggattccatgttgaattccatgtttgattccacgttggattccatgttggattccatgttggattccatgttggattccatggttgaatttgattcaactgtgttggatgtttgtatttgttgttcggtacg------------cagtttctcgatttccatcggttctgtgtgtttagtcggttcgtcggattcggcaattgtatcaactgtattgtttgtcgcagttgtagtggtctcagaagtgatcgtttcgatcgttactttggtttcaatggtttcaacc------------------------------------------------------gcttcctcggattcgatggtttgaggtgtggttggttcgctgtgctcgatactgtcgatagtgggtgatgtaactttttggtgcggtttatttcgtggttcaaccgga---tctataacgtacattagttcttgttgattgccatcgtcttctatagccaccagtttgagcgcgtgtagttgatccagtttatcgttggttaacgatatcgctttctcgccagtgtgatatgcgttgtcgaccggattaccatctttatccaagacgagaacgtctgtgctgatctttgtgtttttgttgtcggtctttttgttagtctttcggtcggttttgctgtttttgctgtttttactgtttttgttgtttttgttctttttattgtccttgattttgtttgtcggttctagtaaatatttagtttggtcggcgttgatcgtggttgctagtgcggcaaggtctgtaggatcgaccatttcgaccttcgtgatcgtgggtttgtttgttggttcga---------------tcgagtcttctaatatttttagcaagtaatcgatgtcgttttctcgcgtgagcatttttgcaatcgattgagctagtgcttcagcggtgcggtcgtcccagtctttctcgtcgttttcgcctaatttctcgtcgcaatatattgacggcgattccgact------------------------------------------------tctcgttcggtcgtccgtgatcaagatcatctgatttactgtttgacgcgctgcttggtttttcgtttgtcgtatcatcggtttcgtctgcagtttctgtttcctcgccctccaaagttcgtaaaagttcctcgtcggttgtcttcaagatttgtggtgagcacgacaaagtcgatgagcttgatgagtttggtgatttcgatgcatccattgtcgtttcggtgtgatgtgcaagtggttctaccgtgtcgtcgagcgatgtgttactgtcttccgctaaaatttcgttggactctcgtaacaactcttgtaagttttcgtaaaaagttctgtccgtctcagtcagcaactgtcgcaactgtcgcaacttctcgcgttcgtcttggtgttgttggcgttgtgannnnnnnnnnnnnnnnnnnnnnnnnnnnnnnnnnnnnnnnnnnnnnnnnnnnnnnnnnnnnnnnnnnnnnnnnnnnnnnnnnnnnnnnnnnnnnnnnnnngttctgtccgtctcagtcagcaactgtcgcaactgtcgcaacttctcgcgttcgtcttggtgttgttggcgttgtgaacgtgcgttgcggtcacgttcgtgttgttcccttgcttcctctgtttcgattatcccgcttgattcaactgtttcgttactagtcgtttccgccatttcgtttaccatttttttcaccatctgtccgactagttcaacagtttcttcga---------------------------------------------------------------------------------------------------------------------------------------------------------------------------------tttcggtcgtttcgtcggtcgtgatttcggtcg---tttcgtcggtcttgtttttgttggcaaagtttatattttcgtcttttt------------------cgtctatcgtttcgacnnnnnnnnnnnnnnnnnnnnnnnnnnnnnnnnnnnnnnnnnnnnnnnnnnnnnnnnnnnnnnnnnnnnnnnnnnnnnnnnnnnnnnnnnnnnnnnnnnnnnnnnnnnnnnnnnnnnnnnnnnnnnnnnnnnnnnnnnnnnnnnnnnnnnnnnnnnnnnnn---nnnnnnnnnnnnnnnnnnnnnnnnnnctcgttggtcgagtcggcttcttctatcgttttggttgtgttggtttcttgcttttcgtggatgttccgctttttgtggtttttagggtttccataagttcgacggattcggtggtttcgcaggtttttgctgtggcgcgtgcggtgagtgtggttttggtcgatggtgtgtgtttccgaattgagaattggttcaccggtttcgtttgttttggttgatgtgatcgtgtcggtcgatgtgatcatttcggttgatttaatttcggacggtttggttgtttttggttttagtgtttttattgttttgagtgggcgttcggctaaaggtacgggtttgagtgtttttgctcttttcgttttgtttgcgatggcgacttcggtcgagttg---gtttcattgatcgtgcgtttatggatccctcgtgatcgtaattcctgttcgcgtttctctttgagcatctcttcgtgttgtttcgcttcgaccgcgataggaagcagcgatcgagcgtcgtcgcttttcttgctggtgtagacgtacaatgtttcctcttcgtccgaatccgagtcgctgtcgtcttctccgtcgaacgacgaaaaaatgtcaaaaaggttttccagcttttcgtataaagtcgtgtattgatgaatggactgattgagtaacagttcgaggttctcgacgctttccataatgtcggttgcgtggatgttagtgatcagttgttgtagtatgtccaagtgttcgttgaccgattccacatcgtcttccatcagatattttagggtgtgcaattcctggcgaatcgccgcgctgttttcgtgttggaagagatagtgaagtttgcgcaactcgctacagattgtgttgtagtgtttgtgtggttcgagaaagtgctgatagttttgtagttcctcgcacatgagtcggcatcgttgctggagctcccaatcgaattggagctcgcacagtcgtttgaccgtgtcagtttgttgcacttgaggcaacagtcccattttacgtagatgcggaaaaaaaattttgtccacccagcgtttcatgtcggtcttgtgtcggacacttccacccgaaagcatttctttgagacctttttcgttgataaaatgagtttgtggggaaagcaaatcgcggtagttggtcagttcgtgatatcgtctcttgttctctggactcacgtacttgctgagcacctcgcatttatttcggtagttcatcaacttcaagaaatcgacggctttgaaccagcaaaccttgcttgtgtcgatcaccatcgtaaactccatacggcggtcgtaatattcgtatttccgttttaatacttgtccctttaccttgtagttcaccgtgtagtgtccctcgtaataatctgaaccctcactgtcgctttcctcgttagctctggttcccgcgagttcaccggtagttgtctcg-----------------------------------------------------------------------------------------------------------------------------------------------------------------------------------------------------------------------------------------------------------------------------------------------------------------------------------------------------------------------------------------------------------------------------------------------------------------------------------------------------------------------------------ttttccgcagtttctttggttctcccggtttcctcggtttcctc--------------------------------------------------------------------------------------------------------------------------------------------------------gatttcctcgatttcctcgagtccctcgagttcctcagtttccatagtggtcccctcgaattccgcggtttcctcgtctaagtttgtttcgtcgacaccgctgtcgtggtcggacggtttgtcggtttcttgatagtcgggatagtcgggatcatcgggatcttcggtatcgttgcgatcgtagtggtctccttgtacatcttgatcgtctatattgtctaacattcgagcaatttggttggctcgtgtaatttgatcggtttgtctatcttgttcgttnnnnnnnnnnnnnnnnnnnnnnnnnnnnnnnnnnnnnnnnnnnnnnnnnnnnnnnnnnnnnnnnnnnnnnnnnnnnnnnnnnnnnnnnnnnnnnnnnnnncgagacgaactggcagtgatttggttcttgcggtttttcttgcgacgtggtcgaccaactggtcggcgacctgtttgtttggcggttcggtttgcacgagtataggcgcgcattgtctaaagtagtgggtcaattttaagtgggtcaattttaagtgaatcgaatcagtcgtgttgatcgatag-ttggtctgagttgttcgtcgatttcagcgtcgaggtggttgatatcaaagtatacaagttgcacagtaaatctttcacaacaatacttgaaaacgctcggttgatacgaagtcgtatagtcagtggatactactgatctggagtcaagacagtcggcttttatgtcttgttctcgtttcgtatctatcgcggttcgatgctgatatcaccaagatatcgtggtcgtactttgtatctcgcatcacgttgtcgtat-----------------------------------------------------------------------------------------------------------------------------------------------------------------------------------------------------------------------------------------------------------------------------------------------------------------------------------------------------------------------------------------------------------------------------------------------------------------------------------------------------------------------------------------------------------------------------------------------------------------------------------------------------------------------------------------------------------------------------------------------------------------------------------------------------------------------------------------------------------------------------------------------------------------------------------------------------------------------------------------------------------------------------------------------------------------------------------------------------------------------------------------------------------------------------------------------------------------------------------------gactcttcacattatctcgtatctctaaccccgtatccccgtattgcgtctttgtgtctcgttcttcatttttctgtctcggtcttctattctttctg--------------------------------------------------------------------------------------------------------------------------------------------------------------------------------------ttatctcgttttatctcgttctgttatctcatttttatctctttgttgtccctcgcgtctgtgtttcgt-atcagtctgatggttcatatcgggtaatcgattcttttgttctcggtatttctttt-attcgcagtttgtcttttgtccagcttatcttgctatctcgtgtttcatcgcttcaccgagttatcgagttatcgagtcggtcacgttgttcgttcgatcgtttgatcacgtcgaccgattgatcacgcgttgatccgtgtgtcat----------ttttttgttactttgtttcgccgactcgtgtttactcgtaatcatctattcataatcgtcttt-----------cttggtattgtagtatct-ggggcatcgtggtatcgcgtctatcgcgtttggcgccaatgtgtcgtggtgtcagtcgaatcgttaggttattggataagcgtgtaatcagttcgttttgtttatcgtgttcatggtcacaagtgttccgatcattttgccacgtagtcgttttgtcgcgt-------------------------------------------------------------------------------------------------------------------------------------tggaatactgtttcgttatcacaccgcacgtgtagcggtttgtctctcttggttcgttaggtcgactgtcgcttgttgttaagtgtttgtgtctcgtctttccgaacgtcgtttcatctgttgtccaagatggagtctgatgaaatcctcttgtctcgagctttgaaacgtgctcgttctggcgcgtgtggctcagacgatgatgctgatgattccggtcgtcgtgttcactcgtcgttgttggaaaccgtcgagactgtttcgttagacgagttggatgaacatgcgggatctcggcgacggcagtttggttcgtcgggggatcgtacagaggactcaaatgttcactcgtgttgcgattgcacgggttgtggttgttcttgccacgtggacgagggtcagtctgcggatatccgaccgatcgattcgtacgtctgttatctcttcgactatgacttgttcagtgttccctctaaccgacagcatttcgatcttctgttggagtatctgcgcgacgagaacatattggaccgctgtgtggtcgtatcgttggccaccgacacgtatcggtcggcggtcgattctcgagccgagcgatccgagattgacccgaacgtcttgcgttaccgaccgtcgattatcgaatcgattgaagagacacggtcggacgtgcgtcggtctttccgtaatctgattgtacaaggcagtgtcgccgactggttcacggtgaaggcttctcttcattacccgacgtacttggtctacattcggctcgttgggtcgagaaacgatctgcggaccgactatgtgctcaacgtggactacgctaaccgcgtgttcacttcgaataagggtagctacgggctcaagattgcaaagttagtcgcgcacacgcgtgccaagtactttggtattcgtcactataatttcacgccgctcatcgaaaacgcgcggcttcgtgcgctcaagtatcgcgcgtccaaggacgccgctcgtgagcgacgagaacgtttggatacatcaaagaatgaggatcgtgatgtccgggagtctcgtgttgtacgtgagacgcgcaatacgcgcaatgatcgcaatgatcagcgaaacgagacgcgcaaagagacgcgtactgaagcttgtatcgatgttcatagt-------------------------------------------------------------------------------------------------------------------------------------------------------------------------------------------------------------------------------------------------------------------------------------------------------------------------------gtgactagagaaggtcgacttccttctgtttctgcgtcgttggttggttcggttcaagatggtttgtgggaagcgtccaggggcggatcagaatctcgagacgctcgaagcgaccggttgccggcgtctgatttaatgcgaaaacgggttcgaacgcagtctgagcaggttagcgtgatcgacgacgatcggtttttataaaaaaaaagatatggcgaagaagacatggcgaagaagatttggcgagaaagattttgcgagaaaagaaaatagagaggaaatagagagaaaacaaaaagaaactgcgttggtccggttttgtttgttttgtttattgtttgtttattgtttgtttattgtttaacggtttaatggtgatacgtttgtggatgggttgtatacg---------ggtgtagcggaggggtttacacgtcgcgcagagtcgtggtgaacgcattgatgccgcaattgggtaacgagccgaatcctcgattgacgtatggtgcgttgacgctcaacagtttctggtgtttttctttcgacatgcggttgattgagttctcactaaagattgcatacagcgtgttgtccaagctcttgaaaatactttgttgatttaacgagatgctgttgaacgctgcgttgttgtcccgtgcgcgttcgatcagttcccagttgaccaaagcgaagacgaatataatggatattttttcgcgtaacgcaccgtggcagtcgtcgcgcgagactggtcgttcgctgttctcgtaaaaagcgtaatagttgacaaagttggtcatgaattttacgcggtccgtaaattcgttcttgtagctcagataaataatttttgtacgctctgagtctgcgggggtgtttggttgttccatgggttgttttatgggttgtgttatgggttgtgttatgggtt------------ctgttatgggttttgttatgggttttcttatgggttttcttatgggttgtggtttggattgttcgtccgattggtctgtcgcaggtggttcgacggactggtcacctggttgtcgagac------------gatgcatcgagttctttcgtttcctcggctcgtttctcgtcttcctcttcgtttgtgatgcactcggcgagaagactcgacaccttgacataaaatcgtcggttaaactcgaggcgtagccatacgttggtcccacaatcgtagtattgccaagcattagcaatgttgcgcaatgtcgaacaatagttgcattcgcatggggtgggatcatgtagtttttttgagagcgataccatgatctcaaagatctcttttttgtcgcagctagaacacatgtcgaggcaaattttggtgtcgaagctgtgttcgctgcgcatggagttgatcggcgagcctgatgtcgcgttgttggtcgtttgtcccgctgcggcggcggcgtgcttcgtgttcaatccgtgttgctgtttatggtgcataaatgttgtgctgaggtaggccgcccaaaggctggccatcggcggttcgacgtacagcttgttgagcattttacaatgctgactcggcatgttgagaagcagtcgcaccgcttctgtgggtgtagtagccccattggtacatatcaagtcgcggaccagatggttcagtaggcggcataaacggcgaaagtcctgacgtcgcacgatttgagtatcggtcagtgtggttcggtttgtccaccattgttggtgtttcatttcgtgcatctgttcgcgccaccaatttggttcttgccagaacactaacgtttggacgactgcatttttgttgatatcgatttggcgggatgcgttgtttaatatgctgtcgatgaacacgagacgggaccgttcctcttgatcgcgctgttgaacgtgtttctcgagattgtcgacgactcgaaacgcaatgtcttcgaaccgggttttgactggtttaccgtatgtgtggagttggtggtgaccgggttgaacatctttttcaacatctttttcaacaacggaaataccggtgcggttgtcgtttt---tggtgctagtagtagtcagtggtgcgttggttcgattgttgggttgttgatcttcagtcgggttcggtggtgagttgtcgaggtattggttaatcttgtactcaaagtcgatcagaccttcgtgcgcgtttacgcggtggtatctgctggacagtagaacgggtagaatgggttgatcgagtaggccttgttgcgcgtcttgtgaccgccgttcttgaggttgatgtagtttggctatttgtcgggcatattggtatttccagagagatcgaacgactaccatggacgggaaaagaatttgtgcgcgaactcggatcgcaaacgtttgatccatttgtgccgttttggttatcggt-------------------agtttcgttgttctgggttt---cgttgttgttctgggtttagttgttgctccgtgtttcgtttgt-------------------------------------------------------------------------------------------------------------------------------------------------------------------------------------------------------------------------------tgtt-----------cttggtattgtgtcagacaagacgtacgttgagatgcagagatgtgaggttcggtgttaatcgcttggatagtcggaaagctcgttggagtaacgaacgcgtttgtaagatggtctgcaggaacgtcggtat--------gatgtaccgtcgagtcgcgaaactgcggttaaactgttcaagtatttttgttggtccgcttttatgtcgtttgtcggtcggacggttattggctatccgggttgtccgacttgtccaacggtatgtnnnnnnnnnnnnnnnnnnnnnnnnnnnnnnnnnnnnnnnnnnnnnnnnnnnnnnnnnnnnnnnnnnnnnnnnnnnnnnnnnnnnnnnnnnnnnnnnnnnngttggtccgcttttatgtcgtttgtcggtcggacggttattggctatccgggttgtccgacttgtccaacggtatgtatttttgacgcgtgatggttgtcggatagcggtcgtatcgttatcggtggtcgtatgtatggttatagaacagttgttagatgtcggtcgagcggctatcgtgtgattatcgtggtta-----------tcgagtggtattgt---gcggttttcgtgtttatnnnnnnnnnnnnnnnnnnnnnnnnnnnnnnnnnnnnnnnnnnnnnnnnnnnnnnnnnnnnnnnnnnnnnnnnnnnnnnnnnnnnnnnnnnnnnnnnnnnngttgttagatgtcggtcgagcggctatcgtgtgattatcgtggttatcgagtggtattgtgcggttttcgtgtttatgtcgagtggttatcgagcggttatcgtttatcgtgnnnnnnnnnnnnnnnnnnnnnnnnnnnnnnnnnnnnnnnnnnnnnnnnnnnnnnnnnnnnnnnnnnnnnnnnnnnnnnnn----nnnnnnnnnnnnnnnnnnnnnnnnnnnnnnnnnnnnnnnnnnnnnnnnnnnnnnnnnnnnnnnnnnnnnnnnnnn--nnnnnnnnnnnnnnnnnnnnnnnnnnnnnnnnnnnnnnnnnnnnnntattgggtatcatagcggttttatattggttttgtgtcgatgggctgggtagttgagggt-ttcttaggggaagcaaaggaaatatggactagtgagaaaaacagaatatggtttggtttttgtttttattggcttgtggtttcttacacgaagatcataattgattacatattagtatctcctatactatggtgtacacatttacatagatattattacatactattacatattcttacatcatattcttacatattcatagatattcctaggtattcatagatattcctaggtattcatagatattaatacatatccgtatagagtagtatatttgatattgtttaagcgttttta-ttttt------ttgttgtccctttttggttttcagttttcgtcgagtggttcgattacgattccgtcgtcgcgttcc---------------------------------------------------------------------------------------------------------------------------------------------------------------------------------tctatggcttgttgtttttgggctgcttgcatggctagtatcgactgcaagatttcgtctgttttaccgcttatctcattagtctcttcgattcggctggatgtgcggcggaacgtccagttcatcttgatttttccctggagcagcgctttccaaccgtcgataccgaannnnnnnnnnnnnnnnnnnnnnnnnnnnnnnnnnnnnnnnnnnnnnnnnnnnnnnnnnnnnnnnnnnnnnnnnnnnnnnnnnnnnnnnnnnnnnnnnnnncggctggatgtgcggcggaacgtccagttcatcttgatttttccctggagcagcgctttccaaccgtcgataccgaaatcgaatccaaattcgcggttcttgttcgacacgcagcgcttacgactcaatttggtctcggtgccggcgttggtcggactggggtcgtctcgttttgccactcgtgtttcctctactggtagagatnnnnnnnnnnnnnnnnnnnnnnnnnnnnnnnnnnnnnnnnnnnnnnnnnnnnnnnnnnnnnnnnnnnnnnnnnnnnnnnnnnnnnnnnnnnnnnnnnnnnnnnnnnnnnnnnnnnnnnnnnnnnnnnnnnnnnnnnnnnnnnnnnnnnnnnnnnnnnnnnnnnnnnnnnnnnnnnnnnnnnnnnnnnnnnnnnnnnnnnnnnnnnnnnnnnnnnnnnnnnnnnnnnnnnnnnnnnnnnnnnnnnnnnnnnnnnnnnnnnnnnnnnnnnnnnnnnnnnnnnnnnnnnnnnnnnnnnnnnnnnnnnnnnnnnnnnnnnnnnnnnnnnnnnnnnnnnnnnnnnnnnnnnnnnnnnnnnnnnnnnnnnnnnnnnnnnnnnnnnnnnnnnnnnnnnnnnnnnnnnnnnnnnnnnnnnnnnnnnnnnnnnnnnnnnnnnnnnnnnnnnnnnnnnnnnnnnnnnnnnnnnnggtcggactggggtcgtctcgttttgccactcgtgtttcctctactggtagagatgacgagcgtccatacaattggatttctcttttgagcttcttgatcggaccgctctctatctcgccagaaatttccccttttatctcgccggttatgttaccgcgagtgatcgttccgaggatcgcaccttgcactgccaagtgttttggtgtttcctttgatgatattagggttttcgaagcttgcgtgtcttgcgatgtttgcgagatcggtagtgtttgcgataattgtgtttcttttaacgcagcg---------------------------------------------------------------------------------ggttcagtgggttccagtttttccccagcagcaccacggtgtgttttcgtacagacacgttggtcgtttccgatatctctatcaccgtcgccaagcgatgcgcgtggcgccgcggtgacagttgtccccagtgtacgcgtcgttgagcagttgcggtctgaaccctgatccacagtctgttcggcgacacaatgtgtttttgccagctttgtctgtggtcgatcccca--tcgttcgtgttgatgtttgagttgtttgtatggttcgtctcagcgtcactgtctgcgtagtcgagcaactcgtctcgagtgtttcgatcgagcgacgagttggagttcgatcggttcgcgcgggaagcggcggcggtccaacccgatggtcccggnnnnnnnnnnnnnnnnnnnnnnnnnnnnnnnnnnnnnnnnnnnnnnnnnnnnnnnnnnnnnnnnnnnnnnnnnnnnnnnnnnnnnnnnnnnnnnnnnnnngtgtttcgatcgagcgacgagttggagttcgatcggttcgcgcgggaagcggcggcggtccaacccgatggtcccggttgtggggattgagagcgggatctagagcgggatcgagagcgggannnnnnnnnnnnnnnnnnnnnnnnnnnnnnnnnnnnnnnnnnnnnnnnnnnnnnnnnnnnnnnnnnnnnnnnnnnnnnnnnnnnnnnnnnnnnnnnnnnnnnnnnnnnnnnnnnnnnnnnnnnnnnnnnnnnnnnnnnnnnnnnnnnnnnnnnnnnnnnnnnnnnnnnnnnnnnnnnnnnnnnnngggatcgagagcgggattgagaacgggagcgagagcggaatcggcggtaccattcggcccactgggcatcgttgtgtgcagatgcgagtggtgagacgactcgtggggctgctcttgccattcgttgcggtcggttcgcggtatgccatttggacgatcttggtattggggacatgggtattggttgtcccggtttccatccagagggtcctggttgaggggattgcggtgaagctggttcgtagtcggtaactggagttggt---------------ggtgttgttggtggtgttgtagttgggttcgagggtgagtacggttgat--------------------------------------------------------------------------------------------------------------------------------------------------------------------------------------------------------------------------------------------------------------------------------------------------------------------------------------------------------------------------------------------------------------------------------------------------------------------------------------------------------------------------------------------ctgatgaacgatctgatgagtagcgggctcgggagggatgagggccgggtgattgggaagttgtacgtcggaaagatggtcgaacgaaacgtaatatggataattgtcctcgttctcgtggtgctctcgatacgactggcttgcagttctcgtttgattcgtgcaagtcgtgcgagtcgtttggatcttttggcgaatctcttggtccgtttggctcaaaatcccgagcgttccggtcgtgttgagcgatacaacttcggtttgcgcagtctgcgcagtcgccatggccgtttcgacaacatcggtgacatccgtgatgattgcttcgtggttccgcggtctctcctcgatctcggcttcttctcgtgcttcggcttctatctcttcgtagatggtcgaaaatcgggctcggcgatgagtggtgtgaacgtgggctcgagtctcgtaaacgtgaccgagagaatcgataatggcattctgtgggttccgcagttcctgaacacgttgacccgtttgtgctgttcgcaccagaatgctgacgatctgtcctgggtcgtgcatcgactcctgttgcatcttggatcggat---tggtatctttatcgacgagtcgaccacatcgatgagtgcagacagttgagtgatcacggccacggataccgcgtgcaggttttcgcgcgtcggttcgacgcgatcgagacgcgcgggcgatgttg------------------------------------gatacgtttgatgcgtttgattcttgggagttgtcggacgtatacgaggtttggcgatggtagtcggttccctcgttggtcccctcgtcgtttccggaatcgcccaagtcactgtcttttggtgtttgttggtgcgcgtgttggtcg-ggtttgtgtcgaccgttcgcggtttcggtttcttgatcaagatcgatgctttc---ttgcgagcgttcgtcgttcccgtcttggttgccgtggttgtggacgtgatcttggttcttgtgagtgccggcacgcttgtcgtctgtggagtttttgtcgtcattgtattcatcgtactcgtcgtatttatcg---------tattcatcgtattcatcgttgctgttgtcattgtcggtactgggttcactttggtcgtcgtg---------------------------------------------------------------------------------------------------------------------------------------------------------------------------------------gtagtagtagtaaccgcggatgctgtcgctatggttgctggtcgatacgttgtcgttccaccgatcgtcgtattcatcgtcgtactcatcgtcgtactcatcgtcgtatccatcgtcgtatccatcgtcgcattcttcgtcgtatt------------tgttttccccatcggtttttgtgttgcagttcttgtccgatgtcgcgttggcgtggttggttgctttgactcgttttcgtttgagcggagtacgtctcgttcgtcgttttctcttccccccgcgaggcgtttcggcgtcggacgatccaagaaggtcttcggtttcgctggtctcgtcgtcggttgactcctcgttcgttccgttagttctggttggtttcgttttggatttgacttgacgtcggtagtcatcgtgtagtgggtaggtttgatagattcggtcggctcggacggctcgatcgaacatttgacagtcgtttgtctcgctttcactgttgaatcgaatcgcggacgtatctcgtcgttgatcttgttcagttcggtcgtcgtctcgcatacttcggagcaataggatattgggttggtttcttggactagacataccgtttgatacgatttttctacgtccatacgcgtgcacaagtgtgttaccacgggctcgccgttcacttcgtggctggttgcctcggcttgacagttgtttagtcgaatcagatgcaacacttcttccgttggactgacttcgaaggttgtttcgatgctcgttgggtcgagcgtcaacgttctcgttattatgcggtcgatgtagtggaccgggttggtgttgacggtcggattgtggtctatccggacgatctgtttttgatcggttcgtttggattgtga---tattggtggtgttaccttggttgttctgctcgttgtgttcggtaggctcggtaggctcggtaggct------------------------------------------------------------------------------------------------------------------------cggtaggctcggtaggttcgatgtgttctggtcgatctggttcggagtagtgtactcttcgtacatgttccggtggtttgttgttcatcgtttctactctctgtgttaaatagctggttcaagtggatgttatctttctcgataacaccagttatccccaagttgttacgttgtgtcgccagtcttcgattttttgtttcggtggactttggcgatgctttgtttgatcgtttatgcgtcagagcgcgtgatagctcttctcggtattcgtgtg------------taatcgatcgataatctgcttgagctttctttatgtcgatcgatctttgtcaatgtctttgtcaatgttatcggttgctttgtttgcgcagtggtatcaatctgagt---agaaggtcgatgataagtggttttgatcgagttgtcgtttctgggtacttggcgtacggtttgatagtcacgtaggctggtcacgtagaccgtcttattgacgtcacgttgtcgccttgttgacgccttcttgg-ttttttaccgtcgcgttgtgtcgactcactggtctggttggtatcttgtgggtttttacgtggtctgtatatttccgtccacgcgccgagttgttggtcgatctggttatctttttgatgtgtattttgtctctcttgttgttttggttttcg--tatttgttc----gtctttgtgtattgtcttttgttcgtctttgtgtactatctttgcgttttgtctt--------tgtgtgcggtctttgtgtactgtctttgtgtactgtctttgtgtgctgtctttgtgtgtggtctttttgtattgtcctcgcgtgcctctttgtaacctctttgtaatcnnnnnnnntcagtata-tcgttttcgtgtcgataacgagtctctttttgtattgttctcgtgcgcctctttgtaatctccgtttttcagtatatgtcgttttcgtgtcgat---------------------------------------------------------------accgagtcgacgttgtaccctcttatcgtttgtctgttggtgttatcgtttcgcacgtgtcgagatgtttgtcggtcgctgaattcgtaggttcgcaagttcgtgtcgctcgtagacctgttgtcctcgcgcgcactcagccttcttaccgtctgtcgcgttttcgagcgttcttatcgtgtcgaccggtttcgtggtgatcgtgggt-----------cgttttcggttcgttttcttgtatttccgtgtcgttttgttcgtgtccttcgtttagttttggtcgctcgtatggtgttaatgttcttaagggcctggtcgtcgttcgcgttgacctgaatcgctcggcgatcggtcgttgatagattgttgagcgacatggcgaacacgttgtattccgttgacctcgcgaacccggatgcgatgcgcgcatacccgaactcgctgttcactccggccggtaaactgacctcacagtcgcagaatcggtttccgcgtgatgatgactttttcctacacgcgattgattcacatttgatcctttcggattatcaggatcgtgttctccccggactcgtttccaacagtccgtttttgcggcaacgcagtccgttggacgtttctacgttgcagctcaatgacatatacgttccgatcatttccgtagcaggtagtgttattacagagttttcgtcttccgtagcgaccgcgtacgctgcgcaggatgagcgcttcaagattctggacaacaagttgcgtttgttggtcgagagcatagactcgttaacctattgggctttgcagtatcggaacgcatcgctcgatttgttgcgtttgtcggatgatgcggcggagcggttggccggcgatgtggaagccgaccgtcggttcgcgttgcgcacacaaatgttgggacgcgagtttcagcggttgagtgggcgcgtgactcgcgcagatgcgcgcattcagcgcttgaaaaaagagtactacgagcgcttccagagcgagattgcgcaacgtgactacgccgtcacagtgttatcgcagtatttgagcaacgcggtcttggctgattttgacgggaccgtttcatctgagaaagtcccgccgacagctggtcgtcctattcaagactacttggacgttttgatcccactgtataatacttttcgaagcattatggaggagtacaacttgcaaaagcgtatagcttacgatgtgagattttcggcgacgctcgttgaaaacgtaccgagtaatcgtttgatcaaaaagttcttgttcgatccttctttgcagcggtccgaagagaat---tttgcgccgagacatcaagcagaataaact--------------aaccacgatctctattggtcgtatcgctaggttaagtaaaaccggatttcggttggtcgctatggacaacgcgtgtgacattttgagtcgcatcgacggttccgacgagtatgatgttggggtcgatcgaacggcggttgtattagtgaccgcttcgcgagggcgtacgagtgtgtctggagacgacaatgatggtcctctcgacgtcgatagaaaaaacaacaaaacgtccgatctttttcggcgggccgtacagttgcgtgatcgtgtttcgttagccgatcatatgcaccgtttatactttttgcttacatggagcgatcggaacggtggtcgatggatgggtatcaagcgtttcatcgattgttattttagtctcgtttttcatccttactttggcgatcgtttcaagatgacggttttgcatatagcgaagcggtccaaaatttgctgtcattttcaggtgggcgtcgtgtccgatttttcgtcttacacgttgctcattatgctcaattatccgttgtgggacaagttgttgcaggtatcgacgtccctaccgcatcgttattttcgacgttccgttcgcgcaatgttgcgtcgaggtggtggtacaaccgatcgaccgnnnnnnnnnnnnnnnnnnnnnnnnnnnnnnnnnnnnnnnnnnnnnnnnnnnnnnnnnnnnnnnnnnnnnnnnnnnnnnnnnnnnnnnnnnnnnnnnnnnncgtccctaccgcatcgttattttcgacgttccgttcgcgcaatgttgcgtcgaggtggtggtacaaccgatcgaccggcgccacagtacaacgagggttcgggttttggtggtcttggtgaagggatggaagtcgatcctaccggcaagtttacacacttgatgaacgtttcgcttgctgcnnnnnnnnnnnnnnnnnnnnnnnnnnnnnnnnnnnnnnnnnnnnnnnnnnnnnnnnnnnnnnnnnnnnnnnnnnnnnnnnnnnnnnnnnnnnnnnnnnnntttggtggtcttggtgaagggatggaagtcgatcctaccggcaagtttacacacttgatgaacgtttcgcttgctgctctgtgtctgattgaccgacttgagtactcgatgcaatcagatcttgagcgacacggtgcaacacatgtagtcacggtggccaagtttttctcgaatgcccacgatgcgaaaaatttgttcaacactgtatcgttggtagagtgatgggatggatggaatt---ggtcaagtttcagcaagtttcagcaa---------------------------gtttcagcagaattttttatcggttcgaatcggttcgacgatcgagtatgtggcggcggttgtcgtacgtggttgttctgcgtatcggtttgtatttttctttgt----------------------------------------cgtgcgatctgtgtgatctgtgtgatctgtgtgatggtcgtccgatcgtttgttttgtgttggttgc------tggttgttggtttatgtgcgacggtgttggtggtcggttgttg---------------------------------------------------------------------------------------------------------------------------------------------------------------------------------atcaatttgtgttggttgtt--ggtttatgttcaatagcgggaaatacgtaatggtgcgaataccatgtttcggtaaatttaagtgaacgatacgagtcgacactatgaatggtagcggaagagtgtcgtccggaggaggtttgccgctcggtaacaaacgcgtgtctggtgcacaaggggggagagtcgttccgtccggaaagctggctcgaagtgccgctacatcgaacggatcgaacggttcgaatcttggaaacgttgcaaatacggctaatgttgcaaatgcgacaaatgcgacaagtgcggcaaatgcggcaaatgcggtaaatg--------------------------------------------------------------------------------------------------------------------------------------------------------------------------cggcaaatgcgacaaatgcgacaaatgcggcaagtnnnnnnnnnnnnnnnnnnnnnnnnnnnnnnnnnnnnnnngctgctacaacgactccgacgaacacgacgaacacgtccgccgggtccgctgcatcttccgtaccagctgct---gcagcagcgaccgacggtccgactttgaaagaccttgagaccgcgcgtcccgcccgcagtatggagacggtagcagcgttcggtatacctcgtcagtttctcgacgagttcactcgtgtgtatcagggttacgttaccgacgcgaacgtggctgaagctagtgctgccgacatatcgcgcatagttgacacaaactttgccgtttataaactgatttcatcttttttagagtcggttcgctcgttcgctatgcgcaacaaggccaacggaggcacgttgccgtcggatagcgtgtacgtgtctttgcacgatctggacacgctcgagagtgagcgcgagttgcgtctcttacggtcgatcgtcgcgcggaacgcaaagtcgatcggattgggcaacgagtttctcgctagcgtgaatccaaaaaatcttaaggctgagctcgagaacgcgttgagaaaagcagctagcggtggcgggtccggcaagtcgggcgacggtgatggtggcgcagacgatgatgcactcgaggagcgtgaacctgacaaggttaatctcgataattcgggtggtgtgtattcgatccgcgacacatctgacgctgtaccgctaaccagtttggtcggctacgaagccgaggcacgtgagctcgtgtcgttctgtcgtaccgttcgcttcgtcaacgaggcgggtgcgggtggtagtgataccgagtcgcgtcgtaatcctgtggttgtggtgttgttcggtccgccgggaaccggtaaaactacgatcgctcagtcgattgcgcacgagctcgactcggtgtacatgtacgtcaacgcggagaatgttacgtctcagtgggccggcggtaccgaaaagaacatatccaagatctttagacgagctcgcattgcttccaatcggttcaagcgacgcgtgttgattttgattgacgagatcgacgggctggtcaagaatcgtgctacgtctcccaacctcacgggtgaggagtactcccggataactacttttctgcagatgttgacccctccgatcggtgtggacaacagtagtctgcttgttatatttacgaccaaccgtttggagaacgtggacagcgccgttatcaatcgggctcgtggtcgtattttcatgggttacgtctcttcgcccaacgatcgtatgaagctcaatcgtcaaatatttgccaattacgtgcggtacaacgatcgcgaccagaatctccagcgcgctataatcgcttgcgacgatcttgtcccgcgtgacctgcagaacattctagcgcgagtgaaaaatcgaattctcgagcgatattcagccgcccatcgatccagcattctggccgatttagaaatcgacctttctgatcaaaataatcgtgtcagtactgacgatttggtcgagttgatgtatcaagcagtaccgggtacgccagtctccgtcttgtttcgcgattactcaccgccgttgtcgcacgtttgttcgtggatggatttgaaccgtccgtacctcggacagtgtcggtcggctgagatgtactcacgctacgctaagcaatgcaactagaccgattggtaatacaatacagtcgctgtacattcgcgacagtcaggg-----gcgacattcgtgaggt-----------------tttggtt-gttttggttgtctttggtcgtatgtcgaagtgtatgag----------agttggtt-gttagtctgtgga-gtgtc----------------------atgtcatcctctgtcaatcgt--------ggcagcggtgtgtcgttcacggacgtgtctggtatacttcaactttgtcaaaa-gtgtcaattct----------------------------------------------------------------------------------------------------------------------------------------------------------------------------------------------gtctagtgcgtatc-attattacgctgtactcactccgtgttttctttttaataatatcgtggtctgtgtgggtc------cgcgtgnnnnnnnnnnnnnnnnnnnnnnnnnnnnnnnnnnnnnnnnnnnnnnnnnnnnnnnnnnnnnnnnnnnnnnnnnnnnnnnnnnnnnnnnnnnnnnnnnnnnggtccgcgtgggtccgcgtgtattcatgtcatgcgtcaattgtattgtcaagtgcatgtcaagtgcat---------------------------------------------------------------------------------------------------------------------------------------------------------------------------------------------gtcaagtgcat-gatgtcaagtgcatgtcaagtgtgtgtcaagcgcc--tgtcaagtatatgtcaagtatatgtcaagtgtatgtcaacttgtgtcaataaaatgtcagtaagacgatgtaaccaaatgtcagttaattacccatgcacgagtcgtttgccgtacacgtgtcagcttgacgttgtgtcgtatattccatttggtcgattagc------------------------------------------------gtcgattgaacgtcagattaaacgtcggtaatctgtcgaaagattgaggatgcgattggagtagaa--aaagtagaaaaagtag-aaaaaaataga---cggtgttgctcgcgacaatattttttatttattgtgcagttgtacatagatttgcctggaaatttgtacaaagtctcgtattggaacaacaaaacgatcgagaggagtgagacatattgcgacagctggaaattgctgggcgtcgcatcgtgtcgcactcttctcggtcgtgctaattatcagacgagcgtttgtcgggcggcagcgatctcctcgtcacgagcgacggtccgtttacgacgacgttcagcgagactatcgcgaatgcagcag---gaagcagtcacaacatgaccgacgtcgtgcaaccaggatataacgcaccagatgaatcgcgatatggcgttgcggtctttgagcgcacagttgtgtgcaccgtttccgtccatctcgtagatctcgatcataggatccatctcgttgcattcatcaccgttcccttgttcttcgttgatcggtttgcaagttttgacacatgcgtcgcccgtcttttcgttcacgtccgcgtttccgcggtgagctcgccggagcggtggtaacgtcggtgtccggcgaacgtggacgggcatcggttgatgagtttcgtttgatgcgacgagcgttgccactttgggcgtggtttgctcaatgagcatagaattagctatgcgatcgtactggtcagccagctctcgtcgagatgatgataaaggacgttcggactcatgtcggagcgtcacgttggtcgactcgttcttatcggagagtgttttaatcagcgatgttggtttcgccactggtgtcatgatggccggtgagctggatgtagctccgtagtcagcggtcgtctcgctgggtggtttggatgttatgtatgatgtcttttccatcaggttggttgttccggttgtttcggttccgcgtgtttcggtttcggttgttccagtggtttcggcatttgcgtaggtcgagttgttcgggccgtacgtcgcatcgttggtatcgttgatattaccgggggcggatgtgtcgggtgaaatctttggcggggt---tacgacgatgggatcgcttgagtcggttgagtcagcgggacggtcgagcaccatggtcaatctgttaatagagtttcgtgttcgaagtgatcgtcgtagttgtttaccgtccatgttgttcggcggatcagagacaactgtcgatcgcgcctcgtcgatcgtctcgtaaatgcgtgatctagttgttgcggtgttcgtctctggagccgtggcgctgctttcgagtggt-ggggtcgtcgttgcgatctcgagatcgagaggcgcgtattcgtcggaactcgtcgcgaaggatctctctttggatctccgtgcgtcgaatctcgtttcgtcggactgccgctcgtcggtactcgctgttcctgatttcatcggtgctgcggtatctgttgtcggtattgt---------------------------------------------------tgacgttttggtcaacgtcaatgttggttctgttcgtttggtggaaactgttgtacaagttgcggtatgttaacgcgctgcgggtgtgattgcggggtgcgagtgctctcgtggttgcgactactgcggtgatgaacgaaatggtggatgtgggtttgacgcgatcgagtcgtgtcgcccgtnnnnnnnnnnnnnnnnnnnnnnnnnnnnnnnnnnnnnnnnnnnnnnnnnnnnnnnnnnnnnnnnnnnnnnnnnnnnnnnnnnnnnnnnnnnnnnnnnnnnnnnnnnnnnnnnnnnnnnnnnnnnnnnnnnnctgtcggtgccgtcggtgccgtcggtgctgtcggtgctgtcggtgctgtcggtactgtcggcgttgttggtgcggccggtatagttggtgccgctgttgttggtagcgatgtagttgttcttgtcgtggttcgtatgttgagtgtgactggaatagttggtgatggtttgaggcgagacgatgccactctaaagttcaccgcaataggttctcgcgatgtcgcgatcaacttaacagagttttcggcgtaaattcgtttatccgcttcagttggtggttgtcgaggtcgagtctgagcgttcaaaatgtggatctcgggaacgagtaatcgaagtgaaggagctagttctactgcaattcgtccgggagacgttggtcggtccacggtattcagttgtactgaattagtttctgtcggtttggttggttttccttgcgactctgtagctttccggtcggtggtcctgtcagtcgtaaggtacgtggagacattagcggtgagagtttttttcgtcgtaacgttttttcgaacgttttcattcgtgtcgtcgttgtcacagtttgtaatggatttggttggttcggtattgttttcggttgtgtttgcgtttgttggtgcgatccacgtttcgattggttttgtgatcggcgtttcgatcagcatctcgatcggttttttgattgttgtttttgttgtaaatggaggtgtggttgtagcggtgatatcggctcgatttgtggatgtgt------------tttcggatgtgagttgtgagattgcgtcggaagtggtttcgtaggaaatggtttcgttggnnnnnnnnnnnnnnnnnnnnnnnnnnnnnnnnnnnnnnnnnnnnnnnnnnnnnnnnnnnnnnnnnnnnnnnnnnnnnnnnnnnnnnnnnnnnnnnnnnnnccattctggcgttcgttttgttatcgtttggtttgtttgttttggtgatgaccggtgggaacattcggcggggtgggtgtatcacatttggtgccattttggctaacacgctggctcgtggcggggtgtttcgcgttgtgggtgaatgtgatggtggacgatacggtgttagcggagcggtcattatgatcgtaatgtatgtgataatcgctaggattgcggcgatcgtcagcaaagtaagaatagtggaacaggttgcagggagtacttttttggggtaccaccagctgcaccagttccactcgtcatccgtttcttc---gttttctttgctcgattgttcaccatgttggttagtatttgagtctccatgtcgatcactgtgtcgagcactgtgtcgatc----------------------------------------------------------------------------------------------------------------------------------------------------tctgtgtcgatctctgtgtcgatctctgtgtcgatctctgtgtcgatcattgtgtcgatcactgtgtcgatcactgtgtcga---------------------------------------------------------------------------------------------------------------------------------------------------------------------ttactgtgtcgatcactgtgttgatcattgtgacgatcaccgtgccggaatccatgttggtaaccatttcggtattctagttggcaacatccaatgtcacggttttgcaacttatagtgtgtctgtttttggtcttgttcgtgcttgtgt---------------------------------------------------------------------------------------------------------------------------------------------------------------------------------------------------------------------tcgccgcttcgcttgtagttttgnnnnnnnnnnnnnnnnnnnnnnnnnnnnnnnnnnnnnnnnnnnnnnnnnnnnnnnnnnnnnnnnnnnnnnnnnnnnnnnnnnnnnnnnnnnnnnnnnnnnnnnnnnnnnnnn--nnnnnnnnnnnnnnnnnnnnnnnnnnnnnnnnnnnnnnnnggtcgtagcctcggtcgtatccttggtcgtatcctcggtagtatccttggtcgtagtcttggtcgtagcttttgtcgttcaatccagcttcgtttcgtcagatgtactgctatactgacacgcgcatacgaacgggttcgtgtgggtggtagttgaacaggtggaaaaagtcggtcgagtattcgtggagcggtttgtcgaacgacctgccgtcgatgtaaacgcgtggtgatggccgtggttcgcgggccgcaatctcggtcatggcgtcgatgtggtcgttgtagatgtgggcatcaccgatgatcaccttcaacgttttggccgttcgacccacttttttcgctatggcgtgtagcaagatggcgtaggacgcaatattgaacggtaagccaagaccgatgtccgcgctgcgcgagtacagcattcctgacagttcgttatcattgtcggcaaagagttgaaacatgacgtgacaaggcggcaacaccatttcggcgatgtcggctacattccacgagttgagcaagatacgacgactgtgtggacgagcagtcagttcgtctaaaatgtaagcgatttggtcgtaccctctcgttcgtttttgggccgcatagttggcttcacagttggtgtagcgcagtccggcgaaccgccactggaatccgtagagcggtccgatgtcgccttcacgccgcgatggaaagcctcttttctttaggacatctcgggtcgcatgttcggtccagatatgtacacctctgcgttccagtattttgctgtcggtctccccgcgcaagaaccacagcagttcctcgagaatggacttgaaagagagacggcggcagttgagcaatggcaaccgattacctcgaagatcaaattcgagcagctcgccgaacagggcgcgagttcccgtgcccgtgcggtcgtcccgttgttcgcctcgtttcagcacttttcgtacgagttgttggtacatgcggtcgttccatgtgtcgtcgaactgcgggtcggtcagactgaatcgatcgatagtatcnnnnnnnnnnnngttgtggtattggttgtcggatcgatcatcggaaaggtttttcacctcgttcccgttgacgttgtccggctcgtcgttctccagccccggtgtggaggcgatcatcgcgatgagtctcgctttttcggtcgcgtcgatggatgtgttgtccacgatgtcgctgtcgatgacagtgacacgattgttgatgttcgcgttgatgctcgcgttgatgctcgcgttgatgctcgcgttgatgctcgctacgctggtactttgactggttttttcagtttcacttggttccgtgctcatctcaccaatgtttttgaaggtctcgttgatcgtgtgtacgcgtctctcgattcgactgagttcgcggttccactcgtcccacttgttgttcagcgagtggttcgttggtctgttgtgtttgtggcctagagtgtaggttaatgcgtggttccagttgttggtgaccccgcgtttagagttgtttgtgggtgagcagtttgagttgttcgtggaggagtttctgacaaagccgctcggt---ggacggtttggagagtttggacctctctgcggattgcttaa---------------------ttggcggtttgggtggtcggtgtgtgaggtttttagttggtcgttttgtgtgtcgtttagagtagtcggagggttcacgatcgactttcgtgnnnnnnnnnnnnnnnnnnnnnnnnnnnnnnnnnnnnnnnnnnnnnnnnnnnnnnnnnnnnnnnnnnnnnnnnnnnnnnnnnnnnnnnnnnnnnnnnnnnnnnnngttgatttgggcgggcgttgttgtcgtttctacttctggcgtttctgtcgtttttggcgtgtctggagatgcgacgagttgtgttgtgccgccggtgttaggcgtctcgttccagccgtaagtgtcatcaataagatgttccgcattcccgttcgcttgagtgatcgagttgatctcaataggattcgatgcactcatgactacggcgagcttcggagcgtttgttcgcggctttttggtcgcaattctgtacaatgtaccgatcgatgtatgtagcgccgcgtacgttgttgcgttagacgtgagtggtttggattcgtacaaagcgttttggttgcgagtagcaaaatataacgggtttgcgttgagtatggcgcttgtctttctgcacgtcgcgacttgtacgtctctgaagacgatcttggctcgtttggcttttatagtgcgaacgagacgactgtttcttcagcggtgtggcgaccgtcttgctcccctctgtcgtggttcgctcatgcgcgcgcacgttctgtacgcactgcgatttctgttctcctctctcgttcacacgttggtgcacgtctttatcacgcatccgttccccgcgctcgtctcgtccgtctcgtccccctcgagcatgattatgctgtgttggttccactatcggtggaccatttcgggttatgctctagtcgtccttcttcttctgctcttcgccactggttttcgtctcgtacggtttgcatcacatcacgtatctgtccgtatggcgcactcggcttttcaccttttgtcattgatgtttgtcacggtccacagttcgaactatgtgatgttgagttttttgtggggcatcgttctgagcgagctgatatgtttcatcgctttggttcgtgttgtcccggtcgaaagtctggttgtgtatcgggacgacgtggattcgcgtgaggttgtccttgatattgagtttatcaatccgccttacttcgcgtcgctctaccgcacgggtgatgtggtgcgtgtttacgtgcccatggtcagttggttcgagtggcacactttttcactcgtaccacatttgcacgaccgtactcgttcgcgtcttttgatacgcacggttgggcgttggacacgacgtttgtaccgggtgcgcaaacgagtcgcttatctgtggttgcacggaccgttggagctgcacgacgatatcgagtctatgcttgtcgttcccgagagcgacgttcccgtttgcattgatcccggtttgcagatgtgtctcgtctgttctggcatttcaatcacacggcatctagccttgttggtctacttggttcgcaagtattgtggtatttcggttgacggcattcattcggatcctgctaatatcggtctgcctgcttttatcaagctcgtttgggtggtgcgttattcgtttgacattaatctcgcgatccgcgtgctcgacgagttgcaagcttgtctacgcgctcacggttggcaaagtttgctaatctacgatatttacgtgtcgaatgaaccgaatttagacgagcgcgcggtcaacacgcggctgcggtcgttcttggcctcaaatgacacatcttgtcggccgtacatcgtgccaccgcgtcccaatacaaacgtctttattgactttgttgacgtaaagacgagatcgcgagccagtttgcgcggatttcgaccggcagccggatttcgaccggcagcctcgatctacaagtcttcgtacgctaatgacatcgagtctctcttggggacgcctccaccggtggagcaaccgcccgtcgtggccgcatctccacggtcgcgacgtcgacccgactcgatgcgaatggttgagcgaggtggttcgtttgcccggttttactctgcgctcgaattaaaaacgggtcagcgggtgcgtagttggttaccgattgttcgagtggagcagcgcaccaccgatcgtcttcaatggcagacgctcatcgtgctcaccactggtgtcaagcgaatcgtcgacgacttggtgcgtctatgttcaaactcggagcatggtctcgaattgtgcgtcgaggagctatggtgatagttgtagtggtggt-------------------------------------------------ttcatgactttcatg-ggttccatggga--------------------------------------------gaggttccgtgttttttccgcacgcgttttcttg-------------ctcgtgttttcttgctcgnnnnnnnnnnnnnnnnnnnnnnnnnnnnnnnnnnnnnnnnnnnnnnnnnnnnnnnnnnnnnnnnnnnnnnnnnnnnnnnnnnnnnnnnnnnnnnnnnnnngttttcttgctcgcgttttcttgctggctccccgagatcg---------tctttgcgcttgtccatgagtttttattcacatgtttgtccacgtgcgctaacgtttacccgtatttgtttgtgggtaagacgctacattatc-gggtatatgatgcatgcattgtgtacacgatgcgccaatcgtaaatgatgtacgagatgtatgcggggtgttgttgtgcggggcggcagttttg-tgtcccgattgtctaatggagcgaatgtctttttgacggatgatggatcggttttggctcgttggtatgattgt-gggaagtgggctgtcgtagtatcgagtatcgatctgttctatctgtggtagtctcttttctcgttagtt------------------ggttgtggttttgtgtcacgaggtggattcggtgtattaggtgtattagttggatgaggtgtattaggcgattcagggtattagatagtagtagacaaggtgtataaatgtggaggtgtagttgttgggaggggtaaagaaattgcggggtttggtgagtcggaggagtcggagtagttagatgatattgattagatggagttacacgatagccaacgatagccaacgatat-atgttattgtgcgtaatccgtttctcatcgatttctcggaacggtataacgtaatcgttttactagtatagactggttatcgcgaggccatcgcacctacgtgatcgttaggtcatgttatcgtgtaaagtgatatcgtttgatatctttggtctccccttcttctgtaacgcgaggagagtgcgcaagcgacagaccactcctctatattagtcggacctgctcgcgcatcgatcaatcgcctctcaatcattcaatcgttttggtttggcgttttacgactttgccgactttgcagtcgttttcgcgattgtagggtttgcaatacgcgcattttcgagtttttccgagtagtacgtgctccatttggtgtacgcactttt-tacgcatttttacacgcatttttacacacatttttacgcatttttacgcatttttacgcgcctttacgcgagtagttgcacacattttt-----acacatttttacgcatttttacgtacttttacgcgagtagttgatcggttattttgtttttgttcaaacatggtaagttgctgaagcattgtgcttcgttttcaattcgtctgaccatttgttgcgtttggttgcagataccatcgtttttcattcgtcctccgagttcgttggttccgtcgacgcgttcttctgattatgagcggcgtcacgagcgtaaccacgagcataaccacgagcataaccacgagc------gtgagcgcaactgtgagcgcaactatgagcgcaaccacgaacggaatcacgaacggaatcacgaacggaaccatgagcgcaactacgagcgcaatttcgaacggaaccatgagcaagaccacgaccagtttacagtaactccaccggttacatcgaccaactcgtttgtgcggattacgcaaacttcgccaacttcgaaatctgcgaaacctgcgcaaacgccgcagacttcgcggacatcgcaagtggctcgcacggttcgcgttttgctgacccctcaaacttcatcgacgccgctatc------------------gccaatctcgcctaccggttcggtttcgacctcgggctcgacttcgtgttcgacgtcacgttcgtcttcatccgctggatccgatgccgaccgcacgagtttttctnnnnnnnnnnnnnnnnnnnnnnnnnnnnnnnnnnnnnnnnnnnnnnnnnnnnnnnnnnnnnnnnnnnnnnnnnnnnnnnnnnnnnnnnnnnnnnnnnnnntcgcgtcttcgtctcgatgttcgtcgggttttcgacagctcttcatgcgtcgtcgt-------------------------------------------------------------ttgatctcagatgagaaaaaggcgcgtctcctgcgctacacgcaacaacgagccggtttgttcgctagtcaagatgattacatcgacttgttgggcgccttgtacaagcaagagtttgatttcagcgagacgttgtttcgccaaaaaatgcgtctctacattttcgattcggtccattggcgtcgctacaaaaccgagtatccacgaatgacgtatctcaatctcatgtgtgctatatacagtaaggttgactgtgaagtcgatccgaccgaagacgttaccgcaaacgatccaccaaaggtctcgcccgttccggacgatgaggagtttcgcaagcgtgtgcttcgtcatcgttacatgagaccacgtctttcctatcgtcgtgctctccaaccgtcttgtctaaatactttgtacgaatcgtattaaacggtttagtctaaaacgagt-gggtcaaaatcgcgctttttccatatgtgtatg---------------------------------------------------------------------tcgtacaacgaatattgacgacgtatatcgattatgcgtttgatgatatgtatatatgttgcgcgtcgttcggatgtcgattgcgttgacgatgttac---ggtatgcagatgctgtagtatgtatatagtagactaataagatcagtaagattaaacgtagtgacccaaggttgtgactgtggggttggtttgttggaagttattttgtcgtgtagtcgacggtagttcagtagaactaaataaaacaacaaaactttaaatttctgt-----------------------------------------------------------------------------------atatctcaatagataaaaatgtgtaaagccgtaaaccttgaaaaactggataaatttggaaatagtataagagcagattgaatatggtctgaccacaatcaagctgatacggtctcgttttgtctctcttgtcctttcgttattttggtcgttatttcgattccttcaatcgttctttcggtcgttaccggctcatttatcttggttatat--tggttgatatcgtggttgatatcgtggt------------------------taaccgtgtggttatcctcgtggttgacattttggttgatattgtggttggtat------------cgcgcgtaatatcgcgtttgatatcttggttgttatcgcttctgttagtttgtttgctacctcggtcgttatttttgcg---------ggtcgatgttgttcagcaaagttgccggaaaggctatcaagttttgcgttgtcgttgtgggcgtttcgttcgttcgtgtgcgttttggttttttgttttgcgcgttctttgtgcgctggtaatttggtatcgacgatatggccgaggtttatcagttggtggtcgttactcgcgctaatgatcgattggtcgcgcgtgtagcggttagcataaccgctcacacggaggcccgactgcgtgtatgtctcgatcccgttttgcggttcagactgcgcgatcgggttcgctttgtctcgcgggaacttgctcgcaaggttgctcgccactcgtcgttgatagctgcaaacacgagcgctcgagtggtttcgaagcttgttctgcggaacagtgtgcatcggtcgacgcgacgctttcttcgccgcctcgttcgacgttccgtgcgacgggctgttcgacgagtcgtgcgaaaaatagtgcggcgagtggtacgtcgaaccactcgtcgcgctgtccgtcgatcgagtcaactatagtgatgctcagcgttcgcgaggtcatatatcgtctgcgtgggtggtgtttcgttgttttctttgatcttccggtttgtagtttgtcgttttgttgcaatctgattagtcttttggatttttgtaatgttatgtaattgtcgtct---tttcgtttgttgtttgttgtctgttcgttatcttgttcgtcttttttttgtctttttttgcaatctccgtagtgttcgtttggtccgnnnnnnnnnnnnnnnnnnnnnnnnnnnnnnnnnnnnnnnnnnnnnnnnnnnnnnnnnnnnnnnnnnnnnnnnnnnnnnnnnnnnnnnnnnnnnnnnnnnntgtttgttgtctgttcgttatcttgttcgtcttttt--------------------------------------tgtc-tttttttgcaatctccgtagtgttcgtttggtccga----ctggccatgagtttcgtggcgccggttaacgatattggtctctttcacgattgaaatggaccgtttgtaatcatttccctgaacaaatgag-ttttttctcgtttctgtttcgacctgcgataaaattgtggaaatggtttctcttgatgtcgtttttcggtctgtcggttcgccacccgtgtgctgcccgtgtgctgcccgtgtgctgcccgtgtgctgcccgtttgccgtcttttttcggtccgtttaccgtctgttttggtcagcagttttgacgtttcgttccgattgtttttgtacgtcgtcgttgtgttattagtgcacaccgaaccacatgttgtgtatcgttctt---------------------------------------------------------------------------------------------------------------------------------------------------------------------------------------------------------------------------------------gtttcggctgttctcgtttggcgatggtgttgaaataccgatgactcatttgtcgttacggtcgtttacgtagtgtcgcatccatgtcgcaatgtcgtagtgtcagtagatctactgtt------cggtcgtagtagttggcccgactccgaaagtctgatcccggtgatcattcggtttgattaatgggcacattttttttgatttttcgtctgtcaannnnnnnnnnnnnnnnnnnnnnnnnnnnnnnnnnnnnnnnnnnnnnnnnnnnnnnnnnnnnnnnnnnnnnnnnnnnnnnnnnnnnnnnnnnnnnnnnnnnnnnnnnnnnnnnnnnnnnnnnnnnnnnnnnnnnnnnnnnnnnnnnnnnnnnnnnnnnnnnnnnnnnnnnnnnnnnnnnnnnnnnnnnnnnnnnnnnnnnnnnnnnnnnnnnnnnnnnnnnnnnnnnnnnnnnnnnnnnnnnnnnnnnnnnnnnnnnnnnnnnnnnnnnnnnnnnnnnnnnnnnnnnnnnnnnnnnnnnnnnnnnnnnnnnnnnnnnnnnnnnnnnnnnnnnnnnnnnnnnnnnnnnnnnnnnnnnnnnnnnnnnnnnnnnnnnnnnnnnnnnnnnnnnnnnnnnnnnnnnnnnnnnnnnnnnnnnnnnnnnnnnnnnnnnnnnnnnnnnnnnnnnnnnnnn-nnnnnnnnnnnnnnnnnnnnnnnnnnnnnnnnnnnnnnnnnnnnnnntctgtcaagcaattgtttggtatcgcttcgtcgacggcagtgtggaggttagtgagttgataacatggctcgattggcacagcaccaacgtagtataagtgttttgctt--gaagtgggcggacaggagtggtcaagtaaattgtgggagagtaaacatgccaaggcgtatgttttatttcaaatttattaaagcgtcgttagagcaaacggctgggcgtgtctcagttgcacgcgccgctgaatttacagaattcgaagaacgtttggtcggtagaccatttgtttagaagacaagtttataatggtcgattcgtcttgtttcgcgttggttctggtcggtgtgggagttggtttctttacatagcgtgaaggtcgattggttcgcattccatctgagtacatatactgtactcgccttttgcgtcgcaagcgcaagtgttgcaatcgcgttgaatcgtttgtccgggagaacatttttttggcgacgtttcttttggcgtggctgttgtaggagatgcggcatacgcggttgtgattgttacaatctgtggcggacaagcttttttcgtacaaaaaagcctaccggctgcgctacaatggcaagtgttgcagtcttgatacgttgtctcaccgggtcgacattcaggggtgtcgcacagcattcgtgtgcaaatggtgtattggccgttcatgtcgcaagcacacgtgttgcagtctatttgaatcgtttcacctggacggcaggacggttgtgaaccgatgt-----------------------------------------------------------------------------------------------------------------------------------------------------------------------------------------------------------------------tagctcgagtacagatcgaaaattctccagcggcgtcacagatgcacgtttggcctcctcgaatgcggcgttcgcctggtgtgcaaagttctgtcgtt------tctgtaggttcggtggtgtcgtgtgaattggcaagattggtgggatcgatgagaccggtataatcggtaagcatgatcggtttagacaatttggtgggttcggtaagtttgttcggtttggttggttt-----------------------------------------------------------------------------------------------------------------------------------------------------ggttggtttggtcggtg---------tggttggtgtggttggtgtggttggtgtggttggtttggtgcgatcggtttttgttgctacgttcgactcgtcgctcgtttcgcccatcgggtcaataacgtctacatcctcaatgtcgccgaccgtgtttgcatagt------------ccgtaaagtcgggaaaaccctcagcccggttgatcttgtctaggccgtcgttgttaatgctgtatccgcctgctgttcggttcgtctggttcgatgagacgttcgattgttttgcatccgttgcatcgggaaaaataaatgtatcatttcggcaaccagtatcgctgcaaaccatgtccgttccatcggcgttgcacacacaaaacaaacagccgctccaaaaccgtgacaacggtacacattttgttcgagtgcaatcaaaggtagtacagagagctcggccggcttcttggcaatagcagtaattacaatcgtctttgtattgttcgccgtacaccgtgcacgatgatgtgcgactgtcaagtgtttggtaaggtttgagtgggctgcagttcatgagcgtacagctgtatgatgttccgtccggattgcaaatgcaacgattgcagtccaccgtataagctttacctggaatgcagttggtctcgttgcttcgggactgcagtacgatcgagactggcgtgtaggnnnnnnnnnnnnnnnnnnnnnnnnnnnnnnnnnnnnnnnnnnnnnnnnnnnnnnnnnnnnnnnnnnnnnnnnnnnnnnnnnnnnnnnnnnnnnnnnnnnncaccgtataagctttacctggaatgcagttggtctcgttgcttcgggactgcagtacgatcgagactggcgtgtaggtttcgttctgcgtgctgttcgtagattcggtcgagttgcttccatttggttggacgtggtaatggtagaagtacacgaacaaaaatatttcggcagnnnnnnnnnnnnnnnnnnnnnnnnnnnnnnnnnnnnnnnnnnnnnnnnnnnnnnnnnnnnnnnnnnnnnnnnnnnnnnnnnnnnnnnnnnnnnnnnnnnncgtagattcggtcgagttgcttccatttggttggacgtggtaatggtagaagtacacgaacaaaaatatttcggcagagatagcagacaaaataattaaaagtgtgacgagtcgcatggtgtctcgtttcctcttctcgttgcccccgtttaaaaattgattggtgattgttgattgttggtaattacccgtagagatggcctgttgagcggttgatccgtttatccgatgatccgtttggtttgtggttgatgcagtggtttgcgatcaagcgttgtgtccgtcttctggggaagctcacagtgaatgactttgattcgtctgatgaaaaacgggcttttatatacgattcgttaggcttgctcgtcggaccggatttatctcgagtgccaagttatcgtcgcgg--------tctttctttgtttttcttgtttcctccttttc-ctgttatcgttggttcta---------------------------------------------------------------------------------------------------------------------------------------------------------------------------------------------------------ttgtcgttctattgtcgtt-------------------------------------------------------------------------------------------------------------------------------------------------------------------ctattgttgttctattgtctttctattgtcgttctattgtcnnnnnnnnnnnnnnnnnnnnnnnnnnnnnnnnnnnnnnnnnnnnnnnnnnnnnnnnnnnnnnnnnnnnnnnnnnnnnnnnnnnnnnnnnnnnnnnnnnnnnnnnnnnnnnnnnnnnnnnnnnnnnnnnnnnnnnnnnnnnnnnnnnnnnnnnnnnnnnnnnnnnnnnnnnnnnnnnnnnnnnnnnnnnnnnnnnnnnnnnnnnnnnnnnnnnnnnnnnnnnnnnnnnnnnnnnnnnnnnnnnnnnnnnnnnnnnnnnnnnnnnnnnnnnnnnnnnnnnnnnnnnntgtattttttt------------------tatctttgttattttttgtctttgtttgagctttgtgaaa------------tatcgttatcatcgtttcgtcataatcggtcgttatcggtcggacgttatcatattgtcgttatcttgcc-tttttatcgcgttttcctttgtcattttcctttgtctcttttttccaaggattcctggtagttttcctcgattgtggttgatatgttgttaattactgtgtgactggttttatcatcgtcattgtnnnnnnnnnnnnnnnnnnnnnnnnnnnnnnnnnnnnnnnnnnnnnnnnnnnnnnnnnnnnnnnnnnnnnnnnnnnnnnnnnnnnnnnnnnnnnnnnnnnnggattcctggtagttttcctcgattgtggttgatatgttgttaattactgtgtgactggttttatcatcgtcattgtccttttgttccttttaggttgggagtgtttggtagcctttggtgggtaggtcggcaggt-ggtagttttctcgatgtcgttttgcaggcaaactgatttcttttatcgttcgagtttggagcacttgcacagtttgaggtttggttggtatgtttggacttggtaagtggtaggttcgtgttttgtaggtatagtatgagattggaatcgttttattcgcaagtgcgaggcaa-----------ccgtccgatgttgctagcagtttgcaagtgattcgtctcggtcggtattgcaaacttgcgaggtttgtatgtt-ggtcggacgctcttttttcgtcgccggttatcgggtcggtaaggtaaaccgcctagttttcgtcgaggaaattctgaggtgtacgcgagggtgtacgcgaggtgaactttacatagccgtttagtcgaaaccaatggaaaagttgcaaatgattgggtacgtcgtattcttcgtcgtattcttatatttgtaaccgtacgttaagttgcaggtcggttggtacaattgcccaacgacaactgctactttgatgcggcc-------------------------------------------------------------------------------------------------aaaaatgcggtatatggaaaagtgaagtagtttggtgtatgagtgtgtctgtgagccgagttttgggagctcgataaaaaccgcacgagtgtttgtttttatgttagtctacacgtcaaaacgtcgtacttttccgttcgtttgatggatagatgttttgaaatgtgttctgcgtttgtg---ttttgtttggcgcgtgtttgacacatttgataggtttgtcgtttgtttggcgcgt----------------------------------------------------------------------------------gtttggcgtttgtttggcattcgttgcgttattcgtttctcggaaagtttttatcgtggtcggttgcgttagtttgcaatggattgcaatcgatttcaagcgattgcgttttcgccgttctgtttgtcgttttctttatcgtactcgtgtcgaccttgtttttgttttcgcgtccggt-----------ttgatatatcgcgaagctcgtggtatgtgtaatgac--tgtaggttttgttgcacgcgtgtcgcagtacatcgtcagcacttttatcgcggacgcatcgtgaccaatgagtcgtcgtatcgtggtttgacgagcaagataaccttggagtcgtggannnnnnnnnnnnnnnnnnnnnnnnnnnnnnnnnnnnnnnnnnnnnnnnnnnnnnnnnnnnnnnnnnnnnnnnnnnnnnnnnnnnnnnnnnnnnnnnnnnncttttatcgctgacgcatcgtgaccaatgagtcgtcgtatcgtggtttgacgagcaagataaccttggagtcgtggaaatgatcgacacgcgcgcccacatacatggtagtttgtatgataagctatgataat--------cgtaacgg-tatttccgatcgacttttctaatcagtttctgtttttttgttttcttg-nnnnnnnnnnnnnnnnnnnnnnnnnnnnnnnnnnnnnnnnnnnnnnnnnnnnnnnnnnnnnnnnnnnnnnnnnnnnnnnnnnnnnnnnnnnnnnnnnnnnnnnnnnnnnnnnnnnnnnnnnnnnnnnnnnnnnnnnnnnnnnnnnnnnnnnnnngtttctgtttttttgttttcttgtttt---cctgttttgattaatctcgagtagtgttcgttttgatatgtttccgagaatgttgataatgtatcgacattgtggcgcgattggtggaaattccgatcatcgtgatccgcttatcaacgagagtc--------------------------aagatcaagagtcgatggatcgagagatgaggacatcaagagactgg-------gtggggttaattggtc----gaattatcatcgtattggcgacacgttggcggactgatatgtcgtatgaagataaacgagcgacatcgtggcgcattcaatggaaattcctgtggtacttgttggtttgtcgtaaacttgttgctgttatcagtacgattcgt--------tggaagtctggaagtcgtatcaagcgttcgagtcgtacgatctttgg----------tcacgttggccgtcgtgtttagcttgacatcttggcccgcttctttgtacgtagtttgctaatatggttcgttcgggtcatgttatgcaaatgaaaagttgcataatcaagtatgatttatcggtttgtcgtat--tttttcg-------------tttttcgttcacacggcccgtaactcgatcgccgtcgttcggcacgtgtacgtgcctttgtttgagatcgagatctcggatgtgagg-ttttttcgtttcggatgtgatttcggtcgtcttttcggtggtgatctcggttgtgatctcggttgtgatctcggttcttgtctccgttttgatttcggttttgattgtggttgtcggtatacaggatgt--------------------------------------------------------------------atccggtttgcatttggtatactgaatgcgctcgttgtcctgaatgcgcttgttatcctgcacgcatgtacgcattcaattatcgtgcgtcaccgatgcgacttctattgtcgcgatcgtcgtagtagagtaatagggttcaatgaagtttttc---------cgttgttattcgttttcattattatcctgcgctttgttcgttagtccattttgtcctagttgaggagtgcgttcaggtggttta-----cattttgttttgtcgaattgtttaaacgagtcgtattggcgttgatcgtgcgttaatc---gtaatcggtaggcgtgtgcgcatgtccttcagttcgtgata-ttttttttttaaatttgatgaatcagttttttttcgttgcgcttcatcgatttcttcatcgaggtccgtctccccgttttgtcggtcgtcctttaattgaga-ttttttca-ttttttttgagtattatgttccgtttcccgcctttcgc-cctttttgataatatcagtccgttttattggttgaggtcggtaaaggtgtttgtctcccaattcgttctttgttctacttttcccgcttcccacttttggcaaaattacgttgagcgacgacggtaatgttacgtgtgcgtnnnnnnnnnnnnnnnnnnnnnnnnnnnnnnnnnnnnnnnnnnnnnnnnnnnnnnnnnnnnnnnnnnnnnnnnnnnnnnnnnnnnnnnnnnnnnnnnnnnngtggtctcgtgttgtttttcgtgtcgttggtttttcgtctcggtttgtcatggtagtagtgttgaatcgatcaaagcggtctcgctttgttcgac---------------------------------------------------------gtatagatagaaaacgatgg----------------------------------------------------------------------------------------------------------------------aatgggttca-agaggttctttaacaagattattttgattgattgacgtgtcggtttg---ttttttttgtttaatttattcagtgagtgattcagtacatttaataggtttgttctgttattacaatatttttgagca-tacgtatgagcgatacgtgtgag---------------------------------------------------------------------------------------------------------------------------------------tgatacatgtgagcgatacatatgagcgatacgtgttagcgatacgtatgagcgatccgtgtgaacgatacgtatgaacgatggttgatatcataggtgagtcaaggagatttt------------------ctcggtttctcctgtaatcgatttcattttttttgtagaaa----------------------------------------------------------------------------------------------------tgttttatcattggtctatcgt----------------tttttattgtctagcgtgttatctgaggttttgttc---agaatcgctttgatcgagattttattgtctctcgtccacctgtaggttcgtattgtcgattaggaattcgttcgggcaagtagaggttcgttgtgccacgatttcgacggcgactcgattgtaatctctgttgcggccgtgatcttgatcgcgagttcggccgagttcacttgctagtggaatcgtttgagttgttggcgtcaactcccctcttttgtggttgcgactttccgtgttgccccgcgttctgtctttcgtgatcatcgctctacaactttcttttcgcggggaaaggggtcgatcgactggattctcccacggtgttgtaagcgtccgtggtttccataccccgtcttgagttcatcgtggcgtcgttctgattgacagctatcataacatatcacgttatctctcgatcggtcgttatccgggtgtataaaacgccgcggatcgccagatttatttgctattccatagtaaaacagtcaatcgatcgggcgaccctggtattgattacgggatttacggatcgtgattcgacttgtcgcacgatcatctatcaagcgaatcgtctcactcattgtccgctttcttcgacgggcgg---------acggtatcaacgtggtcgccgtattgttggatcattattgaggta-----------tttcttttgcaat--------tgagcgtctgccggacttcgagttgatatcgtcg--------atatcggtttagtagttggtctgtttttgatcgagtaaccgttatcccactcggttcgctagtagattgaataatacgccgcctgttggtgcaacgagtatcgtggtcagttggctttttgtgtcgataccttggagtgtcgattgtgcgactttgcgcgactatacggtagattgtccagtagttgcttcgag-tggtacgactcgcggtacgtgttaccgtatacgaacagtccacgtggcacctaacgttccgtactacgtgacactgacgctctgcgtgtgcgtcgaacgagtgtattcggtcgattggattgagtcgtaggcgacggtaagcacctcgtgttcggtcgacatcag-ttttttttcgtcttgttcctgttcagaaagccgtccagtggtgtcggtcgagatgttgcgctatttttgcgtcaaggttccacgcgcgacctccaagatcgagatgcgattgctggctaagcttgctgcggccggacaagtcaaggcgggagaggtaaatgtggtgacgttggatgatacgaacgatgtaaacgat---atgaacgaggctagcaaggcgaacgacacgagcgacgtcaacgatgctaatgaaacgaccgaggtgaatgtgggttgcattcgtcgagccgtgggtacaagtggagcaagtggggatacagcgacggagagaagcacgagtgacctcggcatcgccgactctgttaccgggcaaactaaccgagagcttggcgagcaaatcatcgatcgacccaataata---------------------------------------------------------------------------------------------------------------------------------------------------------------------------gtcgaaacgacggtcgaagcgacggtcgaagnnnnnnnnnnnnnnnnnnnnnnnnnnnnnnnnnnnnnnnnnnnnnnnnnnnnnnnnnnnnnnnnnnnnnnnnnnnnnnn---------------------------nnnnnnnnnnnnnnnnnnnnnnnnnnnnnnnnnnnnnnnnnnnnnnnnnnnnnnnnnnnnnnnnnnnnnnnnnnnnnnnnnnnnnnnnnnagcgatggtcgaagcgatggtcgagacgatggtcgaaacaataatcga------gatgatcgagatgatgatcgagatgatgaccgaaactatgaccgaaacgatgctcgcaacgatggtcgcaatgacggttgtaacaatggtcggattgctgctgctctcgtcatcgatcggtgcaacgattctcgcgacgccaccgatcgatccagcgaatatcctacggatggcggtgttgatcgtacggtcgatcgagcggggaatcacagtgtcggtggtactacagatcacgctggcaagctgaccagcgattcgttggtgcagacactgccgacaagtagtatcgcaatacagaaagat---------gttttgaccaacgagtcgagcgatgcgacttgtaaaacaagtgagttgagcaagattactgcacttagtgagactgttagtgttgcaggcggtacggtcgagtgtacaagtgccggcggttatgcggctcaattggtcggtgatactagtaacgttgatcgagtcgatcggtttgtcgagaaatgtgttgatctccgtcgtacagtgaatcgcaattctcgtgacattcgaggtgataaattgcgcatcgagacgatcaacatgggtggtaaggtcgatgggattggcaaaattgataaaggtagtcaaacggtttggttgggtcgcacggttcgctttgtcgatcgccgcttcgttgaccggacgcgcgaacggcccgacgctatatcggttgagcggattaccacgcggtccgtcgttcgcacggcttcgaatgaagtggactctacgactgtcgactcggaagaggaggcggatgacccgttgcagctgacgttggcccaaatggccagtttgaactattgtatggttttggttgtggttcgtccagccagtaagccgttcgaggtgttcaactttgtgatcgatgtttatttttcgtttgactcgttgtcgaacctcatcacttatatgaacggtctatcggatctgacgagtcgagatatggtggcgcaggtgcgacaaatggcggtgcggtacgataagctggtgaacgatatgcgagacgctaccgctttctacacgaactttggtttccactcggccgtgttacaaccgacgacggaattggatgttacttgtaccatcgatcggagcaagattccgccgttgtttggtgattttttggccaacttccgggtgcaatcgacctcgttgttcgtcagtgcttcaaaattgcagactttggatttgcggcacagcaaggagttggcccgtgttttcgactggttgggtggcaacgtttcgtcgtgtacgcgcgggtatgttaaccgcgagatcttctcgcacatactgcgcatgagttccgctgatatgtcgcgcacggtgtgcggtcgttcgccacgaacgcggcgtcgacgtcttcgcactccctccatctcgcgggccgacgttcaagctactccccattcgacatctactgttttcacgacaggtggtaagagtgacaacggttcgtccagtgcagcggtcaagggagctagacgcacgagacccactcgtgcgcgttcgatggccaaacgccccagcggtcgggccgcggataccgctgttgcatcaacttcgacttca---tcgacttcatcgacttcatcgacttcatcgacttcatcatctcttttgtcaacttccgtttctgcgtgtgtgatgggtaaaac---tgcaactagctcggtatcccttccgcccgagtcgtcctttgcgaaaggtgatatcaacgataataatgatgagacacgggttttgcggaaaagaaaggcgcccaccgtcccgcttttgctcaagcgtaaaaaggcggacgccgtcacttttaccgaagacgacgtccgatcgcggaacgtttcggttgtctcaccggtctctgtccgtgcctcagaagtggttccagaggtgatcgacttggatgacgataaacattcggaccattcagtcatcgataaacttaacnnnnnnnnnnnnnnnnnnnnnnnnnnnnnnnnnnnnnnnnnnnnnnnnnnnnnnnnnnnnnnnnnnnnnnnnnnnnnnnnnnnnnnnnnnnnnnnnnnnnnnnnnnnnnnnnnnnnnnnnnnnnnnnnnnnnnnnnnnnnnnnnnnnnnnnnnnnnnnnnnnnnnnnnnnnnnnnnnnnnnnnnnnnnnnnnnnnnnnnnnnnnnnnnnnnnnnnnnnnnnnnnnnnnnnnnnnnnnnnnnnnnnnnnnnnnnnnnnnnnnnnnnnnnnnnnnnnnnnnnnnnnnnnnnnnnnnnnnnnnnnnnnnnnnnnnnnnnnnnnnnnnnnnnnnnnnnnnnnnnnnnnnnnnnnnnnnnnnnnnnnnnnnnnnnnnnnnnnnnnnnnnnnnnnnnnnnnnnnnnnnnnnnnnnnnnnnnnnnnnnnnnnnnnnnnnnnnnnnnnnnnnnnnnnnnnnnnnnnnnnnnnnnnnnnnnnnnnnnnnnnnnnnnnnnnnnagagttcgaacaagagagcgagcaagagttcgatcgagaattcgaacaagagg----------------------------------------------------------------------------------------------------------------------------------------------------------------------------tcgaacaagagtgcgagtaagagttcgatcgagagttcg-------------------------------------------------------------------------------------------------------------------------------------------------------------------------------------atcgagagttcgatcgagagtgctatcgagagcgcgatcaagggtacgatcgaggccgcgattttaaccgataccacaagcgacgcgacagacgaacagttaaagcaggacgcatcgatcggcggttcgtctggtttggtgaacaagg---------attcgatcagtggaggtcaaagtgagcagcgtagtcacgggaacaacgggaggagcatggttgtgcaaacgagacgcaaatcacggaggaagagcgcaccgcgcaagttaccgcaggtcgaggtgatcaacgtggacgatgaagatgcgagagtgattgagactccggatgatgatgtgaaggttgtggtcgagccgaccggtat------------cacgactcgaactgctgtcgccaagattgccgcagaaaccgctttgaggac---cgtcaatcgaaacggtcgaaacgttgtgcgtggtgttggtcgtatagtgaaaaagtctactcgtggtaagaatatgtcagcgggtcgatcgggtgttgcgaactcgtccaactcgcgacgtcgattcgatcgttcgtcggaacgcgtgtccgtatcgtccgcggtaaccactggtgaaactgacgagattgcaaatccgatccgtcatgagt---------cgcgttctgagatcacggaagatgaggaggccgtcagaaatttgttgcgcgatttgacggacgattcgattttgggactcgagactgaggacacgttggacgcgcgtctcgcagtccgtgcgtacgtgtgtgaggatggtgatcaactggactcgtctcaacgcgcctcggtgcgggaagaatcgctacacgaatcggcggtctccatggggaaaagcggttcttttggaacaactagatcggcgttattgcgggcgcgtacgacttctgtatcgtctcgttcacgtcgcggacaaaaacggcgtgtcgaggcgagnnnnnnnnnnnnnnnnnnnnnnnnnnnnnnnnnnnnnnnnnnnnnnnnnnnnnnnnnnnnnnnnnnnnnnnnnnnnnnnnnnnnnnnnnnnnnnnnnnnntcggcgttattgcgggcgcgtacgacttctgtatcgtctcgttcacgtcgcggacaaaaacggcgtgtcgaggcgagtgaaggtgaggcagagacgagtcgcaaatgtcgcgtcaaggactccaaagatggtattagcgtgcgaaactcgatccgagctagtgcgggcaattcacgnnnnnnnnnnnnnnnnnnnnnnnnnnnnnnnnnnnnnnnnnnnnnnnnnnnnnnnnnnnnnnnnnnnnnnnnnnnnnnnnnnnnnnnnnnnnnnnnnnnncgcaaatgtcgcgtcaaggactccaaagatggtattagcgtgcgaaactcgatccgagctagtgcgggcaattcacgcgattcgtctgaaaccgatactcgctccttgttgcgcagttctccccactgcactgcgatctctaccgagtcgggcgattcgatggaagtggcagctggcgaccgcggagaggatgcagcggatggagggcac---ggtggaggcgctattaaaagcgagggcgatgccgatggaaacagtgcgagtgtccagagcgcaaaggcttcttcgagtagcaaacgtcgagcgaaacgtcgtggtgtttctggtgg------------atcaatgggaaacagtgttgtctcgacgacgaca---gcgaccatgaacggactctgcgagttttccaccgatgcggaaaatatgcgatctgtcgccccacttcggtcgatgaagaacactgctaccgttgcacccacgcgtacatctgttctcgagcggtcgtcacgcgtggcttcggttgtgccgataatgtcgcgcgcggcaaggagtctggtttctggttcggaggagtcgtccgcgccgagtgcaccggtggctacagttgctcccgtgttggctacaacttccgcggtttccgcggctcacgttgatcacgctactagcaagctcatcgagtctcgggccgcggttgcccccaaaccgattgtgacgtccatatcgagggcctctgttgttgtgaagccggcgaccaagagtcttttgaaaagttctcaattgaacattcaatccggacgtcaaactgtaccagttggtcaatcgagtcaacaaggaaa------------acccgaacgactcgaacgaccggaacgttctaagcc---agtactgtttggacaacttggtccattgggacaaactagacaaattgaatcgatcgaatcaactggtcagactgttcaagcggttcaagatcgtgtagctcaagcgtatcaggatggtaa----------------------------------------------------------------------------------------------------------aggaggtagtgtgtcggtctccgaagcagcagttgcagcaacagcagcaatctcgtcgagatcagtggtctcatctagcaccaatttgcctgacgaagaagtggcgctgagagcggagaaggaagaagccaaagagcggtcgcgtgaactggcgcgggagcgagctcgggagcgtgccaagaagcgggcaaaggaaagagcgcgcgaacgatcaaagacgttcgttattccccacgatgtagcggtgacgaaccgctttgtcgttgaacgatcgcgttcgatggacgttaaacacatcgagtccatggagggcgagtctgaacgatcgagcgaaacgagtgaacgcgactcggtggttgcacagacgaacggtcgagcgagtgatcgtaagaaacgagcgcgttcatctcgatctcctgttttctcggttcctgtgctttccggtgagaatgcggatggaggggtagttgggaagagatcgagaaagcttgattctggttcgttgaagacgcctcgtcgttcgaacagcgagtacaacgcgttcggtgtttctgatcgtcgagattgtggcggcggtaatgtccgcactggtgcgagtaaacgagcgaacaagcgtgcatttagtgtcggttctgaacgacgtcgtcgtcggtcttcgaac---gatcgatcctggctcgattctctcatttccggggtttcgaatttttcattcggttctccgaccagcgattccgattcccaatcgagtcgagttcgttgcaatccgccgactccggaacacgattacgacgcttcgcctaatacggttgactctgctataccggtggtctcacagagtggcggtgg-------------------------------------------------------------------------------------------------------------------------------------------------------------------------------------------------------------------------------------------------------------------------ttgtttgttgggcgactccacagttactaatacaaactattcgatttctggtgttggtggttgcacgatcgatcccttggtcaaaggttcggccaaggaagcgacttcaaatcctgttggagttaccgatactctagtcgatagtatgatacacgatttagctgagaacggcgtgatcgacgtggtgattcgtagcatggttggtggtgcgactcgtcgtgccgatgggtgtgatggtaggaatgttggttcgattgaaagagttggtacggttg---------------------------gtacggttggtacg---gttgttggttcgagtggtgtgaacggcgtcggtacagcggcggtaccctcgtcaaattgttcgtctggtatgcataatggggcagtgcgtgtttacgatctggctgacgatgagttgcacgtctccgataatatcgaggctctcgctttcgccacgttgtccgagttggatgctattgtatcagagcctcttccgacctcgcccgaatttgagatgttgctctcctcgttgaacgagcttgacgaatctttgaccaccggcaccggttcgcccacagtaaaggttccgacttccgtggtcgaggagtctacgtacgacccgtacaagacggtcgttgatcaatttttttcggatgagttgctggccctctttgatcccgaatacgagcgacgtgaaatgacgtatgactcgcaacctccggtgttgtctcctcaactcggtcagaccgctatagcgaacggtaccgaggctgctttgccgactcttgcctcggtgcaaacgcagccagagttcttttacgatttttcgtctttgaccgcgctgcagtagt----ttggcggtttgtatgtatgaatttggactcgcctcgggtcaagagggtgtttggctgcggagcggacggcgagcgagctttctaattgtgtgatc-gttttgtgtatacgacttatacgatttttgtgatacgggttgcttgcgagtttgatatcgannnnnnnnnnnnnnnnnnnnnnnnnnnnnnnnnnnnnnnnnnnnnnnnnnnnnnnnnnnnnnnnnnnnnnnnnnnnnnnnnnnnnnnnnnnnnnnnnnnnnnnnnnnnnnnnnnnnn-nnnnnnnnnnnnnnnnnnnnnnnnnnnnnnnnnnnnnnnnnnnnnnnnnnnnnnnnnnncattc------------------------------------aaaaggttcattcaga-----------------------------------------------------------------------------------------------------------------------------------------------------------------------------------------------taaggtttattcgtaggtttattcgtaggtttatttactaggttattcaata--------------------------------------------------------------------------------gggcattcaataga--------------------------------------------------------------------------------------------------------------------------------------------------------------------------------------------------------------tttattcaatagatttgttcgatagatttattcaagcatttattcaagcaattctctcaatatgttcgtttgaagctcggttcaataggtttatttgatcagtt-------------------------tagtcgattcaatgactcatttggaaaactt--------------------------------------------------------------------------------------------------------------------------------------------------------------------------------------------------------------------------------------------------------------------------------------------------------------------------------------------------------------------------------------------------------------------------------------------------------------------------------------------------------------gggtagttggtcactttggtgtcaattgggttggcgtaatcgttgtaattatctgattaccttttcgtcgaagtcttcgtacagtgtaaagatgttctcgtactgtcttcttggcaagtcgaccgtactcgatttgattgaggtatgaggtgtgtccgttttcgatacgttggatttgctcgatgtggtaatggtccagctgttttgccagtggctcttccaatttgattttggttgtgtctcgttgagtttggtgcggtaggatctcattaaatgtttgttgatgtagatgttggtcaccttggtcgagctgtggtcgagacactcgcgaatgtgttcgatgtctttgccttgttgaaacatgctgcccgctctgaaccgccgaaggctgtgtagcgatagacctctcggtttttggtctcgtggttttccgagtcgtctaagtgcggctaggtacagtcgaccaaagttacggtctagcgttcgacgtttgtggtattggtcgaacgggatgcactgttcaaactgctttcgtgtgaatagatcgatggcccgcatcagaaagtgtttgaactcgatccgcatttcctcatcgtagccgcgtagaactatacgaccgagcttctttgatttcgggatgcggataacgagcgcctcgtgtgtagctagtgtttgcagctgttccgggttgatcagcgctatttctgatagacgtttacccgtttcatacataaacagaaagaggtacgcgaataggacttgattgcgagtggcctcgtcgctcgtcgtcacgattgtgatcgcctcgctgaagaaagcttcgtggcatatgttgcgcatctcggtgtatatcttttcctcgcacgtgtacacctcgtcggtactgatccgttttttgcctcgtcgtgcctgttcgtacaggttgattaacgtgcgatagaaggctgacgtctgttgtcgcagtttgggataaccagctcggtacttgcgacgcagatacgacaagtagccaaagatgtaggtgagactgtagccaagttggactagttgttcaatgtgtttacagagcgtttcgagcgttaactctcgatcttcatttttgaacttgatgaacgacatgtctccgttttccatgcatttggtcaattcaactagttcatggttgtcgtcggttataccgcaaaagacttttcggtatagacgttctttcgcgatcaagtttgccaggtgtcgcttttgtgtcgcgtccgtatgagtcgcggcgtagagcaattggtcggttatcgacgattctgcttcgttgcgaccgcgaggtacgagcatgcccgcgttctctggtcgccagtgctcgtcacctggtttcacctcgtttcccgttaaaccgtttttgcgcgatgtttcgttctgttccatcaggtgccaaggatcggcgtttgtctccgcgatctccgttattttcgct---------ggtttcgttgcaagtgtctgaacacgggtggccgtcaccatggccaccggatgcttctggtcttttgtgtccgagtgcggacggttaagactgggctctgctttgcgaacattcgcggcgatcttgttatcggagtaaccgccgtaatcgttgttgcg---------------------------------------------------------------------------------------------------------------------------------------------tgcgtaatcgtcgaacggaggtccaccgatcccgaagatcgttcgaatggactcgtgtcgtatagctggttcgctattcagttgttgcgttggtagcattgctgcacgtcttataggtcgaaaagatgaagtgactactcgattttggtccgttggagttgtaggtttgtgat---acatgtggtacgtattttt--------ccgattttgaacgtttggctaggcaggagg----------------tggctacgatgtgcacgaatcgcgtgatggta-gattcgac--------------------------------------------------------------------------------------------------------------------------------------------------------------------------------caacagaacaatattgtcgtcaaagtaaaccaatcgagttaatatcgaaaatcaataggaaaatcaataggaaaatcaataggaaaatcaatatgaaaatcaataggaaaatcaatatgaaaatcaatannnnnnnnnnnnnnnnnnnnnnnnnnnnnnnnnnnnnnnnnnnnnnnnnnnnnnnnnnnnnnnnnnnnnnnnnnnnnnnnnnnnnnnnnnnnnnnnnnnngaaaatcaatatgaaaatcaataggaaaatcaataggaagtttaaactcgccgctccgagcgcgttg----agtgaacgttcagagtgagcctctgagtcctccgagtaaatgcaccgagtaaacgcgctgtgtaaacgcgttgt--------------------------gtaaacgcgttgagtaaacgcaccgagtacacaagttgaatatacaagccgtattatacataaaccaaatacacaaaccgaatatgtaagccgaatacgtaagccgaatacgtaagccgaatacgtaagccgatatataagtcgattaacccga----------------------------------------------------------------------------------------------------------------------------------------------------------------------------------------------------------------------g-ttagcgtgtagaggaaacgtgttgaataaatagattgggt-aaaaaagatgagtcggtcgaaagtgtgtggacacaggtgatgatgatggtcgacgctccggtaagttgcgaaaccattcggcgtaagaggcgtaaaaggattggtggcact-gtg---gattggtctagagaaagataaaagtcgctttgctcattaattaggtgg--------------------------------------tagaaacatttattggcgcattgttaaaagtagtccacctagcatttttgaacgtgtcccatttacagagtcttataccacactcgtcaatttttttctcgcgtagactattgagtttattttgtcctccgagtcgggtaacagtttgtctcgcctcaaaacggtgaggaagaatgcgcgttcgttgtagcagacaaactcgtacaccgtgtgatccgcgagggtgactcgggggtcgacatgaacgtcgcatgggcacgagtccgacttagaccaagaggctcgcgaaaagtccgtttcaccggtcgacttgttgaacgctacgtttacgcatcgcagaaacgttcttgctctcaggttctgttgttgttcgactatgctgtcgcgaacacagaaatcgagttgtacgagttggacgtcgggcgagtgaaatggagtgtgagtacgaggttcgtgctcgtgcggcggcgcaagcagtgtcagagatgcaagtgcgtcggttgagacggccgtctcgtggggtagctgcgactcgtctgtacgatcggttacgtgtggttcgcgcgaacgaatccctcttttttcgttttttcgatcgtttttccggtcgtttgcacagtcgtttttgtggtcgccaagtaacgcggtacacg---------tgggttcgtacacacgctcaaaatatgccgtcgatgagtggtcggccagatgatcggccagaatatcatgttcgaggtcgtttttattcggtttactcgtttcgctgtgatcgttatattctttgtgctcgttgagctcgttgagctcgttgagctcgttgagttcgtttagcttgtttagtttgtttaactcgttgagcttgttgagcttgttgaacttgttgagctcattgagcttattaggctcattgagtttgttaggctcattgagcttgttagactc---------------------------------------gttgagttcgttcggctcgttcgactcgttgagtttgtcagatttttcgcatgagttgtttcgtttgtttggtcgtctcgctttgtttgtttcgtttgcggttgcctctgcctcggttttggttttttgctcgtcctgttggatggttttatcttgtcggtttcggtcgtctggtcggtcgttttggtcttttccgttgtgttggatttcgtgtggttggtttagttggtcatcacttggaccatcacttggacagtctggacagtctggttgtttgttcttgtggtcgtgtttttccnnnnnnnnnnnnnnnnnnnnnnnnnnnnnnnnnnnnnnnnnnnnnnnnnnnnnnnnnnnnnnnnnnnnnnnnnnnnnnnnnnnnnnnnnnnnnnnnnnnncttttgtgttcatcttccgtgtttgtttggtggtt--------------------------------------------------------------------------------------------------------------------------------------------------------------------------------------------------------------------------------------------------------------------------------------------------------------------------------------------------------atttggcgtcgcttcgaactcggggtttagagtgggttttcgtcggtttttgctagtcgacgaggtgcgactttttgcgggtttagagcttcgagtgctgtccgtactgctgtgagcactgttcgtcgcgctccacgaagacaacgtggagctcgatccggcgtttcgactgccagtcatttccgctttagagatttcgagcagcagttcgatcgattggtacggtttcaatttgaatgccgagatgctgcagttgcgttgctcgcttcgtcgagccatgtccacagcgcacgtattgcgggcttttggtcggcaaatgagaggagcttggcagtctgctgggtgagtgggcgccacgctagactccagactcggtacgtacagcagaaaaccgtcgatgggtagagtctcggcgaagcggttggctatcccgtcgcgaaggtttcgtgagtcgcggtacaggtttgcgtatcgttccacctcatcgcgtggaaagtgtttttgcagcatggtgtaacatagttcgtgtttgcgcgagaggaacaagatatcacagagacgtagaacgtaatgtcggtaaaactgtcctgctcgttcgatcaattctcgttcgtcggtcactgctcggttaacgaccaagtggcgctcgttgtttgcgaccaatgcggtgtgaagccgattgacgagtgtaaacgagtcgttcatcggaacggttataaagttttggttgtcccagtttttaccgcgggtgtgggcaaacgattgtcccgtgttacggagtccgtcccgttgtgattttcggcacggcgcgcaaacgtacgcgactgaatgaaattggttcgaagcgacgccgttcggatcgttggagtcgcgagggtcgcgccgccccactgcgtgcgcatctgaaatgagtggatcaattggatcgaccggcggcgggtaaaacggtgccgtttgaatatcggttggagatatgatcgacgcggtgtcgactgagtcgacgttggaagacagttcatctggatcgctggtatcgctgtacatatccagttcgttagggtccgggtgcagttcgatcgcatcgtccgtgtcgtcgtccccgccaacagttggttcgttttttccgatcgtgctcttggtgctattggttgctactgggccaatcttgtgatcgtcgttttggtttttccagatgttgtctcggttcccgttgttttcgttttggtcgtctcgatcttccttcgtattggtgtttggtttttgtgtatcggtaatagaaacggtattcggatcggtatttggacagttctgtccgcttgtattttttgcatcgttagtttgtgcggattgggtatggtagatatggtagattcggtcgttcgattgttgtggttgtaactgtcgcgactcgtgtgagttttgtcgtgatacttgttg---------------ttgcgattgttgcgtctgtgactgttgtgtttggttcgtttggtt---------cgttcggttcgcttggttcgtttgattcgcttggtttgcggtttcccggcgtcgaagcgtctcgatgaaccgtttcacaaggttggatgttcccgctgcactgcacgccgacaggctccagaattgaagcaccgctagtgtttcgtgaggcgacaaaccggtcgcgtcgagtccgtacggccattgttgttcatcaccgtacgagtagggaaggttgctcggggagaaggattgcgaaagcgcgttcagctggcaagcaaaactgtttcgcacgacgatcacctcggtgagcacgtagcgaacgtccagttcacagttgacgattgttgttccgtcgatagtggcattaacgcgttccagctggtagatcatgtcggtggagaagcagccacgtgggttgttgccgttgagtcgcacaacctctccgttgtcgcaatagagcttgtctcgtccgtcgaaagaagcgtagagtcgcacgccgttaattttcgggcggaccgttatctcacgacgtcgcactcggttcgcgatgcgttgtcgcacaaactgaacaaagttctcgaccgaggccgcgtgttccggaggaagaacgtacgacaagagccgggtgttgtagctcaattggttgtttgattcgacgttgcgcgcactcgtcgtatcgctggtatccgtcgtcgatgatccggtattggtgttgccatttccgctgttgttcccgccagcacccgtgccgttttcgtcctcttcgtcgtccgcgtgctcgtcgtcgccgttgctcgccgcggtcgtcgtgctcgacacgatcggcgtacccaaatcgttcgggatccaatcgatgttcagttgaatcatggttcgttcggtgaattccagctgctcggtgaccagttttaccaaaccgtacatcgcgtccatgttctcgtagatagtcgtgtccgaaaatcggtgcacgtcgcgtgacaacgagcacactggtccgttcggctcgactacgacacggtcaaaaaagttgcggaacggagagcgacacaaagtgcgttcgggcagttcaccgagctcgctttcgatcgccaactcgtagcgtacttgttggtactcgtcgagaatactgtatatggcgatccgacacgtatactgtcgatgcagttcgtcaaccaactcgacgcggcgacacaccttgcgtacgagagcagcgcccaaattgttgtcactgcgctccatctctatgatctcggtctcgacgagcgattgtacgtcgaggtacgcctcgtgcatctcgagcgaacgtttcagcagaaacactggaggccacttgttctccgtggaaagatctgtcgatttgggtggtttggatggcaggttcgttcgattcgattcctctat---cggccgcatcgttgcatccgcttcatgttgtccgtcttcgataatgtggtactcgcgagtctgatacgggtaaaagatcaagtgattgcagttggtcgtcttgatgttggaaaactcttctgtacggaggaggttcggggactctgtatcggtttcgatcgtggtttcgatcatgttttcgatcgtggttttggttgtggttttggtcgtggttttggtcgtggtgtctgttgtggtgtcg---gttgtttcgttcggttcgtttgccacggtttcgtcatctatcgacagaccgcacaaacgaaggtagtcggcgatgttctcaaagttgtatcgctggacagtcgttcgacaccccattctacgtacataccgagcgtaacgacgcaaacgatattcctcccaatagacgttcgattgtccacggaaccaattctgtaacagctgttgcgcgtcgcccaacgagatgcggcatcgccattccaattcggtttcgatctcgcaatggcactcgttcggactcgtggtttcttgagcgtgcggtagtacgatcggttcgatcggttcgttcgtcggtctctggttcgacgttgtgtgcggtctcttgttcggtggcgtgtttagtggttcgttttgtttttcgttcaacgttgtgtccgttcgcgagttcgatctggtgctcgattttgtggttgactttgtagttgctttggtagtcga---------cgtagtcgtagttgactttgtgatcgacttggtggtcggtgcagtcgattttcgagataaagattcggtcggtttgccggttgtctttgtggttggtttcccgttcgttcgtgttggattcattgttgtccgtttgcttggt------------------------------------------attctgcttgtattctgtttgttnnnnnnnnnnnnnnnnnnnnnnnnnnnnnnn-------nnnnnnnnnnnnnnnnnnnnnnnnnnnnnnnnnnnnnn-nnnnnnnnnnnnnnnnnnnnnnn----------------------------------------------------------------------------------------------------nnnnnnnncctctttggtatttcccgagtgcgttgtaccacgtccgtcggttgtaccacgtccgt-gtccgtcgctcgttcg-----------acgttcccttta------------------------------------------------------------------------------ttttcgcgtatctttcgattgtcgttgggttcgaagtgtgcgagtgtttaggtgttgctcgttcgatggttgactggtttttcttgtgtcctgtttcgagagcactcttataggtttgcccacgtgagacagtgggtctcggtctatctaggtggttatagcgagcggaggccgactttgagacgttgtcagatgttcgacgaatgcagcgagtgcatcgtacgagcgcggactgattatgtgcaggtcatccgtcgttcgttctccggttgtcggctgattatctgtcgattatgttgattatccgtcgattatccgtcgattatccgtcgcccatccgtttgtc--gcttcttatccgtcgcgtattctccgctta------gtcgtttt--cgttgaaactggtcttgcggccagccgtctcgctgtcgtc---gatcaaattatgcgaggtcgtcggtcggcatcgatcaaactccgttcgaacggttgagcgatcgctatcgatc-------gatcgctgcggcggtatcgtggtaatgcggcaacgtcataatc------gcggtaatcgcg----gattgaccggaaaacggtaccctaataatcaca-----------------------cggataacgacccggataatgacccggataacga-ccggataatgacagaatcgacacggataatgactcgaataatgacacaacagcacggataacgacgcggataatgacccggataa------------------------------------------------------------------------------------------------------------------------------------------------------------------------------------------------------------------------------------------------------------------------------------------------------------------------------------------------------------------------------------------------------------------------------------------------------cgacttgttgtacaagtgatatgatgtgggcccagaagcc--aagtccgttttgacgatc---tattttgtttgatcttgtttaccagttttggcggtattcggcggtattcggcggtattcctgatcgaatgtgtgcgtgtgtggacgattttgtgttgacg--------------tttttgtgttaacgt-----------------------------------------------------agaggttcg-aagttcgaacgtcatgctgaacgtcatgctatcgatcttcgatgacgggttttt------------------------------------------------------------------------------------------------------------------------------------------------------------------------------------------------------------------------------------------------------------------------------------------------------------------------------------------------------------------------------------------------------------------------------------------------------------------------------------------------------------------------------------------------------------------------------------------------------------------------------------------------------------------------------------------------------------------------------------------------------------------------------------------------------------------------------------------------------------------------------------------------------------------------------------------------------------------------------------------------------------------------------gtgctgacgtgtccatcacagttgcggtcctgttgtcgaggtcgtttgaagttttgaatttcgtaatgacgttgccgatttcgtcaactgttgcggccaactgttgcggctgatgtttattggtgttggttgacgcgaattcgatcgggataacggtcc----tccgctcggtcggcggttcggtcggctcggttcgctcgatcgcgagctcgctgcgcgccatcggccaacactagtcgcatcatgttaacgtcggtgaagagaaccggcgagaagtgacgggtgatgtcggtgatgatacgacggccgttcatccaga---------------------------------------------------------------------------------------------------------------------------------------------------------------------------------gatcgccgtcgcaatattgtatgttttgaagcgcccatttcatcgagttggcctgtttgcaagatttgggaatgcgcttcgagccgagtacgtatttgtccgcgtagtcgatgtgttgttgcagttttccgctcggaacgcgtcggagcaggtctctgttgccgagggcgagcggcgtcgagcgcgatgcctcagccgtacgctctcgagcctcttcgcgaaaacgttcgtatagggtcaagtgcattttcagaagcgagtcaaagtctcctttggcgcgcgaaaacacgttcacgatgtactccaggtcgaatggtttggcacctaggaaaaagtgcgggtagtcctcgtgaactacgcgactgcaatgatcgagagccgcggtgcactcgttctcaccaaacaagcagtaaatcgatcgaaacacatcgtcgatcatggtttgacagttagtcattgacgaggtcgacacgggagcccatagtttgttcacttcgtgcagtaggtttcgggttgcatagtacgttttctctgggtcttgggggtcgagcacatactctcgcgcaaagttctgcattttgtttagaatcgaccaccaacgtggctccaaataatattgataaatgcgaccgtatgtcggtttgcggaatacgcgggttgttatcgcgtccatttctttgcgacgattttcgtctcgcgggttcggcagcatgtgggccatgcacacgcaaactcgtcgaaacagctcgaggccgaagatgcttttcgtgcgagggagatcgtcggccacgtcgtagcgactttggcgattggttgtgtcttttgttctgtctgtgnnnnnnnnnnnnnnnnnnnnnnnnnnnnnnnnnnnnnnnnnnnnnnnnnnnnnnnnnnnnnnnnnnnnnnnnnnnnnnnnnnnnnnnnnnnnnnnnnnnnnnnnnnnnnnnnnnnnnnnnnnnnnnnnnnnctcggttgtatcgtcgtccgtatcgtcggttgtatcgccgccacgttcgtttgcccagcacggcggatcatgctggttcgccagcaagcgtttgtactcgcgatagttttgccacaagaggttcgttccgcgggtggagcgtagtacgcgagcaacgtcggcgcgtgcgtttcgttcgtcggccaatacgtttcgttcttccgcgaaccgtcttcccaccaaaaagtacatcatcaagcgggacaacatgttctgcggaacgatgctttttgagcgaagacacggtagcacttggcgcttcatgttgtagcatatttcggtttgcgactctacgccttttccgatcccgtgggtattggtgtctccgtcataatcctcgtgtttgttgtaacaaccatacggattgttgaactgaatgtccgcgtcgcaattgtcgtaggcgaacagtgttgtgatcacttctatgctgccttcttggatcaccggatcgcgacggttcatcagcgacaaattttgtgcaagtagtatcgcgtatttgacgttgtagcgatgcaagaatcgccattgcggacacttttcgatcgggacgacaaatcgcgcgggtggtgcgagcggattgatctgaaacaggcgacatatgtgcgaccaaggctggagtacggagtagcacggcagcatcggtgcggcgagcacgtacatgcgaccacagttttccagtgggaaggtcagttggtagtagcgttcagacttgctggactgcaggatcgtcttggtgttgttgccgttgaaaagtggggaggctagtactcgcgacagtgcctcttgtggcgagtatttgcgcgtgaagtcgctgtgtatctttgacccactttgatcgaggtagtaaccgatgtctgggtggatcaccaatcgttcgatattttgcaccgcggacgatgaggtgtactcaccggccgcaaacccaagatagtggtcatcgtcgtagtagcgcatgcgagtccgacccaccatgaactcgttgagcatgtagcgcgattgttcgggtggtgcggatgcaagcgcttctcgtagagactcatccgtaaggacggacatacgcgatgtttgacccgaatgcgccttccagttttgagacgacttgaccaattgcgtgtatttgaggaacgcgttcacgtctaacgttagctcgttgtttgtaccgagtggaccgacatgggtttcgttttgagtgtaccacgggttgtacatcgtgtttgcttcgatacaccactttt-------------cccacaatctcagtgatacgaaccgtttcgcggaatagataaaactgccgtttgctcggagcgtttcggtcttaaagctcttcggttctcgtctgtgcagcgcgcggtttgttgtct---------catggatagctagactagtcagtcgacgtcccgatgtcccaacggtgtcgagaccatgttaccgagaatgtctttccgtcg---------------------------------------------------------------------------------------------------------------------------------------------------------------------------------------------------------------------------------------------------------gtcccgatgcggttgcgaacgaacgagtttcggccgactgcgctgttaataggttttcgttgttc----------------aaaaaaaagagttgcgaaaaaaggagatgtcgtgcaagcacgacagctgttatgcgggacagtgcgggacagtgtgggacagtgcgggacagatcacaacagg--------------------------------------------------------------------------------------------------------------------------------------------aaatttgttgtaccgcgagtttcccgagtttatgctccctcnnnnnnnnnnnnnnnnnnnnnnnnnnnnnnnnnnnnnnnnnnnnnnnnnnnnnnnnnnnnnnnnnnnnnnnnnnnnnnnnnnnnnnccgtttgttccgtttgtttcgtttgttacgtttggatcttttgggtcgtcttgtgcgttgggttttgagattcgttgtgtcgtaattntcgcagc-tttctcttttgttagctggtacgagtcggccggcggttgagnnnnnnnnnnnnnnnnnnnn-----------------------------------------------------------nngttgagacaattgtggctgagacaattgtggctgagacaattgtgcgagatcgtacgttctgtgcaacgcgcctgcctgatgtgtgaggagtcnntacaacatggttacaacatggtgcggtaccatccccgtttcgatcgcacgagatcgaccgtccgtattgcgccacagcgcaacatccgatctacatacgagttc-cgagatttttggttttttgttgctaaccgagtcaaccaaggacagtctgctccgaagagcgtgc-tgagaacgtgcggtatctg--------------------------------------------------------------------------------------------------------------------------------------------------------------------------------------------------gactcgtattatcgtctcgtattatcgnnnnnnn--------------------------------------------------------------------------------nnnnnnnnnnnnnnnnnncgtgat---------gtcccgtgttgtgtattccacttcttgcacgatgtccggcgggttgtcgttgactcgctgcatccactgtcaccctattgtcatgttgtctcatgttgtcgctttgtttatca--tcggtcgatatgttatcgacacgttggtcgacagacgactttcgcgctaacatctcgcgtttgactagc---------------------------tgatgttctgacgattactcgtctagcactcgttgcggttcgttcatttgatgtagttggtttcgagcgaccgacagctttcatcgatggccgcctcgtagtcctggccgctgtatttcacctcggtcccggagctgcccgcgtagtagctgaatttgcggatggcgtccatcgtttcgagtgcgcgtctcgagttctcgcaggcacacatgatcaccgaatttactttggtcaagtttcgaaggtgcgacacgcggacggccacaccgccggttgccgacaccgagaagcaaatgtccacgttgatggcgtcggccggcatagtggactgctgtccgtcgagtccggnnnnnnnnnnnnnnnnnnnnnnnnnnnnnnnnnnnnnnnnnnnnnnnnnnnnnnnnnnnnnnnnnnnnnnnnnnnnnnnnnnnnnnnnnnnnnnnnnnnncttgacggcgggtacgtcgaagaggaggtacggccgtttgtcggccgacgcctcggttcgaccggctaccgtggatagttgggttgtgttgatattgacgatcgaccgccattctggaaggatcacgtagcgcagctcgatcgagtgaaagtcgtgcgacccgcctacatccgtaaactggtagaggttgaacgtgtggtgcactatcgccccgcgttgcttcttgttggtatacgctcctggccatttggttttcgttacaatgtccgcgcgagatactaccatggttcgctcttcttcatgtggggtagcgatgaacgataccacggatacgctactcgtgccctcgttggttaacatacgttcgaacagttgttgcgtgagcgagccgcccatctggttgagacgggcgtctttgcagacaaacatgttccgcgacgacagctcaaacatgcctacgtcgcggtacttgtagcccataccgtgcgtcattgcgtcgaccgcgaggtcgttaaagtcggtcgcgtatcgagactcgaagatggataatactccggcacggttccacgtcgcgcgcgttgtgtacgggagagggcggaacaggttgttgacgaataatacggcttgagcgcgcggttctgctacgtgctggaaccacacgttccgtacgacggacgccgctcgatcaggcgagtagccgcccgcgatgctggcgagcgcctcgggcacctcgatgtagatgagtttgctgcgacggtcgcgcgtcagatcgccttgcgagagtgcgcgcggtttgttggggaatatgcgggtggccaattcgacccccggcaccagatccacgtctttcaagcgactctcgttcaatttgaatgtgcgttccaggtatcgcgtgacggagggctggtttttgcagaggagcgcaagcgtgaggaacatcgcgggatacatcgtgaggtgagttagctttatgaacattattgctagcacggacgccaacgcgttccgtaggtgttctgtttctatccaactcgcggcgatgcgctcgttgagaccgcaacaacggtggtcgtgagagatgatcagtgcggccagctggaagaagagcaggattgcatcgttaatcgtgtcgcgcgtgttgtccgacgcgttccggttaaaatcgagcagcgcgatggtcacgtatctggtcagcaagtggttctcgaggttgtgcaccacgtccatgatttcgctgcaggccgttcggtcgcgcagcatgtgcttggcccactggttgctcatgtccgaatcttgacgcgcagtccacagaaaatcggagtgtttcagatcggtcgcatcattgcgcaacagttcccaacttcggaacagttgcagtcctttcgcgcggcggtctggttcgtctttctcgcgacctcgcacctttttgcggatcgctttgagcaaggcgtagaaccggtggtgcgcgttcagcacgatctcgggcgactcgtctatgctcttcaacagatccactgtgtgcagcatgtatttgttgcgcgacgtgggcgccaatgggatgactggcgacggaggtggttcgtcgggttgcgccggtttaaagtactttttgtgtgtgggaggaatggcgtatgggggtccgatgtcgatttcgttagctgtggggttggttggcggattgtttggacgacggggtggtggtgtgggtggtggggttggtggtgatgggggttgtggtggcggcagctcgggtcgtcgtggttgtcggtcgaag----cggtcgaagcggtcgaatcggtcggagcgcgcgcgctcatctggctcgttggtcagcgtcacgttgatgttgtcgatgcgctcgttgtcgggcaacgtcccacgtgtcggtcccatcatcatttggttcgacgtgaagctgaccatcaccaccgcgatcacgatcaacacgattatccatagcgagccgtttcctccagagtcgcccatcgttttcgtcgcgttcttacgttcgaatttttcgtcgaaaaaagagccgaaaaaagagcgcttgtacgcggtcggagatacgctgttggctctcttcgcgcaccgcgtgtatgcgcgttccgccgagcaatcggtcattttcgttgtcgttttcgtcgtcattttcgtcgtcgttttcgtcgtcgttttcgtcgtcgttttcgtcgtcgttttcgttgtcatttccgttttcactgtcattttcgtgtgtcgatccactgttgagtttttggacgagttttggacgagtttttggacgag------------------------------------------------------------------------------------tttttggacgagttttggacgagtttttggacgattttgagtcgttgatag---tgagtttctgaacgattcgatgtgcagatgagcaag-----------ttttggtcgaagtgatcgattaaagtgttagta------gtagttggacgaattagtgagtaggttattggtcgactcggttggtttgtaggt-------------------------atcttgtggtatcttgtggtatccgagtctaactgagtagaaaacgagcgtaatcgcggttcacgtttaccacgtttgcgggaatttctttctcgatcattcgtttcgcaaaatcgaggagaacgtggtcgagattgtgtgctatgtagtacatgctgaagacgtcgtattccgtgagcgtctgtgaggcatgtcgactgtttacgtccgcaaacatgaccgattggtactgtttgtcggtttcagacatgctggcgtccagcaggtcgacaaagtggccgaacccgagggcgtgaccgatattgtggtagtagcggtaccgcagatccgacacatcgatgcgcgtaaagtccttggttcgagtacgtcgtttgtcatcgtcgtcgtgccactgaatgtttcggttggtcaccaatcgttgtggttttgactgtccgtacggagggtcttcgaacgagatgacgatcgtgcggttgaattgcacgttgcgtaggaactcgctttgtgcgctcggtagtgcgtcgaacgtaatgttcttggtgtctataccatcatgaatatcgatcttgtcgggcgacaagtagaacactcttcgcaagtattcgttcagcacatctgatgctacttgtttaatctcttgtgcaacgcgttcacgtgtgtctgacgtaacttcttcaccttgccaggttttcggtacgcttttcacagtcaaccacacgcttttcggttcatgtggttggaagttggcctgcatgtaccgcaaccaaccgagactcacgagtcgttgcacgattgtggtgttctcgcgaaggggtacttgcagttccgccgcatatgaggcgtcgcgcgagcgtactgtgaccaacatgcacgccaacagaagcgaggtggtgagcagtcttgggagttgagcaatttgaggaactt---------------gtaatactttcatggtatgcgag-ttttttttaggttcgctaatggtttctctgcgagtaagtgtcgtgggtttcttgcggttttttgtgtccggtatgcgtttcgagtgtttcctcgtaaacgctttcgtctacactcttagtaggcgtattcgtggcagtcacaatatctttttct---agttgatgtcattttcggaagtttggctcacgtctagtcttcgttgggttagtttgtttcggttatttgattgtcggaataagaggttcgttagcgagcgagggtaacgttgta---tgttgg-----------------------------------------aaagcgtagtcacg----------------------------------------------gtgtactcaaagtctcgtcttattgtcgccaactc---gagtggtcactcggacagtgagtgatcgggtgggtgttgagcaatcggctgaggattgagaaacgatacacggaataaccgattaacaccgattatc--------------------------------------------------------------------------------------------------------------------------------------------------------------------------------------------------------------accaaggattatcannnnnnnnnnnnnnnnnnnnnnnnnnnnnnnnnnnnnnnnnnnnnnnnnnnnnnnnnnnnnnnnnnnnnnnnnnnnnnnnnnnnnnnnnnnnnnnnnnnnnnnnnnnnnnnnnnnnnnnnnnnnnnnnnnnnnnnnnnnnnnnnnnnnnnnnnnnnnnnnnnnnnnnnnnnnnnnnnnnnnnnnnnnnnnnnnnnnnnnnnnnntctcggtgttatcgtgttgttatcgtgcgattgcgccacgataaagacgataaccgatatcgttagctagc-----------cgttagttagcggtttgattagttgtacggttgggaggtgagaggtagagcgagacgag-------------------gagggagagcgagacgaggagaggtgaagtgagtgttgcgagaagtagcgtacggg-gacccccgtacgggaggtgagcgaggagtctcgataatagtgatacgacgaggtgaccgcgataacgcgtggtgcgcggttcgagtggtttgtttgtctcgcaggtattgcgtcgcgcggtgcgtaaggtgtacaactcttttgttttgcgacttgaacagtttgataagctgtgatcaaggtcgggtggttgcttcatttggcattgattgatgactcgtttccttgcgagattagatatctcgtttcgtggagagtataagatccgaggagcgcgatcgtttccccagttcgtccgtattgttacatcgagcttcttcacgagtttcttttgattacgtctg--tctactcagatgt----------actctggtatactctgatttattctgttctctcgtagct---tttcacctttgtgcactcgaaggacggattaatcgaccgatcgattttgatcgtcttgatttatcgttataccgattcacataaacagatttgaagctacaaacgaaaccgctacaaacgaaaccgctacaaacgaaatagctacaaactaaacagctacaaacgaaacgtaccgtcacattatattgtctcacggtatccgatttacgcggtattcgatttacacggtatc---------------------------------------------------------------------------------------------------------------------------------------------------------------------------gcatttaaacggtacccgattcacacgatattcgatccgcacgatctattcgatctgtacgatccgttcaattcatcgatatattcgatctaaacggtctatccgatctacggttttacttggtccgtttgattcatcgtatcgtccaacatgaaggttcgtgttcaccacaaagtgccgcgtcatacgctcttctccacgagcgcacaacggtttctcttccgccaccgtcgccgtctcagtgaaaacgagttcaacctgttgatgaacgagtttttggaggtttgtaccgcccattccaaccgcactattttgggtcaagtccgattcgccgatagcgcgactcgctggcgcaacgaggagtttacgcacccggattcggtgtcgttgttgtcgcaccagcgcaacatgatcgatcatctactcgagaacgaagagatcgctacactaatggcgcttggtctcagttttgactacgcgcccatcgttttcgacccgctctacgatgtgaacgagtacaactattcgtgtatgcgcggtacgaccgagtttgtgctttattcgtccgaatcgccgtttcaggtgttgctcggtacggcgaccaacaatttgagtaatagtgttcgtttctacgttttggctgagtcgtccgaacaagtcaatctggttcgtttgcacgccaaaaatgtgattgatccgatgagcgacgcgcctgtggtgccactgtctcgtgacatgttgttgttcatcgatttgtgctcgttgaacacacgatccgaatatcgttatatgaactgggtacaagtgttgcacgttactcatgttcagtgtaccagcacgttccgttttgccaatcgcgagcactacgcgcagccgatccctgagaatgtagctcgcaacttgaacaacgaagacttgagaatcgagaatgctgcggcgaaccgttcgaaccgtgtgctcgattcgatgccgtccggttcgccgattgcgcgcgcggctagtacagctgctacagcgacgttcaactcgttcgccaatttaggtcgcaacgttgcgcgagtcgtgtcgccgtaccgccgcgcttcgtcttcttcgccacccaatcgagttggggactcgccgatcattggtggtagttggttggccaactctcggcatccttcttggttttggcatgaccctagtcgcattatgcgcagagatgatggcgtggtgcgaccgattcgatcgcgacgtttttcggtcctaccagttcgtaatgacgagg--------------------------------------------------------------------------------------------------------------------------------------------------------------------------------------------------------------------------------------------------------------------------------------------------------------------------------------------------------------------ggcaatcgatgtctcgaccgttcgccgcccaacaacaaggacaacggcaaccgttacgaccgtt------------------gcaaccattgcaaccactgcgaccattacaatcaccgcagcaccaaccacagcaacaacagtcgcaacagcaacatcaatcgccgcagtcgcagcaactaccgcaacgagtgacacagtcgcctcagcagaccaacgtgacggttgtactcaatcacggcaactctcgctctcgcgactcgcgtgagcttcaccacggtggtcgcagttcatccatgccgcctcatatcgcttcgaccagtagtgtcagtgtgaacgttggcacgaatggtgggattaatgttggtattggtggtatcaacgttggtattaacgtggacggcggtggcaacgtggccagggtttcatcgacagtcacgatggatcgaagtgggccaccatcatcgatggaagaacacatggttgatcgtctcgccgacacttcgatctcaacgaccaaca---------------------------------------------------------------ccaccaacacgatcaacgcgatcaatgcgaccaacacaaccaatgtgaccaacgcgatcaactcggccggtgtaatcaatgcggcaactaacgagtcgagcgaatatcaagcgcgtgtttctccggttcgcatgtttagttcgtcggatgaaagtaccccaccttcttctgcgcacattgcattcttggcgcgaacaccgtccacgccgacgacaccgaccacgccagatcgatccaatctgagtgcgtttgaccatgacaatgagtttgacatcgatgacgat---gacgatttggacgcagtaggcgttgtagagttcgacgaggaaaacgaagaatttcgagtaatacggatacccaatgattatattatgtttcgacgtccgagcgacgatctttccgctagccaaccgctcgacttggctagtcgaacaggatcgtcggtgcctgttaccggggaatcggccacaacatcagatgaaacacctatggacgtcgatcatcctgaggtcggcgactcgccttatacaccgtcagcgtttgtaccgactactccgtccgcacagtcgataccgtcggttggttctccgtcggtcgtatcaccggtcgattctcgcaccgactctcgcgccgattcgcgtaacgcgagtgcggattcacagatcgttccgcaaatcagtctcggaccgactggctcgttcgtcaactctagtcctggttcaaactctgtcgcgagaccgag---------------------------------------------------------------------------------------------------------------------------------------------------------------------------------------------------------------------------------------------------------------------------------------------------------------tgccgctgaaacggcctttgatctactcgtttcacgtaaccttgcccaacaaagtgttcaacagagtgttcaacaaagtgttcaagatgataatcagcatggtgcnnnnnnnnnnnnnnnnnnnnnnnnnnnnnnnnnnnnnnnnnnnnnnnnnnnnnnnnnnnnnnnnnnnnnnnnnnnnnnnnnnnnnnagcaaggcgatcagcaagatgatcagcaaggtgatcagcaaggcgatcaacaagt---tcatgatattcaacctaatcaatctaatggtcaatgggatactcaacatcgtgctcatcatactcaacgaaatgttcaacagacatcgcaacagagtgttcaacaagttgcccaacagggagccgttttgaacaacgtggcgaacggtgctactcaatcagctgatcaactggtaccgcttggtccaagcgttgagactgtccaagtggacattgaatctagc------------aactccaatgttcgagctggtacggcgaatcaaaccgctcagatcgccgaaagtgttgaaccgagtgttgaaccgagtcgatcgactaatccaatggatcgactggaccagtttgtgacaaacctattggagaatataccgaactcgattcgtcagtctcttttgttagattatcggctcgattttgacccgctcgaatatcttgatccttcgcttatcgaacgtctactggccgaacgagaagtgatgattacgatgcgagatcgacaggcgttaaatcagtatctgcgagaacaacacgatgttcaacaaagcttgaaccgtttgttgcacgaacagttacgcgaagcgcaaatgtttcaccaacgccaacagatgcaacaacaagtggccgcgctctcgtcgtcctactcgccgccaagaatgtttgcacaagtggtacagcaacaacaacagcagttcatcatgcaaacgcttcgtgaccaaaccgaaccactgattgcttcgggacaaactaatggtggtgtcactcagccggtaggaccaactgtgccg----------------------------------------------------------------------------------------------------ccgtcgcagccggtgccgctgtcgcaaccggcgc-----------------------------------------------------------------------------------------------------------agtcgtcccagccgtcccagccgtcccagccgtcccagccgtcccagccatcccaaccgttgcagccgttctcatctttgcnnnnnnnnnnnnnnnnnnnnnnnnnnnnnnnnnnnnnnnnnnnnnnnnnnnnnnnnnnnnnnnnnnnnnnnnnnncttcacaaccttcgcaaccttcgcagcctttgcaaccggttcaagtgtcagcgttacagcaggacgaccggccgaacgattcgtccgcacaatcgggactatcggttcggcccgcacagtcaccgtccatgtcgcaaatccactcacagcagtccggtttgtcgccagcgcgttcggcgatttcgaccaactactcgaccaactacgactctgatacatccagtttgcaaccgcccgagcagactactgcgaccttcttccccgattcgaacgcagttcgtgctggtcgcagtgtcgatcaacatgagccccatgtaccgtccgcgctttcgttcccatcgttccaaccgaccctctcgaccacctggtgcaacaggtccgagaattttgaggacttgacgacgagcgaggttgttcccgcctcgccgcagatggacagtgtgtggacgtccgcaccggtgcgcaacgtgggtgcggtgcaccgaccgggtgccgtacctgggtgtctctcttgtgatttttgtcccgattgccccacacccttctgtcacgtgttcgatcgtcaatcgctttcctcatgtgcggttccgcgcggttttctcaagactattctggccgactccaacggttctggcaaaacgtacacagtcatttcgatgtgtatgtacaacgattcgcgaaacaactgggtcatggtgcgcaactctcagttgccgtcctggcgttatcactgccagcagtatgccaattgcaaagttttcgtgatcgcgtcgactaacgatgttaatacgttcttctcgatgcgtcgcgactttcgtgatcccgcgctccagttcaacataattctcgtggtgagcaatatggtctcctatacgggtaacaaggcgccgcaaccgttccgcttgttcatcgacgataacgatatctcgctcatgaatgtgatatccgggcagttcaactatgttctcgcgtcggacatcacaccagcgaccaactcgttcgtcaaatcgaatcataccaatctcattcaaacgcacgacgcttgtatcgagacgttgttcgatttaccgcccattatgtactcgtgtcaatgttcgacgcagccggctaaacgttggaacttttcttgttccatggacttttgcatagatttgaacgccggcaatgaggtgaacaactcggcgttgttgcggtacgtcctgttctcgcaggagcattatatgctcggcaagttgacaaaagcgattcgaggcgggcagcgagatattcatgaactgcgaaagattatatccgatccggaaaacgatacctcgttacgcgatatgcgctctgtactggcgaccaaggagcgcgagatgaacgagattcgcggaaacattcagtaccaaaccgatcgtatcatgacggggagctgcatcatctgtttgtcgcgcgattacgattacgtggtgactcactgttgccgcaacaacatttgttgcgaatgtttggtcaagatcgatcgtcggcgatgcccgtactgtcgtatcgagctcgacgctcgcaactcgttcactccggtcattatggacaagactcagccagacggcaccattcgtatatccgattacttcgcgatatcgccagtccagcttgcggttcgctacgtgtcgcaactcgtggccgtacatcgcgaacacatgcaaacgtgtaaaaatccgaccgacaacggtaattggtgtgccgcaaattccctcaaaatcgtcatgtgttcgggctccaacatgtccgtaatgagcgatttgttgtccgagttcgttcgtcgttttcgcacgcatcacttgaagcagctgtcggtctttcagtcgtgtcccgagccggcggttttgctcatctcgaacacgaacaaggtggtgttttacgaccttccgttcgtaacacacgtcgtgctcgtgggcgaggtgaacccgcttctggcgcaaagtttgttgaccaaagtcaatcggtacggtcgtcgtacacctttgtacgtacagcagtttatcgctcccgagaacatgtcgatccgcgaatacctcgtttcccgtggacgcgattgtccgcgcgttctccgagacattgtcagtgaaccttccaacggttcctatatggttttagacaattttgaataaacagtttgaataaattccgagcatnnnnnnnnnnnnnnn--------nnnnnnnnnnnnnnnnnnnnnnnnnnnnnnnnnnnnnnnnnnnnnnnnnnnnnnnnnnnnnnnnnnnnnnnnnnnnnnnnnnnnnnnnnnnnnnnnnnnnnnnnnnnnnnnnnnnnnnnnnnnnnnnnnnnnnnnnnnnnnnnnnnnnnnnnnnnnnnnnnnnnnnnnnnnnnnnnnnnnnnnnnnnnnnnnnnnnnnnnnnnnnnnnnnnnnnnaa-aaaaaaataacgatgtgtaggaaaagtggtaataaacggatggttgatacacatgtt----gatacacatgtttgcgttcgga--------------ctacaattacaatacagtttgacctcggttggtcgaaccgaacttggaaccttgattagaaccttgattaaaaccacctcgaccgccgcccggttggactagttgtcgacttttaggttgaccgcgtctcactgcaggtaacgagatgtgcgtaaagtcgttgtacagtttttcgagcgatcgtacgaacttattaatcgtgcgttgtcccacgttttgtcggttgatgtcctcgcgtgtttgttcgagttgtgttattctaaactcttctcgcatcgaactgttcttttgcaaaaatcgctccgacagattgactagttgttttttcaacacctcgttccgacgggacgcagtggcgtaatcggtggtggccgtctcgtgggccgacatgcgttgcaagtaatactggtaccagcccatcgtgtacacggtatttcggtcgagcgctacgtcccacgtgtggacttgcgagtctggcacgatccaacgaaagtgttgcagcggactgaacgttcgcgcccactcttcggtctcgctttcaatctttacgtctccact---cgctttccatggggccagcttttcgcgcggcactaggacacggtggtcgtcgattccacgcaacgtgtcgtacgtgagtcccgagaaccacccttcgcaactgagctgagcgttcgtcgtcccggctagcggggcgcacaagctgtacagcgaacgcactgcgcgattgcgatcaaactctgagttgatgcgcgtcgagggtccggaccactcgtccaacatcgccgagtgatacgcaatcgcgatcatctgcatatgcgtcgttcgcccgacgtccatcgttcccaagtcgaggcggtccaccgagtacgcttgtggatccgagtctgtaggatcggctcgcgggaaccctttgcgcacgagacactggtctgtctcctggctgggttcgagcggctgcaaatactggtcgttgaacagatcccacttttttttcgtgtccaccagtcgtagcagttgtgcgtctagagtttgtgcgttgctcatgtttcgaccgtgcgaccgtctagtcgttcgtcttagtgcaagctatcgattgggtgcggcgaggagatgagtgaagcggtagaaaaa-----------------------ccgttccgtcgtgctgccacagaaccgctcgttaagatcccattctctcgaaactcgcacgcgcttcaaactgtcccactttcatgggggttaacagcatatttaaatttttacgtcagaatctgatcgagctggactcggtcccctcgatcgaggggaactatgagttgtacgttgatctggccatcatcatcgtaccgttgatgcagcgggcgcgcaacatcccgcacttcaaagagttgttggtcgacacgtttagtcgatcttcgtccgaactcgtttcgctcatgttacgcgcgtccacggtgttcatttttctggacatgttgtcaccgcgaatgaagatcgagacgcgcgttcgccgttcgctccgccaatcggttgtcgcaaacgcgcgcgcggccaacggcgcggcggtatctgcggacgggtgtgcgtgcggcgtgtgcccagcttgtgtcgaggcgaaccgcgatcgcggtgccgtgcggtacaacgtggtcaagttgcgcgatgtacgcagtatcatggccgacatcatcgtgcgcagtatgtgcacacttgatccctcgtttgccttgcgttgtttcatcgagaccgacgtgatcggcgaaggtgagatcaagtgtattcgtagtgctatttatcgcgctcgcgatccggctctgcgttcggcgcgcggtggacgcgatcccactatcgcggtcctctccaacgataacgacgtgatcatcatgatgttgatgcaccagtatcactccttgtccaagctcgcaccctctttgttctaccgcatcatgttcaacgagctcacgctggacgtcgacacattcgtcgccccgctgcaatatcgtgtcgagatccagcgggtatcggtcgaccgtttcagtctgtttcgaacaacgccgtacgcttcacgatggcggttgttgctttggctcatttgttgctgcggtaccgatttcgtccccccgattcgaccattctcggtcaaccgnnnnnnnnnnnnnnnnnnnnnnnnnnnnnnnnnnnnnnnnnnnnnnnnnnnnnnnnnnnnnnnnnnnnnnnnnnnnnnnnnnnnnnnnnnnnnnnnnnnntggcggttgttgctttggctcatttgttgctgcggtaccgatttcgtccccccgattcgaccattctcggtcaaccgtcgtgtccacatatttaacgcttgtctcaggttgggtcacgcgcgacaacgcgtggccgcggttccgcctggtttcggagcgccaccgatgccggtgtacggtaacgggtacgggaacaacggctacggaaacggtttcgggtggccgcccggtatgggtggtcgcgactgttcgtgcggctttatcaacggagcgtacggtcccgtgtgtggcgctgcgttcagcatgaccgcttttctcgaggagttacgttggttcgtcggtcttgtgcgtaacgtgtgttcgtgttccattcggacggcgccgcgcggtgaaaacgaccgcgcgagtaacgcggcgaacgtgaccaaagttgcggcttggattattcggctctattggaacatcttgtacgtgattgatctgccaatcgacttttacgtcgagcagcgtttcgccaccgatctgtccatgtacgtcaattgttacgttcccgacgagtacataagcatcttctcgctgttgcatcacctgagcgacgcgagagtgttgttcctgcgtcgcgtgatcgacaagctgctcagcatttcttccgagagaatcacgctacgttcgcgctgttagacagtcatgttttttttagcgatctggatcgtcgtcgtgctattggtcctcgtcatgacgttcgacgcgtccaagtggatcgttaaagacctggcgaggaactttcagcgtaatatgaatttggcgaaactggtgttcaacatgttcaaattgtggggcaaccgccaatttgtgcaagaggccgacccgcgtcatctcgagatttcgcgcgacacgctgtccaacttgcgccgctacgaacaggaacgcgaacgcgatcacttctctcgactggacgccnnnnnnnnnnnnnnnnnnnnnnnnnnnnnnnnnnnnnnnnnnnnnnnnnnnnnnnnnnnnnnnnnnnnnnnnnnnnnnnnnnnnnnnnnnnnnnnnnnnntttcgcgcgacacgctgtccaacttgcgccgctacgaacaggaacgcgaacgcgatcacttctctcgactggacgccgtcgatcgaccgttgttgctgtgtctctcgcgactatccgctacgaccgaacggtttgccttcgactaccacgattggtcgtcttgtgttactacgctcactcggtagccgccggcctgcggttccggtggcaccgcgttacgctgtgatttttcgtcttttttgt-----------------------cggtggcgatatgtaccacaggtcttgcgttcgatggttgacgagagttgaacgtggttgacactgaatgttaattatggctgattggctgatggtggttgatgatagtggatgatagtggttcgtaatggtggttaatgatggttgattggttggttggtggtgg-----------------------------------------------------------------------------------ttgatgatggtcgatcgattcccgctaaccttcgtctttttgctctcgtcttttttctctcgtctttttgctgtnnnnnnnnnnnnnnnnnnnnnnnnnnnnnnnnnnnnnnnnnnnnnnnnnnnnnnnnnnnnnnnnnnnnnnnnnnnnnnnnnnnnnnnnnnnnnnnnnnnnnnnnnnnnnnnnnnnnnnnnnnnnnnnnnnnnnnnnnnnnnnnnnnnnnnnnnnnnnnnnnnnnnnnnnnnnnnnnnnnnnnnnnnnnnnnnnnnnnnnnnnnnnnnnnnnnnnnnnnnnnnnnnnnnnnnnnnnnnnnnnnnctctatttttttggctctcgtctttttgctctcgtcttttggctctcgtctttttgctctcgtcttttggctctcgtcttttggctctcgtctttttgctctcgtcttttggctctcgtctttttgctctcgtctttttgctctcgtcttttggctctcgtctttttgctctcgtcttgtcgctggtaccatttg----tacctccgtaccgtcggccttgcgatttgatggttgatccggttcgaacggtttagtgccaccgaacgaccgtgatgtttcactggtcgatccggcggctatccgttgctgttcttagcgattaagatggtcattcgagatatgtttttcggctcgcagcacgtttacgtgccgagcgactcggacgcggaagaagattactatgcgcgaccgccgggtttggatcggttgccgccgacgcgatggcggcgcataaccgatgcggatcgcggtacgagtcgcagctcgggtcgcagctcgggtcgcagttcgggtcgcagttcgggtcgcaattctagtcgcaattcgggtcgcggctcaggtcgtatgtcgtctcgttatgaagatgatggtgtagatgatgcaatggttgaaacgaggaacacgggtcctgcgaggacgacgcgaactccgaggaccgcgggnnnnnnnnnnnnnnnnnnnnnnnnnnnnnnnnnnnnnnnnnnnnnnnnnnnnnnnnnnnnnnnnnnnnnnnnnnnnnnnnnnnnnnnnnnnnnnnnnnnnnnnnnntgcaatggttgaaacgaggaacacgggtcctgcgaggacgacgcgaactccgaggacc-------------------------------------------------------------------------------------------------------------------------------------------------------------------------gcgggagggagtggtggagttcaacaggcgcaacgaacgcaacggacgcaaagatc-------------------------------------------------------------------------------------------------------------------------------------------------------------------------------------------------ggcgcaagggaaacaacgaggacaagtacgcggnnnnnnnnnnnnnnnnnnnnnnnnnnnnnnnnnnnnnnnnnnnnnnnnnnnnnnnnnnnnnnnnnnnnnnnnnnnnnnnnnnnnnnnnnnnnnnnnnnnnnnnnnnnnnnnnnnnnnnnnnnnnnnnnnnnnnnnnnnnnnnnnnnnnnnnnnnnnnnnnnnnnnnnnnnnnnnnnnnnnnncaacagaggcgcggaagacgatccgtgcaacggcgtcgcgcccgtaacaacagcattgatgacgatggcagtgacgcgtctctgtttagcgaagacgggggagacgatgggagacaatcctgcggtacgtcgtcttcgtcctccgattcatcttcgtctggatcggacgcgacatcgggttcggacgagagtaccaccactagttcgagttcgtcttcttcatcgtcggacgacgcgtcgtctgtcagcgagtttgactcgagtcaggagtcgtgtagacgacgcggtcgtgtttcggggaatggtggtagtggtagtggtgatggtcgtactgcaacgcgaaaacgtgttagcccgggtgtgagtgcgtctcggtctgtgcggtcgaaaaaaaaacacctcgcgcgtaccggactcgacgacgacaacggtcaaccgacgtcgacaacgagacggcggacgaaagctggtcaacgcggtcgaaacggcgagggagtcagcgacggacgtggtcgtcgcagccgacgagtggatgaaccaggcgatcatgacgaaccaggaagtcacacagggtnnnnnnnnnnnnnnnnnnnnnnnnnnnnnnnnnnnnnnnnnnnnnnnnnnnnnnnnnnnnnnnnnnnnnnnnnnnnnnnnnnnnnnnnnnnnnnnnnnnncagcgacggacgtggtcgtcgcagccgacgagtggatgaaccaggcgatcatgacgaaccaggaagtcacacagggtactttcaaacgacgcagacgagggcgcgcgacggaacgttcgcacaagtggtagatttggacgcggtggatcgccccgatgtgcgtcggagaaagacgcgcga---------acagcggtcctcgcgatcatctcggtcctcgcattcctcgcgatcggcgggttcgtcgtcgcggtcgtcgtcgcgttcttcgcggtccgccgtgtctcgggaaggaggtggacaggcaaatcggagccaagaccacgctgatccgtcgggtggtgcgaccagcgacacatcggttggcacgtttgggagtgccgattcgtatgcatcgaccgttcgaaagcgacgaaaacgcacgactcgagcgcgcggcgagactacggacgattcttcggcggcgagtacttcgttcgcggaatcgcttcgatcgttacacgcaaacgaacgggagagtggacggcggtacgatcggtatgctgaacg--aggcgatcgatcgtcggtttccgtcgcaccgtctcaacgaggtcgtcgaagagccggcagtgc---------gtcgggggcgtcgggtagtggttccggcggttctacggttaactctggtgttgattctggcgtcacggtgggttctacggttggatcgacaaccgcgtcgtcggtcggtgccgctgtcggatcggttgggccgc------------------------------------gaacttcgggtgcgccaagagccccgcgagctccgcgcgcgccgagagcatcatgcgcaacaactactagtgcgaccacagcaacgacagcaacaacaacaccgacaccgacacagactacaaccactacaacgcatggggcaacatgtacctgtagttgtcagtgtagnnnnnnnnnnnnnnnnnnnnnnnnnnnnnnnnnnnnnnnnnnnnnnnnnnnnnnnnnnnnnnnnnnnnnnnnnnnnnnnnnnnnnnnnnnnnnnnnnnnnacaacaacaccgacaccgacacagactacaaccactacaacgcatggggcaacatgtacctgtagttgtcagtgtagtatctcgggggaggcgaaaaaacctgcagcacgttcgcgtgctaaagtcggtgttcaggggactagtggtccaactggtccaacttgttcgacgacgccgccnnnnnnnnnnnnnnnnnnnnnnnnnnnnnnnnnnnnnnnnnnnnnnnnnnnnnnnnnnnnnnnnnnnnnnnnnnnnnnnnnnnnnnnnnnnnnnnnnnnngcagcacgttcgcgtgctaaagtcggtgttcaggggactagtggtccaactggtccaacttgttcgacgacgccgccaccaactacaccttcttcgtgcgcg------------tctaccgcacctgcgacgccgaccgtctcagtcggccctacatcgtcaacgttaacaccagaagcacctctagcagcatcacaagcacaaccggcaccaccggcaccaccagcaccaccagcaccaccaaagaaacgtcggcatcgtaaagcgagcgaaaacgcggaacgcgaggcgcgagaggcggaggccgctcggttgttggcagaggcggc---agaggccgcctcaacttgtggacgagggtcgacattgagtggtggctctggtgtttctggtggttctgttggttct----------------------------------------------------------------------------------------------------------------------------------------------------------------------------------------------------------------------------------------------------------gttggttctggtggttttattggcggtacgactggtggcgcagcaccatcatgttcggcgggtccgtcgtccgaacgnnnnnnnnnnnnnnnnnnnnnnnnnnnnnnnnnnnnnnnnnnnnnnnnnnnnnnnnnnnnnnnnnnnnnnnnnnnnnnnnnnnnnnnnnnnnnnnnnnnngttggttctggtggttttattggc---------ggtacgactggtggcgcagcaccatcatgttcggcgggtccgtcgtccgaacgaccctctcgtcgctcgcga---------------------------------------------------------------------------------------------------------------------------------------------------------------------------------cgcaaaacttcgtccgtcgaccgcg------ataaccaccgcgacaatcggctcgaggcgagc------gacggcgagtctgtgcccccca---gtggtgaagacggttcgcgtaccgcaccgaagcgcggacgacgcaagcgttcgtctgaaaactcgggcggtacgagcaaatcgagtcggtcnnnnnnnnnnnnnnnnnnnnnnnnnnnnnnnnnnnnnnnnnnnnnnnnnnnnnnnnnnnnnnnnnnnnnnnnnnnnnnnnnnnnnnnnnnnnnnnnnnnntcgcgtaccgcaccgaagcgcggacgacgcaagcgttcgtctgaaaactcgggcggtacgagc-------------------------------------------------------------------------------------------------------------aaatcgagtcggtcgacgagggacagcggcaacgacgggaacgacggcgaaggtcgtgcgcgggaacgtcgtcatcgccgcaagcgaagtcggtctgtcgtcgatgaggagtttggcgcggatgacgacgcggcacagagttcggccggc---------------ccgagttcggccggttcgagtttcgttcccccgccggacgaggagcgcgacgcgcactccactcgcaagcgcagacgtcgttccaggtcgaacggccggtccgacgcacctagtcgtatcgatttagtggccgatcaagtgttgactcgctacgccgacatgattcgtattcccgctggtgagacgggtggtactttctcttcgattttgattgacataccggccaacagctcgcgcgtttttgctatatccgatccgcgcgactggggtgaggttttgcgcgtcgccgctcgaggcggtttgcgtacccagcaagtgtttgtcttgttggccaatgattgtgactttgaaaagttgtccaaaacggactgcaaacaactattgttactgttgcaccccgataagaatgatcgcagcgttcgtgctgcttgttcagtcttgttcaacaagtttcacaagtggtatcgggcgcagcagtt---gcaagattgattgcgggtagtaattgcgttgaacgcg---------tcgactcg-ttttttgcaaggttgttttgttggttaagagtgttgacgccgcgttgtgttatcgcgattgtgttacactagctaccagt------ataccagcaagatcgttatgtgcgctccgactcgattggctctagtttcgtgcgtcctcgcggtcgctgtcgctccagctgcctacggagcagctgtgattgctacgcacggaccgagaaatttgacggcggtcttgccagcttcgacctcgtcgacatcattgggcgtttcgtctaccg---cgtctaccgaatcgttttccgaacggtcttccgagccttcttctaaaccgactccgttggcacgttctcgaccacgttctcgacggcatattccgtacgaagagggtcgtgatgttctagtcggtccgcaggagtacggtgtggccaactatttccgcggttttggcggttaccatcagcactactcgccacagtgtcgtttctaccattcgcgtacggtcgacttgtccaacgatttgttattgcttccgtacgacgcgcgggtgatcgatgtgtcacggtatttgaatgcgaggcctcgttcgctcgtcctccaggtcggaccaaggaggtttgctccctacgagcatttcacgcgaaactgtcataaactactgtttgtcgccaagcggtacaactggattagagatttcgcgcggtccgtggatttcaccgacccacgagtgcgtcagcgactgcgagatcgattgggcaaagctgtttcgaaacagtcaaaaatactagctttcgaggagaggctggccgaaaagttggtaaaaatgaccccgtattcggacaaaaatctcgatgagattgaccgcatgtcgaacgccgacgtgatcgatctgttccgcaccatctcgcagctcgggctcaactatgcgtttaattagagttggggcgtcacggtatag---ataatacatcatattcggtcggtcgtcttctccgatcctttacatcttttcttttttgttttgtcgtctcgttgacttgtcgactcgttgtcttgttgacatgttgactttttctcgttttgtt-----ttgaggtttattttgaggtttattttgaggtttattttgaggtttattttgtcgttttttgtcggttttgttgggtttgtcgatttgaacggtttggtcgcttttgttgatcgtcgttcgttttgtcgtacgggcgacaataaaataaaaatgagaggattaaataatggctcataat----gataatggtggtgtgatggtattatagtgtgatggtgtggtggcgtgatgctgtgaagttcatggatatggtgatgtgtggcggtgag-------------------------------------------------------------------------tcgatcgggttgatcgggttgatccgctcggatgattacggatgataaagag--------aaaaggcaagagggaagcatcaagattagatcgagaagggtgagctgaacagtgacagcggcgacacagcgatgagatctttcgaatcggttttgtttgtttcg------------------------------------------------------------------ctgtcagcgttgcccaccgagtattcctccaacgagtcaatggagaattgtcgcaacgccggacggtggagccgcgttgcctctggtttgcgaaactgtaacagtttatcgatgtcgctgagctgaccggtcatgttgacgtggaaaaaacacttgggaaccatgcgcaacaaaaagtactcgtcgctcggttcgatgcgcatcatttctcggaggtttgtgttgagcacgaccggcacgatgtccgcgtacccctctttgccgtacaacacgtccaagttgggattacataatgctagtcctcggcggatcgcgctctcggtgagacacatttccaaactgtactggtcgtacggataagagagaacggtccatccagtttggatatgacagctctcgcccggcacgaactcgtacgactggcgtggaaatatgtaccacaggtcccatgcgaactctttctccacttcgctcatgttgtgcagcttgattttgttggcgatcggtgacaagagtctgttgtcgtgcatgtactggttggaccgcttagcgagcacgggtttgatgtcgcgtgtaaattcgtcccgacgaatgagacgcaacagtggttgttgttggctcgatgcgggcacgttcatagtgaccgttgttgacgttgatgtaccagacggacttgacgtgttggttgttccgctgtcgccgctgttaccgctgttagtgttgttgtcactcatgtttgtttgacgaggtttggacgttggtcgatcg-------------ttggtcgatcgtttcggtcgtttgagtcggtgtcggtgtcgagtgttgcgccgtcaacgtcgttgtcggtgcaccacaaaggcttaataggtcgaa-----ggttaggtgcggggttttgttcgaagtgttgttcgaggttttgcttgtggttggggtgtgttggtgtcacgagttgctcgatcagtcagtttgttg-----------------------------------------------------------------------------------------------------------------------------------------------------------------------cagtttgttgtttcggtggtttggcgatgtgatgatgtgggtggtggttagtggttcggcagttgtgtgaggttgtttgtttgatatgtctgg--------------cgcgttgttggtaagtctt-------------------ttttttggtaagttgtggtatgttgcntgtgtcgtttggcgaacggtgtatccggttgagtggtcgagtgacgtgtgacgttggtggtgttggtggtcgttgttgatc----ggcatgtttggcttgtttagttggtaaagaatttaaacaagaatgtgaagatgatgatcaccacgatagcgaccagtccccagataagcaaattctttcccaccgagccgaccacgctgccgatacctgatcccgcttggttgatcgcgtcgaccaagacatcggatgcggattttgattcgcatcgcaggacttgattgtcttgtagatcggcgtatcgcgccgcatcgcagagcgtctcgatacagttcaagtttttgttggcgtcttcgctgcacgc------------------------------------------------------------------------------------------------------------------------------------------------------------------------------------------------------------------------------------------------------------------------------------------------------------------------------------------------------------------------------------------------------------------------------------------------------------------------------------------------------------------------------------------------------------------------------------------------------------------------------------------------------------------------------------------------------------------------tttgctgttcgcgatttcatcgggtaacgagctgctcgcgcaaatgtttccggtcgtcgcgtttttgcacgaaaattgagagactttgcatttgaccacgttcgtaccgctttgcgtgtacatgaaacaaccagtggatttggccgcttcttcgacacatttttgatacactacgagtgcggtgagacccgccgcggaaatggccacactgtagccgaagaatttgaggaagccggtcctctttgactgctgcacgagtttgtcgaccgactgttgcagtttggcgtcgttcttcacaaacttgtcgatgtcatccaccgtgttgagagcctttttgtccaggttgaagcccactttgctgcggattatagcttcgtcgtatttcttgatcggaaggtcgggaagttcgctcgcggcctcggatagcacctttttgattgccttttgtacgttcgagctagctagcacgtccgtgtccttgaaagcaacataaaaagagtttgaatagtcgccgagtcgcgaaaagtgcacgaagtcggcgatatcaatcgcacctacgagggccttgttgtccacgaccttcatgtactttgtactaaatagatcggacaattcattcaaattcagtcgttttgcttcgcccacaatgttcttgctagcctccgttatatctatcgcacctgtagccgttt------------------------------------------------------------------------------------------------------------------------------------------------------ttttgctctttcgtacgagtcgtcgcagtgatccggcgaatcccataacgatcggtcg-ccttttttcccctacttatttagaggtgcgtatttggggctctcgccggcgcgcggatagtact--tgatagtacttcattgacgtgcgggctcgagtcgttcgcgggatccacctcctaagagagacgaatcacgcggtggtgcgcgtattactcactatattactcacaccgatcccatgttttccctcttttgga---------------------------------------------------------------------------------------------------------------------------------------------------------------------------------------------------------------------------------------------------------------------------------------------------------------------------------------------------------------------------------------------------------------------------------------------------------------------------------------------------------------------------------------------------------------------------------------------------------------------------------------------------------------------------------------------------------------------------------------------------------------------------------------------------------------------------------------------------------------------------------------------------------------------------------------------------------------------------------------------------------------------------------------------------------------------------------------------------------------------------------------------------------------------------------------------------------------------------------------------------------------------------------------------------------------------------------------------------------------------------------------------------------------------------------------------------------------------------------------------------------------------------------------------------------------------------------------------------------------------------------------------------------------------------------------------------------------------------------------------------------------------------------------------------------------------------------------------------------------------------------------------------------------------------------------------------------------------------------------------------------------------------------------------------------------------------------------------------------------------------------------------------------------------------------------------------------------------------------------------------------------------------------------------------------------------------------------------------------------------------------------------------------------------------------------------------------------------------------------------------------------------------------------------------------------------------------------------------------------------------------------------------------------------------------------------------------------------------------------------------------------------------------------------------------------------------------------------------------------------------------------------------------------------------------------------------------------------------------------------------------------------------------------------------------------------------------------------------------------------------------------------------------------------------------------------------------------------------------------------------------------------------------------------------------------------------------------------------------------------------------------------------------------------------------------------------------------------------------------------------------------------------------------------------------------------------------------------------------------------------------------------------------------------------------------------------------------------------------------------------------------------------------------------------------------------------------------------------------------------------------------------------------------------------------------------------------------------------------------------------------------------------------------------------------------------------------------------------------------------------------------------------------------------------------------------------------------------------------------------------------------------------------------------------------------------------------------------------------------------------------------------------------------------------------------------------------------------------------------------------------------------------------------------------------------------------------------------------------------------------------------------------------------------------------------------------------------------------------------------------------------------------------------------------------------------------------------------------------------------------------------------------------------------------------------------------------------------------------------------------------------------------------------------------------------------------------------------------------------------------------------------------------------------------------------------------------------------------------------------------------------------------------------------------------------------------------------------------------------------------------------------------------------------------------------------------------------------------------------------------------------------------------------------------------------------------------------------------------------------------------------------------------------------------------tcaacccgacagatcccagcgatgg------------ggctgcaaccggcaacgccggaaagaacgacgatgccggaaaggcggacgcgttcggcgtggagcgaaacgataagcgaaacgaggagcgaaacgaggagcgaaacgaggatcgaaacgacagtgcttttgacgtcaataccgtcaccacgactgggtttgaacgtacagtaggtagcggcaacgcggaaaacgcggaaaacaatagcaacacgc---gtaacaatattggtaacagtgttggtaatggtac------------------------------------------------------------tggtaacaaggttggtaacagagctggtaacagagctggtaacaagggtggtaacagagcgggtaacagggctgacaccaagactgccggtatcgatgcggagagnnnnnnnnnnnnnnnnnnnnnnnnnnnnnnnnnnnnnnnnnnnnnnnnnnnnnnnnnnnnnnnnnnnnnnnnnnnnnnnnnnnnnnnnnnnnnnnnnnnncgagtgagtctggtaacgataatttattcccaccagagttggtcgacgagttg--------------------------------------------------------------------------------gcgttggtgcgcgacgctctccatttcgctgtatcctggcttggttggcgtaaatggttgcgcgccagtgggttgctcgagtggtgttcggccggtgttctcgttcctagcggttgtggctcgttcgtccctttttggcagtacgagtctgattggttgacctatttgtctcggttacgacttgatcgtcgacgtcgcacgactgctgttacgaatgccggtctccgcggaga---gacggtttccgcgtcgccctacgttctgagcggaggcgaacagttttcccgcgccgacgaggaccgcataacgagactcgtgatgcggcgcgcttggctcgaacgattggaacgcgagtggtgtcgcgacaattcgtatgcgttgcgtcgcgaccgtcccgctctgctgacgttccgtagcgcaaagacgggcgtcccgttcgaacagccaatcctgtacagcgagtacgctcgactctcgttcgacgagacacgctggtacgccgataaatgtgatctgatcgatttcaccgcgcgtctcgtccgtaccctcgtcgaccgatttggtcggatcggtgtggtcgcggcgcaccgttccgatcccgtgatcgacgcatacctcgacaacgtgacggccgtcccgttatggcgtcacaagttggacgagacgctcaacactttcgacgacgaaacgctagacctgatgttgcgtgcgctcgccgtgtgccgctcgcaccgcgttcggtctgtgtctgtgtattcgagtacgccgagcgaccgttgtcccgctgcgggcacgcggctcgtctccgcgtccacgccggtcgaagggcttcgtctgggttcttggccggcgctctcttttctgctcgtcgatctccactttgtgcgtatctcgcgacagacgctttggggcgacaccctgcgcgtcttcatgggtcggtttcagggcagtatcgactcgctcacgcacgagatggacgattggatgaccgtcattcctgtgcccgacgtggaacgcgattcgatctacatcgttcgcgtcgacgacgaccgagttctcgcctccagattgtcgcatgtgctcgtggcgcgcagcgacttgcgtgccctgctcaactacacgttcctcccgaatgagcgagcagtcctctatggcggtcctttggtcgctgagacagctgctctgtcggccatcttctccgcgcaggaatcgcgactcgctttgctcaaggcctccgcggctccgactgatgtcgattacagcgacggtccctccgccgccgagttgagcggatccaaccaagtgtgttgcgaccttcgtgaggtgcttttgcgcgcgcttcaactttgtgcagttggtgtgtacagtttgcgttatacggtcgcgcccctctcgaccgacgagtccgaacgggcgagtcaagagcgcgcttcgagacgcgcgtcgcgtgaccgactgttgagtgctttcctccgacgtagtggcgccgttcgcaatcgctactttatcgacagcgggatcgagcgcggcaccgcgttgaccgaggcggttttgtcgtttgccgcacagcgcggcctcgatcgggacgtcaatcgtttgcgcgtcgacgacgtacgagcttacgcttcgtacaacgaccttgtcgcggaggacgcgagtcgtcccgaggtcggtggtgcgggtttcgagtgtgtttttgtggccaccagtgctttgttggcggtcgatggtgtagaacacttcacccgtctcgctaatcaacagttgcgcgacagttggccgagctgctcgcggtacggtatgttcttccgtcacgagcagtatcccgacttgcatatgttgttgcttcccgccgagagttcacctgtgttcgatcgagtcatcgatttgccggacttgacccacgcgtccgccggggcgaacgcgattgcagcgggcgctgt---------------------------------------------------------------------------------------------------------------------------------------------------------------------------------ggtacgcgcgacagatgtacccagctcgggggacttagtgtcgagcaccgtggtcggttgcgcgggttacttgcggctctgttttgtcaagttgcggggcgcggggaacaatgagttttcggagcgtgcgttggtcaatcctgcagtcattgcggcgctgttgcgcgaaatagtggctcacatcacgatgagcgaagcgacggaacggcggtctctagcctattctctgtcgtattcaccgctcatatcggtcgctaccgcagcggttaccaagcggagcgagacgaacaggaatgggagcgatcggggcggtcaagctgtagacggtgcgggaagtatggacggcgcggaagagtcgactgatttaaacgagcgaagtcgaccgtcgttgcacagtttgtttgatcgagatcggattgcggccatggtacggattgatccgtttttgtccatcagtgcgtgtcgagcctccgtgtacgacgatgtggccacacggcgcatcagtcgtttggtctcgcgcctaccgcgcttcttcttccctaactgcaagttgtggcgagcgctggacgctatgccggtaaagtgtgcgttcgtgcgcaacagtcctgtgacttactgtccgcggttgttgtttgatagtggcctctccctagcgcaacgcggtatcctcccgctcgaggcggcctgtgctaacgacacgtggaagctgtacctcttggacaacgtgcggtcggggaaaccgatgccctgcgatcgaacgtacgtcggaccacctcgatcgggcaacggcgacggcgcacctctgttctactacgagccgtgcggcgagagtccagacggtgacgatgctagcgcggggacatttgatcgcgttgtcccgccgcctccgccggtctcgggtgtggacttgtcgcgcgaaaggaacgctgatcgaatagtcgtacgcctcgtggacggtcaagtctcgatcgggccggtcgtcccatatttcgcctcgaagaatgcgcacggtcgtgattggatgttgtacgggctcgacaacacgctggctaccttcgactcgctggtggccgctctgcgtatacaacagtcgctcatctcggcgccagtcgtgcggctcatcaattgggacgagcatttcccgcccggcacgcccaaccgaccgttgttgcagaagttatcggccaagcgagtgtacctcgtgaacggcgttctcggtttctgcgagcagcaaaccaagttcgtctccgcctccaaagtggatcgaccgaccgagcccatctcgcccgcgaacttcgcaaacgcgctcgtgcgacccggcgactcgctctgtttccacaacacggtcgaccgggtggacccgaccgtccgcatcgctcccatgcatttctatcatcgggtataccagagcatggttcgcgccgagcgccaccccatcatcggtgacggtggctacgtggacctacgtttccgcgagacggatgactac-tttgtgctcgtg-ttccagtgtacgcgcatctggtttccgcgcgtggatttgttgcagcgactcgccgaggcgcagaccacctgtttcggtgacacgccgcgacacctcgtcccgcttgtcgacttttacgctaggcaggcgctcaagcgcggtcgataagtggcac----------accgaatggtcagtattcacgagttgagtcgttgcaacggtctnnnnnnnnnnnnnnnnnnnnnnnnnnnnnnnnnnnnnnnnnnnnnnnnnnnnnnnnnnnnnnnnnnnnnnnnnnnnnnnnnnnnnnnnnnnnnnnnnnnnnnnnnnnnnnnnnnnnnnnnnnnnnnnnnnnnnnnnnnnnnnnnnnnnnnnnnnnnnnnnnnnnnnnnnnnnnnnnnnnnnnnnnnnnnnnnnnnnnnnnnnnnnnnnnnnnnnnnnnnnnnnnnnnnnnnnnnnnnnnnnnnnnnnnnnnnnnnnnnnnnnnnnnnnnnnnnnnnnnnnnnnnnnnnntttggctcgtgtttggctcgtatttggctcgtatttggctcgtatttggctcgtatttggctcgtatttggctcgtattttttgcgataagagacggctgagccgcaagcgcggcgttgaccatcgattccgctcgtcacnnnnnnnnnnnnnnnnnnnnnnnnnnnnnnnnnnnnnnnnnnnnnnnnnnnnnnnnnnnnnnnnnnnnnnnnnnnnnnnnnnnnnnnnnnnnnnnnnnnngtatttggctcgtattttttgcgataagagacggctgagccgcaagcgcggcgttgaccatcgattccgctcgtcactcggttcaggcgactcgatttctctttccacatgttccctttcgattttcacccaattgtgtttttcgtggtcgtctttgttgcagtgttggtcgttgcgttctcttcattcacgcagattctggtcgcgtcaactgcgcacgagcgtgttctcgttcggttgagcgaggacccgaaactccaccgtaccggtgagttcgtggtccccgtgtccggtgaaacggtgcggctcttgcgtcgtgatcttcgaggcggcgtctcgaccgtttcgtcggcctccactcatcggttgggctttgcgcgcgctatcgtaccgatcggcggtccggccgcaaacagcatgacggtcgtgctgaacgcctcgcgtcgagcgcacgggacgtggtcgcgcaagcgtttgcgtcgcgacgacacgactccccgcaccattgcggatgaggatgag---------gatggtgattattccttggatgcgcgtacagacggtggtcccgacggtggtcccgacggtggtcccgacggtggnnnnnnnnnnnnnnnnnnnnnnnnnnnnnnnnnnnnnnnnnnnnnnnnnnnnnnnnnnnnnnnnnnnnnnnnnnnnnnnnnnnnnnnnnnnnnnnnnnnnngacggtggtcccgacggtggtcccgacggtggtcccgacggtggttggcagcgatcgaaatcccgtcggaaacgcggtgcgacgttggctgttgggtcgaacgatgccagcaacaaaagtagtgctagtggtggtactggcaccggcaccactgttggtgttggtggtgtcggcggtttcatttgtaacgactttgtccaaccgttcgagtgtaatctggacgccggcgcaaaagcttgcgatttttgcgtcgatcgtcgcaccagcgacatcgcgtgtgttcacgtgtcgcgaccgcttcgctatacgttggaggacggctaccaacggtcgatccttgccaacgcggagccgcatctcggttggtgtttgccgcgcgagtttgaacggcgtctcggtcgcaactgtaatccgaacaccggccgatggctactatcgcgttcggaagacgggcgaccgcactttgtgtgtcggtgtcgctatccaaacttgatgaccaactcgtcgactatgaaagatgactgttcgcttgcggtgggttgttatcccggccaactggacgccgactcgcgtgccggattgatcgacccctacacctcgggtttttgcgaatgtccggcgttgtaccactcggactttgattcgacagtggggcctctgtgcacaccgaacgctattctggacgagcgacgcggtagcaagggtctcggcgatgtacttgaggcggctggtctggcgggcgactacaaggcgctcccgttgtcgtatgtgagcaccaaatttctcggattgttcgacggcggtcaaacgactactgcggtcgattcggacccacgactgcccgacccgtgcaccatcgacctgttgtccggtcggccgtatgcaaaagacgaggaaggttgtttcgcggnnnnnnnnnnnnnnnnnnnnnnnnnnnnnnnnnnnnnnnnnnnnnnnnnnnnnnnnnnnnnnnnnnnnnnnnnnnnnnnnnnnnnnnnnnnnnnnnnnnnacgactgcccgacccgtgcaccatcgacctgttgtccggtcggccgtatgcaaaagacgaggaaggttgtttcgcggttcgcaagtggatcgtctcccccgagatggacgaccgtaacaagttgttgtcgcggtacgacgaacgtcgtgcacgcgaaggaagtgcgacgggtg-------------------------------------------------------------------------------------------------------------------------------------------cgacgggcgagatgagcgacaagagcgacaagagcaacnnnnnnnnnnnnnnnnnnnnnnnnnnnnnnnnnnnnnnnnnnnnnnnnnnnnnnnnnnnnnnnnnnnnnnnnnnnnnnnnnnnnnnnnnnnnnnnnnnnnacgacgaacgccgtgcacgcgaaggaagtgcgacgggtgcgacgggcgagatgagcgacaagagcgacaagaacaacacgagcaacacgagcaacacgacgggtcttgctgccgtcggttcgaccgatgtagccgagcggatggatcctggtcgtattgtcgtgtattgcgacagtcggagtccgcggtacctgccgatacagacttcgagcgattacttgctcaacaaccacggtcgctatccgaacgcgtgtttgcgtctcgccgacgggctcatgtacggtcgtcagacggcagccgagccgttcaacgtttcgtcgttgttcttgttgtcgcactttaatggcaaataccatcccgatctcggggtgttgttgaagcaaccgacaccggagccccggcgcggtcggcgtggtgacgagcggttggagcgtttgttcaatctgatcgacgagtttgctgcgaccgacgagaaattccgcaacaaggtgttgtttgcttcgcaccctgtgaagccgtacggctcgcgtccgctgccactgcggcacgacttggacaactatttgcgccacggtcgctcgtttgtcatctataccaattttcccgacgtgttcgagatgacggtcaaggttggcaagcacgcgcaaccggtccgtcgtgcgatctgtccgcaattgttgcgtctcgtctacagtatgttcagggttgccccgatcaaagcgaatttggtgtacggtcagtacgtcaacaagttttaccgcaaaattgaggcgccctcgccgtccgatcggttcaaggtgtgggcggtgcaaaccgacaaagagtacaatgcctactacgtggggtcgagttggacgcgcgagaccggtctcgtgccgccggccgnnnnnnnnnnnnnnnnnnnnnnnnnnnnnnnnnnnnnnnnnnnnnnnnnnnnnnnnnnnnnnnnnnnnnnnnnnnnnnnnnnnnnnnnnnnnnnnnnnnngcaaaccgacaaagagtacaatgcctactacgtggggtcgagttggacgcgcgagaccggtctcgtgccgccggccgaccgtgcgttctacaccgagtggcgacccatcaaaccgcccgagctacagaccgttcaacgatccaaaatcttgttcgagcnnnnnnnnnnnnnnnnnnnnnnnnnnnnnnnnnnnnnnnnnnnnnnnnnnnnnnnnnnnnnnnnnnnnnnnnnnnnnnnnnnnnnnnnnnnnnnnnnnnnngcgttctacaccgagtggcgacccatcaaaccgcccgagctacagaccgttcaacgatccaaaatcttgttcgagccggacatctccccagtggacgccgtgtaccccgctccagagtcctactgtgaaaacttacggatctgcaacacaccgaagatcatttcgggtacgaccggccaatttgatctgctgcccagcttttggacaacggtgtatcgcgacgcggaccgtccactcgtgccgaacgcttttcatcccggtttcgacacaacggtgttgctcgccttcttcggcggggatcagggtgtggagacgaacgaacgtccggccgaggtgttacttgtagccgatcaactggcgctcaattatatgggtgtgcagcagtactcgcggttgttccgtcacgaccgcaaccccgagaatgataagaagaaagcccgaaaagaggagcaggaaaacgaagagaaggaagctgaacacaagatggacgataaacgacgtttcgatccggacgcaactgctaggcgggccgagcaagagagtgccaaagacacgcgcgcgatcgaccgactactactcgggaaacagggtcagcagatcctcggcgacggtcggtttatgctcggcggtcccgcggtcgaggcttggcgcgcttacaccggcgaaaactcggaaagctccgactctgattccgaagcgtccgaacgtaaccgcgatgctgaggaaaacaccgcggacgacggcgcggaggacgctggcctcgttccaacgaaacgagcgaggctcggttgag-----------cgtttgtggttggcacgaccgatgagagttagtgccgcagtcagtagtggttgcagtgagtggccacagtgagtggcnnnnnnnnnnnnnnnnnnnnnnnnnnnnnnnnnnnnnnnnnnnnnnnnnnnnnnnnnnnnnnnnnnnnnnnnnntggccgcaatgagtggccgctgtgagtggtcgcattgagtggccgcattgagtggccgcggttagtctgcagttagt-----actgatagtttcggtggatacggagagagcgtgcgtattggttttgtgg-----------------------------------------------------------------------------------------------------------------------------------------------------------------------------------------------------------------------------------------ttgcgactgtcgcgttcgttgttgcgtttatcggagtttggagtgttgctttccggttttgttgttgcgttcctcgttgtga-tgtcgtttcgtgtggccgacggaccggctgtttttttaagagttgagttcgtgcgcttgtctgtcgcgcttttgcgccgcgccgttgatctcactgtaccgctcgttgttctgtttcgcgtgtcattatgtactacttgccgctcttcttttttggcgcgatagccacattgatcgtgttggtggttttgctggctcgctcgcagtggggtggcannnnnnnnnnnnnnnnnnnnnnnnnnnnnnnnnnnnnnnnnnnnnnnnnnnnnnnnnnnnnnnnnnnnnnnnnnnnnnnnnnnnnnnnnnnnnnnnnnnnccgggtccggtctcgtcgcgtgtgcggttgaaaccgtggcgcgttgttaaacgttcgttcaaggtgcccggtgtcg---------cgggcggctcgagcggcgccgattattcagctacaacgatcgattttttgcgtcagtcggtgttcgaccgcgcgtatgacacggctacggcggcggtcacgcgtttagtggcgagcgcaacttccacctcgttgactgacatggccgctatggtagccgactcctcgcgacccgactacggtgccacgttcccggttgacgcgacgatctccaaacaattgggtttcgctcggtcgattttgccctacaaacgcaaggacgtggtctatgtgcccgaaatttcacacgattcgaaacgttgcgacgagtggatgaaaaccggcgtcaagaacttggtttcctgttcggtttccagaggttcggacgcctgtttcgtttgcatcgagtcgcgtaagtacaaccgttcgtgcgtgcacgtaccgtccgcttttcttgtacaaacgtacaatgaggagacgatcacgatccccgcgagcagcaagacgaacaacaaagacgagggttggtgtctaccgtccacattcgcgtcgatcgactttgcgagcgggtctcccgtcccgatacaagaaagtaaacgcaactgtaatccaaacacgggttcctggattcttgcacaactcggtcaagatggcggtagtttcgactcgtcctacaattgggtgtgcaagtgccggtacccttcgctaatgaccaatttgaaccacagcatctctcaggactgtcttttgccggttggttgtcagccatacggctccttggacccggcgtccgtggcgggtaaggtcgacccgtatgtaaaggggtattgtgtttgcaacaaaggtcataggagcgactttgacaagacggtcggaccgatctgcgtggaaaagaacgttggcgataccgactacgagaccatatggcaggtcggtctaaacaactttaccaagttggacaaatcgttcgtctccactaaatttttggatttgttgcccgtagcattgcgttcgaaccccgtgcttcctgacccctgttcgatcgatgccttctcgttgaagaaaacgtcggggtgcaaagtccagttctacaagattaacaatacgaacgttgcaatgtgtgtgacgaccaatctgaactacattgcgttcacgagtgacaccgattacctgcagaacaaccacggacgttatccaaattcttgcttgtacaccggttcgcacgagcagaacggggctattccgaactcgcccgactcggttctcacccacgccatactcagcttttggaacgacaagaacttaccggacgtcggtctgacctatgtcaagaatagccaagattcgcgagaggatcccgttcccgctcattacgagcgagccgacgccatcatgagtattttgataagagacgatacgtatcagaattggcgaaaacgtgaggtgagcacgaagccttttatcggaccgtatctgcgcaacatgacgttccgtgtgcatgattttttcagcgatgacgcaaactgtatcgtttactacaacgattttcctgaggtgaacatcaagtacaacttggcgacgatgcgcgatctcgtaccgttgtttggagacgtgatcggtccggttgagtggtccaattggcgtatgtggatggtatcggaccggctggaacctcatcttcgtcacctttactacgcgcgcctcgatgcgcatacctaccaaccgcaggaatttgaagagtataactcgttcatcaaccgagtacacgctccggggtgcacggggcgcggacgcgtcatgccgaacgaggtgccggtttacctcacgttcttctcgaccatcactccagatttgccggtgaaacggtttcgtcaatcgtttctctatccactcgatgaggattggtatcccgcttaccagtcgacggagggttgtaccatttttgatgagtgtaagatgtaccacacgcgcgacgagtacttgtccaatttgattcacgacttggtgacgagtgtcacggtcgggaatcgtaaactcttaccgcacaagcggagcaagcggttcgacgcgaccttgcaaatctttcgcactaaattgttttac---ataatcatgtgtaaccgttactctcaaaactaccgttcgtatcaacagttgtccaatcggtttcccactataccggatggtttcaagcaatacgagtaaatcga---------ccaaacgaagcgacgagaaactactcgataactcgaagcgagaaaaag--aaaaaaatatggtacgacgacgcgccgtttggagacttgatggtcgacgtcgatcgttgttcggaatttacnnnnnnnnnnn-----------------------------------------------------nnnnnnnnnnnnnnnnnnnnnnnnnnnnnnnnnnnnnnnnnnnnnnnnnnnnnnnnnnnnnnnnnnnnnnnnnnnnnnnnnnnnnnnnnnnnnnnnnnnntgtagtacgcggttga---ttttttggtattttctgtgattgtttcggcaattgttttatcgttgccgtggtagtcgacttcgtgggt-agacggtccactct---------aatcggccatctgtctcttcagccggtcagcttgctcgcaaacctaggtgaggaggtgagcgcaccgagatcggtcgtcgttttttttcgacgccaagcgttttccgattcggtgcgaagtgttcgctcggcgagcgcaaagttgcggtccagtgaacgcgaaaagtttttgttcctgagcgcacaggcgcacggttttgttgtggggtcggttcgcatcgcgagcgcgggtgctgcgcgtgtgcgaggcgcgtatgtgtcgcgcgggtgcgtcttagtggacgcattctggt--------------------------------------------------------------------------------------------------------------taacgtgattacctgactcgtctttggttcggtacacggagttcggttacccaggattagg---------------ttacgcgggattaggttatacaggattaggttacgcgggggattaggttacgcgggattaggttatgtgggatttggttacacgggtacgtgggttgctttagatcgttttgaatcgtttcggaacgtgtcgcggaacatctcgcaacgctttagaccgttttcgagtgcttcggaacgtctcgaaacgattcaaaacgtttcttcgttctgctcgttttgggcattctccatgtcgcgcagtgagtcgccgaacagtgcgtacaggaagggcatgcgttccatagcctcgctgaacatgtacataaagtttttctcctcgagtatgaggcgagatttgatctccagtcgcttgaagaagtcgaggatctgtttacagcggttcgagttgaatcgccgcgccatgaggtgttcttggcatttgaggatccacgcctcgtcgagcgtcttttcctcgagacggtttgcgcgctctgcgcctgctgtgatcgacgtgagaaggaagttgtacgggaatatgagcgagttgatatcgcgacaccactcgacaaagtc---------------------------------------------------------------------------------------------------------------------------------------------------------------------------------ggtgagtggcgaatcggcaaagttggcttcgcctccgttttgatcccagcccccgctgttcgccatgaacacggcgcgcatgatgttccagtgatcgcgtagctcgttattcttgttgctcatgaactcgttgtaccgatcgataaagttgcggtgctgttggtatcggcgggccgcgtcggcgttcgcattgctgcgcagctttccggcgttcgcgccaaacaatgctgcttcgttcggtcgcgattcgacggccacgttgtgcgactcgccgccgatcagttcgtcgttcagcgagcagagtggttcgatctggatgtagatgcgcggactgcggtcgtggttgcgcttgaagaaacgaatccacgcgcgctggtcctcgccgcgcccgatgctcgcgaacaatcgttgcaggttgtcgcatacaaagtgttccttgatgtgagcaaatacgtcagaccgcaggggccattcgtgtgtacgcagaaacactcgtcccataaactggacgaacatggtgcacagcgtgtcgcctttggtgaggtatacgtcgagaccggaggttgcgttgaacagatgcgcgggcaagcgagctaccgcgcgacggtacgactcgctgttagtgttcttgaagaagtggatcgattggcgatcctcgggacgcgctaaccgaacgcgtgtccagtgatcggttgcggagagtgcgctggccgaccatgattccacgtcttggctcgagaaccgttcggtaatgatgttcagtagtaccgtgaacaagatacccgtcccgaagaacgcttcaaaatgagtgttacagtggtcggtcgacacgatgatccgatgcgcgagcatggagaacatcgagtcgagggagtggaggtgagcgcgatgcagtggcattggttcgcggcgcgacacgcagcctgagacgaacaatttctcgtatatcttttctcgggggaacccgctcccgtttacgaacagatcgtagaaacgtaggaaaacgccgttcatgttgcgcagcaagtcgtggatgagcgacaattcgttttcaccctcgtcttcgtcgacctggtcggtatcgtccggaccgtcgttcgcgctcgcgtactggtggtcgctcgcgtcgagttccgcgccgttcaattcccggtgttcgccgttcgcgtgctgaccggcttcgcgcgcggtcgcctctttgttttgtttttgttgttcgaacagctggtacacgcgtcgaccgttttcgagcaccgtctccaccagtgttttgcacaactccatgtagtgcgagaagtcgcgcacgccgttcaacacggtccattgttcgagttcgaacgcgttcagctcggcgggcgaagcaaagtcttggggcgcgattccgccgcgcaatttgagtatgtacgccagtacggagcagcacacgcgcaccacttcgcacgggacgttttcgagtacggtcaacgtttggatggccgcggtgttcgggtcgtcgcacgggttcacggacgggtccgctttttgcgcacggagtaccagcaggttctccaggtgcacagtcatgcgggcagcccgctcgggaaacgatgcctccccataaaacgttcc------cgtgttcgcgttctcctcgtctac------ttccatcgcgtctccattgggcaacatgtttttcgcttgttccacgactgcgtgttcggtcaaaagttcggtcaaaacctcgg--tctctacgtcgcggagtgcgaaaactcgaaggaaactcgaaccagtcggagaatcttaatagtctaagcgaggagaaaacc--tgtgtctctgtcgcgccgaaag-agggtgctcgagacgccgt--gcgatcattgtctgatca-------------------------------------------------------------------------------------------------------------------------------------------ttctcggatcgttgttggatcattgtcggatcttcgtcgnnnnnnnnnnnnnnnnnnnnnnnnnnnnnnnnnnnnnnnnnnnnnnnnnnnnnnnnnnnnnnnnnnnnnnnnnnnnnnnnnnnnnnnnnnnnnnnnnnnnnnnnnnnnnnnnnnnnnnnnnnn-------------------------------------------------------------------nnnnnnnnnnnnnnnnnnnnnatcgttgtcggatcgtcgtcggatcgttgtcggatcgtcgtcggaagcagattgacgagtcaactttacgatggaagatcggttgagcggatcgttgtcggatcgttgtcagtttcgtttgcggtgttggccgatcgtcatcgttcgcctctgctcgtcgattgccgttattccgcg-ttttttttgcgactgcgccgatcgttacgcggcgtcgatcgtcgcgc---------------------------------------------------cgtatcgattgttccgctcgtaccgatcgttacacccgagc---------------------------------gaaggtagttacgtcgctcgcggtgtgcgcg---------------------------------------------------------------------------------------------------------------------------------------------------------------------------------ttcataccagtttcgtcgatcgagcggatcggatcgatcgaccgatcggatcgttagtcgtgttgtcatctcctataagctcttttacaaacgtgtcactgattggagttttgttagtagttttgagttgttgaccgttgaccgacactttggaaaccgataaattgggatcggt-----------gggaagaagcgaagttggagagcaactatgcacggtgcgtacggtat------------gcacggtactcgtggtaccgctgagtcgaaacaagtcgagcgaggatgcggacgacgaggcaagcgacgggcagccactcaactcgagtcggctgatggagcgccggcacgagcggtgcgtgtcgtcgcgcgagcccgtcggtccggcgggaccagcggtgcaatatcattgtcggtgactccggaactcgtgggtcctcgttccagcggagtcagcggagttggtgggtccgggccccgtttaacctcgacgggaacgggtattagtatgaacatgatggtgagttcgggtgttggtgtacggctcgaaggtggtaacgatcatcaacaactgttgtaccatatcggggccgacgagaacgaggaagaagaggaaacgaagaaggagaaaaaaggagagactcgatcaacgacacgcggacgttgtcgggtgtcctcg---cgtcgtcgtcgtaatgatcgtaaccgtgcgcaacgacgagcctcgcggaaaaagcgtggcgg------cggtcgtaccaatcggttcgcggcgcacgctcgcgacgatgaggacagcggcgaggacgcgaacgacgagaacgacgagccggtggaagacagcgatgggtacggtggaagcgacggaagtgatgcaggtgaccgtcggactgaggtcgacgatgtagacgacgaggatgatcgaagcgaggcgagcgatgacagcgaagagagtgtggcgcgcgacgatgtcgacgagaccgacggtgatggactcgacggagttggttgc---gacgacgatgctagagacagtgacactggaaaaaccgaaaagtacagcgacgacgatgatcccgaggacaaatatagatatgggcggttcgaacgttcacgttcagttggtcgtgcgagtcgcactagtcgcaccggtcgcgccg---------ccggtcaggatgggcgtgttggtgcgactcgagttggtgcaaaagttggttcgctcgattcgacgatcgatggtatgtttggtaggttgccggtgaatcgatttttgtgcgaggtgttgcgcgtcatggcttatcccggtggtcgcnnnnnnnnnnnnnnnnnnnnnnnnnnnnnnnnnnnnnnnnnnnnnnnnnnnnnnnnnnnnnnnnnnnnnnnnnnnnnnnnnnnnnnnnnnnnnnnnnnnnatggtatgtttggtaggttgccggtgaatcgatttttgtgcgaggtgttgcgcgtcatggcttatcccggtggtcgctcgattattagcgctgcgtgtggaccggtccaaaaaccgttcaacgagactgaaccgggagaacgagagtcgagaaccg---------------tgtcggacggacggtccgatgtgcccaacacagtcaatgcggttaatgcgactagtgcgatcgacgcgnnnnnnnnnnnnnnnnnnnnnnnnnnnnnnnnnnnnnnnnnnnnnnnnnnnnnnnnnnnnnnnnnnnnnnnnnnnnnnnnnnnnnnnnnnnnnnnnnnnncgagaaccgtgtcggacggacggtccgatgcgcccaacacagtcaatgcggttaatgcgactagtgcgatcgacgcggcgaaaagcgtgtccaacgtgtctgatgtatccgatgttaatacgtctgatgttgtaactgatactaccgcaggtgtgcagccccagcaatcgtcgcgtgcaaagcggggtggcggtttaagtcgtgcgctcttgaacaggattacctcctcggcattcatgcgtatgaccaagaagatgcgtcaacaagtgctcactcgtatgttcaacggtgtgcacaaccaattggtcgtctacaatatcaaaagtttgttccgcatctacctaatctatcatcgagaggacgcgctcatacacactatttgcgacgtgttcaataaacgtttcgtctttgacgcggcccaactacgtgccgagattctcgccaaaaacacgaaaccgttcagtcgaaaagtgatgcggaacaaggtttgcaacgatgtcatgatgtcaaatccccatatcttgcgtttattcgatttgcgagcactcgcgtactatcggaatcatctggtcgactcggctcgctacctacattgtttgtcgaacggcttaccggtcattatgtgtttgaacgaatcggacgttgactacatttttgaccggtgtcgggcagcacattctcgacgtcgtgatttcccgatcgatttgctaccgagctgtattcgcgagtcgtttgcgcgattgctcggtctttctgcccgcgggaacggagggtcgatgggtgctcgcggtttggtgcgcctcgtgcgtccggacgatgaagaagatcgcgcgactggcaacaacaccgaccagacgaacaagacagataaaaccgtcaaaatcggtgaaaccaacacgatctccgcgaagaacgatcgtgttaattcgactaatcccactaggttcgcacgtccgaccgtttcgtcggtcgagacgaattttaatcgcgagttcgatcggaactcgggtcacgtcgttcgaaatgtcggtctgaacgttggtcgacacgttgttcgtaatgttggttgggatgttggtcggcacgtcgttcgaaacgtcggtcg-------ggacggtggacgatacaatgatcgaaataccagtaataccagtcataatatgagtcggtttgttggtcgaaacatcgatcgaaataatagtcggaacattggtcgtagtcggaactttggtggacgagatttcagtagtatgaatacg---aacgttggtaagaattttagttgcggtcaacgcgtcgaa---accactat------------cgttgactcgaacgttcatcgcgatgaattgtgcttcgacggtagttctcgatgcacagcaggcactgtggttaccagtcgcgcttctggtcgcgcttttggt------------------------------------gattcggttgacggtaatacagcgactagcgggtttggtgctgtcggtaccgttaataccgccgtttttggtgctgctggcactagaggtcgtcgtattgttaccacgatcactggtagtaatgtcggcaaatcgaccaaaatgtcgagatgactctcggttaaaacggaccgccgtgtcgacggtgtctgcggtgccgcgcacgttttgtatgtgattcgtattgatgtgtgtttttattgtgtgtattttgccgattgtacatcgtttgcgtcatta---cctcttgtaccacacgatctaatgtacctcggtcgaattaaataaactgtgctaccacaaaaaatgttttgttcaattaactctttatgcaatctggttatgtcacgttctttttttnnnnnnnnnnnnnnnnnnnnnnnnnnnnnnnnnnnnnnnnnnnnnnnnnnnnnnnnnnnnnnnnnnnnnnnnnnnnnnnnnnnnnnnnnnnnnnnnnnnnttgtttctcgtcgagtcgggttatctgcgattctggtttccagcggtttcgactggctaccggctaccaattggtttaccgttc-tcttggttattggttttctc---tcgtcctctcttgtttcccgttggtccccaatatctcttttgtttttcgttgtgtctcta------------------------------aggctatcaggtgggaagcgtcgtactcgtcgcgctcgttgtactcgtcgtattcgtcgtattc------------------gtcgtacttgtatttgtcgtattagctgagtcggtggagctagttgtgtcggacgtgctagtcgtgtt------------cgtcgttccgctcaaattgtttgtcggtgttacgtccgctcccgaagtctcagtggtgaaggttttgtcgaacgaacagagagcgaaccggggaaagaagtcgatggtgttgaacaatcgtccgtctctcgtcgaggtgtcgttggtcgtcgagtcgatcgtgcccaagttgcacttgctcgcccaagcgttcaacgcgttcggtgttttgtccgacagattctgtcgttttttgaccgcgaccgctcgttcgaacgtctcgtcgatgcgagtcgagttgtcgct-tgcgtcaccaaaactggtttcatcggcggaattatcggacgctccgggtgttttctttcttagcgcgtattgagtgcccacgttctgcaggagggccgcgaacatcaacgtgtcgaccagcacgcacagaaacaagcacgttacgacagcgagagttgccagcacgatcgcgctaaacggttgccacacgtatttgcgaaataaactttttccagccattgcgtgtgacgcgcatgccgtgcttacgtgatcgcgttcgatccccagcacgattgcaaacgcagcaaaaccgcaccgcgatttttgttggcgctcatggtaaaaccgcgtaaaaccgctgagtaatctcggtaattatcgtaaccgtcgtaatcatcgtccg-aaaaaatgtgcgcaacgttagtcgaggaatagaacaattgagg-gtcgagtctgtcccg--tttttctcgttagcgttcgctcactcgttcgttcgttcgctctcgttcgttcgctctttcgttt----------------------------------------------gttcgctctttcgtttgttcgctctctcgtttgttcgttctctcgtttgttcgctcgttcgttcgttttttcgttcgttcgttttttcgttcgttcgctttttcgttcgttcgagtgagtcagcgtgtcgggtgtgtcgcgctcatcaccacccgcctccgcttcgcgccgcttgacaaaattgctcaacgtactaagt---ggagcctataacacga---------gctaacacgagtgtaacacgagtggcgacatcgtgaccgcgtgaccctcgacccactgttttcgcgccagtcgtatcacggatagcaacgtgttcggtgtgatgctcgctcgcagggacgatccacagtatttagttcgtgcgagccgacccgggaaccagatggactcgcatttccgagcaaataacaccgatcctgttagtac---ggacaccattgtgcgcactctcttttctgctgttacactttggcatcgcgaagagaatcaacgattgcaacgagaggtagcggcaagtgagtcggtggaactcgaagtgactacattattggctcggnnnnnnnnnnnnnnnnnnnnnnnnnnnnnnnnnnnnnnnnnnnnnnnnnnnnnnnnnnnnnnnnnnnnnnnnnnnnnnnnnnnnnnnnnnnnnnnnnnnnaagagaatcaacgattgcaacgagaggtagcggcaagtgagtcggtggaactcgaagtgactacattattggctcggttgggcaaagacgagataacgctcagcgacgagaaagcgcgccgagacgagcacgaaggcagggggaagagcgagcaatcgttacagcttcgttccgagccgaacgatcgagtagagcggccaggacggattaaaaagagcgaggtcgctcgcaactccgaccagatagtgacgcgtggtacgagcgagaggagtgcaaacgagaagaacgacaagagt------------------gaacaaagcgacgagaagcttccgacgaacttgaccgaggggaacgagaagaacgcgaaccgaaaaaacggtaagcttggtggaaaaactgcaaaaattgtaaagaccgtacggtttgccgacgagtgtattcgcatcgacgagttgctcgctgacgaatctgtcgctagaaccggcagaacagaccga------------------------------------cacgaccgacacgaccgacacgaccgacacgaccgacacgatcgactagatcaaaccgatcgagtcgtcgcacacattgatcgagtc---------------------------gacgcaaccgaccgagtgtttgatcgcatcgttagttcgtctccggaaacaaccacagcgtcttgttttttgaccggaaccgctcacgcttccgctcgcaacgccaacgtcaactctgacaaatcgtgcagtaaactcgacaaatcgaacaaacagaacaactcgatcgagacttcgtcgatcgaaccgtcgatcgannnnnnnnnnnnnnnnnnnnnnnnnnnnnnnnnnnnnnnnnnnnnnnnnnnnnnnnnnnnnnnnnnnnnnnnnnnnnnnnnnnnnnnnnnnnnnnnnnnntcgatcgag---ccgtcgatcgaaccgtcgatcgaaccgtcgatcaaatcgtcgaagaaaccgaggagtccgaggaaacagcggaagccgaggaacctgtggaaatcgagtgaactcggtgagtctattgagtcagttgtattgagatcgccgaaaccgtttgtcgaggtgaggtgc-----------------------------------------------------------------------------------------------------------------------------------------------------------------------------------------------------------------------------------------------------------------------------------------------------------------------------------------------------------------------------------------------------------------------------------------------------------------------------------------------------------------------------------------------------------------------------------------------------------------------------------------------------------------------------------------------------------------------------------------------------------------------------------------------------------------------------------------------------------------------------------------------------cctc---gttccaacatgaacaacgaaaacgcttcggtcgtatgtagtattgggaatccggcccgttcgtcggtgatgattgaggagatattcgacagtaccgaagatatgatgttgaacagtatcccaacggttcg---atcgaatgcgtctagttcgactctgccggctgatgctagtcgcaacga---tggtgctgtcggtggtacggtcaattgtgaaggtcacgatgacgcgaccagtttatcggctgttgtatccactaccgcctcgtcagactacaaaaaagaccggaaaggtgatcgtaagaccgatcggaaggtcgaacgtaagaacgaaccaaagtcggaacgcaagggcgaaaggaaagctgaacgaaagaccggcggcgataatgacgaacgcaagtcaaatgttgtggtggagcggaaagcaagtgtgcgagatcgtgtcggtgcaacgacgaacgatcgtgccgagaatgacgacgatcaactttgtgaaagcacgacggaaggagtcgatgggacagatggatctgccgcttcgaggacccgcgaacctaaagtgaccaagaccgtcaagtcgacgaaagcttcgtcgacaacagcgaagaagcggtcgtacgacgagaccgtcttagagacgtgtgattcgaacgacnnnnnnnnnnnnnnnnnnnnnnnnnnnnnnnnnnnnnnnnnnnnnnnnnnnnnnnnnnnnnnnnnnnnnnnnnnnnnnnnnnnnnnnnnnnnnnnnnnnncgacgaaagcttcgtcgacaacagcgaagaagcggtcgtacgacgagaccgtcttagagacgtgtgattcgaacgacggaaacggtcccgcaaacaaaacaatttgttcgcgtgtagagaaaatagatgattcgaccaaaatgagtgatgttgtcgaagcgggcgatgcgagcgatgcgggtgaagcgaacgagatggtagatacggcgaacgaagccgatgctgatagttcgaatgtgggcagtttcaacgacacggacgaaacgagctcaagcagcgatgacgtggagggcggtgacggcgcggaagaagctagttccaacggagacgatggaacggacggaggagacgtggcgaacgacgatgcggtaaacaacagggtgaatattggaaatgctggc---gagtcatgtgcggtcgagatcaacgaga---cg---gctgtacctgatgtgaagtcgactacgaaaacaaatgcgcgaacgtccgcaaaagcgggggcaagattgagtgcaaaaacgaacgcaaaagcgaacacaaaagcgaatgctcgaacgagtgccaaggcgaccccaagagccagctcgaaaacg---aatacaaagtcttctgctgccagagctaacgcaaaggcgaacgctaaagcgaccgccgctgct------------gcggacatgagcgatgtggtggatttggacgcgga-cggggacggtattgtcggcggatccatcgaggctgataacaacggcggttcggattgcgcgagaagcgacgacgaagcctcgagcaacgcgacgtcagttgccnnnnnnnnnnnnnnnnnnnnnnnnnnnnnagtcgctgcttcagtcgccgctccagtcgct------------------------------------------------------------------------------------------------------------gctccagtcgccgctcaagtcgctgctccggttgcggaaaaaaagcccgcgcgtcgaagaactaagaaggacaagttgctaactgagcaaactgcttcaccgacttcctccacgacgtcgatcgattcttcggttcgtcatactactaaggtatctatcgcgaacaaattaaccaacaacgaacccgtcgcccgtaaagacacaatgccatcagacatagacgaatcttgtgtcaagagttcgaagaagaagcgcgcacaagcagtcgctgctgccgcgcctgctcccgctgcggttgaatcgtctcctccgcctagcaaacgcaggaagacggagaaacgacctaaatcgccgagctccgaccaagaaactcccgttccgccacctatgcccgaatcggcgcaaccagcaccacccgctcccaagaaatcgaaaaagaaggacgagagtgccgccgcttcttccgcagcagccggcgaccaacacgcagcaccagcgtcgcacgccgcagcggccgcagctctagc---tcccgtttcggttccgtcgcgcaaactggtgttgaacaaagtgaaggagggtgtgctagccgattttgagctcgtggacccacgacggttacacttggacgaatcggccaagaagaaaaagtttgcggcttctcccgtgctcacgctcgcgcttcgtctcttgtccgacaagtcgttattgcacaatgagggcttgttgctaagcggcaacgtgttcgtgaaaccgagtgtgctagccgggttctctgttcacgtgtacggggccgacgccaacacacgcgcggtctattccggatcgctgttcgacgccaaccacgagggcttcagcgtgttcgtgcacaaccttggtccatccagacagatgaacgccggcgaggtcgtcgcatacttggaactgcgttcctacgacgacaaattgaaggtgttgtactagttgtatcgatcaagcattcggtcgaccgttgcgaccagttgatgtcgtgagtcagtcttgatatcgggacattgaaacgtcgaaacatcaaacatcgaaatattg----------taacatcggcaagaagcatcaataaagcgttatcgaagtgtgattgaaacactcactatcaacactcactatcgagttaccattgaagcgttatttaagtaggccagcatgctggcgtgcatcgaggaacgatacgtccatcgatgcgcgttcggaggttggacgcctatattttttttgttttttttggtggttcgt------tttttcttgtag-------------------------------------------tttttttacaatgcgcgtaaactcgtgtttggagcgtttcttcgcgacatcgaccggcgacaacttgatcgtcatagtagtatcaggttgatgag-ttttttagactcgtccgcgtgctatagtgtctagatgcgtctcgcgc-----------------ctcgatgcgtcttgcgcctcgatgcgtctcttcgtgcggaattggtcagagtttttatcgttgtgtcgctaggcgactgtggtcgtcataagcgtgtgtacatagtgtgtgtacatatttatgttgtgtacatatttatgtgataccgtttcacgaatgaagtgtttcgtatgcctgtgtatgtttgtgtatctgcgcaattgggtgtacgaacgacgttcggactttgttattcgtttgt--------------------------cgcggtcgcacgtcgttattcgaacgactttgttcgaacgatgtggttcgaacggcgtatccgtgtccccactcgtgta----ttagtttgtaggtgggtgctcatgtatgag---------------------------------------------------------------------------------------------------------------------------------------------------------------------------------cgatgtacatgtcggtcggttatcggtgatgaacgcatgattgcgtcatcgtcgaggaatagctgcctagaaataggctggaataacggtagaccagtgtttggctgcacgtgtttattagatctgcaatatcgtacaaagttgcgcaagattttgcaagtgctcgaattgtacgcagtaggattagaggagtatacaatagtgaaggtctaattacgcaatacatgtaggcgtatcgtcgcacg--------ttgtatatacgtgtgcggcgcagttgctaagcgagctatcaagccttttatgaagcaaagtaatgacgagcgtagtctgtataacgttgtacattgttattacactaaaaataaagtaatataataatggaagaaaataacagataat--------acgagttgttgattactacgtgtcctgcggcgtccctcctgattaccccagttaccttggaccccttctctt-tttttccggtctcgacgagaaca-cttgacgcacttcgactcgtgtcga-------------gcatctttgcgtctgcatctttgcgtcgatgtgacaatatcgagtgcgacgtttgtcctcgatcgatttttggtcgctacagaaggagttgtgtaagtggagacgcggtgggaagtcgacggtcgtagtcgctatggtttaagcgcggtaatacaccaaataactaacaatcaagttggtttgttggatctctcggatcccgcgatcgtgtcgattgttgttgaatcggtcgtctcannnnnnnnnnnnnnnnnnnnnnnnnnnnnnnnnnnnnnnnnnnnnnnnnnnnnnnnnnnnnnnnnnnnnnnnnnnnnnnnnnnnnnnnnnnnnnnnnnnntaactaacaatcaagttgttttgttggatctctc---ggatcccgcgatcgtgtcgattgttgttgaatcggtcgtctcaaacttggtccgcg---------atcatatcaaacgagatttttcgatttgtttgatcggtcg--------ctagtcgttggcgtctgtccgatgattgt-------------------------------------------------------------------------------------------------------------------tcgtcgtcggttcgtcgtcggttcgtcgttggt---------tcgtcgttgattcgtcgttggttcgtcgtcgttnnnnnnnnnnnnnnnnnnnnnnnnnnnnnnnnnnnnnnnnnnnnnnnnnnnnnnnnnnnnnnnnnnnnnnnnnnnnnnnnnnnnnnnnnnnnnnnnnnnnnnnnnnnnnnnnnnnnnnnnnnnnnnnnnnnnnnnnnnnnnnnnnnnnnnnnnnttcgtcgttggttcgtcgtcg---gttcgtcgtcgtcggttctttgttggtttgtctttg-----------------------------------------------------------gtctttttgtcgtccttttgtcgtatcagttttctcgttgtttcggcgttcattcttgcacccgcatttgattcgaccgaattgcgttgcatgcggaaacgaaattgtttgttcgtatag--gtgtttgcatagacgtccatgtgaggcgttttattcaatcttgtgtaactgtcgtttcttatcgtcttgtccgtccgtggtagttctctcgtttttccgccctcta------------------------------------------------------------------------------------------------------------------------------------------------------------------------gtccctcttcccctcccttctcatctagttgtttccctcgggtcgaatttcttggtttcatcgactctgtcggttgcgccgg---------------------------------------------------------------------------------------------ctctgttgatcttatctctgttgtctttgtctctgttgtc---cttgtgtctgttgtccttgtttctgttgtttttgtctctgttgtttccatcgttctcttcgtttccatcgtttccattggtggtc----tattgggtctgttcgcgttaattgttgccgtcgtgatgtctg-------------gctccgtttggttaggctggttcgactggttcgtcgggtttcctcggttcgttc---------------------------ggttcgttcgattcgctcgattcgcgttcccgacgtgttctcgtacgacgcgctcgcgtttaatcgtacacgttgatcgtcgtgatcacgtaggctcgacaaatggaacatggtggttcgtttacgacgcagccaagtctctgcatcagcgattcgcgcagtttgattttgcatagttcgcattgaaagacatggccgcacggcacgttcacttgcgcgcggttcctgaagcaacaacgacacaagatgtcgatcgagcacgatgcggtcgttgtctcctcgttgtagcgtgcgttgtagaccgagatgtagatgcgtaggtccagctccacttgctggaagaagcaggtcgcgcacaggtccgagagtacgcggttgaaacgcgacagcatctctagtgtagtcaaattttgcgtgatgttcagtcggggttgtgtacaccccgtgcgatgcgagtctcgaagcacacgttccacgtgtcgtcggtagtacagcagtgaagtcgggtgttggtatttgagttggttgacaagcgtgctctgagcttgcatcgttccgtgcgagggacgcgcctcgtagacctgctgcatcagcttgcacacgatctcccaacggtcgtacactgtaacgagcagcgagctcgtgtcgaataactccacgccacaatctggacatttcaatacgtaggcgcatcgtagacgaggtcggcgcgagtcgagcgatcgcaacactttgaagttgtgtcgaaagagcagctcgaacaacgagcaagtgataaagttgagttggatcgcgttgtgcgggccatagttggacttgagtggacatttgcgtatcgagttttcgcattcaatgttacacgcctcttcgtagctgttcagtcgaaacagatccaacagaaactcgataaacttgtcttgggggttgatttcggcactcgattccagtacgggcaaggcggcgggcgggtttggtgatggtggacgactctggttcatactcggcacgcctggcacgcctatcttagtctgagacattctcgtttagtcgacccgg---tttcctccgatcgagcgatgcaaacggtct---gtcgaacggtgtc-aacggtgtcgaacgacgtcgaacggtatattgaacggtatatcgaacggtatatcgaacggtatatcgaacggtatatcgaacggtatatcgannnnnnnnnnnnnnnnnnnnnnnnnnnnnnnnnnnnnnnnnnnnnnnnnnnnnnnnnnnnnnnnnnnnnnnnnnnnnnnnnnnnnnnnnnnnnnnnnnnnnngtatatcgaacggtatatcagccggtatttcgaacg--gtgtgttgaacgaactttagtgttcaccgagcaagatggggtacgatcccgaaattctgaaacgttgttaagacgttaccgaagcgttgtcg-----------aactgcggtcggttgtagaaacgttatcgcggcgtcactaaaccgtctccgcaacgttatcgaaatgttaccaaacaccagcaagacgcaaagtccgactgaaagcgaaacgttgaggcgccgttaggcatacgagcgcgtacgacgtggaccgactgtccgacgtgactaagtagtgcacgcgaaccaatcggtgcgaagatgattgtgtgggaggtagtcttttattgcgttgttttgtttctctgcctaatgtacgtggctcattgttacgtcggtacgggcgataccatttcatcgacgctggcgaaccgagtggagacggcgtacccgcgcgcccgtgcgctcccggatctcggcacgttgcacgcattctcctatgtaatcagcaacgctcgggccgtcgcgcagggaagacgccggcagtcgttggacctcttcgcgcagctcgccaagggtgttcgcaacttccaagtcgacttgtatgcgagcgacgcgcgtgaggctatgggctcggacaagcgggttcgtcgctcgtttgtgacggtggagccgcgatccggcggcgacgcgagcaccggtgtgtccgccggcgcgtcttcaaccgcgcttcccgttcttgcggccgtagcgttcacgatcaaagccaatgacatgcgcaccaacttgtacatattggacgtgttggacgagctgtacgttttgttgaaatccaccgataaaaggggttctaacaaccagaatgagtttgaccggaaccgtagattgccggagcgtgggatggttcattctcgtacagat------------------------------------------------------------------------------------------------------------------------------------------------------------------------------------------------------------------------------------------------------------------------------------------------------------------------------------------gaaacacttgcg------acacgtgcgaccgtctgggttcgcgatgtcgaggtgtctccgcatcttgcttgccggatagatccgcgcgatgcgatcctcgcgctacgttcttacgtcgttctgtcgggatacgagcgcaacgtggaagtggcttccttcgataaaagttcgcccatcacttgggtggaattccttc-----------ggtgaaaataaagcgaggaagtggatgctaaacagaagatgagagaacagaagatgcggggacggaagatgcggaaacagaggatgcgggaacaaaagctgggtgaacaaaagatgcggtagtaaaagatgtggtaaa-agatgtggtaaagagatgtggtaaagagatgtggtaaagagatgatggaaaaagataaggtttgaaactggaatgaataggaacgagtaggaacaacga-cgacgatacgacgacgatacgacgactatacgacgcgtcgagcaatgaggaggtggttggtggagcgagaagggccacgtgtcgtttgttatatccatcccgtgt---------cttctcgtatgc-------------------tctctgtgtatctctgt------------cggtatctcttctcgtggtatgcgttgtatgcgttttcttcgttgtatgtcttggacgtctttccatctctctgtcgtatcgttttgatcgattttacatttgtgtagtcgttgtagtcgttccgctttacct--tttctctcgaggtcgtcgaggtcgaccgcgaacaatgtattttgttgttttt---tatcttgtctaacgcac-tttttttcgtacagttttatcc-----------gtcgaaatatcgatcgatccgcggtttg---------gtggttcg----tgcggtataaaatggtatgagatgtcaactgtctcatctacatcatctacatctaatttccatgcgtaactaagctgcgcgagctgcattgctgagcatgagtgttggcgtttt-gggaggatcgagttgtcagtcggttcggatcgttgtacggcaaacgatcgctaca--------------------tcgtcacgttgatttgactgcg----gttctggttgttgcgtcgctgcatcgttattttcaattttgttcaatattgttcgcctcgtccaattgtttcgtttcgtttcgat---------cggtcgaccttcggtctcgatattcgttccacttgtcgcgttttcatcacgcgtgtcatgtgtttatcacgcattcgtcacaccagtgtcggtattcacaattgagggatcgtgcgaccttcgac--------------------------------------------------------------cgacttttccattgtcggttagtcaattatccgcacagattatcatcaatgccatcaatgtcaacacaaagaagattgttggtgatgatctgtct---attgttggtgtattgtttgttgataaacgacgctcgttagtcatcgacctaatcaacataactacaggagttcgtcgtaatcactcctctaatcgttcctaatcgtt-------------------------------------------------------------------------------------------------------------------------------ttttctccgttatct-gtcgctcgttatcggtctacttgagcgaggtagtc-tttgtctccagtggtttaaaagcttgtcaatcgagtctcgctcgtattctcgttccacgattttctccgacttcgaagtttcgatcgtcttcgattacaccttgatctctctgtataccacgttcaacgggtccaacaagtaaataacaaggtgagtgcgacagtgacactcgctcaacattgtatttattgcgtagtggttgttgcgttgcattgactgcgtgccagtccgttgcgtctgtcgaagcgttccaatcagactttccaatcggacccactctcgacaaaacgtctcgcttattttcggtttgattgcagatgtcgtccataccgtactactgcgtatctttttgttgtgaacaacgatgcctgcgggtcccgcgcagcttggtcgatggtaaactgacttgcggctgttatcactggtgcaaatgcgcttgtatcaagcgagcctttggtccgaactgcttctgcggttttcccatttttgagcgcgactcgacgaccggcgagctccgagtttgcgacggaaaaaaaagactggtctacgaactacaatgcggtcatttctactgcgtttcgtgcgtgaagctgtacccttattgcaacgtgtgtaataaacacatcactagtttccacttgtacaataatataccgaatcgtccgtaatggacaaaatgtttgataatcgtagtaaaatcagtaaaaccgagtgctgtc----------------------------tgcgactgcagtcgtgtta-ttttttt-tcaatcgattgatcctctccaattcctgatccccagtatctttgttcgtctttcagcgtgtctacatgtccatacgtatgtcttctgtttgtccttcggtcatagtttgtgtttctcgagattcccgagatctcgagactcgtgatccggttcgtcacgggtgtttagtgtttcttaccgtccagacgtttcgatccgactgccatttggaccaaacggtcgatgtgtgggtagtacgtcgttttcgtttgttggttcttgcgttgtaaccacgtttcaaagtggccaagatgaggcataggcggtacggtgtgcatcggatgtgctctagagacggtcgattgtgaggcgctcgtgttggatgccgaagaaaccgttcgagaagcgttcgatgcgggcgacgtgttcgcttgccagctgttcaagttgtgcgaggactcgtgcgttcggccaaacttgctgaacttgctcattcctgttgcggtcgtcggtgctacgaaaggagtgtgtcttattaccgagtctcgtggccgaacgaagtccgggcagctgagctgtcgttgcccgggaggatgcgttggtagcgcgggaagcggagagcgctcggtgcgcgagctgacaccgctcgagccaccgatcgcgctcgaaccactactcccgctcga-----------------------------------------------------------------------------------------------------------------------------------------------------------------------accaccaatcccgcttgaaccgccgatacgactcgaaaaactgccgctcgaaaacccgccgcgtacttgggccacggtaccccatggagacggttgaggtttgttgtgcgagaacgacaaagacgaacccggattcgaggtcgacggcgcacgaaaa---ctggtcgacgacgacgcagcggtcggtcgtgtcgacatggacgaaccgcaaagcgaatcaagcgatcgcacgtaaacgtgttccgtttttgcgcgtttgctcgagtaatcgagcgggacggatcgattgtca------------tttctgttattaccactgtttgtgttggacattgttggttccacggttccacgtcctttacggctcctgtgtttcggttttccaca--------gtctccttcgtcttttgattgttcccgatcgttcctgatctatgctcggcgcgaatgcgtgatacgtgatacgtatgacgatatgtgtgacggcgtggtcgatttcgttgttggtcgttgttggtggttgtcgatctgaacggtaacacgaagtgaatgtgagttgaacggttgatcggtgtacgattggtcgttgttggccgttgtagtacgatgtagccgaccagattgttgtccaggacgtcgagtgatacgggaacgctcttccactgacgcgaacagaatcgcgaactgactcgatggtcgcgcgagctctcgctatttgtagacagcgcgctacacgcgtttatgcgtgggtgattattcgctcgatcgacgttgtttgacattgtttgcaattagttaaccagtgaccc---cttgttctattcgttatcttgcgtttgttgcaaaatggtcg--aaaaaatagatgatgtggtttgtgagtcactgtcggctgag-------------------------------------------------------------------------------------------------------------------------------------------------------------------------------atacgcagttacgctcgttgttacgcggatctgccgaccgacgtggctccgtggttccaacgtaggcgactcgatgatctatcaaccatgatgatatcaaacaaactatcaacacgtgttcgttcgagctcattttaaaacaatacatcttgatcaaacaaggtgccatgtctcgtcgtgt---------caccgttatcgttcccacgtttgcgcgcgctcgacaactaaaagcaattactccattgagttaatcactgttcaatcagttgcagcatgtg-ttgattggtatat------------------------------------------------------------------------------------------------------------------------------------------------------------------accgcaattacgcagcgttt---atttgtttaatgatatatttaatgatc---gctaacaaacttgttatcgagtagttcgtcgttta--ttttttttatcag-ttttttccgttgcggtgtcgaaccggcgaccaaggtcggacacggctcgctagagtcgtcgagcgggttgaggttgagagggacggcggtaaggcgatgcacgtggtcggatcgcacgacgcgctcgtcgagtcggcgtatcgagtggagcggttggcgctggcatggcggctctcgcttcttcttccgacgt---------------tgtcgttggcgtcgttgttgctgtcgtcgcggtcgtcacgttcgttgcggccgtcgctgtcgttgcggtagttggagcagtg---------gttaccgtcgccgtcgtgtccaccgtcgttgtaactggtgttctaattgtcgtcgcgtccgtgctcgtcgtccctacattcgtcgagttcgtcgatgtgacgattgtcgaagctacgacatttgttttatcggccgtcgcgtcggtagtatgggaattgttcgtgggaataccggattcgtctggtttagtcgatgctgtggttttttctgatacgtctcgcatctcgacgtcagtcgtgtcagcttttttcgtagtggtgttcgcaccggtaggttttgttgcatcgcgcatctccacgtcggtagaaaggttagtaactgagtctgtagatttcaaggtaaccgcggttgtttcatttacggtcggtgtgatgttagccttgttatctactgtagatggaactgttgcgacgttctctttcgatttgtcggtctcttcggctgaagtcggttgagctggtcgctcgtccccagttttagccgtttcgacttgtttcgaatcgactatcggtactgtctgaacagtcgatgcagtcgagtgtatcggatgtattgttggcttcttttccgaggtttcactcgattctgtcggttttatcggtcccgatgtaactaccgttgtagtcgttggttcgagtttcttggtcggttcaatcgtggtcgcgaccgtt------gttgcggatccgtccatctccttaggtttcgcttct------------agtttcacctccggtttcacctctggtttcacctcaagcttttccttcggtttcacctcggacttcgcttcacgtttctcttcgggatttacctcggatttgtcttcgggcttcaccactggtttcgtctcaaccttctcgagcttctcgagttcctcgagtttgtctccaagtttcaaatcgggttttgcgtcggtttccgcttcaggttttaccacaggtgtagctgtnnnnnnnnnnnnnnnnnnnnnnnnnnnnnnnnnnnnnnnnnnnnnnnnnnnnnnnnnnnnnnnnnnnnnnnnnnnnnnnnnnnnnnnnnnnnnnnnnnnntcctcgagtttgtctccaagtttcaaatcgggttttgcgtcggtttccgcttcaggttttaccacaggtgtag---ctgtctctggtttcaccgtgggcttctcttcatgttttgtttccgacgtaaccgcgggtttcgcttcggtttccgtttcaggttttaccacaggtgtagctgtttctggtttcaccgtgggcttctcttcatgttttgtctccgatgtaaccgcgggtttcgcttcgactcgagactccggtcccgctgtagatgctgtctcggatttcacctctggtttaaattctggtttgacgtctcgtttaacctctggttcaacgtctcgtttaacctctggtttgacgtctggtttaacc------------------------------------tctggtttcacttcgggcttctcttcgaacgtagtcgctggcttcaattcgggtttacctatcggtttctcgatcggatcttcgataggtttctctaccaacgtttcgatcggtttttctaatggttgctcaactggcttctcgactggcttctccactggtgcctcgactggcttctccactggtgcctcgactggtttctccactggtgtttcgactnnnnnnnnnnnnnnnnnnnnnnnnnnnnnnnnnnnnnnn--------------------------------------------nnnnnnnnnnnnnnnnnnnnnnnnnnnnnnnnnnnnnnnnnnnnnnnnnnnnnnnnnnnnnnnnnnnnnnnnnnnnnnnnnnnnnnnnnnnnnnnnnnnnnnnnngcctcgactggcttctccactggcgtttcgactggtacctcgactggtttctccactgttgtttcgactggtgctacggatttttcgtcgattacagccgtctcggcaacgaccggctcgactgggagtctctcgatcgcaggcgttgttgatattgcggtcgcattggtcgtttcctgttttgtcgtagagatggtaattgcggcgggcaccgacgatacagttgttgtagac------actggggtttcgtttgccaccgactcaaccacggacgaatcgatcgttggcacaagtggaacggtcgacgcggccgctgcgg------ctggcttggctagctcagccgtctcggttggtttagctggttcgggtgtggtcgttatatcggaatttttggttggattcggtgtagcagcgttcgagattgcattcaatgtcgtcgcactcgtcgtcgtgctcgtatcgagacctggtatcggggtagttgttgcgtccgtcgttcccgtcggtgcacctgtaattgcgtttgccgatgtgctctctatcgtcttcggcatcctgttagtcgtcgcacttgtgtcgttgtttgacgaggaggtgctcacgcttcggggttcgtccttgaccgtatcgggcacgagcacaggcgtgtcctttttgtcagcggtttcagttgtgtttgtcgttgagggtggcacaacttcatccgttggcgttggcgctacagtgctcgggaaaacgggtgcggtcggtgtcgagtcgtttaaatgcggtgcggaagcggagtcctcagttgactcggtcggttttactacggacgtgtgtgcattgttttccgttcgttccgacgatcgttcagttgtttcctcggcactatttactaccagtttatccggttgggtcggcgtccccgattgatccagttgctttggttgctcaaggtccg---gtcgtttcggttgctcagttttctttggttcgtccagcttactaacgtccgtttcgactttcgcttttttcgtgagttttttcgtgagtttgtcattcgtattgtctttttcatcgttgtcgaaagtttccgctattaacgatggtgaacca---atcgtggtatgtgttgcggttgtgtctgatactattttgtgcgggacttctgttgcggccagaagcgcgtcgttcgtggtcgctggaggaagtgtttgactttttggtggaatctgtggtgttgttgttggctctcgttcctcttgggattttgctggtgacgtacccgtttgtaccaagttgtctgtgggactcgctggtcgtttttgttctaacgttgcatcaaccgaccctgctggtgctcgttctacaagtgtggtttcacttgctagcggtttcgctgatgatactgtgctggttgttgtctctttggacgggggttgtatttgtgcgtctattggtgatgtgggtatcggagtgcgactggcagatagtatgtcgagcgattctggcttaacgctcggagtcgctggagtttcggtcgcctcgataggcttctcggttggtgttgttgatgttgttgnnnnnnnnnnnnnnnnnnnnnnnnnnnnnnnnnnnnnnnnnnnnnnnnnnnnnnnnnnnnnnnnnnnnnnnnnnnnnnnnnnnnnnnnnnnnnnnnnnnnttctggcttaacgctcggagtcgctggagtttcggtcgcctcgataggcttctcggttggtgttgttgatgttgttgacgctttcatcgttggttgtgttggttgtgttggttgtgtagacggtttcgtcggtggttccatccactctgccggctttggttcggttggttctactggtttcgtggtcagtttt---------gtcggttttgtaggttccgctgactttgcgggttcagctagtggtttgaattctgctgggtttgcaggttccgtcacaacaggagtcgcagcgacggttgacacagttggcacagcttcgtcggctgaaaccgtatcgctcacgttgtcggtggtagtcttagtatcgacggtgactgtgactacgggcatcgcatccggcaaagacaca---------gtggcagtcgtggacgcaatcaccgttgcagccactggcgagtccgtgaccactgtcggtgtggta----------------------------------------------------------------------------------------------------------------------------------------------------------------------------------------------------------------------------------------------------------------------------------------------------------------------------------------------------------------------------------------------------------------------------------------------------------------------------------------------------------------------------------------------------------------------------------------------------------------------------------------------------------------------------------------------------------------------------------------------------------------------------------------------------------------------------------------------------------------------------------------------------------------------------------------------------------------------------------------------------------------------------ggcggttgtagtggttcgggtg------------------tcgacaccgctggcactgtttgaaccgttggaaccgctggtaccatggacactagtggtgtcggttcgcttgtgccattagttgacaccggaccgactttcgcgacgacgttagtcgggcccgaaaaatcaacgtcggtcatcgtcttcgattcgacgaccggcgcgacggagaccggactcacgagtgtccccgtcgcgtcggtcatcgttttcgattcaacgaccggtgcgacggagatcggactcgctggtgtctccgtcgtagccactgcttcgcggttcgatttttcggtctttgctgtcgttccgacgtatgcatcgacgctctgatcgccttttgcctcaggttttacttcctcgttcgtctcagatttttttccgttcttctcctcgtctctcgcatcgagttgtacttcttttattttctcagtcgattccgactgtttagatgttgatggttttgtttccgacttttttgtttcttcttccagtatagttttaggcgtctcgacggaagaaacttttgtcgagtcgaccaatatgttgggtgtagctttcgtctctgtgcgatcagcgtctgcgtgatcgacttgc---------------------------------------------------------------------------------------------------------------------------------------------------------------------------------gtcggagctactaattttgtgtttttttttcaacggtcgtcgttgttgccgctgttaccacacccgtcgtcggttttgcttcggaagnnnnnnnnnnnnnnnnnnnnnnnnnnnnnnnnnnnnnnnnnnnnnnnnnnnnnnnnnnnnnnnnnnnnnnnnnnnnnnnnnnnnnnnnnnnnnnnnnnnnctaattttgtgtttttttttcaacggtcgtcgttgttgccgctgttaccacacccgtcgtcggttttgcttcggaagcgttagcgctaacagcgggagcgctaacagcgggtgcgcttgttgctgga---gtgatgttagtttcagttggaacaggctttgcagctggttcgcttacagcaggtttgactgccggttcgcttgctgcaggttttacagctgattcacttgctgttgcaggcttggccgctggttcgttcgtggccgcaggcttggcagctggttcgctcgtggccgcaggcttgacagctggttcgctcgctgttgcaggcttgaccgctggttcgctc------------------------------------------------------------------------ggttcgctcgcagctacgggtttggcggccggttcgctcgcccctgcaacaggttcacttgttgccgacttggtagttggttcgcttgttaccgcaggtttggcagcaggttcgcttgc------------------------------------------------------------------------------------------------------------------------------------------------------------agaagttggtgtggctgtgacggccgcttgtgctgttggtgcggctgc-------------------------------------------------------------------------------------------------------------tgctggtgctgttgctggtgctgctgctggtgcggctgctgctgctggtgcggctgctgctggtgcggcnnnnnnnnnnnnnnnnnnnnnnnnnnnnnnnnnnnnnnnnnnnnnnnnnnnnnnnnnnnnnnnnnnnnnnnnnnnnnnnnnnnnnnnnnnnnnnnnnnnnnnnnnnnnnnnnnnnnnnnnnnnnnnnnnnnnnnnnnnnnnnnnnnnnnnnnnnnnnnnnnnnnnnnnnnnnnnnnnnnnnnnnnnnnnnnnnnnnnnnnnnnnnnnnnnnnnnnnnnnnnnnnnnnnnnnnnnnnnnnnnnnnnnnnnnnnnnnnnnnnnnnnnnnnnnnnnnnnnnnnnnnnnnnnnnnnnnnnnnnnnnnnnnnnnnnnnnnnnnnnnnnnnnnnnnnnnnnnnnnnnnnnnnnnnnnnnnnnnnnnnnnnnnnnnnnnnnnnnnnnnnnnnnnnnnnnnnnnnnnnnnnnnnnnnnnnnnnnnnnnnnnnnnnnnnnnnnnnnnnnnnnnnnnnnnnnnnnnnnnnnnnnnnnnnnnnnnnnnnnnnnnnnnngcggctgctgctggtgctgttgctggtgctgctgctggtgcggctgctgctgctggtgcggcggctgctggtgcggcgactgctgatgcggcggctgagatagtcgatcctgctgcatcagttgaggtaggagaggttgccgatttnnnnnnnnnnnnnnnnnnnnnnnnnnnnnnnnnnnnnnnnnnnnnnnnnnnnnnnnnnnnnnnnnnnnnnnnnnnnnnnnnnnnnnnnnnnnnnnnnnnnnnnnnnnnngctgctgatgcggcggctgagatagtcgatcctgctgcatcagttgaggtaggagaggttgccgatttttcggttttttcggttactgatggggcatttgatgttgctgttgcactagtcgtagcatctgtggcgactgt------------------------------------------------------------------------------------------------------------------------------------------------------------------------------------------------------------------------------------------------------------------------------------------------------------------------------------------------------------------------------------------------------------------------------------------------------------------------------------------------------------------------------------------------------------------------------------------------------------------------------------------------------------------------------------------------------------------------------------------------------------------------------------------------------------------------------------------------------------------------------------------------------------------------------------------------------------------------------------------------------------ggttgccgtggttgcggtttcagcgggcttgttcgacgccttcggttcgtcttctagtttcgtcttcttcgccttttgtttcccttccttctcttcatcgtcgctatcatcgctgctgtcagacgatgctcgctttttcgacgaagccactgattcctctttcgccttctcggtcactgtttccgttttcaccgattcggtggttttggattcggttttgggttgttcgttcttaacggg------------------------------------------------------------------------------------------------------------------------------------------------------------------------------------------------ttcgcttttagcgggctcgcttttagcgggctcgcttttagcggtttcgcttttaccctctggtttgatcttgtcaaactcatcgccgctcactttccgctttttgctcttttggtcctcctcatcgtcggaatcggactcgctggcctttcccgctgacttgacgcctttgtctttttcgtcgcggttgagaattcgatccagcttctcgagtatctttctttcggtttcttcgaccgtctcgtagctctccgcgatcctggactggttgtctcgagccgttatcaagatctgatcgattttctcttgcatctcggccttttcgccaggctctgtgcaaatctcgttcagtctcttgcaaaaggcgcacacgtcctggtttggtagcgctttcacagagatgtccctcttctcgcagctagtacacataccgttgtgcgagtgttcgccggttttttcgccgtccttctcctccttctttgtgtccgcgccgccgtccgctgtcggtttgagcggatcgactgctcgagcgcgtcgcatcaagtcgcgttccacgtcttgtaagttggtcggtcgttggcgattgtgtaacgagctgatggtcgagtccaggtcacgtaacccggactttaacgactcacgctccgaccgtttttgttgcatcagctgttccgtcttcttcacattgttgcgatggttgcggtacacgaatataccactaatcactagcacagtgataaagaagatggcgacgagccagatttttacgcgacaattttgcaagttgaacaacatgcttctcttcgccgccgcgtagccttagtagattcaaaacgacggaaaaagttgaggtttctactcatctttgtaaaagagggtgcaaccaacgagcgtggatgcatggcgatactacgtaccgtcggttcggtgtgtcgagtggaaccggtcggtcggtataggatgggtgggttgtgggttgttatacggtgggaagtgttcatatgtcgcattgctgttttcgtcgttacaacgtataattcgacgtgccaatttaacatgtacgaacaaaggtgaacaaaggtgaacgagtagacaagcagcgccacgatagtgtgacggcaaacagcggtaatgattggtgctgtttgtcgcaacgatacgatcgacattgtttctc-------------------------------------------------------------------------------------------------------------------------------------------------tactagctccactgccgctcgttccactgctgatcgctgttgttcaccgttgctcgccgccactcgccgtcgctcgttgccgctcaccgccgctcaccgctgttcaccgctgctcaccgccgctcaccgccgctcaccgccgcgatcgaggaagaccgagggagagagagagtcgctagcgtataagactattaccgatcgacggcgacgcatcagttcacttctactcgcgaacttgtttgtcgcgcgcgttcgtcttgtcccaagtagtgcgcaatcttcaccgctgtgtacatcgttcgtatccgtatctacagttgtttgctatcgtaccgtat----gcctgtacgtac-----------------------------------------------------------------------------------------------------------------------------------------------------------------------------------------------------------------------------------------------------catggatttcgggtacgcgttctcgcgcggcaatgagaccgtgtcccttttctacccattgggactacgcttcttttcgcgcggttccaacgtcgacactcggtcggcgtcgcgcgacgatgcagagatggcgctctcgtccgcctacgtacgactgcacggcctcacacctgataccatccgcgccgacgacatgctgggtgacgcacccgacgcgcacggtcgtgtcgtgttgcgccaggttaccatccgcataccgtgcaccttcaatctgtacatcgtgttaccggtggagaacgaaccgctcaacgtcgagtttgtcgagcggttgatggagcggttcatgcgcgaccgcgtgctgttgacgcgcagtcggcgcgagcgacgcacgcgtgacgacggggcgaatgccggtcgaccgcgccgcgagccacagaacgacaaccaagactttttcgtctcgccaccaaagttggaactcgtcctcgagaatgtgcgtcgcggtatatcctcgctctacgatctcctcgactcgtttcacggactgagcgctttcgaggccgaatcatcgggcaccgaccggctgagtgatttgggtgtcaccgttgaagccaatttgtacgtttgccgttttcacgatggccggctcttctccgcggtgtggaagcacctctgcgacaatgcgaatcattggagcgacgtttattcggtaccctcttcgctcgacgacgagtgtttgcggttctgtctggatatgctgttcgagaagcgcgaacgcgagttgctcgagcagcaggagcagcaggcgaacaacgcgctcaacggtccgccctcgcattttcgtgcggccggcgaaacgttgggtcgacgacggagacatccgcgcgcagctggtcccaccagcaccgaagaactggtcgtctcctgtcccacgttgctcgacgacgacggcgcggctgcaacgtttgcgcaaacagtggcaaacgcgcaacagtcgcgctccgacacggcgaacgactcggtcgatggtgacggtggcgggaccggaggactcgatctttacgacgctttcgcgctcggttcatggtgtctcactcgactgtcgagcgaacagaatcggttgcttgttcgcatcgatcgatccatctttgaccgtatttgcgactcgatgaccgatctgcacgacgcactgctcgcgcgcgctgacttacgggacaagttgttctcagcaccgctcgccttcgttccgagcgtaatctgggatatcgagacaatcgccgctcggcccggcacgttgccacgcggtacggcggttgacgaggcactcgtctccgttgccatttcggtcgagcgaaactcgctgttacccgacggtcaccctttctcgctcgcccgtgttcactcgctcgccatggtgctcgtcccaaccggagtcaagtgtttcccgtccgcgatcaacgcgctacaccttctcgatgagtcggacacacagccgagcatactcacttatcgcgacgagcgnnnnnnnnnnnnnnnnnnnnnnnnnnnnnnnnnnnnnnnnnnnnnnnnnnnnnnnnnnnnnnnnnnnnnnnnnnnnnnnnnnnnnnnnnnnnnnnnnnnnccgtccgcgatcaacgcgctacaccttctcgatgagtcggacacacagccgagcatactcacttatcgcgacgagcgagccatgttggtcgatttttgcgcttacatgagttcgcagacgccgttgcttcggatgttgttcaacgtgcgacccgaccggctcgccgagtatcgaaacatcgccagttttctcgtcggtcacaacagcgtgggctacgatttctcgtttgtggtcaatcggtgcatatattacggtttggggcctatcgcgcgtcatctcgcgcgcaacattcggcccgaggtgggcgacgtgtcgggcatgttcaacttttgtgacgcccagctctgcgtggacacgcttctcttcctcatggcgcgtgttcgcagtctcaccgcgttcgacttggcctccgtgctgcgtgtgtacgattgtgacatcaagaaaggcggtctcgatgcgcgcgccatcaggttcttttacaactcgatcgacgatccggccgctctcgcgcgtctcggtctcgnnnnnnnnnn------------------------------------------------------------------------------------------------------------------------------------------------------------nnnnnnnnnnnnnnnnnnnnnnnnnnnnnnnnnnnnnnnnnnnnnnnnnnnnnnnnnnnnnnnnnnnnnnnnnnnnnnnnnnnnnnnnnnnnnnnnnnnnnnnnnnnnnnnnnnnnnnnnnnnnnnnnnnnnnnnnnnnnnnnnnnnnctcgcgcgactcggtctcgaggggacgtttttcgtgcacgcgtatcacggtatcgacaccgaccagaatcttcgtagattgcacgactcgtttgctggaacaccgttcgcggtaggcggtggaaccggtagcgactttgccggcttgactgcggttacgcacgatgacgctgcgtctaccaccggttgcgccggtccccccgcaatcggt---aacgttttgggcgacacggtgaccgacccaggcggtctcggcaacgtcggtgatggtattgtcggagatgctgccgacccgaaggacgccaacgcgtcgccctccgcgaacaaacgtcgtcgcaccgctcaacgtgacgaaccctttgctcgaatgttgttgggctacgtgcgtacgcttgaggcgtccgtgaacgtgcaccgcgatcgagatccgaccgattttgacgattgggacgacgcgatcgcgcggtccgcgccacccagtgcgctcgcgcacgcgaacgggacgagcga------ggcgcccgtctcgttcgccgcgatcgcgtcgctggacggttccgaccgcaccg----agcgttcgg--------------tcggtgcgattcagaccgacgacgttcctcttcgtggtgc---tcgttctcgcatcgctcgtggtacgcacgttgccgacgcggcgtacgacacctcgtcgaacgacactgcctcgctcggcggggcgtcgcacccgcggttcggctgcgactcggactcgtcgatggactcgtttcgcgaagaggactacaacagcaaccaggggttcatcggtaatggcaat----------------------------------------------------------------------------------------------------------------------------------------------------------------------------------------------------------------------------------------------------------------------------------------------------------------------------------------------------------------------------------------------------------------------------------------------------------------------------------------------------------------------------------------------------------------------------------------------------------------------------------------------------------------------------------------------------------------------------------------------------------------------------------------------------------------------------------------------------------------------------------------------------------------------------------------------------------------------------------------------------------------------------------------------------------------------------------------------------------------------------------------------------------------------------------------------------------------------------------------------------------------------------------------------------------------------------------------------------------------------------------------------------------------------------------------------------------------------------------------------------------------------------------------------------------------------------------------------------------------------------------------------------------------------------------------------------------------------------------------------------------------------------------------------------------------------------------------------------------------------------------------------------------------------------------------------------------------------------------------------------------------------------------------------------------------------------------agc------------------------------------------------------aacagcaacagtaatagcaata------------------------------------------gca------------------------------------------------------acagcaacagcaa------------------------------------------------------------------------cggtaacagcaatggtaatggcaacagtgatcacggttacggcaacggggacgatagcaatggtgaactcgcttgcggacgaagaagacgtgccggccataaacgcaatcgcgccgcaccaccgaacgtgcggtgggtcgacttgtcgaccgtagccggtgagaccggtgcgcgcacccgaaccgtggccgccgaggtggagagcgaactgttgcgcgtccacgaaaagacgtatatcggtggactcaattacgctagtgcgtgtcacgttcgcaaccctgtgctcatggactacaattcgttttacccgtctatcatcagacactatgagctagacgtgaacaacgtggcggtcgtcaccgttttgaagcttttgctcgccgtgcggccgttggatcgactgcgcgaactcttggccaagcgtgtccttcgtatgttcgactacacgccggagcactcggtagaggagtacgtcaatctcgaggtgtttcgctccgagcggttcgcttcgattttccgtcccgcgccacacgtgcgacgcgaatggtacgagggtatcgagatggacaacgtcgagctgctcgtcgcctcgtccaaactgctcgcccgccgtgtgctgatcgtgtggcggaaggagggcgggtccgccgtgtcgcgactcgtcacggccgctctggaacgacgagcggtgtggaaaaaattgcgacgcgaggcgcccaacgacaagatgctcgagtcgcgcgagctcatggagaagctgctcgccaacgggacctacggttacctcaatttcaagcgcagtgtcatcttttctcgcgccaccgcagccgcagtcacgctgttgtgccgtaacgcttttgcgcgtacacggttcatcttggagtcggaggagctgctgcgccgctacgacccccggttggtatctcgctatcgcgtggacgtcaattacatcgacacggacgggtgcatcgtgtcgctccgtcggtgcgacgtcgatacggatgcgaccgatgtcgccaacgctgtggccaccaccatcggatcaacatcgaacacctcgaccgatcaaaacgcccaaaacatccaaaacacccataacacccataacacccaaaacgtatctgacgaaccagacgcaccggacgcaccggacgcatcgaacacgccgaacagcgggccagctgtacgtcgtatacccgcggtcctgttcgacacaccgggatgttcggctgtgcgattgtcgcgatcgccgttgctacgctcgctcaacgaggcggacttgaccgctggcaccacgaggaacacttggagtaaagaaacggcagatgaggctcaatcgaaagatcgcaccaaagacctaacggaggatcgcactacggtcgaccactatctgcgactctcggtgcgcagtaaggatcgtttcgtcgagctggtgaacgagatgcttaacatgcgtcacgtggttctggcagcggaggaacagaatgcggtagccgccaccgtgttcggtcggaaaaagtacgcactgttgaaactagtggcacccaaatcgaaggcgaaaagcgggccagttagcgggccagttggatccgggtcgagtggtgctgcggacgaacggcgctcctgcaacgactttttcgtcatgaagaaaaccggattcgagaagaacgcagccgtcccggtgaaacgtatctacgacacgctgttcaagaacgtgatgctgatgaaccataccagtggtttgttgcacaacgagcgattcgtctgcaagattgtcgaccatcggtcgatcatgtacggcattttcgattcattgctagccgagtggcaacgcgccgtgcgcgaggacgcactcgccacgtttagtacgcgcgttccgctgaaccctcgtcaaacgggcgggaagttggccgactttatcgaacgaaccctgcgggaacaccagtacaacccgggcgatcgagtcagcgttctgcggttgctgcgcgtcgacgccaagcgactagccgaactgccacgattgcacgactcgaccggagctcccgttgtcatttacgacaccactgattcggagtttgtgttgttggatgacgcccgcggtcaccttgatgactacatgctcgacatcaggctgtttctcggtggtcnnnnnnnnnnnnnnnnnnnnnnnnnnnnnnnnnnnnnnnnnnnnnnnnnnnnnnnnnnnnnnnnnnnnnnnnnnnnnnnnnnnnnnnnnnnnnnnnnnnnggagtttgtgttgttggatgacgcccgcggtcaccttgatgactacatgctcgacatcaggctgtttctcggtggtcacctgacctacttgtatcagtgtattgaggggcaacaaacactgcgcgacggctcgctcgaaccggtggccacgcacaaagaccagcaactcaagatgnnnnnnnnnnnnnnnnnnnnnnnnnnnnnnnnnnnnnnnnnnnnnnnnnnnnnnnnnnnnnnnnnnnnnnnnnnnnnnnnnnnnnnnnnnnnnnnnnnnngtattgaggggcaacaaacactgcgcgacggctcgctcgaaccggtggccacgcacaaagaccagcaactcaagatgcgcacgcttcgcgcgattgccatgctcttctacgccacgtggttgtgggaccgcgtgcttcgttcgcgtcacgaagccgcgttcgggtcggacgcggccaacttttacgcgctcaactggcgagggctcgtttcccccatgaccatgactcggttgcgacgcgatctcatgtgtttgaatttgcatcaattgatcgacgactacgactcgaccaacccgctcgagaagatgttgccgaatgaagcgcaacagcgattccgagacggaccgtttttatcgcctccgtttctactgtttcacaatcgtttcacgcacaagtggctctccgagcatagcgatcgggaacttgttgtgcggaacgcgcttttctggtgggacgacgaggacgaggcgcgccatcgtcgttacgccaatttcctccgtgccggggtgctcaaataccacgcgcaggcttgaagcggtccgcagctttaggcggtccgcagctttag--------------------------------------------------------------------------------------------------------------------------------------------------------------------------------------------------------------------------------------------------------------------------------------------------------------------------gcggtccgcagctttaggcggcccgcagctttaggcggcccgcagattgagacggcccgcaacttg-ggtggtccgtgttccacgtggccgaacggttcaacgtgtgtgcgaacgtgtgtgcgcacatgtgtgtgcgcagtggacacaattgtgcgcaccgttctcatgagtggtcg----gcgatcgagctcgttcagttctctcgagtggatgcgatatat--------------------------------------acgtctcgaacgaacacttcgcgcggacacctcgagcgaacacatcgagcgtacacctcgtgcga-------------------cattcgtgcgacatttgtgcgacattcgtgcgacatttatgcgacattttg---------------------------------------------------------------------------------------------------------------------------tgtaacatcccgtgcaacatttatgcgaacattccacgcgaacgcgcttctgaacaacattctt------------gagtagcacgcttgaacagtcctcgcgagaacacttgtgaaccgtcgtgaa------------------------------------------------------------------------------------------------------------------------------ccgtcgtgaaccgtcgtgaaccgtcgtgnnnnnnnnnnnnnnnnnnnnnnnnnnnnnnnnnnnnnnnnnnnnnnnnnnnnnnnnnnnnnnnnnnnnnnnnnnnnnnnnnnnnnnnnnnnnnnnnnnnngtcgtgaaccgtcgtgaaccgtcg--tgaaccgtcgtg-----tcgtgaacta-----------------------------------tcgcaaaccgtcgtgaaccgctcttgcgaagagcccgcgaacccgccgatcgtcatggtcgacgcgactgcgacgcttcattttgagtacgatggcgaactgtaccccgttgccgtcgtggtgaaagatcgtcaagtgtggttccacgttaaacatctgctcgccgtgtttaacggttgtgtatcttttgtgtggagccgtgtgatgggcattcgttccggtggtcgcaagacttacggggagctggttggtttggcacattcgacgacgaacttggtcggttcgtctgcgggcgaagacgatctcatcggcgtcgtcgcaagcatcgcgcccgccgtcccaacggcgagaacgagt---------------agtgtagtcggcggcgttgagacgaccgcggaagcga------------------------------------------------------------------------------------------tggacgtgggatcagtgtcgcacgacgttcacgacggtgctcaaagtggcgcgactcgtgcggtttggacggttcgtactattggaccaaccgtcccactcgctcgtcgtgtatccggacaagactacccgatcgacacggtgttcatcaccgccgctgcgttcgagaaagtgatcctctacatcaggaaacaaccggtctcttcgttgttgctgttgtgggttttggagcgtcagcattttctgaacggctatatcatcactgagaaggtttgcaacgaggctcgacgcactagagattcgttcatggacgacagctacgtgaacccgttgttcctctatttcctcgccatctactcgtatcgacacgccgggcgactgcacgtgcgagtgtcgcgcacgcgcttcattcgtcgcagtaacaaacaaaagtacgaccatcgtctctgcgtcaacacgtgtcgacttctcaagcgcgaccattggtcgtgtaagtcgttcgacgtggtggcctgtttcaaatgtcgtcatccacgttacgtctggacaatgctgcgccaccgtaacaagagccaactcttcggcgtcaagtataaacgaaactcgaacagcgatttttacgcgctgtcgtcgaccgagattcgagaaaagtaccgcaggctaccgtggtctcgtcgcaccgcgtattcgtttcgcaccgaggaagactgcgtcaagacgtgcttcataccggaggaccaactgcccgctcggataaccgcacttgtcgagtcgacgctcaaactgtttcggccacctctacccgagatccctattcccaccgaactctcagtcg-acattcggagcgttttggtctgacgacatcgagg--aagaaacaaacgaaaacgcgagcgtgagtcgatcaaagtttcgaccgtttcgaccgacgtatagcagtatggtggtcatggtcaaactgcgtc----ataccgtattataccgtgtcgaacacgttgaaccgcatagaactttgttaaatcatgtcgaactcatgtccaatcaaaccg-------------------------------------------------------------------------------------------------------------------------------------------------------------------------------------------tttgtttgaccacgtagtcaaaatatgtagttgtatgtcgatgttgtttgtattctgtgtattccaggtattttatgtattctgtgtattc--tgtgtattctatgtgtattctatgtgtattttatgtattcttcgagaaagcgaatgtgtatagatctgtatgtaggataatatcgaagcgtcatcgaaacgtatcggacattgtgggtcgaaacttgtagagtggaataaaaataaaaataaaacgctttacgatccagttttttttattcttttc---------------------------------------------------------------------------------------------------------------------------ttttattatttgtggggagaagaagagggttcgttt-tttt---------------------gccattggttcagtgttggttcagtcgtcgaaggagtcggatggtcggatcacgcaagc-cgtctaatgtttgctgcgtttagtcggcgcaaactcgacgccgtcttcgtggtgctggccggcggcatcgtccttttcgtcgagttcgatcagcgtgtgctgagccgagtctcgaaaattgtgcagcagactgatggattcggtctcaaactggcccaacgcgtttctgaaaccggcaaacatactcttgatctgatcgtcattgaggttcaccaagtacagaaagacgaattgacgcgcgatcttggcaaaatctcgagtcacatcttggaggaagccgttcacgttatcggcgttcatgttgagtgaggcggctcgatcgagcataccgatgcacttgcgaatgctttccttgtatttgcgtagctggtcgacgatcgactcgtaaaagtcgagtttgtgcatccgctctagaatgcggtagagcgagtcttcgagtggcgtttcgatgcggtacgtgctgttaccgaacccaaagactccgcctgtcgaacgttgtagcggcacctcgtagagcaccgtattgcggtcgaacgcctcggccgaggtgaacgatgtgacgcatctgatcacatcgagatcgtcgccaaacacgtagcaaatgtactttgtgtatttttctagcatggcgtcaaaaaagtctggtatcttatatgtagtcggactcgtcgtcgcgagagcgtttcgtttgaactcgagttcggtgccaccaggcgaaccgaaaccaataggatcgacctttatctggtcggtcaactttgcatcaaacgagctgtgcgtgtcgtgatctcgtcgggtcgggggaccgaacgaggtacatggagcacaccactcgtcacggtcgaatgtcgtctctcggatttcacgcgtgggctgtattggatgcaatggttg------------------------------------------------------------------------------------------------------------------------------------------------------------------------------------------------------------cgttggttgcattggttgcattggttgcattggttgtgtcagttgtgtcggttgtgttggttgcacttggtgtgttcgagatgggtcgcgagatggatcgcgtgtctcgtgggcacctctcgcatcatcgttcatactgcgatcgcgaacaaaagtgcgaccacgatcgtagaaccgaccacgaccgcgatcacgagttcgatcgaaacgctcgttccggccaagagtgcgctctcgagcgcgatcgaaaccacgatcgcaagctcgaccgcaaattcgatcgttcgtttgatccgctcgatcgcgcgttcgattactggcctgattgctcgtttgcccacacattcgaccgcaagcgtgatcacacatttggtcgtcggtgcgaccaatatcgacaagcgtttggtcgaaccgggtgaccaacaacgagacgggcgacattgagtcgagtgtaaactcgatgagcgaagacggcgatacgaggtgtaacgtttgcgcgagcgtttggtccgcgttcgcaaaaacgaatcgagcctcttcgtcgacgaacgtgtcgcggtaccgtgctctaattcgcgcaaactcggaacgaagcgcgtcgaaaaaaaggttcagcgaccgacgatgctcgtccagcagtatcgctacgaccggagcgacgaacgagtcgaaaaatgattggaccaatttgatcacaagagccgtctcgtgcgacacccccgccgtacgatcgtcgtgcggaccatcagcggccgtagcagcggccactgcgttggatacgagtgtcgatcgtcgcttctgtgtcatctttttacactctcgtataccacgcgatgttcccgacgttgctcccgacgttgctcccgacgttgctctcgacgttgctc---------------------------------------------------------------------------------------------------------------------tcaatgttgctcttgacttgttttcgtggttcacacggcgttcctgtatcgcctaaatgttgttccggcgtatc----tagtgtcgttccgcatacacgtcgagctcgctcctccactttggttgttcacacgatgctcccgcgttggttctacgttgtttccgcgttggttctacgttgctctcgcgttggttt-----------tacgttgctcccgtgttggttttacgttgctcccacgtggttct-------------------------acgttgctcccgttgttcccccgttgttcccgtgttgcccccgtgttgcttttacgtcgttcgctcggttcggttgtgaaggtgagacgatcgatcgatctcttagtgtttttacgtggtttcgaggacggttcgctagcannnnnnnnnnnnnnnnnnnnnnnnnnnnnnnnnnnnnnnnnnnnnnnnnnnnnnnnnnnnnnnnnnnnnnnnnnnnnnnnnnnnnnnnnnnnnnnnnnnntcggttcggttgtgaaggtgagacgatcgatcgatctcttagtgtttttacgtggtttcgaggacggttcgctagcaacgtcggtttc-ggcagttttcaccggtcgttcgttcggtttgacgggtttctcgttggtctctct---------------------------------------------------------------------------------------------------------------------------------------------------------------------------------------------------------------------------------------------------------------------------------------------------------------------------------------------------------------------------------------------------------------------------------------------------------------------------------------------------------------------------------------------------------ttctctctttctctctttttgtctcgctttcttgtggttctctctcgtagtcctctcgtaatcctctcgtagtcctctcgtaatcctctcgtagtcctctcgtagtcctctcgt----------aatcctctcgtagtcctctcgtagtcctctcgtagtcctctcgtaatcctctcgctgttctctctttctcta-tttttttctcttt--ttctctcgtttttgttttgttatcg-----tctatcgatctttcggtcgatccgtcga--------tcgattttttcg-------gtctatcgtttgatcgttcgtcggtcgagccgttcggacggtcgttcaactgagcgtcgttgcaaagttgcgcaacgtgtcggcgtagtagtggagcgtctggtgttcagccgacgtggatgagttgttgtcgttcttgtctgtcgttcctgtcgtcccagtcccaccccccgttcccgtggtggtagctagcgcgcgcgtcgtcgccccaccggtcgtcgtagtacccgacgagtcgtttgannnnnnnnnnnnnnnnnnnnnnnnnnnnnnnnnnnnnnnnnnnnnnnnnnnnnnnnnnnnnnnnnnnnnnnnnnnnnnnnnnnnnnnnnnnnnnnnnnnnccccccgttcccgtggtggtagctagcg------------------------------------------------------------------------------------------------------------------------------------------------------------------------------------------------------------------------------------------------------------------------------------------------------------------------------------------------------------------------------------------------------------------------------------------------------------------------------------------------------------------------------------------------------------------------------------------------------------------------------------------------------------------------------------------------------------------------------------------------------------------------------------------------------------------------------------------------------------------------------------------------------------------------------------------------------------------------------------------------------------------------------------------------------------------------------------------------------------------------------------------------------------------------------------------------------------------------------------------------------------------------------------------------------------------------------------------------------------------------------------------------------------------------------------------------------------------------------------------------------------------------------------------------------------------------------------------------------------------------------------------------------------------cgcgcgtcgtcgccccaccggtcgtcgtagtacccgacgagtcgtttgacgcgatcgtggtcaccggtacgggtacaaacgagagcgatgcgtacaagaacccgacgagcgcacagaagacgatcagaatactgattacgttgaaatcgaagagtatgaggtaccatggcggtcgcgtacccgtgtacgtgttaaacaagtttgatccgatgagcgacactacggttccgacaccggccacacctgcgacagcgagtccaatcacctgtatgcggttggacgcgtttacacggtggttaaacgacgtgctgtccaccgagctgcgcgtcgagatggtgagcagatctcggtactcgatctcggttaccaagttgctcaaatcctcatcgcgcaaacgaacgttgactggatcgctgacgatccgctgtccaaacgagttcgtggtcaaactgcccaaataatccatgcaagtcaccagtccccatatctcagccgagtcctggatcacgacgtgctccgggtcgttcgaggcgcccgaaaagttgttcaccactccgttgaacacgtcgaacgcgttcttcgggaagcatgcggtaaactgtttgttgaaccacttggggtagcgcagtcgttcgtcgatgtgttgcgctttcgtgctaccagactcctcttgtgtacccgtgttatcggcgttgtcgttcaccgcggtctcgtttgtattgcctttctggttcccgtccgcggcagtgtcgtccgtcgtgaatatcagcatcatctcgagcggcgacaacggaccgcgttgcgtgtccgtcagcgtctccgcaaagtagaccgacatatcgtagtagaagcgtgtgtcctgctcgttgcgaaaactgcctggatcccacccggccagctccgcaatatcgaacaacagcgagacgaacgaaatggtgtcgatgatcagaccgactatgctggccgcttgtccgatcatcaccatcactttggtggtaagtctggctgccacgtttccgaacatcttgctcaacccgacgcgcattccaatcttcattagcgacatgccgatcgtcccagacgtgtggcgcgataaaatctgactaatcttcgtaaacgcaaatttgagcgacttgcggatcagtcggtcggcgacctcgaaaccaaccgcgatccccaggtcctgcaatagcgtcgacgcctcgccgtgctcgatctcctcttggatgtgctccagtaggtctttcaagtctggatcctcggcctccccgcttcgccaaccgatggagcgcgctgtcgacggaacgagcagacgcggcgacgaagtggtggtcgcggtcgaaccgtcgtccgtattcgtcttgtccgtcgtgtccgtcgtgtccgtcgtgtccgtcacgcccgctgtgcccgttgtcgcagtggcggtcgcggtggcnnnnnnnnnnnnnnnnnnnnnnnnnnnnnnnnnnnnnnnnnnnnnnnnnnnnnnnnnnnnnnnnnnnnnnnnnnnnnnnnnnnnnnnnnnnnnnnnnnnnttgtccgtcgtgtccgtcgtgtccgtcgtgtccgtcacgcccgctgtgcccgttgtcgcagtggcggtcgcggtggcactcttcggtttacgttgttcgtcgtcggccagtcgcgactcgacgtatcgctgggcagctagctcgtttgtctctagtgtgtacgacacactgcccgctcgcgtgtagatggaggtcaattcctcctcctcgtcgtcggtgacggctgaactggggtacagctcttcgttagtggtatcgtgacccacaactttggcggacnnnnnnnnnnnnnnnnnnnnnnnnnnnnnnnnnnnnnnnnnnnnnnnnnnnnnnnnnnnnnnnnnnnnnnnnnnnnnnnnnnnnnnnnnnnnnnnnnnnncctcctcgtcgtcggtgacggctgaactggggtacagctcttcgttagtggtatcgtgacccacaactttggcggacgtgtaaccacca---atcgagcgaccagtcgcgtcgttgttcactctgtccagcaacggtcgtacctcgtcgcgccacagacggccgagcttcgagtcgatgtccgcgtcgcgcagcaagttgcggcggtcgaacgagccgtgcgatcgtcggtcgcacgttcgatcttgatccccatccgaatcaccaccggtcgcaggatcgtcggacgtattggtcgacgcgggcaactttgtcggcgcggaggtcgttgtggagttcgatcgcgtgaagcgtgcgtgtc------------gttctcgctctcgaccttccatggctgcacgatcgcgaaaccgctcgatcttggcgcgcagcaggtcgcggtattcggtcagcacgtttgtggcgtgttgacgcatggcttcgttcgcgcccgtctcgcgtcgcaggcgattgatgaacgccgcgcgtttcccccaccggcgtttcggtggcttggtcgtataacgctggtacttcatgcgctcgttctccaccccactgtcgagcagcagcggtcggttgcgtcggttcggcgtcgcggtactcggttcgttcgggctcacggtgcccggtgtgttcgtcaccgaccggaacaacgcaaactggctgattatcccctcggcgctgttccaataaagtctgttgccggtcaacagcacgtttataccgagatcggacaacgtcacatttgggggcggtagaatgaacttgtcgttcacgtcccgccgccataagtcgtacacagtgtcggcctcaaaagtttgtggcgtctgtgctcgctcgttttcttgcgtgcgccacggttcgacgcaatcgggatcgtagtgcacgagcgagtggatcgcgtgaattatgccgtctccggcgatcgtattggcgagtgcgctctgccaccatggctgtttgcactcaccctcgctcgtcaagtctttggcgaacgcgcggcagtacgcgctcgagtgcttcaccaagaatccgtagttggggaccacacgactcgagttctcggcataccgaaacccccattcgacgtcgtcgccgagttcaaagttggtcagtttacataccacaccggggtcgcgatacagtggctcgactacactgcggtaaacgtaatcattgaccacgatacagttgtcgtacttttcgtcccacacgacgttgaacaaatccactttcaatttggccgacccatgctcgtcacgttcgaccggtgtacgtccgatacgttcgtgttgcacgcccactattttcttcgtgcgcgagtcgaacacgtcaatgcgcgttccatccgaaccgccgaaccgccagcgccgcgtggaaaatgcgacgcgttcgttcaagtatgcacaatcgggacaagagcgcgacggtcccgactggtcggtaagactcacttcttggtccgccgtcttcaagagcaatcgggttcgctgtcgtgcaaagcatgccggttgacacgccaccacgctcgatttgttgcccgaagggaacacgatcggcgcctcggacatggtgcaacggttgcccggtgggtaggtcgcatagcatttcgagttgcgacaaccgcggcccgaacgatcccagtcgatcgtgaccaagatcgctcgattcgcgaactgtggctcgaaccgataatcgtgctcgctcgaagccgggtatatgttgaccaccatccacgagaaaatctgcggccagatggacacgcagtagttgctgaaccacaagcgctgtcggtggatcgaatacaagttggcgtcgcgggcgtccgcgttcgtccaactggggtaggcgtcgtcgggaataatcatcgtcgcgcgaatgagaggccgtcacgcccttatgtggggacacgaggagaccggaggagaggcaacgatgtgatgaaaaaa---------------cgcgggaagaaagagagaacga-ggagaacaaaaagaacaaaaagaatgcagtaatatcacgcagca--aatatcatgtagcaataccacgtaacaataccacataacagtac-acgtagcagtacaacatagcagtacannnnnnnnnnnnnnn----------------------------------------------------------------nnnnnnnnnnnnnnnnnnnnnnnnnnnnnnnnnnnnnnnnnnnnnnnnnnnnnnnnnnnnnnnnnnnnnnnnnnntagcagtacaacgtagcagtacagcgtagtattacaacatagtagtacaacgtagcaataccgcatagcaat----accaataccctgcggaaatgcgatcgttcgtcgactcgaccaactcgacca-----accgccggccgaccgatgacaccgatatttgacaagatgtaccgccgtgccggctggcgatcgatacgaacggacgtgcgagcgacagccacaaaaaacacgattcggtggcgacaaaaaacacgatttggtcggcgcgcggatgcgaccgtctacggttcaagttcgttcgcctcgttcactgcgttcgccgcgttcgccgcgttcgccgggttcgccgcgttcgccgcgttcgccgggttcgttcgttcgtat-------cgcgacgcgtttaccgagagcgttcccagctcgacggaatgggcacgggttgttcttccggcggtccgtctagtccgttttcgtcgatggatgatgggtttcgctccagaatacgatgtgacaaataccgattttcgaaggacacgcgttgtcggacgcggttggccacctcgttctctgcgttcgtagttggcgctacgtcgagtcgtgctttcccaccgagcgcgccaaactggtcgcgcgttggcgccgacgggagagacgatatcgtggacgcggtcatcgcatacgctgcggacagcgtgtcattttcgaacacggtggcgcaaacctcgaaccgtagaggcaggtagacgcggttttgcgcgagcgagtgttggcgaaaggcgtcgggcgtgagtggcggcggagaagaggcgccgctgtccgacgaaccggtcgagtcgtcgctcgcatcgtcgtcgaaacggccggactcgatgtcgccaccgttgtttaacccgtttgcctcggatcggtcgccgaccaaccgtgcccgtttgcgcgccgtcccgtccatcgccatatcgctcatcgtcgcgttgttcgtctcgagcgtcggtcgttcgatctcggtcagcgtttcgatcatgtctaaccagtactcctggaagatgcgcacccacgcgtcaagttccgacgcggaaaaggtgtcgagattgcggttgcgccaactggagtctttaccgatgcgctttcgtacagctagctcgttgtacaagctcggtcgatagccgggccgattcaaaaaactgttcgtgcggtcctcggcactgatgaccacgagcaagtcgtccaacgagccggtgaacgttaccggaaaaaggcctttgcgcttctcgtatttggcgcgcaaccgctcgacgcgattccagcgttgtcgctgttcggtcgattcgtttgtcgccatttgtctcaagatcttaagattgtcggtgccaacaagaagaagtgggcggttttctcgctaaaaccccatcaaagtcccatcaaagtcctgtcagaacttcatcatagccccgtttaagtctcaaactccgaggtgtgtttgacgggttt--------------------gttctattatcgcgccgctttccttccgttcggctactgctttcctcgagtctttgtggctctttcctgtttaccggtcgagcggttcctagcgcgatcgtgcgcgatcgtgcgcgatcgttacggcggtttaacggtttccgtgggagcacatagattttatggtccgcccacaatcaattttctcgccgttccg-----------ccctgtctcttccgtgtctcttcgacttcccggctttctcggtttcatctgataccgcggtttccctgttttc--------ccgagtttccgcgcagtttccttcgtttcctcgnnnnnnnnnnnnnnnnn----------nnnnnnnnnnnnnnnnnnnnnnnnnnnnnnnnnnnnnnnnnnnnnnnnnnnnnnnnnnnnnnnnnnnnnnnnnnnnnnnnnnncctt-gggggtacgacgacggtagtgat-----------tatcggtgctcggtgcgccactgtagttttaactatccgttccgtcgctcatcaaattcaacaaattatatcgagttataccgatcagcttgaactacc------------gggagacggctagtatcgaacagtgtgcaacatagacacacctcccaaccgtttaccgcgctc---------gaccgaagcgtcattagcggttcgccgtattcc--gagattaaccggagatcctt-ccgagattatccgagattgtccggagat--tgaggaaattatacacagcgat--agagaga-ttcgccgacgagatccatcgatcttacgcaaacttacg------taaccattctgctcatccaagcaacgtcacgtgtcttgcacctgctcgacgtgctcgacgcaattaacctgtgcaatttatctgtgcattggtcggcgcggctctcatctcgcccgcggtccatcgatataaaggagcgtaatcttcggacccggacaacagtgttctcccgacgaccaacgtatctttttccctttctcgtcagtcaccgctcgttcgcgtccgcgctctctcgttcgaactcgtgtcgacgatcggtcggttacatctcagcggggcacctgcaacagcggcacgccgtccacgacgcgtctcgtccaagcttgacgatacagctaccgccggaaagcttggccgccgccgtttcggttgtagaccgacttggttcttcgactaccgtcgcaacgagagattgggatcgacat------tgggaccgacaggaccgacaggaccgacaggacc---------------gacaagaccaacaaaacc------------------aaaaccggaacggacaagaccaacaaaaccagagtggacaaaatcaacaaagccagaacagacgagatccgccgagcctacaggaacgacgatcccacacctctaagaagaccgccgaattggagacggtagtttcaacaaccgttg---------agtcggaaccacagtctgaaccggcgctcgaattgcgttctcgaacacaacctcgaacacaacttcgaatacaacctcgaacacaacctcgaacacaacctcgagtacaacctcgaacaca---------------------------------------------------------------------------------------------------------------------------------------------------------------------acatcgatcgcaaactcgatcgcaaactcgatcg------------------------------------------------------------------------------------------------------------------------------------------------------------------------------------------------------------------------------------------------------------------------------------------------------------caaactcgatcgcaaactcgatcgcaaactcgatcgtcccgatcatctcgatcgtctagttcgcagttcgacgaacctcagtttggaca------------------------------aaagccatccgtgttgccgtcgataggaggaacagccgcacaacggttacccgtattaccgagcagaccaccaccgcgaagacattccaaagtgcaacaatcgttgcgattgcgatcgactggccgtcataacaccatgtttttcgtattgctggccacccagagcgacccgacgctcctctacaacgattccttctcgcacgacgagagcgaaagtcgttctcgcgagaacctctgcggtgtgaccatcgtgtgcgtgaaacgcccgtgtaccgagcgcgtcacgtaccgcggattgtgtatgcggtccaactggacgaggctcgaacgcgacacgtttgaccgtctcaaatcctggctcatcttccgcgacaaatgctgcaaccagcgtaactttaacaacttgataccaatggtcaacaccacgcgtcgacatcacggtgggcgtcgcgaacggaatctgccgcacggttgccaactgctccagagttactaccagtactgtcgtgtttccgaatacctcttgccgagtgtagcgaacgactcgactgagag---taccacgaccaccaagaccgctgctgggacggccactgcagccgctggaatggaatgtgaacgcgatcgagaaccatcactgctcgttcgccgtacgggcgtcgtcgctcttccgttacaaccgaaccgctatttcaacggtctggccggcccgccgagcaacgaacgttactccgagttctacgcgcagatcctcgcgttcatgcgggacgagttgcgactcgaaaacaaatacgagaaaaacgacctagaacaactcacgctggaccaagtccccatcttccacaaactaccatcttggttgagcagctggttttgcgcggacttgctcgcactcgagcctacgcttcggttcgagtacgtcggtgctagcatctcggcgaagagcgtgtataccagcccgcattgtcgttatcgggtaaaccacaatgctagcatttgcgagatttgtttaatggacgagtacggggctcaactgtgcaatcgtgtgcccactatttctgctaccaggctcgaccgacaaaactactcactgacctcgacctcgtccgcaacatcaaagtcggtcggtgggttaaacgatctgggtccaataggtccgcctggatcgactaacgcaaacgcgccaagcggacc------------------------------------aagcggtggtaagtttggtagcgggccgatcgatacacgaatacctctgtcgcactatactaaacaagcgacacaagtcgaacaagtggaacggaagatcgccgtcggtcataacaacattgatcgtagtagtaccggtcgcgactttgtccgcgattgcgccgattgcgccgccgaccacgatatggaaggtatcgagt--------------ccagcgaaacaacgaccttgtcgttgacaccgtcgttgacaccatcgacgaccactcattcgtctcctcc------------gacaccaacatctgcgagacgaggttcgcgtaacggcgaccggccgtttgggcgatcccacgaaccgcctttaacgcagattccagaacagccgctcgaatcgtcgatcgcgcaaccgctctcacaaccgctctcnnnnnnnnnnnnnnnnnnnnnnnnnnnnnnnnnnnnnnnnnnnnnnnnnnnnnnnnnnnnnnnnnnnnnnnnnnnnnnnnnnnnnnnnnnnnnnnnnnnncacgaaccgcctttaacgcagattccagaacagccgctcgaatcgtcgatcgcgcaaccgctctcgcaaccgctctcgcaaccgctctcgcaaccgctctcgcaaccgctctcacaaccgctcgaacctttgtcactcgaacggcgatccctcgagccaattattgaacgaccgaacgcgaagcgattcatgtctgaggctacgtttggattcgatggtccgaacggcgcatccgttctgaacgttcctttcgtctcttccgacaatccgtcaacctcgctaccgatgtcgatttcgtctgttccgctcaacagctgtgcgtcgggcgataaagttcccgatgtacctatggcttgaatcgtccatctcgttcggtcgattcgatcggttcgattggatcgattgactcgattggctcaattggacctactctggtcgatcgtttggatgttcaaaataaagcgggctcgaattacacggagggtcgagatgcaagtagttggtggtgggcacgagaggttttagaccgataaaaattgataaaaattacacgcgattttctgtttgtattgacattttatggttctggtttatgctttatggtagc-gggtattttatggtatacacattacgagttgtgcgctgttttacgtttgggttatatcccaatttgcatcatgattataacgcggtttacatcatggttataacgcggtttacatcatggttataacgcggtttatctcgcagtttatatcnnnnnnnnnnnnnnnnnnnnnnnnnnnnnnnnnnnnnnnnnnnnnnnnnnnnnnnnnnnnnnnnnnnnnnnnnnnnnnnnnnnnnnnnnnnnnnnnnnnnttataacgcggtttacatcatggttataacgcggtttacatcatggttataacgcggtttatctcgcagtttatatcgtggtttctatc-------------------------------------------------------------------------------------------------tcggtttatatcgtatagttttggtcgttttgcgttttatgttggtttacgtgacggatcgtttagctattcggacacgttttatatcaaagtcgatgcaaagttttccaccgagtttgatgtcgaggtttacaccgaattttatgtcgaattgtattgtagcgagttttaccga---------------atattccataacgtggttatggtttgcttgccgttgtataagccgttgtataatttttacgaaaccaaggactgaataaacaagtttgtgggttcatcagattttatcagatttaattgttgtaacgattccttcccgtttccgctcagtttccctcgagtcgatgagttcactttcgattcagatattcagagtttccacgcaattatcaacatcctctcgcgtgctgtttttttttcttctcgtcgcttcgtagacagaagctaatcgatcgaatgcaaatgttctgttgcctaatgactacaccgtgtcgaatggtttcccggaactgcacaagagacaaaacggagagaaggagagnnnnnnnnnnnnnnnnnnnnnnnnnnnnnnnnnnnnnnnnnnnnnnnnnnnnnnnnnnnnnnnnnnnnnnnnnnnnnnnnnnnnnnnnnnnnnnnnnnnnnnnntgttgcctaatgactacaccgtgtcgaatggtttcccggaactgcacaagagacaaaacacggagagaaggagaggaggtagaacaaggtcagctggccacaatcaagacct-aaaaaaacgtacctgaacaaaaaatatcaaaac-aaaaaataccaaaacaaaaaaaaagtaccggaagc-aaaagaaacgaagggcaaaaagataaagactagtaatgacgagt----aatgaatgaacgatgcaaaaagtggagatccgaaaaaaatgacacgagtcggtaaacgtgatcgttacataagcacannnnnnnnnnnnnnnnnnnnnnnnnnnnnnnnnnnnnnnnnnnnnnnnnnnnnnnnnnnnnnnnnnnnnnnnnnnnnnnnnnnnnnnnnnnnnnnnnnnnaatgaatgaacgatgcaaaaagtggagatccg-aaaaaaatgacacgagtcggtaaacgtgatcgttacataagcacaaaccataagcacaaactatcgataagcgattgatgtgagccgatgtcgtgtcgtacacgacccgtatgttatgaaccgtat--------------------------accaccattaattcaaccggcgcaactgtttcgattgtttcggatgtccgattata-----------------------------------tcagctggacatcttggtcgtctaaacatcttggtcgtcgaaacatcttggtcgtcgaaacatcttgattgtctgaacgttctggtcagctaggagttttggtcgtctaaacgtcttgg----------------tcggatcaacgttttagttgtcacgattattttagtcgtttcaacgtt---------------------------------tagtcgtttcgatcgtc---------------------------ttggtagtcccc----------ggtctcaactagcaatcgttcggtttgcgt---ttttttcgcgaaacgtccttcactgtagccacgtgtcgctcgt--------atgcgttcgaaataccaggtgcaagaac------------gtgcctcgatcgaagcgtatgatcatgtaatacaatgacgaacgttacgctactcgtcgattcaacgcctacgtggtaacgagtattagctattgcatccgtttcaacgtcgtattgcggatccgtatgcgatcgatgcgatcatggtagaagtgtaggtgttaccaactgacccgtttcctatgaccttcgatttgtgtaaaag----------------------tggagactagcgcgcacacaggagcgagagcggcaactaccgtcctttgtgtccgcgc--------------------------------------------------------------------------------------------------------------------------------------------------------------------------------------------------------------------------------------------------------------------------------------------------cggttacgcgttcttcattacgttcttcgttacgttcttcattgtttgtgtacgttaacaaacgcattgtgtc---gagtacgccagacgttgttt---------ttcgtcggcttg----------------------------------------------------------------------------------------------------------------------------------------------------------------------------------------------------------------------------------------------------------------------------------------------------------------------------------------------------------------------------------------ttttttttatattattttt-----------cgtttatttcatcnnnn--nnnnnnnnnnncgcatc--------gattgtgtcatgacgcgtcgtagttcttcctattctttctatcgttatc---------------------------------------------------------------------------------------------------------------------------------------------------------------------------------tcgagatccgttgtctccattgggtcgatagacaattgtgtttttctttgtgtccgtcgtccctctctaccnnnnnnnnnnnnnnnnnnnnnnnnnnnnnnnnnnnnnnnnnnnnnnnnnnnnnnnnnnnnnnnnnnnnnnnnnnnnnnnnnnnnnnnnnnnnnnnnnnnngttatctcgagatccgttgtctccattgggtcgatagacaattgtgtttttctttgtgtccgtcgtccctctctaccaccgtatagctaccaccgtatagctcgcacgcatagtacactgatgcacgagacaatagagaacaatagagacaataggagagtcgtttgtattgtaatccaatagagaccgatcgtgtccgatcgtgcccgattacatccgatc----atcacgtagcgttcttttcgctaatggcttttgtaatagctttttttaattgataagatcgaccgcgtgacgcgtagccccactcgctttcgaacgctatatatttcccacgtcgatcgacccgaagcactctccgcttgttcgcaagcatagtcgatcgaagaaagtagt---------------------------------------------------------------------------------------------------------------------------------------------------------------------------------------------------------------------------------------------------------------------------------------------------------------------------------------------------------------------------------------------------------------------------------------gcggtttcgccatcatcgtttcgcgtcgaatcctcgagcctaccaaccagtctaccaaccag--------------------------------------------------------------------------------------------------------------------------------ccaaccatccaaccaaccaacc-----gttcgatccgccgaccggttagccatcaatatccacgacctacggcctacggtgtctttactcaactgtacttctttgccgagagcttctcgttacttcgagatccggttaatccgaccgtttcaaaacacgcgcagcatcatcaaggtggtagcgatatctaggtcgtctccgagaaa-gatcgacccacaacccacagtcacccacagtcgagcgttcaaacgtaagcagctacccaggcgtttttctataccgaagactataccgaggacctcacacgttcaaactactcgacgac-----aacaccaccaacatgagtccgctcaccagtcgcgttctacaatggtttctgcatctcgctctgtttggattgtttggcgtgagcgtggtgaacctgttgttgctgttgatccttcgccccgtcgccgaaacgacgttcgaccaagctcagcacactctggtcatcattacaacgttttgctctggcttcatcatcaacatcggtaccatcattcaaactttggctactctgatgcgcaaagatgttcgtctacgctacaccgagtgtctgctggtcggctgtctcattctcttcgtgagtcagatacaattgatgttgtacgaggtctactcgatcggtcagctcacgtgggatcaaatcgccacaccttttaccactttcctgtcggtcgtgtgcacttgtgctttccacacggtcaccaaatttcgacgtgaagaggagcggcaagtcaaatcttacaagctggcttgtgtcgctgacacttcaaccacccaagtcgcacctgccagtcaaccacaagtagagaacattcgtttcttgaacgaaactgccactccgttgcaaccaccctcaccgccgcccaagcggctcatagctgccccgctttccgagtccaaatcgctggtctttttggagggaaccgcgggaatcggcaagaacctcgtgtgcgacgaatccttcgacttttcgcggtatttgtcgcgcgcacctatttatctgcacaaacaagaggtgccgtacatccagtcgttgtacgaggggcacatatacgccgacatcatcatcgaattatgcgtcgcaagcggtcgacgagcgtcgggtcctgggacaacgaacaaagtgcggttcactacagaagaggtcatttttgatcgcagtccattcgcccaactcgcctacaatattatctttgcgctgaacggcgagcgaaagagtccgtttgaataccgtaacgatttcgacaaattgattgccatccccgaactgcacaacgagcttcgccactttttcgctaaatggatggacattatgtgttggatcaacggcgacgtcaagctgatttggtttggcgcccagagcgctgaacgcaccgccgctcgtctggtcgctcgatccggcgttcgcaaggattgcaatctcggcaactacatcatcaatcaaaactacacgttcgccaaactctgcgagatcagcggtttcggcaatttttatctcaccgactcgtgtgagcgtaaatacattcgaaacttgttggaagctgagcgcagcgcagagaacatcgatgccaacgagacggccgcatcgtcgcgcggagcgatcgtcaacggtggtgggcacatcgttgttggtggcagtcgacccagcaactcgaccgtctcatcgctcacgctctccgttgcgtccgacgccaactcgtcgagtgaggggagcagcaagtctcgtaataccggcagcacgggccacgctgtgaccaacaacaacaccaatagttcgaccaacactggtcgcgcgccactggtccagcaagaaggtgtcatctaatataac-------gcagtcgctgtattacacaacagcaaccgtcgtttcgcaccacaacgctttccatacgctttgcatcagcaattctaatcgaacattccgatcgaacgcacagatcgt-----------------------------------------------------------------------------------tttttttttcgtatcgcagtcg-ccatcatagcctacccgtcgacacccacgatatcctgtaatagagcggtgtaatccgatacaccatccgatacaccgtaatatgatataccgcgcagttgcttttacatgtttgtacaaataataaaggcgagctaaatagaatattacaataaagtccgtcacaaggatctattagatgtttgtttttcg--------------tcgttcttttgaccttgttctcgatacactggttggtatt-tcgagacaatccttgtcttcctcactccacagcgtcgacatttgctgtagtgtatttggtcgta-tttttgttagtc-tgttacgactatcgattgcccttcgaactggcgtcgccgttacaactctggt------------------------------------------------------------------------------------------------------------ctctggtaactcggtaccgagacgatagattacgcgcagatcgattaacgccattttcttgtttcgattgtccgattgaccgaccatanngacatcacacacgtgtcgcgcgatcgacatgagcgttctcgctgaccagctnnnnnnnnnnnnnnnnnnnnnnnnnnnnnnnnnnnnnnnnnnnnnnnnnnnnnnnnnnnnnnnnnnnnnnnnnnnnnnnnnnnnnnnnnnnnnnnnnnnnnnnnnnnccgattgaccgaccatancgacat--cacacgtgtcgcgcgatcgacatg----------agcgttctcgctgaccagctgtacacgaacaacccacaaccggcgcgacgatcgcgctgtgaatgcccgcgttcaccgagtcggaatgacgttccgcgtgcaaaagtggtgctgcgtgctacggggtcacgggtcacaaaactgcaaaatcggcgaaaactggttgaaccgtgaccccacttctgcatatttttattcctataaatgcgatcgaggtcggctcgtgtcgt--attcgtcactgcatcttgtgcaccgcaacgctcaccctgttccccgcatcttgtatcgaa---cccacctcaatctcatcgaaatgcaattgctggcgatttcgctgatcgcgcttgtcgcgctagtgaggtacgtatttttatttcactttgttcttgtcgcccgtgtttgcccagcttgttttcgacgtcttgtcgttaacggacacggttctcgatcgttgcagttcgcagagactcgaatggattttgagcacgagacgtccggacgttgaaccggtgcgagtcgagcacggtttgcaggccacggtccgtaaaacgtcggtcaccgatgacaaattacgtctcccgatttccgcttacgctgacgctcgggtgcccagatccgcagccttgtacgacgatgaaggtaccgctcgtacggacggtcaagtgttggaacgggtgcggcgcgtgaaacgtatacgtcgatctccgtattacggacgagccgaacggaagtacttcgacgaagagggcaaacccatgtttttcgatcaccggggtaaccttcgtacagcgtacacgtttgaggatctttttcaatctgatgccaaaccgatatc---------------cacgtccaccgcttccactaccactgttgccccaccggttttctacaaggacgacgcatcacaatactttattttgtacaacgaccagttgctccgcatcgacgctgataaaaaaatgcacatccatagtgcatccgacccggcgtacagcgaacaagtcaaattcctgaaacattgcaacaagaccggacaacgtcgaagacgacgttcggccgacagtg---------------------------------------ttttctcaaatatcatagccaccgacgacattgctggtgcgtttgaaggtgaaccgaccgcttcgacgacggacgaaagcgtgtatcgatctagccgaagaaggcggtcggtggagaaggttgaggaacccgccgagaaacccgccgagaaaccnnnnnnnnnnnnnnnnnnnnnnnnnnnnnnnnnnnnnnnnnnnnnnnnnnnnnnnnnnnnnnnnnnnnnnnnnnnnnnnnnnnnnnnnnnnnnnnnnnnnaacccgccgagaaatccaccgagaaacctgccgagcaatccaccgagaaatcggtcgagagatcgacgacggaaaaacctgtcgagaaaccactcgcccgaaagcacgggctacagtctgagcagtctgagcagtctgagcaaaaactggaatcgcaaccagaagagaaaaaagtggtgcagaacgaaccgaggtcatcatcgtccagcttgaacaacagtccgaacggtccgaacggtgagtcgttatccaaatcggttagtgatgcggcggctagtgcgaccgaaaaaccaaaagtcggtcaagagtcggacgacgcgaaggtccgcgagcgtaaacgacgtcgccaccgaaagcgggaccgcagacagaagaacgttggtgccgctgccaacgacggaatcaccttcgccccgacgacggaaagttcgagtttgagcgatccgatacaagccggtggaaatttctcgttcgatcacatttttgcccacttgatcgactggttgagcgggacggacgtggcgaacgcgagcttaccggcgaaaccacgtcgtcccacgcgcgaacgagtcgccgagtcgagcgaggcgaagcgcgtgtagggacaaaggcgttaaacgcattcgcgatcgaatcgcgcaatgacgggagcaacgatagaggcaa-------------tgacaggtgcaacgacggacactcgtgccggtctcaacggccgcaacgatggcgacgattgtggccgctgttacaatggttgcgatcgtcgcgaccgtcgcgaccgacgcgagcatccgattagttgcaga--tctcgaccaactttttctttctaaccgttgtttccggttcgtcacgattag--------------------------ttaataaataactatgtcagttatgatggttacgattatgg------------tggttacgatgttggacacttatcggtcatatgttgtgttagtc--gtactgtttttggtggccacttgtcggtcgtccgtcggtcatcgattggtgaacagttgaccgactctcg--------------------------------atcgaccgttggttggtgggtagatg----------aaggacggttgatcggcagttggtcaacggtgcaccagtggttgactggcg-----------gagggacaacaaaccgacctttggttaacgcgcgacacagcgtgatggcgatatcgcggcatagaggttcggaacgtccacgcacggttgcgatcgtccgaacgtggagttccgagctgcggtcgatcccgggttcaaaagtcgatccaaaagtcg----atccaattcagacgcgttgatccgtcgtagctcgaggtcgtcgcgataacagtcatcg-tattcttctcccgtcaaccgtttatcaagagagt--------ggtatcaa-------------------------------------acggttatcgaaagggtatagagcggttatcgaaaagactgttggagagtcaccgcggttcgcgcgtaccact----------------------------------------------------------------------------------------------------------------ttgtcccatcgcgacaacgacttgttttcgtcgtctcctattttttgtctttttctcttttttctttctctctttttttnnnnnnnnnnnnnnnnnnnnnnnnnnnnnnnnnnnnnnnnnnnnnnnnnnnnnnnnnnnnnnnnnnnnnnnnnnnnnnnnnnnnnnnnnnnnnnnnnnnngtcccatcgcgacaacgacttgttttcgtcgtctccta--ttttttgtctttttctcttttttctttctctctttttttctttctctctcttttctttctctctcttttctttctctctcttttctttctctctcttttctttctctctcttttctttctctctctttatcgcttctttctttctcttttattattgtttcatgctatc-----gtcacgctgtatcgttttgtcgtcg-tttttttcttcgttttatcttcccccccccctctac-------------cctcctcgttattcgtttccgtcgcctcactctaatcacgcttaatcgttgttaatgatctccaatcgaccatcgtcgtttccgtcgttcgtcttctctcgtcgcgcctccttttccttcgagctcccccttccatctgtcaggtctccaatcggaat-------gttcgtctttaatcgtacaccgtcgtctctcgtcgtctcccgtcgtcttccgtcgtctcccaccgtctttcgtcactcctcatcgtcgttccccatcgcctctcgtcgtcacgagtcattctcgcggctctcgctatccaccgtcgatccgccgtcgctcgcgccgccgtgtcgcctcga----gcctctcgtcttcgtgttgtttaggaggcttttcgtcgttgcgccgcaccgcgcgtctcgcgtctcgctgctcgcttgctac-gtacgctacgcacgggtatcgaacgtggttagaccgaccgtcaacttggcgggtcacccgcatctttggtggtgggcggccgcacgaggaa-gggggccgatctcctattcgcttgactaagtagaggctcgcggtataaagagccgctcgaagattgtcgggcgagagtctcgagtctttaaccgtgccgccaacatgtttaaaacaaaacgcagttttttaatggtgaccgaagtaccgagctacgacaagtnnnnnnnnnnnnnnnnnnnnnnnnnnnnnnnnnnnnnnnnnnnnnnnnnnnnnnnnnnnnnnnnnnnnnnnnnnnnnnnnnnnnnnnnnnnnnnnnnnnnctttaaccgtgccgccaacatgtttaaaacgaaacgcagttttttaatggtgaccgaagtaccgagctacgacaagt---------------------------------------------------------------------------------------------------------------------------------------------------------------------------------ctttggtcatcatgccgtttctcgggatcgacggcaccgtgtcattctatttcaacttgttggacgtgttcgagttgttggaattgccgaccgagcgacgcgaggtgtacttgaacgagtcgcccaactgtcacccgctgaacgagcttcgtaacaaacactcgcgcatcttgcgacgtttgaacagcgagaccaatttgttcaacttgcgcggcgacaacccgttcaaactgtacgagaatcacttgaagggcagtcttttatacgagacgcaagtgcgtcaagactgcaacaagctgctcgacgagtttcggatcatggatctgaccgactggatgcacggcaagcagtggcagaaccgttggcaacactggtcctgcgatgtcaacgtggatccgcgctccatcgatgtcaactcgatcgacgagctcatgttcatcggcgagttggagtttagctacttgatcttcgagaacggcttgttccgcgagcagagcttcacgtacgactcgatcgtcaaggtggaaccccgtgtccaatccatctgcaagtgggtcattgtcgaactgtttgccatgctgcgaaagctgtcccacttgaactacgagcatatcaatagcatcaagattatgcgcttcaacgaacgcgagctgagctcgatcgaggagaaccttgtgcgttccctgggcgcgcttcgtgagaaacgcgacagtaacaaaaccacgataaagttgcccttctgatttcaggaggaagtcgaggagtaaccgtggtgcgagcttgtcacgaaagccatgatcgtcgtcgttttgacgtttcgaaggttggctcggtcgagtcgcgagcgccggccagtgctgagacacagcaccgatttcacacgtcactcgttgtttcccgtagccaggtttcccgactcgacctcacgaacgcattacgttgcgactacggtccgacgtgctgcgtttatgccacgactgtgcctcgactaggctga--ggcatgatcgataactcgaacgactacgccgactgtcgagcgaacgagaccgatattaccggaccaccgtcgcgaca-tgtgctctcccctaacacgccgatcctccgcaa-------cccgtggtccgacgttgtcctatgtagcgacgaacgttgcgccggcgacggcaatcgcatctacgcatctacgacgaacgctcgcagcggcagcaacgagtattcgcaacgccgacggccgcgaacaacggtcgcggcggcgacgaacgcgacagctttg-cggcggttcgtcggtgt--accaggtccgactcctcgtcgatctctccccaccatattctaccctcttgtaattctaccctcttgtatctgtaaataactaaccgaatgtacacctagcgaaggtctggaaaattcgaatatgaggcgaact-aaaatctaaagaaaccaaacgaataattgtacaacgatcgcaataaaagtacaggatag-aaaacaataacgttgtgtttgagtgtcg-ttctttccac--cgtttttcccctggttttcaat-----------cggttctccaccggt----------------------------------------------------------------------------------------------------------------------------------------------------------------------------------------------------------tttcca---------------------------------------------------------------------------------------------------------------------------------------------------------------------------------------------------------------ccggttttccactgggtcttcact--------------------------------------------------------------------------------------------------------------------------------------------------------------------------------------------------------------ggttctctatgggtttccatc-aagtttcg---atcgtttttccatctttttccaacgtctttccatcatcgtctcgccgg-ttttcatcaattttcgttgctttgtcgttattttatg-ggtttttatcgcg------------------------------------------------gtttctattgtcgtttccatcacggtttctatctcggtttctatcaaggtctatattggatctctggtctcggggaaaaa-ttgaacagaaaagat----accaccgcgctactagattacagacgaacgtttgtatttcgtttaaagtttgacatttagttgtata------cgtttgtttgcatacgttcgttggctgcgc-----------------------------------acacgttggcgcgtgcacagggtcacacgttgcgctntagcgaactccacacaagaacgaaaaaagcggtatagtttatataatgcgggttattgcggaacaacagtagcactaaacggttcgggcggaccgctgattgattgattcgcattaacgacttgactttcgaaacgactttcgaaacgacattttgtcgtagtgtgcgtag-----------tacacattcgacattgacaactcgaacatgcacaacgaacacacacaca--actcgctgtcgacgacgtggtcggtttcagacatcgacacaacgagccacacagcgagccaactattgaccaaggttataaaatatagttccagtcgcattgttggataatcaagtacatcaaccacaatgtgcggttgtgtatcgttgaaggcacaaaggtagagctgtaggagaat-acgaatacacatgcataacataaaatatataacc-----------catatattactcatatattacaatagtggtgaatacataatgcacgaatgtcgagaacagacgaccgacggcgccagtctccaaacctacataacgctaccataacgctactggtatagcgacacacaacattggtggtgcgatgttggtaatgtgatagtagtggtgcaactgtgcaacgatagtagtggtatcacagtaacactcgcggtaacgttcgtagcaacgttcgcagcaacgttcgccgca------------------------acgtgcaccgcaacgttcgcagcaacgttgaccgcaacgctcgcggtaacgctatcacaataacgcttctcaagacccacgtacgcacgatatt---gtattacccaaaagtactacacaaaagtattacccaaaagtactactattattacacgataaaaacctacaagaatagcgc----tattaaaacggtcgcgaaaacggtgt-----acgacgaggcgattgaac--tgaccactcgctctctactacggaccgaccg-aaaaaaccaattaagcagtcggccgcttttattttggtcgtcaaacggaccgactaatcggtcgatacgcggtatgacgttaaaggactttacggtcgtcgcgcttattctagtggcgttctgttgcctcgttgcaatcgtcgcgttcgcgctgcgcgacgcaaattctcgacagaaaattctggccgaacgctacggagtgttgatggccgcaaacgaacaactactcaacgagaagagcgcgactttgggccaagtcgagagtctgcaaaaagtagtcgtgcagcgtaacgcggagatcaaacagttgaaggaccgactcgcgaacgcgggaaaacagttctagcgaaacaaaagggcgtaggagcgtagagcccagctacgcgagtggcgaacaaccgaacaacggtctacagt-----------gggtcgctgtcggtgatggagtagaaaagcgtgatcaccggttcgccgttctcgtcgcgctcgtctgtgttcacgacgggacaaatcgggttggctccagcttccaaagtcgcgtcgttgtccaaccgcacgagtcgcacggacggctgccgttcatctggtgagctgggcgacatcagcgagctcaacgaaatcgacgacgcgggaaaacacgttgattccgacgagatcggtgagtcgggcgagatcggcgaaacgattggagagctcagggagacgggcgagatcattgacgaatcggtgacggtcgttttagcactgctacttgcgcgcggtacgacgaccggtagtccgctcggtgcgttgttgttcgccaaatcaagtgccgcctcatcggacgaggtttcggacacggattcggacaggggttcggacgcaaattcggacacgagtgcgactggtatagatccgaacccgtacattgatttggacgttggttcggacgttggttcgaacgttggttcggacgttggttcgannnnnnnnnnnnnnnnnnnnnnnnnnnnnnnnnnnnnnnnnnnnnnnnnnnnnnnnnnnnnnnnnnnnnnnnnnnnnnnnnnnnnnnnnnnnnnnnnnnnccgtcggacgttactgatatgtccgtcttgtgatccggtgtcgcgtcagacggagaaccaacgttcgaagtggtaaacgcggttgt---gttggataaattcgccgcgcttgaagcacttgagacattggatgtatttaacgtgcacgaagagttattatcggtgtttgtcgcgacagcggataacaagttgaccacatcggtttgaagctggtccatcgtggtcgtgggcgtcgcatctccggtaccgattgtactctcaagcactttcgtcattctagtcaaatcgtcgatcaaccctttctccaaacccaccaaatccgccatgtgcttcaagtgcgtcaagtcccccacgttcgtcgagtgtttggttagatcggtaagaaccgtcggtaagctgaagtcggtcaggttat------tctttgtggggtcgtcgcaatcgaa------gtcagtggtcgcgtggtttggcgtggggtctgacgtaaagtccggtttaaattcgccctccgtcagtgttttcgtcaagttgttcaagttggtaaaagccgtcaaatccaaatttgggattgttggtgggctcggtagagtaaacgggctcaagttcgagagactcgagaggtttgagagactcggtaagctcggt------ggtaaactcggtggtagactcgatagactcggtaaact---ttgcgactgaggcg-aaccagtttccgcgtttttagcaaagtcggcgaccaaaccgtggtccatctcgttcaccatctcgttcaacatgttcgtagcaaagtcaaaatcatttgtaacctcagttggaagagaggtcggaaaatcggttaccgttaaccggtcatcggcggcgagcgaccgtacgggtgactgtgcgggtgactgtgcgggtgact------------------------------------------------gtgcgggtgactgtacggccgtagtaactggtgagcaaaccgcatcgagttgtgcggtgatgtcgttgagat------------------------------------------------------------------------gttcgttgagaggttcgttgagaggttcgttgagaggtttgtgtagaggtttgtggagatgttcggcgagacgttcgactagttgttcagcgggtaagctggacaagttgtttccagttggctcgacgacgggaatga---cggtcgactcgttcaacgacacgctccgggaaaaatgtttctcagtgacagtttcggtcacgttagtcgtaacggttgtggtgttcgttgtcgcggcgacgtcggtatcgatatcgacaccagtac---cagtgtcgacatcactcggtttcgcgacggaagaagcggtcaatcgactatgtcggtcccctgaggcgt---------------------------------------------------------------cgcgggcgctctgatcgccaagaacactatctgtgccgtgaccatgtcgaccactatggtcgttgtggtcactacgatcaccgtgatcattgtggtcgccatgaccgtnnnnnnnnnnnnnnnnnnnnnnnnnnnnnnnnnnnnnnnnnnnnnnnnnnnnnnnnnnnnnnnnnnnnnnnnnnnnnnnnnnnnnnnnnnnnnnnnnnnngtggtctccatgaccgctgtggtcgccatgaccgctgtgatctccatgaccgctgtggtctccat---------------------aactgcgatcatcacgattgttatgacaaaagtcgatacgtatttgtggtgtttgttggtgcagttccactactcgatctattttgcgcgagcctg--------------------------------------------------------------------------------------------------------------------------------------------------------------------------------------------------------------------------------------------------------------------------------------------------------------------------------------------------------------------------------------aaacatgagaaaaaatgggattgagcgtg-aaagaaaaaacgaacacaaagtgtcgacgcgaacgagacggcgggtcgaaagtctgatggttgatcgatcgactcgatcaccggctcgttcattcgctctaccgaacgcgtacaagcgtgacacgccgatactcacgcacaacgatgctcgcgacactctcctcgaagctaaagacgatgcgaccaccggcgccggtgctgttgctgtcacgaccgcagcgaatgcgatccagcgtgtgtggcgtgttcgtcccactcgatgtttcgtgctcaaaatcaaaactgtccgtcccgctcgacccaccaggcgtcgtgttggtggactggttgacgaattgaccatccttggacgaacggttgagcgagcaattgggtgagcgattgggcgaatcattcaaagaacaattggtcgaacgattagacagatggtcgactaagcgatccggcaagcagtcgagcgaacgattgtcagtttgatcttcgttgcgagcagcgcacgttcccacattttcggtttgagcttcaccttgccacatttcgttcgaatcacccaacaattcgcgcaacaacgcgatcgttttttccgtcccgatcgaattgtttttcgcaattgtctcattgtttccgtcgtcggaatcgatcgtattaatcttgctttttgttgtgttatccgtctcaattttatccgcttccaccttgtttatctcggtcgtcgcgatctgatcgtgttcagagtcaattgtgttgacgctaactgagtttgggttcgcgttgcctagcgtacaagttgcctcgttcgacaatcccaccgcgcctgacgaaggagcggattctatggtagcggtaatggtggattcgtcgcacacgcggtcttggcgttccaagcggtttcgtctgaaccgcgtctcgtgcgtgttaaaatctcgagccgctgcatcgagtttgtccgcgatttcctcgcggcgctcggtacgatcggtcgagtggtgatccgatcggggcagcggcggtgcggtattcaaagctcgctg---agcgggtcgacgggctcgattcatcgacgaagc------------------------------ggtgtt----tcccgtgttccccacattgttggttcgagctcgtagcgcaccacgttgcgcgtccggccgaagcgagctctctcgcgagtcggacgtg---tcataccgctccacttcgtccatggcggattcggtttgcgagagtttcccgccgatctcccattgcaacttttcaagacgttcctcgatcaactcacgcttctgctgctcctctaaagcgtgttgtcgctcgatgtcggctcgttcacgttcgcgctgagcgaatcggcgttccatctcgaccgcacggttcttctccatctcgaagctcttgatcgaccagttgtactgccggttgatgtcgcacatccatcgctgcagcgtgtgcagctcaacgaagaccttgtgcagctctttccgttgcgtgtctcggtcaccagagaggtcgtggttctccttgagtaacgactgcacgcgcgatcgctcgtacgttagctcatagtctttgtaccgctctagcgcgacgcgcatcagatgaataaaggctcgagctgacacggctttgtcgtttttcacaagaacgagcagggcttccaggttgatccaatcgatggtgtacaccgtacgaaattggtccgtactgaagacgtgtgtctcgatggagcggtgtttcgccaggaaccgccgcaattgtttgctcaactcgagaaaagtggagccagtgaacccgcacatgcgaagaacgtgttcgtccatgatgactctgaagcagctcaggatgttgcgtagcagccgaaaccggttttccaatacgttgatgttgcacagcgcgcaaaactcggcaaagctgagcttgcgactggtagtcagatcctccacctggagggtttgcaacaattgcatttccacttcgaacatcttctgcatggagacggaggaattggtagatgcgtcgaacgcacgctttattgtacgaactggacgaatgatgcgatcgcacaaccggtcgatcggtcgagagaaaaactgacccacacggaccaaacgggtgacaactgatgcaccaaagaaaggcggctcggatgatgaatcggcgatcgaggaggtgagcgattcggtggatcgaaatcgcacggtggcggtcgtcgcgtgtagcgagccaacggtagcgaacgacgctcgtcgaaatgtacgaaccgcgtaaacggggtctggttgtgtcgac---------cggttaaacgggttcgatggtgtcgacgagtttgatggttttctcgagtttgatgtcgagttta------------acgtcgagtgtgataccgaattcgacgaccgcctcaacaacgggttcgtcggtcgcaacgacgcggacaacactgagaatggcggtttcaaacacgaacgtaatgtgccaaccgagnnnnnnnnnnnnnnnnnnnnnnnnnnnnnnnnnnnnnnnnnnnnnnnnnnnnnnnnnnnnnnnnnnnnnnnnnnnnnnnnnnnnnnnnnnnnnnnnnnnntgcgttcggcgatccgtggttgctggatagcta-caaccgtagccac-gaaaa--------acgtacgtacggaaaaggcgtacgagaaaagaatat----------------------------------------------------------------------------------------------------------------------------------------------------------------------------------------------------------------------------------------------------------------------------------------------------------------------------------------------------------------------------------------------------------------------------------aggatatgagtacgaaacgcgtacgaaacgtacggaaattcgtaggagaagacaggaaagagaagaccggtaaaacggtaaaaaaaacgaaaaaaacggcaaaaattgtagaaagacgtacaaagagaaacgcgagttgccgtacgaaaaacgagggccgcgagattgattgacgtcggtagtatcgatggtgtc------------------------------------gatggtttcggtggtatcagtggtgtcgggccgacaaaatgtaaagagcacgttgcacttgttcgacgatagagtggtgagcacgtaaagctggaccgttcgatcgcgatggactcggactcggagggcgactgggagaaagtaaagtcagaccgagacgcgcgtggttatatacaagagagnnnnnnnnnnnnnnnnnnnnnnnnnnnnnnnnnnnnnnnnnnnnnnnnnnnnnnnnnnnnnnnnnnnnnnnnnnnnnnnnnnnnnnnnnnnnnnnnnnnngcgatggactcggactcggagggcgactgggagaaagtaaagtcagaccgagacgcgcgtggttatatacaagagagttgggagggagtggaggctgacagaaaccgatggcgacgatcaatatctcggtgaactcggccggctgatacgacgacccgcataaacaaacaacaagaggaaataccggggtgaaagaggccacgggtgatgatgggtgatggtcggggcgagtagcacggagatcaatagatgaagggtggtcagggcnnnnnnnnnnnnnnnnnnnnnnnnnnnnnnnnnnnnnnnnnnnnnnnnnnnnnnnnnnnnnnnnnnnnnnnnnnnnnnnnnnnnnnnnnnnnnnnnnnnnnnnnnnnnnnnnnnnnnnnnnnnnnnnnnnnnnnnnnnnnnnnnnnnnnnnnnnnnnnnnnnnnnnnnnnnnnnnnnnnnnnnnnnnnnnnnnnnnnnnnnnnnnnnnnnnnnnnnnnnnnnnnnnnnnnnnnnnnnnnnnnnnnnnnnnnnnnnnnnnnnnnnnnnnnnnnnnnnnnnnnnnnnnnnnnnnnnnnnnnngaaagaggccacgggtgatgatgggtgatggtcggggcgagtagcacggagatcaatagatgaagggtggtcagggcgagtagcacggagatcaatagatcgaagacgaccgcgacg---------aaacgggcgccaacgagatctatagctatccgagatctccgataacacacgaccaaacgactcgatagcgataattggtggtcgacaacgtgatcgaacaatcacgctgagcgatgatacaaagttggaagagacgatacgcgataaatgcaataatg-------cgaacaacgatcacttacaacgcacgcatatagtgag--tagcgaccaaaatgttagcgatgcaaatgggtcgatacgtacacgaaaaaaaatactcgggagaagaggatattgtacgg-atggcggcgtgcgaacaataaacgcacg-aagacaacgtacgaataatgcacgaatcgcgc------------------------acggataacacacagataa-gcgggtaacgtaggaataacgcaccgcacggatcgcgcgaacagcacgcaacgcgttatacgatcggactaacggacgg----acgggcggcttcttctcgagcgagttcttgacgtgcggacaatcgagtcggtactacgaataatacccgcggcaccaggaacagtaatgggaatgaccacaatagcgcgaacgcgagaacaataacgaacaatagcggtggtgatgact-aaaa-atagattaccgatcgacgtacaataacggacggacaatggtatccgataacggccactctactgacagataatagaacgaccgacgagacgattcacaatgcgacgca---------------------------------------------------------------------------------------------------------------------------------------------------------------------------------acaatacgacgcgcgtatgaacaactgtatgaccaactg----------------accaactgtatgaccaacgagtatgatcg-------acggtacgaccatcaacaaaacaaccagcactaccaacagtaacgctattcgaaggtaaggcttttgagcgttggaagaccaatcgaccaacattgcgtgcgactggttaaatcaaatacacgatcgtggcgttcgatcggtatgcgcaagac-------aatgatatttacacaggaaccatcatcgatcataatcgcacctcttctgtcaacactgtcgacatttcacagacaatacgactcgacgctaattacctctattctagttccattagcgcgaaccgttttgtttgctatgtcgacaacaccatcccgaccaactgacc-------------------------aacgaaccagatgctaaacaaagatacgcattatcttcgagtcatggtgtttaccgcgatt-gatgagaaagagcga------------gagacaaaaacagtg-----aaaaaaacgagatatgatacgagacgatgcgcggggagacgaactttgcacggagcggaaaggaaagtttggcgtgaagctagacgtaatatcgttttcatcttgtcgcatgtttcgaaagtacgtacttttcccattgtgcaacgtagaccactcgaactcggcgtgttattgtcgtgttattgtcgcat--------------------------------------------------------------------------------------------cactcacccttcttatcaaaacagcggtatcggttatcaccaaccaacttttctc-----------gatttttgcaagatcgcacgagtgtttaccaagtgtcggttcaaacggcggtcacgaatcttgatgtcacgttgtcacgttgtcacgttgtcactaatgttgtcactggggttggcgcgtgataacggtcacggtcgttatc-------------------------------------------------------------gcggtcgtcgtactacgcggtactgttatcgcgcgtattatcggccgtactgacttcttgc--gcgctatcggtcgcacttggcccgtgccaccgctaatgcaagcatcgtgatcgcgtaccgtcgcgtaccgtcgcacggccaactcgatcgttttctctctatctcaccgatgtgcaacgtgcgcgtgtaccgccaatgccatgtacaacacatcgtaaacaaatgctccgggtgatattgtttcgacggaccgctatgccggtctcccgcgcacctctcaaatcgaatcgaaacgaggtcgaccgacattgcgtacggcaattactacgctcgttcgcactcgcacgagctcgtatcatctcgtatacactcgtgtgcgctcttat---gcgctcgtatgcattcactgttggata-----------------------------------------------------------------------------------------------------------------------------------------------------------------------aatactctcttgt---------------------------------------------aacgaccaaaaaggacgtgcac-gagcaaacgtttccgtcggttaaacgatttcgaggtcgtgtgtcggtgaaacattttcagtcgtaatcatcgacgctgtggtgattacgttagtcggcaaatcgactctccaaccgcggacgacttgt-gagtcgaccatcaggtgcataccgcgttccgcatgagatcatgcgaatacgcagaaacatgttttgatcgagtcattcttctgcaatcgttgttagcgttggatatcgatcggatatcgatcgaaatatttcgtcaaatttctggttagcggagaaatgttggttaacgggcgggt---aggaagatggtcgtgttcagttgtgtttgagtttcgtcgaattaatcgaaatcgaaggttatcgaaagagatttt-tatcg------agtttattggaaaaagggtatcagctgaccagtagtttctcg-------------------------------------------------------------------------------------------------------------------------------------------------------------------------------------------------gaacaagagttatcggaacaagagtttatcgaagcaagagtttatcgaaacaagagtttatcgaaacaagagtttatcgannnnnnnnnnnnnnnnnnnnnnnnnnnnnnnnnnnnnnnnnnnnnnnnnnnnnnnnnnnnnnnnnnnnnnnnnnnnnnnnnnnnnnnnnnnnnnnnnnnnnnnnnnnnatcggaacaagagtttatcggaacaagagtttatcgaagcaagagtttatcgaagcaagagtttatcgaaacaagagtttatcgaaacaagagtttatcggagaaaagtttcctggaacgcatatacgtggaagaaccgctttcgcaagcgatagaaagaaagtcggcaaacaaaagaaaccaaacaaagagaaaccgttatcagtagaataaaagaatactcggaatactatcggtagcattatcgccagacgtattgtgtgatacgacggctgcaagggttatcagtgttatcggtttttgcgcaaaaaaaatatcgtaga---acgatcgttcgtacacgcgcaatcaaagttgtcagattgaaacagaaacgacaaaggagtaagataagaaagtcgaaaaagtcgaagagccgaaagagacgaaagagtcatccgagtcgtaacacgagccaagtcggctagttggaggagctggggtacatccgctcgactnnnnnnnnnnnnnnnnnnnnnnnnnnnnnnnnnnnnnnnnnnnnnnnnnnnnnnnnnnnnnnnnnnnnnnnnnnnnnnnnnnnnnnnnnnnnnnnnnnnnnnnnnnnnnnnnnnnnnnnnnnnnnnnnnnnnnnnnnnnnnnnnnnnnnnnnnnnnnnnnnnnnnnnnnnnnnnnnnnnnnnnnnnnnnnnnnnnnnnnnnnnnnnnnnnnnnnnnnnnnnnnnnnnnnnnnnnnnnnnnnnnnnnnnnnnnnnnnnnnnnnnnnnnnnnnnnnnnnnnnnnnnnnnnnnnnnnnnnnnnnnnnnnnnnnnnnnnnnnnnnaagataagaaagtcgaaaaagtcgaagagccgaaagagacgaaagagtcatccgagtcgtaacacgagccaagtcggctagttgggnnnnnnnnnnnnnnnnnnnnnnnnnnnnnnnnnnnnnnnnnnnnnnnnnnnnnnnnnnnnnnnnnnnnnnnnnnnnnnnnnnnnnnnnnnnnnnnnnnnnnnnnnnnnnnnnnnnnnnnnnnnnnnnnnnnnnnnnnnnnnnnnnnnncgtaacacgagccaagtcggctagttgga-ggagctggggtacatccgctcgactcggtgaaggtcgt-ctcactttgttcgtcgtcgtgctgcttcctcgccacacctcgttgcaccacatttaatgctatttgcttttcgctgacgaactgtttatcgtcgctgccgtcacatctaatgtgacatgatggccgacatatggacatatggacaaaacgaatagttggtcaacatgaaacacaattcttgtcagaacgttcgatcgatttaaccacggttgagcgtgccttcgagcacgatttcgaacgcggtttcggacgccgaacgttgtt---------aagaggtttgtcg--caaagttcgtcttcttcggatctaacgttcgtttcaaatgctcgttttcgcggttcgtttcaccatgtcggacaatacataccaatcggtggattatccaaccgactgatcaactaatcaacgacggatcgactaat--------cgaccgatcaactaatc--------------------------------------------------------------------------------------------------------------------------------gaccgatcaactaatcaacagaccaaatggccaactggcccactgcccaactgtc---caatccaactatgtgcaagcgatcgaatgcaca---------aacggtcgaattgatgtaag-------------------------------------------------------------------------------------------------------------------------------------------------------------------------------------------------------------------------------------------------------------------------------------------------------------------------------------------------------------------------------------------------------------------------------------------------------------------------------------------------------------------------------------------------------------------------aaaaaa------acgactt----------------------------acgattcggctcgtagcgtgggatagatgaactcgttaggag------------tatttgatgggtttccgatgattgacaaccttcaccacgccaccaccgcttttcgctctaattgaactctaattgaacgatataacgaagc--cagccaccggtcatcttttttcaaacacctcccacaaaacctcccgcaacctcccg--------------------------------caaatatccagtagattgtaggcgtctcgtaaatagctagggaataatagctcgtaaatagatcgtaacctaacacgtgtcgaggaaacgacgtgccgattaaccgatcaaatcagcccaaccttcttcttgtcagtcgacctatcccacccatcccatccactaatggctattgttatattactgctgctgtattacttcatttcgaaatgggtaacagtggataaacgagcgacagcagaaccgtgcggacggataaacaaaaaataccaaatatcgcaatgattataattgggaaagtgtgggagaacaatacggttctcagtctag--tttctttttttttagttttttctttttctagtttctttttccggtcggtttcttcaagttttgtttttcttcattgtttttctttgtctttgtcgtcgttttgtcggttttc------tttgtaattttcttcatcgtttcctctatttttccaagctttacgttcatctcg--tttttt--ttatccttttctcgagttccgcttatctctcctcgtcgccgacttgcacaatagagcg---accaacgtttacacaagagcgaacgactggagcggctcggttggtgccgtgtgataatggttccaagaatcgtttcgccatcagtccatccgccaaccgtcctcgtcttgtttactcaccgagtag-aaaaaaaactcgcggtaatgatgcgataatgggaaaataatagttcctcatttagcgagcgtaacgagcggaacgagcggaacgaatata---agcataacgagtataactagtataacgagtgtaatgagcgtaacaagcgacctaatgactgaacgtcaagtggatttagctgatgttgacaat-aaaaacgacaaatgcgtctcgaataaacaacgacgacgcgtggagagatgttgagcggatcgagaatgcagaagaggagatgggaggcgaaggccgaaacgttgaacaaacaataccgaatagacgagaatagactgaataaaccgagttg-aaaaaagtcaaagacgggt-gaagtcgaccaaagagtctaacaaataatgtcgattgacgaacaaaaagttaaaattcaaggtgactaaatgtcgaccacgaataa---------------------------------------gagtaagtg-ggaactaaacagcttgtgttgccgcgcggtctgtatcatttagcatgatactactactatcgtttaaaccggtcgcgagtccgagtccacgagtgtagacagtcaggtccacgagtgtagacagttagacagtcaggaaggatgtcgacgatcgttcgtattcgacgaaccaacgtttccaccgaaagacgatcgggtggatcgggtggagtcgtttctcgatgcgataccctccgtgtcgatcggcaaaccagttcgactggggcggcatacccgaccacgtaagaagagctcaacaacgaggggttcagccaagatgagcacggcgagctctcgttcgagtcgttcttttgcaaccagctcgactcgtgtgtcgagtgggtccaccaacctggtgaacacggccatcgtgtcggtcatctcgatcggtctgatcatagttgtcacgtgggccgcactgtttctattgtcgccagcgttgcagcagtaccacgataacgcgagcgccaaacgacgctcggaggcgactcagcgacacgggctgaccctcagtcaagctaaaagtctgttcgatcgagacagcgacgcggaccgacgtgacgaacaccgttacgtcgccaccgtgcagacggacgcgtacgatggtctcagcttagacggccctctggtgccactcgactgcgagaaaaacgttcgcatctgtctgaccgacgccgactgcgcgattctctgcaagcgcaaaaacggtattcaagagatgacatgcgactcgaccgacatggtgtgtcggttgacggtaaaggatttgaccgaccaagataccgagttaccgcccgaccaacccgaaccgaactgcaagacggacaaaggcgagtacgctctgctgcaggggtacaacgagctcggtatcgcgcagtggaattgtgtgcagctgtacccgggatggatggaccaaaaacggtccttctgcgagggtggcgtgatgaacatagacactcgaaaacgcgcgccttcctacctcgattgcacttgtcccgagaacaaagtgcgcatggtgtacggcaagtctcagttgggccaagaggtgtttggcctgccgcactgcgtgttcaacgacgttaaacacttgtatcaagccgactacctgttcatgtaatcgggga------------------------------------------------------------------------accctgtgtatccgctattaagaccgatgtccccggggatcgttggatcgtcggacgtcggcacccattgacacgaaccg----------ccgagcagcacagtagcgtcaacc-------------------------------------------------------------------------------------------------------------------------------------------------------------------------------------------------------------------------------------------------------------------------------------------------------------------------------------------------------------------------------------------------------------------------------------------------------------------------------------------------------------------------------------------------------------------------------------------------------------------------------------------------------------------------------------------------------------------------------------------------------------------------------------------------------------------------------------gtattcaagatgctcagaatccctcgcgcggtcagcggcaacgtggccacaaacgggtcgagcaccaccacgatgacgcgcgtcggaaacgggacgatatgcgagcgtgggttgacgcccgatcgcatcgactactggcgtgactttttacgcgtgatcgaccggctgaccgagctcggttgcacgcgcgactcgagccctcgactcggcgacctggtgtactgcatgctcttcttgattgaactgggtgccaccgagcactgtggttcaaacgagagttgctgtcgcaagcgtctgtcgggcaatcccgtgctgcgcgattttttccttctgtcggtacgcgatttcgtgtcgaaacatctggagacgttggccgcgctcactacgccggacgcgcggcgcaaggtgtttgcggccaaagcgtggttctcgtgtcgcgttcattcggacgttcgtctgctcgaggcggcggccacgtcgatcaacctcacagcgaccgatgtggacttggccgactcgctgaacggccgtgtgtgttttttcgatcaggacgccccgccacgcagctttggtacggggacgagcggttccggcggttgtgctagtacggcggcgaacagcgcgactgacgtgaacaccaccaactacgcgaacagcgataccaagttgatcgggatcgacacgttctcgccgacactggcgctctatacctttagcaacctgcgcgacgtgtacgcgaccacggcgttcaacgacacggagcggttcacggacgaagacaacacgcgtgtcgcgtttgccgtgggtctcggaccgtccgacggtaaaagtggtagtggtggcgcgacaaatccgttctcggccaccgcactcgtctcagtcggaccgaccaaccgtggcgcatctgcgtcgagtaccgcaaacccgtcctcccgtaagagaaaacgagtcggtacaacacggatcgtctcgccgctcgccaaccttaccgtggttggtcgaccgccgtccaaaaagagctggtttcaactgtgtacgggaggcgcgtcgctagacggcgagaacgacgagtggcccaaacagagtttctttgtcgatgcgggcggaagcgtgtaccgcgacaaaaagttgttccgctatatagaccgtgcaatcgctagtatcgacgcatcggccgaggactcgatcaacaacgtgcgtgcttttgctcgacccgacgagtacgagcgcgtatggcgcgacgaacagttcaacgagatatcgcggcacgccacgtttccgcgtttccttgatttgctggacgggcttagtctatcgtgggccaaactcaacgtattcgagccagatatattctgttagcgcgctcgctgcgccaacaatcaaccaacaatcacgaaatttggtaacgcctgctcgag-------tgtctctcgagcatg--------------------------------------------------------------------------------------------------------------------------------------------------------acgtacg-caccaactatcacaaaatttggtaacgcctcgtcgcgcctcgtc--gtgtctcgtgggcacgaccgactgtggtgtaaccgaccaaagattatcgtttcgctcgaacggttcaa--------ccgatgtttcagtgattagtgcgatagatggagtaccgctttgcgtatacggtgtacagcttctaatctcgtcgc----------------cggcgcactctgtcgcaact----cccccagttgttcgtacaaacacacccaaggttaattgatcgaccaatcgagcgagtgatctaatatggtaattcttgataacgtttggccgcgcgaccgagagcacgaagaagaccgacacgtggccaagtgggcacgtggcgcaaaatagtaccgc--------------------------------------aatagtaccgcaatgttatcgcgtaaacgaaatcgcgaatcaagg--acgaatcaaggtcacgattgcgacaagacggtcgagacaggctcgttcagc----------------------------------------------------------------------------------------------------------------------------------------------tcgctcggatcgtgtctcgctcgtcgagatttc---------tcgaccgtttctcgtgcatcacggaca--------------------------------------------------------------------------------------------------------------------------------------------------------------------------------------------------------cctcgatcgagatcgagcgtcaagcgtctc------------------------------------------------------------------------------------------------------------------------------------------------------------------------------------------------------------------------------------------------------------------------------------------------------------------------------------------------------------------------------------------------------------------------------------------------------------------------------------------------------aagcgtctcattggcgtctcattggcg-tctcattgtcgttctcgttt-gcggctcgtacgatcgatcggttgttcggtcgatcgttctagctccgttgacattgtcgctcgccatacacacgttgcgcgaactatagcacgggccacgagtagatcgcgtcaccgagccggtctcaaccgagagcttccgcgcgagctcgctctactcgttcgtccggctcgatttatcgcacagttttcggtgtaatcgatacaacttttgcttcaaactgaggctaagagtggaaaagtactgagaaaaacggcttttggtgaacatctgggttataatcggtcatttttttccggtttgtcgtctcgaggnnnnnnnnnnnnnnnnnnnnnnnnnnnnnnnnnnnnnnnnnnnnnnnnnnnnnnnnnnnnnnnnnnnnnnnnnnnnnnnnnnnnnnnnnnnnnnnnnnnnaaagtactgagaaaaacggcttttggtgaacatctgggttataatcggtcatttttttccggtttg-----------tcgtctcgaggtcgcggaaaaacggtgcacgaaaacgatacgaggcgaaaacgagttcctctcgagacgaaaattcatcccattttgtcatatgggccaagatatcaatttcataaagacagaaacgggtcaaaaaacgaaaaacttgaagagggtagtaaggttgaaaactcgatcgaactcgatctgtaagcagattgagagtgtttgatccgagttcggtcggagccggtgcaaggcggctcaagcggtcggaacttttgtcgaacttgaacggtattggagaaaggaac-----ggggtgaagagatgc--------gagagatgcgagatggacgacatg-------------------gcgagtaagatgagacgggtaagatgagacg--------------------------------------------------------------------------------------------------------------gctgggtaagatgagacggaaatgtacgagtgtgttggggtggaacgggggagaggtaaacggtgggaatccaggcgcgacgtacgtgactggcctgactaacgacgcgtgagctcgttagtgcgtcgtgttctaatttgttgaccgtcaacgat---ggcgacgatggcgcaattacggcgacagaaatacgccgagcctaaaaaggtcaaatgtggtcgatatacaacacgtgatcgctagtgatcgctaggcgtaattagtcgttagtcgtttac--gtaaaaatagaatcgcactagcatcatacgaccgacgcgacaagtggaaaaggtggaaagagaacgggaggtgta---------cgaggaaactggtgagcaaggatgtgagtaggcgcaca--------------agagagagacgaagga--------------------aaccaaaataaaccaaagtaaaccaaaagaaatcaaaagaaaccaaacaaaacca--aaaaacaaaaaa-aaacaaaaaaaaacaaaagaaatcaaaggaaatcaaagaaacgagcaagaaagaaatcaaaggaattcaaaggaaac----------------------------------caaagaaacgagcaaaaggtcgaaaccgacagtagatggatcgcggtgacgaaattagaggtagattaaagaggattgtcgagttgtaacgannnnnnnnnnnnnnnnnnnnnnnnnnnnnnnnnnnnnnnnnnnnnnnnnnnnnnnnnnnnnnnnnnnnnnnnnnnnnnnnnnnnnnnnnnnnnnnnnnnnnnnnncgaaaccgacagtagatggatcgcggtgacgaaattagaggtagattaaagaggattgtcgagttgtaacgaggaacaaaactaccaacagaatcgacaaaaggacgaacaaaaagtaaca---gggggggagagctaaaactggaacaaaaaacgggacgaaaacgaaggaaccgaaggaaaggagcggaaatggttgacaactaaaaagactattattggttcgttggttcgcttgaatcgtttatttcaatgaacaatagatcgtctcgacgaccaaaaatgacagagacaaatgagacggtaaaaacagaacggacgactgatcaagcagagacggtcggccgagtgggtatacagcgaagacgagcgacagtaatgtacgatttgtgtcaacagactcgcatc-----------------------------------------------------------------------------------------------------------------------------------------------------------------------------------------------aacaagttcgtttcaacaagctcgtttcaacagagtagaaaat---------------------------------------------------------------------------------------------------------------------------ggttgcttcttgtgttttcgtcgttgaaccagatgcacgagtggcacgagtgggtaacaatagtgggtaacaatgttgggcaac--aaaattggtcggtcgaccgaaaatggtgagtttttggtaatccggtacgacgacacgacgacacg----------------cctcgtcac---------------------------------------------------------------------------------------------------------------------------------------------------------------------------------gttagatgtactcaacgagcggtcctcgaaacacgtccgaccgtggtagacgtttcgtgtcctgataaaaagaagagaagaactgacggtagagctcacgcgtccaactactcgaagacgagttcatgctgcggaagaacacagacgacttttttcgaaagttatcgtgcaggtggctctcgcgcaaaccgatctccaatcccaaattgtccagctggaaagctgcaagagaatcagagacgaccatcagcaaccatcagcaaagatctagatgaggggta--------------------ttcgacccactgttccgttat-------------------------------------------------------------------------------------------------------------------------------------------------------------------------------------------------------------------------------------------------------------------------------------------------------------------------------------------------------------------------------------------------------------------------------------------------------------------------------------------------------tcatattagactcaccagaatggccgcgcaacatttcgtcttcgtcatccgagtccgagtcgtcgcaataatggccggtcgctgtttgcacgtcctcggtgaagagcggatggttttcgatcgacagtgttggacccatacgtgcgtctcgtgcaacaatgtggcggtcctcctcctcggtttgtggcgtgttcaccacatcctccgcttcgacgcaaggttcttcctcctcgacggattcgatctccacgtggttcgtttcctcctcctccgcgacggtgggcgccgagtattccacgtcggtcgtcaccgcatcgaacaactgcgcaaacagttcgtcgttttcgagctcggcgaagaacagtgagtcctgccaccacgttccacnnnnnnnnnnnnnnnnnnnnnnnnnnnnnnnnnnnnnnnnnnnnnnnnnnnnnnnnnnnnnnnnnnnnnnnnnnnnnnnnnnnnnnnnnnnnnnnnnnnnnnnntcgaacaactgcgcaaacagttcgtcgttttcgagctcggcgaagaacagtgagtcctgccaccacg---------------------------------------------------------------------------------------------------------------------------------------------------------------------------------------------------------------------------------------------------------------------------------------------------------------------------------------------------------------------------ttccacccaaactggtcgcgtttgtcgcctcgtttgggacgagcgtgagcaccgcgtaaaaaatactctttccggtggccgccgcgatcagcatatcgcgatgttcggctcgctcaaccggcacgttcgtgaacacgatgcgctgtacaatgttaccaccaacgaccgagttgtacagagcgttcacctcggtannnnnnnnnnnnnnnnnnnnnnnnnnnnnnnnnnnnnnnnnnnnnnnnnnnnnnnnnnnnnnnnnnnnnnnnnnnnnnnnnnnnnnnnnnnnnnnnnnnnccggcacgttcgtgaacacgatgcgctgtacaatgttaccaccaacgaccgagttgtacagagcgttcacctcggtaaagtaaccgtaagcacgttcgatggagcgaccgttgtgctcgtagcaccgacataaactctgccatacgcgcgagaaccggtgggccggcggaccagcatccgaaccggtcgttcgcgatgttgtcccgacagacggaccgttcgtcattgatgcgagacggacggacgaatcgacgcaaatacgtggacacgaaccgacaaactgtgagccaaaccaa-gcgaacgaaaccgaatgtaatggtacacaactggttcgattgactcgatcgacaatgtgtgcgagttggcgatagtacgagacatagatttcg---------------------------------------------------------------------------------------------------------------------------------------------------------------------------------gcggaacaaactacgactcggtggaacgcgtatgagagcggcgacacactcgcggctcgacaaatatcggccagcgttctaacgaacggacgaacgagccccgatcgccaccgatcatcgccgatcgcaatc---------------------------------------------------------------------------------------------------------------------------------------cgatcgccgtccggtaaccgcccgatcgccnnnnnnnnnnnnnnnnnnnnnnnnnnnnnnnnnnnnnnnnnnnnnnnnnnnnnnnnnnnnnnnnnnnnnnnnnnnnnnnnnnnnnnnnnnnnnnnnnnnnnnnnnnnnnnnnnnnnnnnnnnnnnnnnntcatcgccgatcgcaatccgatcgccgtccggtaaccgcccgatcgccaccgatcatcgccgatcgcaatccgatcgccgtccggtaaccgccccatcgccgtccggtaaccgcccgatcgccgtccgattgtcgaccaatcgctgtccggtagccgtccaatcgctgtccgaaagcgcccgatcgtcgt------------------ccgatagcgcccgatcgtcgtccgaccgctacccgatagaaaccgaatcgtttttcgaatcgcgttcgctcgtggcacgtcgagcgtttttacgcgcgatggtgcgtgttggtactcgtttacgcttattacgcgtcttggtacttccggaatagggttaacattttctaacattttccg--------------------------------------------------------------------------------------------------------------------------------------------------------------------------------------------------------------------------------------------------------------------------------------gtggaggttgcgcgtcgctagcaaagacgacgcgtcgctagcaaagnnnnnnnnnnnnnnnnnnnnnnnnnnnnnnnnnnnnnnnnnnnnnnnnnnnnnnnnnnnnnnnnnnnnnnnnnnnnnnnnnnnnnnnnnnnnnnnnnnnnnnnnnnnnnnnnnnnnnnnnnnnnnnnnnnnnnnnnnnnnncgcgtcgctagcaaagacgacgcgtcgctagcaaagacgacgcgtcgctatctcgcaaccatgtaaggacggcaacggcacgtagtgtcgaccg---gacgcagtaaga--------------------------accgcgcttttaacggtattatgatctggttgttgctcgtaacatacgtgtgtttcgtgatcgcttttgcctacttgttcgtgaccaacgtgctgccgttcttgcgcaagcatttggaaaagactagccaaaccactctccagtacccgcaatgggtttacgtggacttgaacgcgacgagcgaccatcgcagaaagactcgcctcgcgcaggaggttgcgacatatgcaaccggacggtacgactcgacatgcacgtctcaaaacctgtggcacgtattcctgcattcaggtgcggggcgtccagtaggcgtgcgctatgaccggaacacgtttgtggtgaacaagaccgagtatctcgacccgaccgcggtgcggaacgcgacgttgcgcgtgcgtgctcggtgcgtcgacaacgcgttcgactcgcagttcgcatcgaccgcggaaaaagcgactgcggccgtcgcgctgagcaacgtggtgggtgaccgattggccggtctcgctcgtcgcttctcgtacaagactgtgtggcgcaccgccggcgacgtagcctcgccgtacctcgtcatagtctttttcgacgagatagcgaacaagcagaccgagtttgagtttcgcgacttgtgggccacagctgggttggcgggcgacctgaaagcgcgcgacaattcgcttcctcctgtgtggacgatgatgcgatccgcggattcggtcacacaatatgacatcaatgcaaaccccggacgagacgcgccgttggacgacacgctcgcgggatccggtttgaaaaccgagtcaccgtgttacgacagcgcgacgggccgagttcgacccggtctgttcgccgtcgccaacgtaaaacaactcgaacgtctctatctgcgcggcgtcggttcttacgatgcgacaacggtggccggaaagatcggccgttgctactacgaatgtcgatacgacgtgaacgttgacgacgcggtggcagaggagacgactcgtgacctcccgatacgtctttatctgcgagtctgtccgtcggataagcccgtctttgaccccaacttgcgcatctgtcgcaagaagacctagacgagataacgatcgcacgcgagctgatcaagctcgattcgctggattcgcactttgaacgtactccgcacacgtcgcgcgtcgctatgttatggctggggtagcagaacataagcacgcatccgagccactggaccacaaacgatcgcgatcttcgtcccagttcgaagctg------------------------------------------------------tcgagacatcagaatactgacaactgatcaaccacacaaccgggcaactgaccaactgatcaactg--------accaactgaccaaccgaccaaccgaccaactgaccaactgaccaaccgaccaactgaccaactgacagcgaccgattggctgaccaatagaccggtagtcaactgacctcattgttgatacttacgatca----------------------------------------------------------------------------------------------------------------acacaccgttcattgatcggccgactcgtacg---------atccacggtatccacggtgaacggcgaccgacgtccggctaccgacgaccgacgtcc------------------gccggctaccaacgatcaacgaccgccagtcgagtttccgaattt------tcgtgcaaccaaacgtcgccacaaccacggcgtgcctcctcaaacctctgagtattttcggttcgtttgagcgaaacctcgtgtgcggtgtacgcggtctccgcagactaccgggcaatcggaggaaacgggt---acctctgtacgttctcgtcgaacctcgagtcgagtcgctcaacgctctcgacactccattcgtcgtcccgttcgccgtctcgtttgtacgtgcacggacggcgccctccgcgccaccaactcgagaaacgctggacactcgcggcaaaaggaggcgtcgggaggagctgctgaagcggctcgaaaagctgtcaa------------agttgggacgtcgtgtgtctaatcggaacgacggtaccggtggtcgcaactcttacgcgttacgcagtgcaaaaacgtccgaccgtgatccgaacgacggactcggacgagagtttacgcacgaggttctgcgtaagttatcgcacgaattttcgaacagcgggctcaccgat---accgcgatcaccgctgaacacgaccgaactcgaacaccatcaataccgcgaaaaactccgtatcgaactagaagcaaaactgcggccgctcgcgcctcgctatacaaagccccgcgcaagacttcacgcaaaacggcctacaaacacctctacaaacttgcgcccagaacaacggtcgaacgtcgatacacaaatccgtacaactcgacgacccacgacgcgacataccatcacactccatacaatacagtgtacaacactacattcaaccttgcgtgcaacaccgggtacaacgcgacatacaaa------------------------------------------------------------gcatacagtacagcgaacaacaactcgacgtacgatacgcacgacatacgaaacgattcg---ttcgatacgaggacctacgcgaaaagtggtatacgcaagtattcgcgacgcggtcgtccgaagag---agaaggtggtgacagtgaacgcatcgaagaacgagacaagataataatcgagcgcgaagaagttg---------aacggaacggaagcccactattaaactcgagcggaccaactgtcgtagacgagtcgaacaaacaaaacaagaccaaggacgactacgaggagaattgcgaggcgaatgggacgagcgagaataccgatgagaagaacgtttacaccgtgatcgaaacggtagcggaaggtgcgcaaaaataccggcaaactgaacaac-----------------------------------------------------------------------------------------------------------------------------------------------------------------------------------------------------tacaaacgaaacaacatgttcgagagactagcggagaagtgagaccagcgtcaccggagatattggagacggaacctctcgtgggagaaccagcaccacattcggaacaaccaactaatccgcgagtagagtcactggcgaccgactataccgagcgacaagttgaaataaatgaaattgaaat------------------------------------------------------------aaacgaagttgagataaacgaccaaaatgacaaccaaaatgacaatcaagacc------------ttcaagccgatcaactagtc---------------------gacaaagtcgatcagcaagtctgtcgaatcgaccaacttgtcgaacaacgagttcacaaaacgtcggaaccgtcggaacgttcctcggaattttcggaaccgtcgaaaccttcttcggaaccgtcggaaccttcgt------------------------------------------cattttcggaaccgtcgaaaccttc---------ttcggaaccgtcgaaaccttcttcggaaccgtcgaaacc---------ttcttcggaaccgtcgagacctttggaac---------------------------------------------------------------------------------------------------------------------------------------------------------------------------------------------------------------------------------------------------------------------------------------------------------------------------------------------------------------------------------------------------------------------------------------------------------------------------------------------------------------------------------------------cgtcgaacgagccacaagcggaatcgctgtcgccgcgagcacggtaccttctgcggaaccggtgcacaccgactcctggtgttggcgtgccggagcaacgacgttcgcttcgactgcaagaacaccgagctcgtcgagaggcacaccgggagtacgagcgtcaagtgctacggacggaaacgcgcgcgaacaaatcgaccaacaagtcggcg------------------------aacaacccggtaaacaaaccggctaacaaaccagtaaacaaaccggagaacaaacagacgaacaaatcggcaaacaaatcaacgaaccgtccagaaaacaacatcattggaccgcaaagtgaaccgacgacgaacaaaccaaagaacgaaggatcggagaacaagtcgtgccgtacaccggtggggaagg---aaccggtgattgaaccgagtcgcgacaagtcggtagcggtagtttcatcgataccgccgcaatcggtgcgagacgttcagtcgtcgccacggcgcgtcgagacccccgaaacctggaccgaaacctggacacaaatttcgtcggcgtcgtcgttctcgctaccgctcggaagtgatccgagcgtcctcgccgcctcgccagacaccgaactcgcgccagaagagagatttagagggagagaagggagagaacgagtttcgcacgagagactagactttcgactccgaaccgagctcttcgacgacgctttcgaca---------acgaacgcgctcgacgactcattcgaggaaccactgtacgagcccgtagacgcgtctgtgtacgcatccgtcgacgaacctgcggccaaactcaacgacgcgttagggtgcaacgaggccgaa---gcagtggtcacgagcaacaaaaacc---aacacgtcgttaaaccggttttaatcgaaccagtagaacaacttggaccgctggacgaggtcctcgaaaaggagttcgctgaacccttt---------gacgcgaccttcgattcaccaactgttaatcgcgggcgcgacgcatttgacgaaagcgacgaggatatcgatctcatactcaccgagaacgacttggtcgactttaaccgaccgttcgaattcgaatgcacggattcacattcgagcgg---------acgaccgaaccgcgatcaccgtggaccgcgatgtgctgaaaacgaacaccacttgttcggagactcgacgaacgactgcgagtggcccgattggtcgggtcggtccgttctcgctcgactggaacgaccgcgacgagaggacgacgcgcgtgtcgcgagaagacccccgcnnnnnngaccgcaacaacgacagcaacaacaacagcaacaacaacaacaacaacgaccgcaacaatacccaccacagttgcgacaaccgttacggtcggcacaacagacgcagcaacaactacaaagtggggaggaaaagagacggcgggacccacgaaacgaggtttcaacgttcggggccgggggacgagtgaacgccggccgcggcgacaacgaggacggcggcgaggactgccgcgcgagcaaagtgggtgcagatcgagctgacgacggtactgt-taaaatctccgtta-gggagagagagagctacagtggaaagagcgtcgcagccggtgtgggaacaagaggactcgattgggactcgggataccaaggatcgacgaaccgatcgaaacaacaaccgcagaaccagcagcttcgacgatccgaccgggtgcaacgtcgtctgtacgagaagcaacagtattcgtctcgcgcgcaagagcgacatcaaccgcgacaacaacaatctcaaccaccgccgtcgtcgcctcctcctccgtcaagacgcgcgcccgtctcgaggtcacgacaaccgaacgatcgtgggagtggcgcgaaaacgaac---aatactaacaaagcaaacaacgcaaacgacgcaaacggcgcaaactacgcaaacggcgcaaactacgcaaacgatatgggtattggccgtggtgaccaagtagaccgaaagttggtcgacgcgatcctcggtctcggatttgtggagaaacactcgctggatcgtctgttgccacttttcaacgtcgccaccaacatttcgacgaagatcggttacgacaagttttgctttctactgctgctgcgacgcgtacgaatacccgcgtccgacacaatcgatgttgccgacgcgtcgatcaaactgggaaccgccgcgcggcaacactcgacgacccgtaacgcgctccggttgttcgccgtacgcgtctttcgcgacgaagacgcgcagaaggtgcgcgacatgtgcgagcccgtacgcgatgctgttttgcggcgcgtgtttggaggtgcgtttggatcgtacgccgaccgcatcaactacaacgactcgccggacgacgtgcttcgttccgaacttgatggtgactcgctgcccgactttcttgcaaagatggctcgcaggacggtgcgcgccgacggggaaactgaggaagagactctccttcggccattgttgcactttccgaacgtgtacgtctatatcatcgatccgctcggtcgattcgaacgtagtttgaccgagaccgaacggaacccgcaatccaagcaagttgtactgcgcgacctgttcgccgcgcgcgacaaatacgagtcgacgttgcgagcacgctacacccccgagttcgtcgagcgcgaggagaaagtgctcgagtttctgtttctgaaatcgctacccaacgcgaagagggagcaagcgcagaaaccgccggtcgacttggaaaacgacgatgaccaattggatcggccgcacaaagtgtctcacgaggatattgggacgctggtcaacaactcgctgacctactggcaggaccgactgaacaagcag---tcatcatctaccgaagacaaagtgaccaatgcaaatacgatgacagcgcaggcattatcgaacgatttgtcaatactgtccggtttgtccagctttgcccaagtggaacagtcggaacgtttggaacgcttgaaacgcacggaacacgcgaatcacttgacccgccggaaaaattccgaccgaacgcagtcgagcaaagccgagtttgcgacaag----------------------------------------------------------------------------------------------------------------------------------------------------------------------------------------------------------------------------------------------------caccaagtcctccacacctgagcaccaagagttttgcgactacgcaagacagatgcgcgcgaatggtcggttgagctttctgttccttcaaaacgagtcgcaccactcgagaaattttctcgaggtggtgtacggtgatggtcagtcgggcgagacg------------tctagcgcgacatcgagcgtcgcccgacgaacggcgaacgcagaatatttggtcgcgtggaaacagtgcttgcgacacgtcgattcgcgtctctttgacgacgcgcggctggacgacgagtacccgatcgttgaggacgacgcgactcagtcggccagctttaccgctatgaccgcgagctgcttccaatcggtcgctctgcaagtgtttctcatgcgcaacaagttgaacgacatcggtcggttcatcgcgattaacgaggaccagcgcgcgtaccgtcgcgagttggacgtcgccaagaattttgcctccttcatcgactactcggtgttcttcaacgccacgagcctgcgtgaaaagtgcccacaactcttcgaggaaaagatattcctcccgctcgaatggctccacaacgacctggtcaccgatgcgctcaacttgtggtcgcactcgcgtctcgatttccacttttgcccacgtgagccgttcgaacgattgcgctacatcacgctgcacggatcggaccgaaacgagatgatgcgcagatggtccgaatacgtcgacagtactttccgggacggacgtttgcaatcgcaggatcgctgctcgactgccgcatctaaatcgcgttacgtcacaccgggcgattttgctcggtttctcaggactaacaagcaaggaggtggcgcgacggctgctggttcggatagcgcgagcgacacgtcgtccgtcagcggagacagtgggtcggctcttgtgcccggcgcacccacgcccgccgcatcgccgttcttcgacatctttgtgagaaagcgtccccgcgaactggactacgaggcttcgctcttccgcgacgactcgaaacgagtgaaggctgtaccgaccgtgtgggttgtggcgctcggtggccaactataccacgacgatacagtcaaggacaaccatctgatcaacttgtactgctgcaccaagtttcctcgcaacgcgaacggcttctcgctgtggcggccacaactcgctgagactgttgcggcggtgaccgcggccgccgtcgagaacacccgcatcaccaagggtagcctcaagtacgtggaagcgcttctctcgatgtggcgcaaagacgatctggtcaccgtattcgcccccggctgcgagaaagcggtaaccaccgctgcg------acctccaccaactccgcggcgacgacaaataccgccgact---------cttccgtcggtacgaatagaacggcgtccgcaacgaccggtacgaccgccgagatgatcaagcggatcgccaagagcgcgaaggagaacgcaaatgccgcagaaatcagggagaaaatggacgtggatacaaccgag---gacacggatccaactcgtgctgctcgtggtggtgtacaaccgtatcccaactttagcgagcgcacgttcaccaacgatccctacgacccgtactccgctttcctgctggactactcgaacgacggtcctccgagtcactcgatcgaacaactgctgtttctccaagtctttctgcgctgcggggacgccgatttctccatcctagtgaacggcaacccaggctcgggcaagaccaccgtaatgaacttcctcaacgacctgatggacaaccaaacgctcaatctgctgccgaccaacgtgcttcgcgaacgcacaaagatgcgattcgaacgactcaatgcgtcccaggcgactcggacgtcttcgactcgtacgacttcgaccggcacgattagcgtgaacaacacgatttgcgcgaacggtacgggtggcacgaacgttaacgcgagcaacgagagtgaagtttcggcggccagtcgtgcgctcgcagcgatacgtccgatnnnnnnnnnnnnnnnnnnnnnnnnnnnnnnnnnnnnnnnnnnnnnnnnnnnnnnnnnnnnnnnnnnnnnnnnnnnnnnnnnnnnnnnnnnnnnnnnnnnnnnnnnnncgaacgttaacgcgagcaacgagagtgaagtttcggcggccagtcgtgcgctcgcagcgatacgtccgatcggcgggttcggtgggtcggttagcgctgacccagtgaactcgaactgtaacggcggtcgcgacggcaagagcgacgacagcaagaatcgcaatcatcgtaacggccggagnnnnnnnnnnnnnnnnnnnnnnnnnnnnnnnnnnnnnnnnnnnnnnnnnnnnnnnnnnnnnnnnnnnnnnnnnnnnnnnnnnnnnnnnnnnnnnnnnnnnnnnnnnnnnnnnnnnnnnnnnnnncgcgacagcaagagcgacgacagcaagaatcgcaatcatcgtaacggccggagggacgacaacag---caacgc-----------------------------------------------------------------------------------------------------------------------------------------------------------------------------------------------------------------------ggaccagt---tggttgcgcgaaccgccaacgtcgtatccacgatgcgtccacgaaagcagacgcccctagtgctgacgctgagttcgttcataaagcgtaatcttcagtacaagatggcccccgatatgtacagccgcatcatcgaacgttacctcgccgaacaactcgaacggatgctcgtgacggtgcgccccatgtcgatgagcgagtcgctcaaccttttgggttcacccgtgaaggaactgctgtacccaccgctcgtccagatcgacgagtacaacttgtgcaactttgccgagatggagttggtgtcgcagatttgccgcaccctgcattgcgttcgcgtgtgttacggagactttgcgcaaggagcgccgatccgcgggaccggcgacaacgcggagctgatcgcactgcgcgcctcgctcatgatccaatttatggacaacaaacgcttgctcgccaccaccgaggccgaggacgaacgacgagtggtgcgcttgtccgagctgctgtccgaccccgtgtggaactggcgtggtaacaactgcgaagacgggataacacagtacgtgcgcaaactgatcgaccgttgcatctgctcgccgttgcgcgctcgcattgagcgggacgagaccgctccggcagccaagttgcgagccacgatcggcgacgagtgtctgagcgaacgcaccatccacctcgacgaggccgggatcgaccggtggttccgcgcgaccaccgacctgatgaactggtacgacgaacgtccctgtcgtcgctatgtcaactcgtcggagacgctgttcgagttggccgcccgtgtcgaggcactacctctcccttgcgtcatatcgcgcaggaactttgagtccgaccgagtgaatcggctggtctcgaccgcgatccgcgagtacgtggaccgcgcgtgcagcgacatggctgtgcgtgcgacccacaatcagccgcggtctgcgtttctgccgaccagcttctacctcgagatgcgccgatcctgcatctcgctcgagtcctgcgccgagagcaactctagcttcatccgaccggcgaccgagaacgaggaggcgaccgcggacctacatccgagccaacttggacagccgcacgggttgaccaaatgcgactctctcatcaacgacgacccttggtgttcggggctgacactcatcatcggcgcggtctaccggtttatcggcaaatggccagaagtgttgtccaccgactcgctcttgcggctgattgcgtttctgccgaacgagtgtgacgaacagacgggccgggtgcgacgcggcggagcgacgggcagcagcgcgaagaagaaatcgccgcgtcagtatgcgtgcgacgggtccacggactgtgatgccgattgcaaaacactgcaagaacaacagcgcttgatgcaaaagatgaccggctcgcgcggctcgaccacgcgtatcgccacgctaggttgcggggccacctcgaacaagcgatcgcggtttcgcgccccgtttctactgatgcgccgagtgaacacacgggacgacgacgatcgaaaccggcccgtggtcccatccgactttgtgctgatcggccgaagtagcttcaaactgactcgctgcaacagtctctggacgcccaacatgtacacgctgaactgcgctcgttccgggatgacgcttttcggctacccacttgtgctcaactgcggcatttccagctggcgcgtgcagggcgaaacgattccccggtccgacgtgtacgtcgatctgcgaaacatgagtcgccaacaggcactcgtctcgctgtcgcgcgtgcgccatcacacacagatgcgtggtctgatcaacttgcgcttctacggcggtggagacgagcgtggcttcgacatcgccagcgccgaggaacgagactaacgaacgaacatgcaaccg-------acgacaggcaacgtggcgcgggaacaatggacaaacaacaacaacgggaaccataacagcaat---------------------------------------------------------------------------------------------------------------------------------------------------------------c-------------------------------------------------------------------------------------------------------------------------------------------------------------------------------------------------------------------------------------------------------------------------------------------------------------------------------------------------------------------------------------------------------------------------------------------------------------------------------------------------------------------------------------------------------------------------------------------------------------------------------------------------------------------------------------------------------------------------------------------------------------------------------------------------------------------------------------------------------------------------------------------------------------------------------------------------------------------------------------------------------------------------------------------------------------------------------------------------------------------------------------------------------------------------------------------------------------------------------------------------------------------------------------------------------------------------------------------------------------------------------------------------------------------------------------------------------------------------------------------------------------------------------------------------------------------------------------------------------------------------------------------------------------------------ttggtcatcaggttgttcgatt---------acaggggttcgattacaggagttggtcgatcgtcgatcgttagatcatttcgatcgtttcggcccggtttgtct---------gggggtacggttagtacgaggtagtataaacgtacgagttaatataaactaccacataagctatccacctacccactcgtgtatcaactaaccgggcgatcagcactaccggaaacaaacacagaatctcgacgactcgtaccaacgatacgactcgtattactcttacgaccagattgtacgattcggat-----------------------------------------------------------tgcatgtatggtgcatcatgtatggtgttagtttgtttggttgacttgtgtgtggtggccttttacgactttgttacgacttggctgcgagccagtcgatgtcagttgagaaaaataaaccgttgaaacaaaactggaactatcgactcg----------atttatttttccttcctctggacaggcgacgtatt---ggtggtggtggtggtgcgtgaagctgcaaagctggcgcaaagaaac----------cgtttgcacgactagactcgctcgactttggtgctcgcgaaaaacaaacaatggcgacg------------gatcgcacgactgatcgcacgacggatcgcacgacggatcgcacgacgacgcccacggtggatcacacgacggatcgtacgactgatccaaagacggatcaagcgactgatcaaacgacggatcaagcgtggcgtattgaatgccgctgattggaccactccggccatccaagacccgaggtgtaacgacgtaccgtgtccgcatgaccctc-----------ctctcacggtttacccaattcggtttcgacacacatccggtcgttgtttacgcggtcttgtgatttatgggatccgctttcgagacgcaaatcgagcgctgagcctgtcgagaagtggtggtacacttcgcaagcgcgaacgtgagcgcgagcgcacgcgcgaacgtgaacgcagccaccaatacaaccatcatacaaccatcaacacaacaaacgtccgtgtacgtacatgtca-------------tcatctccctactcttcctcatatcctaccagattacagtttctct------------------------------------ctcgcacgtacactcgcacgtacgtgaatacacgttgatacaagttgcgcgtgcgcggtctctgtattagcgcgaccgttctgctcgttggtcgatgtcgcgagtggtcggagagggatcggcgagccgatcgtcgactcaccgttgtcgctcgctcacacgtgaatgccg--aaaacaggaaccggaaccgaaaccggtgcccgaggtcgaatcgaccgcgaaggtagaacgcagttggaccgactcatttcgattcgtcgcagcgatcgcgtaactcggtgcaactcaccgtgactacgatttgcacggctattcgagacaatcgtcgccgcaactcacggaaattctagacaattcaaaacaattcaagacaatttgtgttgatttacgatgccgtgtaattgccgccaataaacgtgtttctcgttctcgctcgttccaaccgtgacgatacgtatacc-------cacctcttccgtcgttttatcatgtttcgttacatcgtttaccggagtcgcaattatggcatctattacaacagacttgccgtcgacacaccgtctacataccggatcttctccaattctattgtccaaacaattaccgagttgttgtctaacctattacaccgactattgtgcgagttattgccggagctattgtctgaactgtataccaactattatccacatgaaatgttatttgagttattgccgctattaccggagctattgtcggagctattactggagttgcaactcgacccactgccgac-aaaaccgcttatccgacgaaccatataaccgcggagaatccgagctcgaagcgcgagcacaannnnnnnnnnnnnnnnnnnnnnnnnnnnnnnnnnnnnnnnnnnnnnnnnnnnnnnnnnnnnnnnnnnnnnnnnnnnnnnnnnnnnnnnnnnnnnnnnnnnnnnnnnnnngccgac-aaaaccgcttatccgacgaaccatataaccgcggagaatccgagctcgaagcgcgagcacaaaaccgagagtggatacaaagcacggagtacaaagcggtgcggtgcataaagccgagaacgcaaggtcgagagaacaaaaccaacaacacaaaaacgagaggagatgcacgcggcgctgggaacgagaggaaacaaagcacgaaacgagaggagcacaaagcacgctgccgcaatcagagtcgagnnnnnnnnnnnnnnnnnnnnnnnnnnnnnnnnnnnnnnnnnnnnnnnnnnnnnnnnnnnnnnnnnnnnnnnnnnnnnnnnnnnnnnnnnnnnnnnnnnnnnnnnnnnnnngggaacgagaggaaacaaagcacgaaacgagaggagcacaaagcacgctgccgcaatcagagtcgagagaacagagaggatggagaggagagacctgagaataatgagaccgtaatgaga-cgagtaacccgagatgatacgtacgagaatagaacgagaggacggcgcgaacacaatacgagggcacaaaaccgagcacgaagtaatgagtaacactgaa---tgcataacgatagggtccgg-ttgaaaaaacagcttgccgagatttgtagagactgcagcgatttacagagattagcaaac---agcaaatattagcacgattgactgagattagcaatgatttgcagagatttgtg--------------------gagatttgtagag--ttgtggaaatgcaccgaatgaaggtt---aaaa-aaaatacaatttgcccatctagttgcatcaatg--tcggccgtgtcaaccgtaccatcgtgtcgtcagtcacgtcgaccacggttaccagga---atcgaagacaaggtaaccaatgtgtaatcgaagcgcaattacgccaatcgtcgatcggtaatcgacactctcaccacggaccgggtggaccgaattcgtcgtaatcgttattggaaattccgacgctaagtcgaacga---tgagtcgcgcatttgtta----------------------------------------------------------tttttccgacaattaattgcatgacgattgcacgatttgcacgaggatcgt-------------actgtgatcgctacggtaatccccgcgataacgtatctcttgttatcgctcgttcgagcgagctcgcttcgaatcgccgaatcactgttacgcaaa------gctcgttgcgcgatcacgcgcgtctcaactttttaccgcgtgatgcacacagagcgcaagatgcacgaaaacgcacgcattcgatcgatccaaatgacctaccttaccgcgactaaatgatc----tttagtctgagt---------------------------------------------------------------------tagtcaatcgtagtcaa---------taatcgagtcgaccaaaaacgcggatagcgactctgaccttcggtatacccaagtaagccataaaatcgat----acaaagtgttgtccatagaacgcttaaacaacaacgaacgacgaaatggcgagaagatacgcaaagaagcagatggagagaagcagcgacggagaacacgcacgctctgtgttagtagcgcaagcggctaagatggtgagattgagcaaaggtgagaaggtgaccatctatcgacgatggcgaccacgga-------acgatggttgcgtcaacactcgtgcaccacgagtcgaaaagtcacgcgcaaacacgcgcaaaaa-actttaccgagttcacaaagatcgcaatgtttgcattaaagcgcattagtcgcctcagtcgacgagcaacattaatcgacttttatcgcctttgacgacccattcgacctagataaccggccgtaaattacgattatcgcctcgcatggctccgcacagtcgcgtcgctcgaggcgggtcgagatc-ggggccaacgtttagatcgcgataaccgcataaccgtgccgcccgccccgcgcgaccgctctcaccacccgcacgttcgccgcgtccatctttcgcaccgtcgccaaccgagtcgcatatatttttgtgatgcatatcaacgtgtatatcgacc--------------tacgtatgcatgtatatcgttcgagatgttaataacgcttaataacgctaatggtgataat---------accgtcaataccgtcaacatcgcgtaccccgggtattgctggatcgcgcgacattgcgaagacg-tcgtgtcgcaatcattagcgcgtgcgatcgaccgagtaacgaggggttatttgatccgcgtggaaaaacacccgacacgaaacacttggtcgaatcgaatcgataaccgcagtcgagtcgtc--------------------------------------------------------------------------------------------------------------------------------------------------------------------------------------------------------------------gtcgagtcgtccagtggtgcgtgacggtcgatggtcgacgtgttgttatgtcgactcgtgtatcgttgtcgtgccgagc-aaaaaa-agatgatcgctacgacaaacatgactgagcatgacacatcgaatcgattgcagtaacatgatgtggtaatacaatctttatg-------------caagcgactcgcctgtcgcactcttatcgaccttgactgagacgcgcgtgcatgaccgccgcgataagacgaacgaaatcgaacagcgataccactgagcagttggctcaccagacacgtgtgttccacacaacacggtcggaaacagcctggaataacgacgggaatatctacgttcgttgcgcaacgttcgacgaacggagcgataacacgacgannnnnnnnnnnnnnnnnnnnnnnnnnnnnnnnnnnnnnnnnnnnnnnnnnnnnnnnnnnnnnnnnnnnnnnnnnnnnnnnnnnnnnnnnnnnnnnnnnnnnnnnnnnnnnaacacgacgaaccgaggcgacaatgcgagaacggcgaaaaggaacgacaggcgcgctgtcggtgcgacgaacacaggagcgcgataaaactagataacgcgtaccgtcgacggataggcacgacgcatcatcacaaagtgcaaggtcgatcgacttatcgcgttcgctttgcacacaacgcgtcaaccacttgctcacgagttttactgctgcaatcaaccaattgctcaagcgcgataagctatcgcgactatcggcgacggggcgagagtgcggacgtgcggacgtgtcactgcatgcaatcgacaaacaatttcgaggtcgaacgacggccgacactcgctttaaaaccgcgactgcgagtaatcgggcatcagtctacgaccagaccgcacagcgaattactgctggcaataaacaccggtaataatcgtcaacgccgtctaccaaccatccatactaccacgactaggaggactcctccggcacg---------gtcaccatcgacaacagaccgaacgagttactctagtacgt-----------------------------------------------------acacacacaaagccgtgtacaccgcataccatcacgcagccacgagcttccacggccgaac-----------------ctttgaacgtacgtaccacggtatcgcgtatcgttaatctcgctcggatcgcttgcatcgcta--tcggtgaccgagggatcgaggacgtgcgcccctctctcgaacgaaggatttatacggccagcgattcgactggacgatcacaatcgagctcgactcgagggacaaccgaccggcctagatcgaatcacccaga----------------------------------------------------------------ccacccacaatcaaccgcattcgctacgttcaacagc------------gttcaacattcgacaacattcaaccgcattcgaca----------ctcgacaacatttttcgacagcaaccaaacgtcgtcgatagccgtcgatagccgtcgatagccgtcgatagccgtcgatagccgtcgatagccgtcgat--------------------aaccgtcaacaaaagtcaacagcattcttcgacgttcgacatagccgacgacggacggtcttctacggcccgacgacaacgttggacactctttggcgttcaaccgtaataacgacagttggttcgtagttgtcagcgttcgtgtttgtccacgatcggctgcggtcgcttgtgttcggcggtatctctttcacgagccgtgtaggagataggagacgcggggacgagcgggannnnnnnnnnnnnnnnnnnnnnnnnnnnnnnnnnnnnnnnnnnnnnnnnnnnnnnnnnnnnnnnnnnnnnnnnnnnnnnnnnnnnnnnnnnnnnnnnnnnnnnnnnnnntcgcttgtgttcggcggtatctctttcacgagccgtgtaggagataggagacgcggggacgagcgggaagcgcagagttgccacgtaaccgcgtgtgcaagcaaacgagcgaccaaggtcgagagcgaacgacgattgcgcagcacgaatcgagtcgtcgagtgtgcgaccaccacaccactatggatgagaaatatacgtacgagaaggagtggcttaacttggnnnnnnnnnnnnnnnnnnnnnnnnnnnnnnnnnnnnnnnnnnnnnnnnnnnnnnnnnnnnnnnnnnnnnnnnnnnnnnnnnnnnnnnnnnnnnnnnnnnnnnnnnnncgtcgagtgtgcgaccaccacaccactatggatgagaaatatacgtacgagaaggagtggcttaacttggagccgcccgttatcggagaacggatcgatgccagtgctggtacgggtggccgacgtcatcgcgagtcttcaacgagcgacagcgactcgagcacaagcgagacggacgaacagacttcgccatcggcagccaagcttgcctcagtacaaaagtggttaaccagcgcgatggatcgtccgattgcagtcgccactccgctacgagccgaaccgtcggccgacgctcaacactcatcgtcgcatttggatcgcaactctgacagaaattcggaccgaaactcgagacaaaattcgtcaaagtgctcggaggcgaactcgtcgtcatcctcgtcctcttcatcatcatc---ttcgtcgtcgtcgagttccgacgaggacgaaccaagtccgactgcgcgggaaactaccatcgccacgaccaccgaacggaatccgagagaacatcgaaacgctgaagttgacgacgtggagatgaaggaagtcgggcaaaccgacacggatgacaagaatgacgtgaagcctggagacgatggagaggagaacgacagtgaggaaaacgatagcnnnnnnnnnnnnnnnnnnnnnnnnnnnnnnnnnnnnnnnnnnnnnnnnnnnnnnnnnnnnnnnnnnnnnnnnnnnnnnnnnnnnnnnnnnnnnnnnnnnnnnnnnnnnacggatgacaagaatgacgagaagcc--------------------------------------------------------------------------------------------------------------------------------------------------------------------------------------------------------------------------------------------------------------------------------------------------------------------------------------------------------------------------------------------------------------------------------------------------------------------------------------------------------------------------------------------------------------------------------------------------------------------------------------------------------------------------------------------------------------------------------------------------------------------------------------------------------------------------------------------------------------------------------tggagacgatggagaggagaacgacagtgaggaaaacgatagcgaggagaatgacagtgaggacgacgacaacgacgagggagacaacgacgaggacaacgaggaaaaaagcgacaccgaggacatgagaaaaatcgacagcgacaaagaagccgaaccgatggatacgagcgtggaaccgcgcgaacaagacgatgccaacatnnnnnnnnnnnnnnnnnnnnnnnnnnnnnnnnnnnnnnnnnnnnnnnnnnnnnnnnnnnnnnnnnnnnnnnnnnnnnnnnnnnnnnnnnnnnnnnnnnnnnnnnnnnncgacagcgacaaagaagccgaaccgatggatacgagcgtggaaccgcgcgaacaagacgatgccaacatgagcaacggtgaagaagatgatggcaacgagtcggacgtcgaggaggacgacgatggtgaagacgacacagaaaacgattcagacaacgagaacgtggttcgtctcgttccgttgcgcaccactaattcaacaacgagtgcgtccaccgcagtcgaatctctgtcagaacggagcggatcgaatcgaggtgagcgcgaatttgtcagcggggtgggtatcctgcgtacaccggtgcgaccattgaacagtgcgtcgacgaacgctcaaccgggaaaaacaaccgcacgatctggacaaac---tgtaca--------------------------------------------------------------------------------------------------------------------------aactgtaccgtcggaaaagaccaaacctaatcgcatcgacaaaaaggatagaaacgtaaagaccgagaaaccagcaacgaccgaaaagacccaaaaaacggacagaaacaagaagagcgaaagcgaannnnnnnnnnnnnnnnnnnnnnnnnnnnnnnnnnnnnnnnnnnnnnnnnnnnnnnnnnnnnnnnnnnnnnnnnnnnnnnnnnnnnnnnnnnnnnnnnnnnnnnnnnnaaagaccgagaaaccagcaacgaccgaaaagacccaaaaaacggacagaaacaagaagagcgaaagcgaaccaccc------------------------------------------------------------------------------------------------------------------------------------------------------------------------------------------gtcgagaagaccgaaaagactgagaagaccgaaaagaccgaaaaaaacgagaaaaccgagannnnnnnnnnnnnnnnnnnnnnnnnnnnaaccaccgagatgagcgaaaaaacagcgaaagccgaaccgataacgacgaaactggagaagagagcgaaatcggaaaagtcggagagaccgacaaaacccgagaaactcgaacggatagataagatcgagaannnnnnnnnnnnnnnnnnnnnnnnnnnnnnnnnnnnnnnnnnnnnnnnnnnnnnnnnnnnnnnnnnnnnnnnnnnnnnnnnnnnnnnnnnnnnnnnnnnnnnnnnnnnnnnnnnnncagaaaagtcggagagaccgacaaaacccgagaaactcgaacggatagataagatcgagaaacgcgagaaaccgcgaacggaaagacgcgcggggacgacgaaacggtcgggtagtgcgtcgcaagtgcccgtcgcatcgacgaatccgtcgtccgagacgagcgcccgaacgtcgctcggctcgctgagcggcggcgataacggcagcacgcgtagcgacttagtgttggacgacggactctcgctggacgaacacgtcgacagtttgtttgcgggcgacgacgagtcgaaaccgtactacttggagcgcgcgatcacgaataaggcactctgtcgctactgcaaacgcaacataccgaagaacgcatggcggttcggtcgcgcaatttcgcgcagaaagaatcatcctgaaatgtttaagtcttggcaccatttgcagtgcatctttgacgcatacgagttttccgattacgctacgaggacgaacacgtctatgccaccgtacctcgttatggatcccgcacgcgaaatcaacgactgggatttcatcgagcccgagaagcgcgagtggtttctcgaaaagctggccgagctgcatcggcgaaccaaactgccactatccgaccaaaaggactttagtgacgacgaggacgagggtctcggtgagacacagtctcgctcagtcgaacgccgcaatcgccgactgaaacgcttcttcggcaaccaaccacaacccgacacgccatctctagcgctgtttggtaaacgtgtcgtcgaacaacgcttgatcaacaagtgccgacgcgagttcgacggtctcgagggccgacacgactcgctcgaagcgtttggtcgtctgcgcagtttgctctcgagcaacaagttgaccaactcggagcgtctcgacgtcttacaaatgtggtttcatcccgcctcgtttcgtggcgacttgaacctgtggttcactgtcatgatcaatgtggcgatgaaacgctcgttccacgtgaaggacaagcagctgatcaaactcttctctaccaagatcttccacttgccgctcggcaccatcgagtcgcgtattctggatcggaaccgcgacaccaaaccgctcagctcgacgcctctcgaccccgtgtccgacaactcgtctggcgacgaacaggattcgccgaagctgagtcgatcggtgttgcgtcgcatcaatgtgcgcaacctgccctcgttgttggccgacatgtttggcgagatgagcaacagtcgcatcaaaccacgcgaacagtctacgctctcactgcgcaccacgtgggaggcactggtcgcgatcggcaacatgaagaaggaagtagaacgcaaccgcgcgctcacgcgcctcatgctgcagtgcaccacgcgcgacatcgaggagatcctacggatgctcttgtccgtgctcgatctcaaattgaacaagaagcacattgtggacgcgttcagcgagaccgcttatgtgcgatgggagggccgtaaacacaaaatctacaaagaagaacactttgaagaactggttcggctgatcgattgggaatttttgcacgaagaacgacaacgcgtggcccgcgagacgccgtcggactttctggtcggtgtcaacgaacaatccgactcgactgcggctccgagcgtgtttggt---------------------------------------------------------------------------------------------------------------------------------------------------------------------------------tcggcgggatcggcggga-------------------------------------------------------------------------------------------------------------------------------------------------------------------------------------------------------------------------------------------------------------------------------------------------------------------------------------------------------------------------------------------------------------------------------------------------------------------------------------------------------------------------------------------------------------------------------------------------------------------------------------------------------------------------------------------------------------------------------------------------------------------------------------------------------------------------------------------------------------------------------------------------------------------------------------------------------------------------------------------------------------------------------------------------------------------------------------------------------------------------------------------------------ttggcgggatcggcggaaactgctgtttcaattcgggaccaccgtaacgaccgtggcgaccgtgatcacgatcgacgtcgtgaccacgatcgcgataacgataacgatgtggtcatgcgcgaggatgacgataaacctcgctgggacaact---gggactcgacgagccgatcc---gccgcacatggcaaccgagatcatcgagacaacagagaagacaaacgagacaatcgcgcggaccgaattggtggtcaccgtgatcgcaaggaacc------------------------------------------------------cgatggccgccgagatcgagcggaccgggatgatcgcgacgcagacaggcaaagaacgtataaacgcaccgaagatcgagatgaccgaacgatatcgcgatcaccgtctcaaccgtcaacgcgtgtcccgtcacaaccgtcatcacctcgacagtcttccagaccactttcgcaaccgtcttcacgaccaacgtcgcaaccgtcatccagacctacatcgccgcaaccatccactcgacgaccatcgtctcaaccatcgtctcaaccatcgccgcaaccatcgccgcaaccattgtctcaatcatcttctcaactaggatcacaacagtcccgaccgtcttcgcaaccatcg------------------------------------------------tcacaaccatcttcgcaaccgtcgtcgcgaccacactcacgaccaccgtcgcggactgcgagcgacgcgagtttgggagaggctccgatggatatcgaagagaatgacgaactgctgatccaactggagggcaaattgcaacaattgcatcatggaaacgacgaac---caacaacattggaacaagtgaactcgcacgccagtccgaccaaaaacttgactcttgaaccggtggacaacacggggtctacggatcagtccgacaaatctcgaatcgatcgtgcgtctccgaacgggtcttccggacgacgttcgccgaaacgaaagttggggttggatattggtcgctgtcgaagcggcgcgatcgattcgtttgatccggcatttaacgggagcaatggtctgtcgaacgtggcgaatgtagccgtagcaacagcagcagccacacgttctctgctcagcccaccggtctcgaccaaggataccgacgcattggaggctagactgcgcagcaccactatgggtccggtggaaccgtcgtcagtcccgaccgtttcggcagctaccacaacaaccgcagcaacaacgacagcaacaaccgtaccggccgaatcctctgccgagctgagccccatcatgacgctgcacgctccgaagaaacggcgcatcgaccccacgctgaccacgactgctacgaccaccacacactcaaacacgaatgc----------------------------------------------------------------------------------------------------------------------------------------------------------------------------gtcgagtccgcagtacggcggtattagcgatggtattttggccgcggcgctcgtggctcgcagagaactgccgctcactccgggcaacattcccgactcgcaacgctcaccgtttcaacactcagtgtcctacctgctgtcgtcggtgaacgccacgcatcgctcgtcgacggtgctctcgcccaacgcatccgtgtttggtgcgacgccgcctctaaaccaacgacccagcacgcccacccctatggtcactgtatttaaccgccccacgccgaacctcatcccacccatgattgcgctgcgggaaccagcgtccacgctgcaccaactgccttgaccacccaaattgtacattactacaactctattactc---tatcttttgtactcattgttaataaacctgtt-aaaaaaaataatcaacgtttcatctcttacacctatcatttatcgataagctgttcaccctttc-ttttttttatacacttggaacatgtact------------ttgaacatttacttgaaaccgttgaaaccg-tgaaatcgttgaaaccattgtga-----gaaaccgttgaaaccgacgattcgatgtgcacgtttgatcgcgnnnnnnnnnnnnnnnnnnnnnnnnnnnnnnnnnnnnnnnnnnnnnnnnnnnnnnnnnnnnnnnnnnnnnnnnnnnnnnnnnnnnnnnnnnnnnnnnnnnnnnnnnnnnnnngttgaaaccattgtgagaaaccgttgaaaccgacgattcgatgtgcacgtttgatcgcgttgtcgcacgatcgcgttgtcgcacgatcgcgttatcgcgttgttgtnnnnnnnnnnnnnnnnnnnnnnnnnnnnnnnnnnnnnnnnnnnnnnnnnnnnnnnnnnnnnnnnnnnnnnnnnnnnnnnnnnnnnnnnnnnnnnnnnnnnnnnnnnnnnnnnnnnnnnnnnnnnnnnnnnnnnntcgcgttcgtgttatcacgttctcgctgtatcgctgcctagacgatgcagtaccgcggctggtgcaatatcgcgtctatagacggtgcagtatcgcttctatagacggtttctcgatccaccgagcccactcgacccactcgacccaccagacccactagacccgctagacccacttgatccgctcgatccgctcgacccactactagaaccgatcgaacctggtccagtcgtcccgctcgatctgccgaaaccagtcgaaccgc------tcgccccgttcgaaccacccgaaccgtttgaacctcgcggaatgcaagcgggtggtggtgcggctgggttaaacgaagaggtcggtgggccggagtacgatgaggggactgcagcgctcgcttgacccattggtacgttccaacctggcgcaggacactctggaagctgagcgtgtcgggtcggtgcatcgcattcgccagtttcacacatcgactgaccgtacacgcgcgtgttgtacttgatattgttgatatagttgttcaagtcgtacaagtagtgatagagtagacgaaaatgctcgttgacaaaagaggtaacgttgttgaacgtgtcgatgggcatgctcgtaccgtcgcgtttagccgaatcgttgaaccgcttgtgcaggtactcgtcgaacaaaatgagcgacgagccgttttgcgagaatgtgctccacgccttggagacgattggtttcgggttcaacagcgagtcgacttcgttatcgatgtcaaacgcag---------cgtcgtcgctcgacccgacgtcagggtgtgcggtcgtcccctcgtcggtcgccggaacagcggtagtggtgcgccgacgcttcaacgactcacctgatggcgcggcgaagacactaggcaagacactaggccccactgtcacgacgaccgcgagcacagtcacgaacgagcaaaaaaaactcgcccgcatatcgttcgacggattgcttaatacacacctggcagaggtcgacgagtctgcggctcgtctatgtgaccgaccgaccaccggtgattggtattattattatacctcgtattctacggtaatgtaccacctctcggtgtacctatcggcggtacg-----ataataccggtggtccgccat-----------------------------------------------------------------------------------------------------------------------------------------------------------------------------------------------------------------------------------------------------------------------------------------cagtcgcaccgaaggcccgcactcaatctg--------------------------------------------cgcatcgnnnnnnnnnnn-----------------------------------------------------------------------------------------------nnnnnnnnnnnnnnnnnnnnnnnnnnnnnnnnnnnnnnnn---nnnnnnnnnnnnnnnnnnnnnnnnnnnn------------------------------------------------------------------------------------------------------------------------------nnnnnnnnnnnnnnnnnn---------------------------------------------------------------------------------------------------------------------------------------------------------------nnnnnnnnnnnnnnatcgacggt---ccgcaacctgtcgtatcgacggttactgaagacggttgctgacgatc------------cgaccgatagtt----------gatcgacagtcaccgaccgccggccagagtgcgaacacatttcgcgaacacatttcgccccgacgacacgtgaccagttggactgttaagagattgaacgcgcgagtgtagcgcgaggaccgatcatcga----gaccgaccgacgatcgttgctcgccacatggctcgacagaatcgaaacgagaaaaacgagacggccgtcccagcggggttcgcacaatcgcgccgcatcgcgctactctcgtgggaagcattccgcaagacactcggcgctcgagacgcgatcgtgaacgacacggaggtgttactcgacccagcaacggcgacccgccagtccgtgatgaacgccggtttcgagttgaactcgtttcacacacatcaggcggtgtggaacgctgcgacacgcgacccgctttcgacggtctactcggtggcgtggacgctgtgcgcctcgctcggtccgcccgccgacctcatcgagaaaccgacgagctcgctcgaaaaagagaccataatcaaacattactacagcacatggtacgctttcggactgctgcacaagtacgtggactacttgtggcgtcgagtccttccgaacaacttggcgaaacaaccgatggttcagctgtttacacttgaacagttgttgcacgcggactcggagtacgtcaattcgttcgaagacatccgcgccctgcggaaaggtggtcaaaacgacgaggcgctcgacctgttgctgcgttacgaagacgagttcctccggtcgaacgagtttaccgtcgcgatggagaagacgccgttcggctcgatccagcgtgacgatctgcacagcggcgaagacgtaacggcgtatacggctggcgcgctcaataagaccaacaagtccaacaagtccaacaaaacgaccgtagcggccatcacggctaccactgccgccacaatcaacacgacgcagagtgcgtccgacggtgcgacgagtaccgcggatgcgctcgcgactgagagccgcactacgagccgcaccgacaccggagcgaacaacgatgtgaccaggtctaccgcgcccagcgagtccaaggcgagccggcagccgggcgcgatacgcattcagtacgtcgctctgcgcgacttgggcgaccgcagccgcttgaccaactcctttaaacgtgtgcaaatcatgaacgcgctgcgcgttcagtgcgagcgacacctgcgacaagcgtttccagcctacgcgagcgcacgagccgaacgcacgatcgaggtgaacaactggttgtttgcgctgctgaaagatctggacagcgagccgctcgcgtttgccgcagcggatccaccgtccgagagcgaacggcgagccgtcgctcggccgaattacatgctctactggcaataccagaagagcggactcgtctggttcctggtacacacgctcttcgcactcaacgacttggcgcgcaacgacgacctgaatgcggacctcttgtttttcgtgtccgaccacctagagacactcatcgagtgcggtgtgtgcgcggtgcactggaatcaaaacggcaaacccgtgtggacacagtaccgcgagtggtacgagacgagtcgggaaaagtgggcgcgcgaagccaaaagcccgaacgagcagggcagcttctacaactactcgtccatggtcggcaaccccgacgccatgcccgacatgtacatgttgcggacgcacaacgctatccaggccagtaacgttaacccggcgaagcgactgacggacacgtgtctgcgcgcaatccgaatcgactatctgcaactggccatggcgatcgaggcaagcgtcgtaccgagcgaacactcgtccgaggtggacaacagactcgacgcactacaaaaaatggaacggtccgacgtcatgcacgacgtcgaacaagtcttcaccgagaagatgatcgtccagttggcgcaaaaccccggcaaattgcccgg--actcggtcaactgcgcgaggaccaactgaacgccgagcgacgtcgcgtacacaacgcgctacatggtttcccgttttaagcggcccgcctatacacctcgatcgcataccaacgaacaggttagctgaccggttgttggacgtaactagtcgcgatcagtgttcctatttgtttttgc-----------------------------------------------------------------------------------------------------------------------------------------------------------------------------------------------------------------------------------------------------------------------------------------------------------------------------------------------------------------------------------------------------------------------------------------------------------------------------------------------------------------------------------------------------------------------------------------------------------------------------------------------------------------------------------------------------------------------------------------------------------------------------------------------------------------------------------------------------------------------------------------------------------------------------------------------------------------------------------------------------------------------------------------------------------------------------------------------------------------------------------------------------------------------------------------------------------------------------------------------------------------------------------------------------------------------------------------------------------------------------------------------------------------------------------------------------------------------------------------------------------------------------------------------------------------------------------------------------------------------------------------------------------------------------------------------------------------------------------------------------------------------------------------------------------------------------------------------------------------------------------------------------------------------------------------------------------------------------------------------------------------------------------------------------------------------------------------------------------------------------------------------------------------------------------------------gtttttgcttgtttatttttgcttgtttttcgttcggattgttgatcggagtgtcgctcagaat--------------------------------------------------------------------------------------------------------------------------------------------------------------------------------------------------------------------------------------------------------------------------------------------cgctcagagtgtcgctc--agagtcgctcagagtgtcgctcgggttttcgtttggagggtcgctcgggttttcgctcag----------------------------------------------------------------------------------------------------------------------------------------------------------------------------------------------------------------------------------------------------------------------------------------------------------agtgtcgctnnnnnnnnnnnnnnnnnnnnnnnnnnnnnnnnnnnnnnnnnnnnnnnnnnnnnnnnnnnnnnnnnnnnnnnnnnnnnnnnnnnnnnnnnnnnnnnnnnnnnnnnnnnnnnnnnnnctcttcaaatttcgcccggattttatt--ggg-----ggggcggggttcaaccaatttccatcccattcgtcaatgttagtctcatctt--------gttgttcacaagtaggatagatcgaaattgtcgagctcgacgacctgatctgtgacgaacggagccgccgcaccactctcactggggaccgcggaagagttgaccgcg------ggattcacacgaccggcatccagcgcatctcgcgtagagccaagagccgagccaagatcgtcgccgagatgagtcgcgcgcggccgtccgatcgtcgcgtcaaaacccgcacgttcggctatcagaaccgcgtcgtcggctcgaccgttcgctccagcaaaaccgttaccgtttac------ccccatttccgcaccactagccgcgttattgttggctagtacgcggacgtcagcgcgactgaccacctgttcgatcaagcggtcctcacgccgatcgtgctcagctagtgcggagagatcgtggtcggcccgcgtaaacgacctaatggttgtagcaggagtgctctcgcgtacatcgttcatcgagatcgttgatccgcgttcgtcatcgtcgtacacgctcgtcacggtggaatcgtcgccgttggacctacgaccaatccgactggttatctggtcgagcaggtcgcgttccgtgtcgcagaggcgcaccagagtcgtgtcgtcgcgacgcggttgtggtcgtgaaaaaccaccgtcgcctcgttcgacgagatcaccgtcgtacccggttccaccggacgacaccccgcgcgtctcctcggttatcgttcgaaacgaatcgtagacaccatgatcaaaatgcgcgtggacgtcactgaccgcatcagagcgttcgtctgaacgttcgtctgaacgttcgtctgtacattcgtccaaccgttcgccagacctcccgctagatcgatcgtcgaagcggtcgtcatgtccgcgcacgattctggacgcatcgtgctcagagtcaaacgtggaatcgaacgtgccgccacccgacgacgcaagtctcgcgtcaaccggcgacaacttgttcgaggtgttcaagttgcctagctgttcagcttgttcgacgagcggcgacaacgaggagaccggcacgtcgcgaccctcgtctcgaaggtcgcccaagaaagacgcggtgtcgatggtacgcgagtcgatgaagtcgtcctcgatggtacgcgcgggtggtggtctacgacgagccaccttgcgcgaagtcggacaactcatatcgccggcaccactcggtcgcgtcggtcttgttctcggtgaaccgctcgcgtcattgcgcgcgccgttggtcgaactcgaacctccggcaccgttgtacccaccgccatcgtgcgcacagtctggactagcagtccgcttacgtccggcgcttcgaggccgctcctttcgctgcatcaggaggataccaatgttctctcgcgcgagctgcaaacgctcgcgcgccgcactgtccatccgctgcattcccatctccgtgtcctcctcgacccagctgggcaccgactcggagaagagacgctcactcacactgctcgggacgtgcagcttgaggttgcagaaggcgcggatcatggagacaagtacgcgccgcaggtacagcatgaccggagcccgcaacatctcgccgatatacgagtccatgaaaccgccttttaccgcgcggtcgtagtcgtacacgtcctcgcggtcgaacaactcgaacgccatgtcgtgaaagaggaactcggaggacgaagcggtgctgtagcgctcgagaaactctccgagcgtcataccacgactctccttcctgatcgtacgcatcagttcgcgcatgacgtgctgttgattgaccgtggtagcttcgacggcgatgctcaaatgatcgcccacgaccgatcgagacagagccgccagaatgcgcgccgcgtcgcgaatgaacatgagtttctcgcgcgtctcgtgccaccgatggataataaagttgagcagtcgaagccgagcctcgttgtcgggatcctcttccgacgaggtgacactgcgctcgagacaaaactcgtacatgcgaacgatcacggagggcaagtgtttgtcctcgagcatcatgatattggacatgcacacggcggacaagttgagcgcgtcggtctgcggttccggagcaccaacaccgccggatggcgagacg------ggtgatgatgcgggcacactacctgctgcgttgtgcgacccgtttg---cgtatgtcgatccgtgcggcccgtctcgcttggatatgtcgcgccacgtgcgctccagaaccgcgtacggattgtttggaaatgagggattcgcggccatatcgtctcgttgatcgatcgaccgaccgcgctacactctggctattccttagttaacaaacgcggttctctcgcgaccggtgcgtcacgaccgac-acacgatcaacccacga--------------ccaacaactagtcgggctacgaacaactatgcgccatgcgactaaccgtcacacatcgaccgccgtatttgaataatcgtacaa--ctgcacagcattcagcgagacaccgcgagac---------aaaaaaacaacgggat-aaaaaaatcaagaaacgtccgagcaacgtcgaacaggttggttgctaaccattttattcgaataccattcgcatcgcatctttcgtcctccttcattcgggtaagcgatcactatcgaacggtctatcgaacggttgtcgc---------------------------------gtaattaccacaattaccagttacnnnaataaccacaattactacaa------------------------------------------------------------------------------------------------------------------------------------------------------------------------------------------------------------ttacttccttt-tttaccacctttgtttaccacctttgtttaccacctttgttgcgatcgattttgtgaggatggtgggggtagtgcgggcaggttctgacgcgtgtactgcgccccggagcttgcgttacccatgt---------tcataccgctcataccgctcatgttgctcgggttcgcacgacccgattgcggaggcgaagaggcttgagcgcgcaacggggcggtcgtcacacgactgccaccacctcctccaccaccgcggttcgattgttgttgtgagggtggcgattgagagcctctgggggccggtgatgggccgcgagggccgcgtcgctggacgcccggcgtgtttgcctgcgccttcgaactagcaggcgcgtagctgggcaactgtggagcgtttggatggaagtcttgccacatgtgacgcagccgttcgaacacgcgtcgcaacgcgggcatctttttcagcagcccctgtacgtactcactctcgatgaaattgtggataacgactgtgtcgtcaacacggttgtaaatgtccataaagtcgttctcgttgcgaaccggtgcgatcgtgaacgggatttgattgacgagtcgctgcagtacgagccgttgcccgtccaagcgattctgcattcgactgatgtcgccggccaaatcgttcatgccgtccgaatcgttgttcgcagtggcagtttcgtattgcgccaacagttcgtcgtattgcgagtggatcgagttgaaacgactcagttcgctgtaaatgtagccctgaaggtcgacgagcgaccgcacggcgatctggaacacgagacatgcttcgagcacgccttcgacgatacgcacgttctcgaccggccgttcgtcttggatacgcgagatcacttcgaccgcacggtcaatgatgaacggttgcaccgcctcgacggtctgtcgagtctgacggttctcgctcgcgtacgcctcgacgtctccgtctctgctctgcggctgcgaaaggttgactcgaattcggaacacgacggagtgcgggtgcgacttgtagttttgcgcgcgcttcaactcgacagcgatcaactgtaggtttcgcgtgatcacgttctgcatgtcctggaacaacgagtacgccgtacgccggtcgcacacgttgttctgacacaccggtttgtcgcacgattcgctcatatcgcgtagatcctgtgtgtactact---------------------------------------------------------------------------------------------------------------------------------------------------------------------------------actctcttaaatttcgatgtgatcacacccacacgaggccggtaaccagtc---gaaagaagcaccgactcccagcttcaaccgatnnnnnnnnnnnnnnnnnnnnnnnnnnnnnnnnn-------------------------------------------------------------------------------------------------------nnnnnnnnnnnnnnnnnnnnnnnnnnnnnnnnnnnnnnnnnnnnnnnnnnnnnnnnnnnnnnnnnnnnnnnnnnnnnnnnnnnnnnnnnnnnnnnnnnnnnnnnnnnnnnnnnnnnnnnnnnnnnnnnnnnnnnnnnnnnnnngaacgcgttacgaaccgattttcgagcgaatcaaccgcagggtgttggggtcgacccgcgttacaaaccgatnnnnnnnnnnnnnnnnnnnnnnnnnnnnnnnnnnnnnnnnnnnnnnnnnnnnnnnnnnnnnnnnnnnnnnnnnnnnnnnnnnnnnnnnnnnnnnnnnnnnnnnnnnnnnnnnnnnnnnnnnnnnnnnnnnnnnnnnnnnnnnnnacacaatcgaacgcaatcgagcctcggtcgaccc-----------------------------------------------------------------------------------------------------------------------------------------------------------------------------------------------------------------------------------------------------------------------------------------------------------------------------------------------------------------------------------------------------------------------------------------------------------------------------------------------------------------------------------------------------------------------------------------------------------------------------------------------------------------------------------------------------------------------------------------------------------------------------------------------------------------------------------------------------------------------------------------------------------------------------------------------------------------------------------------------------------------------------------gcgttacaaaccgattttcgagcgaatcaaccgcatggtgttgggcgagggcgcgacaggcgagaacacgccgaccttctggacgacgcagcgcggacgannnnnnnnnnnnnnnnnnnnnnnnnnnnnnnnnnnnnnnnnnnnnnnnnnnnnnnnnnnnnnnnnnnnnnnnnnnnnnnnnnnnnnnnnnnnnnnnnnnnnnnnnnnnnnnnnnnngttgggcgagggcgcgacaggcgagaacacgccgaccttctggacgacgcagcgcggacgagtcacctcctcggtggtcgactcgctctcgtcgagaccgcaaggtcgcaggatctcgtcgggccacatctggttgcgtaatctagtcagaaacgagatgtaatcgcggacgctgaagcacggctggacgcgcaggttgaacgtgaacgtctgctcgtcgaaacccacgcgacacgcggtgcattgtgtgttatccagctgtccgtacggcgagtcgcacgtgcacttgcccgtcttgaaatcgggtacgctagtctccttggcaaacggaatgttctgcacgcaccagttttgtagcaagtggaaacgattgaacggcgagaacaagtacttgtttttgatgtcgtccttcaagttgggcagacattggaaccggtagcgcccgtcgctcaatttgtcctcgtaaaaatcgttaaagtagaggttcgcgggaatgaagccgtcatagcgggtttgcagcgcgttgtcccagagcgaaccgtcgcacaccgcgattttgttcccgccctcaccgaccagcgcgtccgtcttgggtatacagagccagccgttcagcgagtacacgaccaaagcagagttgaggttgcacgaagctgccgccgtgggcaaacaccacgcgccaggtgacagaggcgtgcggcctgcaatgacttgttgcgtggacgatagatacacgtagcgcacctcttcctcagagctgacgcgacaatagtcgacacagttgacgtactggttctgctcaccgaggtaaacgccacgcgtaagacaacggatacgtcgctcggcgatgctctcttcgggatcgtt---------------------------------------------------------------------------------------------------------------------------------------------------------------------------------gccgcccgtgtcctcctcgtcgcccgtattttcggacggcttgtacgcgccgtaatcgatcttgaccgctggcaagttgtcgatgttgagaccgggctgaacgaacgcactgctcaagtcctcggatcgcgagtacgtgtcgcgcgagaacccgggtagagcgcgactgagcaacacggctatggccaccagcacgagcaaaaagacgatcatcccgacctgcagagtgatgggtgtgaaccgtgctggcatgtcgggcttgggctcgatacccgtccccggttcgaccgtttgtaacaccatctcgatacaaaac---------------------------------------------------------------------------------------------------------------------------------------------------------------------------------gaaaacagagggacaaagacgatagaggtgaccacaaacagctgtttcgcgatacctcttattcggcgactcttattgcaccgcttattgcgccccttattcggttgg---------acgaacaaacacaccaacattcgatcgttcg-------------------accgaagaaaaataggtaccgatcagtaccactcgatcgaggcaatcggtcggatccttct------tatccctcttatcacgcctcttttcagctggacga---------------------------------------------------gcgcgccgccgctcc-------------------------gctcaatcatcgacctgatattattgacgagatattaagtacgtctcgatccgagatcgcgatccgcgggcgagccgaaacggaaaccgaactcggtcgatcggtcaactcggttcacgatgttaacgcaactcttactttcgttcgcgctactcacgctggtgggtggtcgggcgagcgacgtgatcgtggcgaacaacgtggagtgcacgcgcgtcggtcgagaactgctcgagcgtggggccaccgtcgagcaaacctacgtggccgtgtcgctgtgcgagggactagtgcacccgatggacagcggcatcggcggtggctttcaggcgctgatccacaacgcgcgcgtccaacaaaagacgggttcgcgccacgtgtacctcatgtcacgcgagtactcgccgttcgacaagtcgtaccgcttgcaacctttcatcttcggtaactcggtcggcgtgcccgctgtgctagccgggtacgcgcgactcctcggtgttaatcagtgcatctacgcggtcaagaaaccgagtaagacgaccgcgcgctccggcggtaagagcgacagcagtgggtcgacttcgacgcgccgcaagacgcgcagcgccgaacgttcggcctccggctcgatccgacgggacaaacagtccaacctcaactcgaccgtgctcaccaaacgaagttcgtccgtctactcgttcaaccaagcttgtgtgaaccgtatccagaccggcgagaccgggagcgggttcgcagaacggctgcgcggcgttccctacaaagagatattcgaaccagtcattcgtctagcgaccaacggtttcgccgtgtcgcccacgttgcgcgacattctgaacgaatcgtcgcacctcccgttctttattcgccgactgcccgacggacgcgctaccaacttnnnnnnnnnnnnnnnnnnnnnnnnnnnnnnnnnnnnnnnnnnnnnnnnnnnnnnnnnnnnnnnnnnnnnnnnnnnnnnnnnnnnnnnnnnnnnnnnnnnnnnncgcgacattctgaacgaatcgtcgcacctcccgttctttattcgccgactgcccgacggacgcgctaccaactttcgactcgccattttcctgcagcacctctcgttcaacccgcttcgacttctcgacccgtacgtcaagtggagcactcgtactgtccactatttgcacgacattcgctcaannnnnnnnnnnnnnnnnnnnnnnnnnnnnnnnnnnnnnnnnnnnnnnnnnnnnnnnnnnnnnnnnnnnnnnnnnnnnnnnnnnnnnnnnnnnnnnnnnnnnnncccgcttcgacttctcgacccgtacgtcaagtggagcactcgtactgtccactatttgcacgac----------------------------------------------------------------------------------------------------------------------------------------------------------------------------------------------------------------------------------------------------------------------------------------------------------------------------------------------------------------------------------------------------------------------------------------------------------------------------------------------------------------------------------------------------------------------------------------------------------------------------------------------------------------------------------------------------------------------------------------------------------------------------------------------------------------------------------------------------------------------------------------------------attcgctcaatcatgctgaacgatgtacgccaccacggcagcaaactcacgtcgcgcgactttagaagctatcgcgccgaggtccgcgctccacttcgcgtcaagctcaacatgcgcggcgtcgactatgacttactcacgctaccgagccccggtggtggcgagagcgtcgcttttttcgcgaagatgatggaggaactgatgaacaaaaacgcgcatcgctcgttctccccgctgcaaaaaagcctgacgttcctcatcctcagcaagtatacgtacgcggccaaggcgtacttccgacaaatgaacccggctcaaaagcggcgcatgctgctcgtcgagtcgaaacgaatcgcgcgcctcacctatcgggatatcctcctgcgacccagcgagtccgcgctcgtcgactactggctacactcgatcgaaccgatcccgaacgtgtttggcgggttggcgttccccaccatcaaggtggcggttagtggcgaacgaacgcgagccgatgcgaccggtgatacgggaataccgttccagctgacggatgaggagaacgagggtgactacgattgggacgaggctgacgttaccgtggaccgcgacgcgctccaacacctgatggagaccgacgaggaggcagaccacgacaccgaggcggatgcggcggaaagctcggccgagaaaggcgaaccggacgcatgcaccgctcgtgaccgttgcgccctgcacgacgcggacgagaaagtgtacgacttgaccgaactgaccgacgaagaagcgagagccgcagccgctgtagataacgacactttgaccagcgatcgaccacccgcgaagaagacgggaggaggaggcgcagcaggcgcaacnnnnnnnnnnnnnnnnnnnnnnnnnnnnnnnnnnnnnnnnnnnnnnnnnnnnnnnnnnnnnnnnnnnnnnnnnnnnnnnnnnnnnnnnnnnnnnnnnnnnnnnnnnnnnnnnnnnnnnnnnnccagcgatcgaccacccgcgaagaagacgggaggaggaggcgcagcaggcgcaaccaccacgaagaacgccac---caagtcgaaagacggcaaaaacgaggagaaagatggcgatgacggcaagaacggcaaggacggcaaagacggcaaaagcggtaaaaccgnnnnnnnnnnnnnnnnnnnnnnnnnnnnnnnnnnnnnnnnnnnnnnnnnnnnnnnnnnnnnnnnnnnnnnnnnnnnnnnnnnnnnnnnnnnnnnnnnnnnnnnnnnnnnnnnnnnnnnnnnnagcgatgacggcaagaacggcaaggacggcaaagacggcaaaagcggtaaaaccggcaaagactcgaccggcagtagcgcgaaaacgaacgcgaaatcaaaggacggtaagtctaaagacgaccgaaacgataacgacgaaccgaaacgcacgacaacgacgtccaaacggaaaagcagcgcgggtgcaacagcgagtgcggacatgctcgctgcggaacgctgcggaacgctcgagcgacaactcgaccaccaccagttcgaaaagcgagtcgagtgcgggatcgaccaaagaaaacggcagcatcgggtccgctcgaaaacgttcgcgccgcgatgtcgcggacggtggtctgcgcgatgcgggacggtcggatcgcggtttcgatcgcggtcgcgacgagcacggccccctcatcgacttgtcgcacattcgactcggtgtcgcgttgacgcggggcgaacgtcgtaaacga------------------------------------------------------------gacgcgaagcacacaagcgggaacaggaacggggaaacgagcgggatcgcgaacgggatcacgagcggga------------------------------------------------------------------------------------------------atatgaacggcga------cgcaagcgagaacactagcgcgcaaaagaacgttaacacgccgaaactcgagccgttcgcggaactcgcaccaccggaacgcccgatcgacgaaacccgcgagacctacgaggccgaagagaaacactctcgcccgcgggagtggccgaacgaggcgaacggagtgaacgaggtggacgatgctattggccggttggcgcgcgacgcgaaagctaagcccgcgctcaagctgaaggcgcagaagaaccgaacgcggtacgccggtaaactggaagagtcgtacgaggatctcacgctcgcgctactgaacatcgataaagtgggacagctggacaacccgaaccagttttcgaaccaaccgcgcgacagcgaattcgatttggacgatctggaggtgcgacgcaaaggcacgccagatccgaaaacaagcgaatcgacgatcggtcgtttgtcgcggaaacacaagcgcgccaaagaggggacgaccgcgcgaactagctcgagcgccgacgacgacgatcccgactcgccagttgcggagaacaaacaagcagaaaacaagctagaaaacaaacccgaaaacgaacttgaaaacaaacccgaaaacaaaccagnnnnnnnnnnnnnnnnnnnnnnnnnnnnnnnnnnnnnnnnnnnnnnnnnnnnnnnnnnnnnnnnnnnnnnnnnnnnnnnnnnnnnnnnnnnnnnnnnnnnnnnnnnnnnnnnagtagaaaacaagctagaaaacaaacccgaaaacgaacttgaaaacaaacccgaaaacaaaccagaaaccaaactagtaaacaaaccaataaacaaaccagtaaacaaatcagaaaacaaaccagaaaacaaaccggtaaacaaaccagaaaacaaaccagaaaacaaaccagagagactcgagaacaaaaagttcgaaaagaccgaaaagcagaaagaaaaggcggacaaactaaacaaacccgacaagtctaaaccgtacgagaaatccgataaagcggaaaagaccgaaaaactcaaaccccaagagaagcaagaaagactggtgtcggagaagcgcgac---------------------------aaactggaacgactggagaaacaagagaaactc------------------------------------gaaaagaccgaaaagaccgaaaagacagaaaaaaccggaaagactgaaaagtccgacaagatcgaaaagacagaaaaacacgaacccccgcacaaaaagaaactcgacaaacttgacaggagcgtgaagcccgtgaaacccgagaagcttgatatgaacgagaagcccgtgaaacccgagaagctagagaaacccgagaaactagagaaacccgagaaactagagaagctagagaagatggagaagctagagaagttggagaagctggagaatctcgagaaacccgagaggtttgagaagctcggaaagctcgcaaaacccacaaagaccgca---------------------------------------------aaaaccgcgaaaaccgacacgtcggacaagtttgaaaggtct------gagaaacgagaaaaacacgatcgaagcnnnnnnnnnnnnnnnnnnnnnnnnnnnnnnnnnnnnnnnnnnnnnnnnnnnnnnnnnnnnnnnnnnnnnnnnnnnnnnnnnnnnnnnnnnnnnnnnnnnnnnnnnnnnnnnnnnnnnnnnnnnnnnnnnnnnnnnnnnnttgaaagatctgagaaacgagaaaaacac------------------------------------------------------------------------------------------------------------------------------------gatcgaagcgatcgacaagacggacccgagaaacacgatagactcgacaaacacgacaaacacgataaacaagacagacaagatcgaccggataaacgcgaccgacacgataagctagaaaaatcaatcgtcaaccgtctgctggaccaccatctgacggacagtagtcatgccggtaagagttccgaagtggtgggtaaaaacgaggatgg--aaggtgtggacaacgttcgaaacgtggacctcgagttcgactggctcgacttggacatgataccggcgcgacgcgtcagcaacgccgaaacgcagatcccgcaggaaacgcatgcacagcagctcccaaacttgaacgtcgacttgaacgtcgacttgaacgtcgcagtcaaaactgcggacacgaaccccattgacaatgtcgaccgtaccgagcgtcccaactatatcgatcgctcgaccgatcatgtcgaccacgttgatcataccaatcatgcggatcaaatcgatcgtatgtggcgcgtcgatcccaccgaccaaacggatcgcggggttcttacaactcttcatg------------------------------------tagtacacgctgaccaaaccgaacgcaccggccaaa---------tcaacccaaccgaacgaaatgatccgatcaatcacacgaaccaattcgaccacgtcgcacgagtcaaacgcgctttcgtttcttcggagcacagcgaccgtg------------------------------------------acagcgaacgtgtagaaaacaacgaccatgtggaaaacgacgacaacgcggacgacagcgcggacgacagcgcnnnnnnnnnnnnnnnnnnnnnnnnnnnnnnnnnnnnnnnnnnnnnnnnnnnnnnnnnnnnnnnnnnnnnnnnnnnnnnnnnnnnnnnnnnnnnnnnnnnnnnnnnnnnnnnnnnnnnnnnnnnnnnnnnnnnnnnnnnnnnnnacgacaacgcggacgacagcgcggacgacaacgcgga------------------------------------------------------------------------------------------------------------------------------------------------------------------------------------------------cgacagcgcggacgacagcgcggaaaacaaccgccgtgcggaaaacacctctcgcaccgtggccagcgagtcccgcggacgtcgcgtcgttcgcgaggtgcacgctcgcgcgacagcatttaccgaacccgagcgaaaacgaaaccgcgcgtctcgcaatcacgactatacacgcgcgtacgcgacagcatttaccgaacccgagcgaaaacgaaaccgcgcgtctcgcaatcacgactatacacgcgcgtacgagcacaactttgaccgtggtgactccacgtatcgcggatccaatcacaacgcgcgacgagcctacaacgnnnnnnnnnnnnnnnnnnnnnnnnnnnnnnnnnnnnnnnnnnnnnnnnnnnnnnnnnnnnnnnnnnnnnnnnnnnnnnnnnnnnnnnnnnnnnnnnnnnnnnnnnnnnngcacaactttgaccgtggtgactccacgtatcgcggatccaatcacaacgcgcgacgagcctacaacgatcccgaacccgatcggcaccacgttcgtggctcgcgcggggcgaagcgcgtaccccggtacatcgacatgtcgaactcgtatcccaaccgtgagactcgaccgcgcgtacaaccgctctcgctgaacgcttatcggtcgttgcacacgagcgacgacacgaacaacgcgaacgcgcgacgcgccgagtcgatggtcggtctgtcgtcgcgagcgatgccggtcgaatcctcgctgttgcccgacgcgaccgacgacgattacgcgtcgaatgcatggttggatgtcgtgtcgcaagccacgcagaaacaatcgtcaccgaagggcaaagtggcaaaacgagacgaccaacaaaactacgacgagacgatagacgagggatacctcaactcgccgtggggaactacgaacgtgatcgtcaagtctggaaaccgcagcatcgtggcgaccagctccatcaaccactcgtttggttcactcatcttctcgcaacatctcgggatcccgtacaacaacgtgttgcgagattttacgccgtacacctggtaccaagtggtaccgcgaatacacgcgcgcgacaagtcgacagcgacagcgacggctcgcgtgaagcgcaaagccaaaggaggcgtttcgccgcgaccacaaacgacgcgaggacgagacgaaccgcggcgcgtaccccgctcgcgcatccgcctgttcgccaaccggccgttaccacactcgattccacagtccaacatgggatgcacgatcatctcgaaccgcgtcacgaaaaaccccgtattcggtatcggagcggccggcgggttcaagatcacgagcgcgatcctcaacaccatgtggaactactttttcctcggcgaagatctggacgaggcgatcagcaagctgcgcatcacacccaaactcaattacaaaacgcgctccaccgaggtgtggtacgagtttccaagcgagtccagctaccagaaggacttgagccaacagtcgggcctcgtgtacaacggccccacgtacaaggagctcatgttcgcgccagagaacgagaccaacaacgttcgtatgcgcggacgaatcgcacactcgccgctcttcttctacaaataccgcgaggcactgcaagttaagtacatagctgaggcaggatattcggccgctacggcgttcacgacgatgcgtgacatgcgaccgcgcggtgcgagcgatccgcgtcgtggtggcagctcgtacgtgcgaaattaggagcggacgacagtggacagacagtggacagacagtggacagagaatcgttgttggaaaagagtaatcagcaggaaaataaaaagaccataaaaataaaaacaaactatgaaacgttagtattttatttatgttcgtttctcc--------------tgtttccattagacga----gttgttcgttctaaaggtgttttcccgta-tt-tttttcgttctctcgattatacaaa-actgcc-taactgcctagcttcgcgtgttattcttgatattc--------------gtaatc---------------ggaatcgagtgcacccgctcgggattcgcgtgcacccgctcgctcgtgaggagaacacgcgatcaacaccacgtgcaccctcgctcatactcgctcatgaggaaaacacgcaatcaacatcacgggcacccgctcgctcatgctcgctcatgaggaaaacacgcgatcaacatcgcgcacatcgagcaggtttagcataccccactcgcgcaagagactgacttgcagagcggcgagcggatggcgctcatccacgcgagtctcctcgtcgctcaagtcgaacaacaaagacacctcgcgccgctcgcgacacagaatctcacgtggatcggtcggtacacgccataagcggggcagcgattctttcgagtcgtacttttctcgaacgttcaacagatttaagctcaacggtggacaccgatactcctcttcttcgcaagcgtagactcttctccacacagaaatgggtaccggacggttgatcacgctctccatgtcgatcgtcgtggtctgcgcgctcgcactcccgtcgctgccctcctccgtgtcggccacaccgccagtctcgtcgtactttgttgcgctggcgtacgaggacccgg----------------------------------------------------------------------------------------------------------------------------------------------------------------------------------------------------------------------------------------------------------------------------------------------------------------------------------------------------------------------------------------------------------------------------------------------------------------------------------------------------------------------------------------------------------------------------------------------------------------------------------------------------------------------------------------------------------------------------------------------------------------------------------------------------------------------------------------------------------------------------------------------------------------------------------------------------------------------------------------------------------------------------------------------------------catacgatggtcca------------gctttcgtacccgcggtcgtgtccgnnnnnnnnnnnnnnnnnnnnnnnnnnnnnnnnnnnnnnnnnnnnnnnnnnnnnnnnnnnnnnnnnnnnnnnnnnnnnnnnnnnnnnnnnnnnnnnnnnnnnnnnnnnnnnnnnnnnnnnnnnnnnnnnnnnnnnnnnnnnnnnnnnnnnnnnnnnnnnnnnnnnnnnnnnnnnnnnnnnnnnnnnnnnnnnnnnnnnnnnnnnnnnnnnnnnnnnnnnnnnnnnnnnnn---------nnnnnnnnnnnnnnnnnnnnnnnnnnnnnnnnnnnnnnnnnnnnnnnnnnnnnnnnnnnnnnnnnnnnnnnnnnnnnnnnnnnnnnnnnnnnnnnnnnnnnnnnnnnnnnnnnnnnnnnnnnnnnnnn---------nnnnnnnnnnnnnnnnnnnnnnnnnnnnnnnnnnnnnnnnnnnnnnnnnnnnnnnnnnnnnnnnnnnnnnnnnnnnnnnnnnnnnnnnnnnnnnnnnnnnnnnnnnnnnnnnnnnnnnnnnnnnnnnnnnnnnnnnnnnnnnnnnnnnnnnnnnnnnnnnnnnnnnnnnnnnnnnnnnnnnnnnnnnnnnnnnnnnnnnnnnnnnnnnnnnnnnnnnnnnnnnnnnnnnnnnnnnnnnnnnnnnnnnnnnnnnnnnnnnnnnnnnnnnnnnnnnnnnnnnnnnnnnnnnnnnnnnnnnnnnnnnnnnnnnnnnnnnnnnnnnnnn------------------------------------------------------------------------------------------------------------------------------------------------------------------nnnnnnnnnnnnnnnnnnnnnnnnnnnnnnnnnnnnnnnnnnnnnnnnnnnnnnnnnnnnnnnnnnnnnnnnnnnnnnnnnnnnnnnnnnnnnnnnnnnnnnnnnnnnnnnnnnnnnnnnnnnnnnnnnnnnnnnnnnnnnnnnnnnnnnnnnnnnnnnnnnnnnnnnnnnn---nnnnnnnnnnnnnnnnnnnnnnnnnn------nnnnnnnnnnnnnnnnnnnnnnnnnnnnnnnnnnnnnnnnnnnnnnnnnnnnnnnnnnnnnnnnnnnnnnnnnnnnnnnnnnnnnnnnnnnnnnnnnnnnnnnnnnnnnnnnnnnnnnnnnnnnnnnnnc------------ccagatgtcctcccgttggctacggcgc--gagacgcggcagcagccgccgattccacactcccatactccgtaccacgacccgacgaggcctgtttcctcatcctcagtgagatcaaaacgaaaatcgatgaaacgatacggcgctcctactcgacacagatgttgctactcacacacctcgtggcttttatactgccgatcgcgctcggtaccgctttttgcgtgtgctacgcctacgtaaagcggcgtatatatgtttaccgcctctggtggttcaaacacgaatgtctgtactttgatttcgannnnnnnnnnnnnnnnnnnnnnnnnnnnnnnnnnnnnnnnnnnnnnnnnnnnnnnnnnnnnnnnnnnnnnnnnnnnnnnnnnnnnnnnnnnnnnnnnnnnnnnnnnnnnnnnnnnnnnnnnnnnnnnnnnnnnnnnnnnnnnnnnnnnnnnnnnnnnnnnnnnnnnnnnnnnnnnnnnnnnnnnnnnnnnnnnnnnnnnnnnnnnnnnnnnnnnnnnnnnnnnnnnnnnnnnnnnnnnnnnnnnnnnnnnnnnnnnnnnnnnnnnnnnnnnnnnnnnnnnnnnnnnnnnnnnnnnnnnnnnnnnnnnnnnnnnnnnnnnnnnnnnnnnnnnnnnnnnnnnnnnnnnnnnnnnnnnnnncacgg-------------------------ccgccacaacccataaagaccgggtagattcaaacgtcgctgtagatactgataagcaggacgtcatcgcgagacatgtccgcgtcggggacgaccggttcgactacgaacaacccacaatccactgtagcgacggtgaacgcagacacaaagtttttgcgttttcttctgagcgacctgttcaacgatggtacgcacatatggtggttgatcggcctgtgctgcgtgatcacactnnnnnnnnnnnnnnnntcttttttcggcgccatcatcgacagcgattttctgttcgactcgcacgtcgcgcgaaaagtccaacatttgcaagaagaggaagaagatacgactcgtcactccatgatcctgatgcgcagcaagcaagaactgaattacccgtatttgcccatcgaattggactcggactacgccaactacatcagcaaacgcgtcgcacccatagatcgatgtgggtcaaagttgtgcgatgagcccgactacgtaccactgtnnnnnnnnnnnnnnnnnnnnnnnnnnnn------------------------------------------------------------------------------------------------------------------------------------------------------------------------------------------------------------------------------------------------------------------------------------------------------------------------------------------------------------------------------------------------------------------------------------------------------------------------------------------------------------nnnnnnnnnnnnnnnnnnnnnnnnnnnnnnnnnnnnnnnnnnnnnnnnnnnnnnnnnnnnnnnnnnnnnnnnnnnnnnnnnnnnnnnnnnnnnnnnnnnnnnnnnnnnnnnnnnnnnnnnnnnnnnnnnnnnnnnnnnnnnnnnnnn----nnnnnnnnnnnnnnnnnnnnnnnnnnnnnnnnnnnnnnnnnnnnnnnnnnnnnnnnnnnnnnnnnnnnnnnnnnnnnnnnnnnnnnnnnnnnnnnnnnnnnnnnnnnnnnnnnnnnnnnnnnnnnnnnnnnnnnnnnnnnnnnnnnnnnnnnnnnnnnnnnnnnnnnnnnnnnnnnnnnnnnnnnnnnnnnnnnnnnnnnnnnnnnnnnnnnnnnnnnnnnnnnnnnnnnnnnnnnnnnnnnnnnnnnnnnnnnnnnnnnnnnnnnnnnnnnnnnnnnnnnnnnnnnnnnnnnnnnnnnnnnnnnnnnnnnnnnnnnnnnnnnnnnnnnnnnnnnnnnnnnnnnnnnnnnnnnnnnnnnnnnnnnnnnnnnnnnnnnnnnnnnnnnnnnnnnnnnnnnnnnnnnnnnnnnnnnnnnnnnn---nnnnnnnnnnnnnnnnnnnnnnnnnnnnnnnnnnnnnnnnnnnnnnnnnnnnnnnnnnnnnnnnnnnnnnnnnnnnnnnnnnnnnnnnnnnnnnnnnnnnnnnnnnnn--nnnnnnnnnnnnnnnnnnnnnnnnnnnnnnnnnnnnnnnnnnnnnnnnnnnnnnnnnnnnnnnnnnnn-nnnnnnnnnnnnnnnnnnnnnnnnnnnnnnnnnnnnnnnnnnnnnnnnnnnnnnnnnnnnnnnnnnnnnnnnnnnnnnnnnnnnnnnnnnnnnnnnnnnnnnnnnnnnnnnnnnnnnnnnnnnnnnnnnnnnnnnnnnnnnnnnnnnnnnnnnnnnnnnnnnnnnnnnnnnnnnnnnnnnnnnnnnnnnnnnnnnnnnnnnnnnnnnnnnnnnnnnnnnnnnnnnnnnnnnnnnnnnnnnnnnnnnnnnnnnnnnnnnnnnnnnnnnnnnnnnnnnnnnnnnnnnnnnnnnnnnnnnnnnnnnnnnnnnnnnnnnnnnnnnnnnnnnnnnnnnnnnnnnnnnnnnnnnnnnnnnnnnnnnnnnnnnnnnnnnnnnnnnnnnnnnnnnnnnnnnnnnnnnnnnnnnnnnnnnnnnnnnnnnnnnnnnnnnnnnnnnnnnnnnnnnnnnnnnnnnnnnnnnnnnnnnnnnnnntgac----------------------------------------------------------------------------------------------------------------------------------------------------------------------------------------------------------------------------------------------------------------------------------------------------------------------------------------------------------------------------------------------------------------------------------------------------------------------------------------------------------------------------------------------------------------------------------------------------------------------------------------------------------------------------------------------------------------------------------------------------------------------------------caaacgaacgactcacacaccaacgttgagcatcgtgtatcgagaagaggaccggtcgaccggtcggtcgcnnnnnnnnnngacgaacatcgtgtcgattgccaagcactgtttttagtttcgcgttccgcgcaaatcatcttgtcagaacgcgaaaaaccggaaggagggatgatttattacaggtcccggccagtaattactcccacaaggtcaaacaaaacttataaacgagacggacagaacatttnnnnnnnnnnnnnnnnnnnnnnnnnnnnnnnnnnnnnnnnnnnnnnnnnnnnnnnnnnnnnnnnnnnnnnnnnnnnnnnnnnnnnnnnnnnnnnnnnnnnnnnnnnnnnnnnnnnnnnnnnnnnnnnnnnnnnnnnnnnnnnnnnnnnnnnnnnnnnnnnnnnnnnnnnnnnnnnnnnnnnnnnnnnnnnnnnnnnnnnnnnnnnnnnnnnnnnnnnnnnnnnnnnnnnnnnnnnnnnnnnnnnnnnnnnnnnnnnnnnnnnnnnnnnnnnnnnnnnnnnnnnnnnnnnnnnnnnnnnnnnnnnnnnnnnnnnnnnnnnnnnnnnnnnnnnnnnnnnnnnnnnnnnnn-------------------------nnnnnnnnnnnnnnnnnnnnnnnnnnnnnnnnnnnnnnnnnnnnnnnnnnnnnnnnnnnnnnnnnnnnnnnnnnnnnnnnnnnnnnnnnnnnnnnnnnnnnnnnnnnnnnnnnnnnnnnnnnnnnnnnnnnnnnnnnnnnnnnnnnnnnnnnnnnnnnnnnnnnnnnnnnnnnnnnnnnnnnnnnnnnnnnnnnnnnnnnnnnnnnnnnnnnnnnnnnnnnnnnnnnnnnnnnnnnnnnnnnnnnnnnnnnnnnnnnnnnnnnnnnnnnnnnnnnnnnnnnnnnnnnnnnnnnnnnnnnnnnnnnnnnnnnnnnnnnnnnnnnnnnnnnnnnnnnnnnnnnnnnnnnnnnnnnnnnnnnnnnnnnnnnnnnnnnnnnnnnnnnnnnnnnnnnnnnnnnnnnnnnnnnnnnnnnnnnnnnnnnnnnnnnnnnnnnnnnnnnnnnnnnnnnnnnnnnnnnn------------------------nnnnnnnnnnnnnnnnnnnnnnnnnnnnnnnnnnnnnnnnnnnnnnnnnnnnnnnnnnnnnnnnnnnnnnnnnnnnnnnnnnnnnnnnnnnnnnnnnnnnnnnnnnnnnnnnnnnnnnnnnnnnnnnnnnnnnnnnnnnnnnnnnnnnnnnnnn---------------------------nnnnnnnnnnnnnnnnnnnnnnnnnnnnnnnnnnnnnnnnnnnnnnnnnnnnnn---nnnnnnnnnnnnnnnnnnnnnnnnnnnnnnnnnnnnnnnnnnnnnnnnnnnnnnnnnnnnnnnnnnnnnnnnnnnnnnnnnnnnnnnnnnnnnnnnnnnnnnnnnnnnnnnnnnnnnnnnnnnnnnnnnnnnnnnnnnnnnnnnnnnnnnnnnnnnnnnnnnnnnnnnnnnnnnnnnnnnnnnnnnnnnnnnnnnnnnnnnnnnnnnnnnnnnnnnnnnnnnnnnnnnnnnnnnnnnnnnnnnnnnnnnnnnnnnnnnnnnnnnnnnnnnnnnnnnnnnnnnnnnnnnnnnnnnnnnnnnnnnnnnnnnnnn---------------nnnnnnnnnnnnnnnnnnnnnnnnnnnnnnnnnnnnnnnnnnnnnnnnnnnnnnnnnnnnnnnnnnnnnnnnnnnnnnnnnnnnnnnnnnnnnnnnnnnnnnnnnnnnncttttcgaaatcaaacgaaatggataaggcgtaaggtcaaaacaacaaaacagaaaattcaaaatgtaccnnnnnnnnnnnnnnnnnnnnnnnnnnnnnnnnnnnnnnnnnnnnnnnnnnnnnnnnnnnnnnnnnnnnnnnnnnnnnnnnnnnnnnnnnnnnnnnnnnnnnnnnnnnnnnnnnnnnnnnnnnnnnnnnnnnnnnnnnnnnnnnnnnnnnnnnnnnnnnnnnnnnnnnnnnnnnnnnnnnnnnnnnnnnnnnnnnnnnnnnnnnnnnnnnnnnnnnnnnnnnnnnnnnnnnnnnnnnnnnnnnnnnnnnnnnnnnnnnnnnnnnnnnnnnnnnnnnnnnnnnnnnnnnnnnnnnnnnnnnnnnnnnnnnnnnnnnnnnnnnnnnnnnnnnnnnnnnnnnnnnnnnnnnnnnnnnnnnnnnnnnnnnnnnnnnnnnnnnnnnnnnnnnnnnnnnnnnnnnnnnnnnnnnnnnnnnnnnnnnnnnnnnnnnnnnnnnnnnnnnnnnnnnnnnnnnnnnnnnnnnnnnnnnnnnnnnnnnnnnnnnnnnnnnnnnnnnnnnnnnnnnnnnnnnnnnnnnnnnnnnnnnnnnnnnnnnnnnnnnnnnnnnnnnnnnnnnnnnnnnnnnnnnnnnnnnnnnnnnnnnnnnnnnnnnnnnnnnnnnnnnnnnnnnnnnnnnnnnnnnnnnnnnnnnnnnnnnnnnnnnnnnnnnnnnnnnnnnnnnnnnnnnnnnnnnnnnnnnnnnnnnnnnnnnnnnnnnnnnnnnnnnnnnnnnnnnnnnnnnnnnnnnnnnnnnnnnnnnnnnnnnnnnnnnnnnnnnnnnnnnnnnnnnnnnnnnnnnnnnnnnnnnnnnnnnnnnnnnnnnnnnnnnnnnnnnnnnnnnnnnnnnnnnnnnnnnnnnnnnnnnnnnnnnnnnnnnnnnnnnnnnnnnnnnnnnnnnnnnnnnnnnnnnnnnnnnnnnnnnnnnnnnnnnnnnnnnnnnnnnnnnnnnnnnnnnnnnnnnnnnnnnnnnnnnnnnnnnnnnnnnnnnnnnnnnnnnnnnnnnnnnnnnnnnnnnnnnnnnnnnnnnnnnnnnnnnnnnnnnnnnnnnnnnnnnnnnnnnnnnnnnnnnnnnnnnnnnnnnnnnnnnnnnnnnnnnnnnnnnnnnnnnnnnnnnnnnnnnnnnnnnnnnnnnnnnnnnnnnnnnnnnnnnnnnnnnnnnnnnnnnnnnnnnnnnnnnnnnnnnnnnnnnnnnnnnnnnnnnnnnnnnnnnnnnnnnnnnnnnnnnnnnnnnnnnnnnnnnnnnnnntcgatgcgtaacgcgctcgcttacatgctgattatgataatctatatttttatttgtatgttgtaccgattgattaaatttttgtacacattgattcaaatgttcttcaactcgccgattacttcgttc-----------------------------------------------------------------------------------------------------------------------------------------------------------------------------------------------------------------------------------------------------------------------------------------------------------------------------------------------------------------------------------------------------------------------------------------------------------------------------------------------------------------------------------------------------------------------------------------------------------------------------------------------------------------------------------------------------------------------------------------------------------------------------------------------------------------------------------------------------------------------------------------------------------------------------------------------------------------------------------------------------------------------------------------------------------------------------------------------------------------------------------------------------------------------------------------------------------------------------------------------------------------------------------------------------------------------------------------------------------------------------------------------------------------------------------------------------------------------------------------------------------------------------------------------------------------------------------------------------------------------------------------------------------------------------------------------------------------------------------------------------------------------------------------------------------------------------------------------------------------------------------------------------------------------------------------------------------------------------------------------------------------------------------------------------------------------------------------------------------------------------------------------------------------------------------------------------------------------------------------------------------------------------------------------------------------------------------------------------------------------------------------------------------------------------------------------------------------------------------------------------------------------------------------------------------------------------------------------------------------------------------------------------------------------------------------------------------------------------------------------------------------------------------------------------------------------------------------ctcttgtnnnnnnnnnnnnnnnnnnnnnnnnnnnnnnnnnnnnnnnnnnnnnnnnnnnnnnnnnnnnnnnnnnnnnnnnnnnnnnnnnnnnnnnnnnnnnnnnnnnnnnnnnnnnnnnnnnnnnnnnnnnnnnnnnnnnn-nnnnnnnnnnnnnnnnnnnnnnnnnnnnnnnnnnnnnnnnnnnnnnnnnnnnnnnnnnnnnnnnnnnnnnnnnnnnnnnnnnnnnnnnnnnnnnnnnnnnnnnnnnnnnnnnnnnnnnnnn----nnnnnnnnnnnnnnnnnnnnnnnnnnnnnnnnnnnnnnnnnnnnnnnnnnnnnnnnnnnnnnnnnnnnnnnnnnnnnnnnnnnnnnnnnnnnnnnnnnnnnnnnnnnnnnnnnnnnnnnnnnnnnnnnnnnnnnnnnnnnnnnnnnnnnnnnnnnnnnnnnnnnnnnnnnnnnnnnnnnnnnnnnnnnnnnnnnnnnnnnnnnnnnnnnnnnnnnnnnnnnnnnnnnnnnnnnnnnnnnnnnnnnnnnnnnnnnnnnnnnnnnnnnnnnnnnnnnnnnnnnnnnnnnnnnnnnnnnnnnnnnnnnnnnnnnnnnnnnnnnn--nnnnnnnnnnnnnnnnnnnnnnnnnnnnnnnnnnnnnnnnnnnnnnnnnnnnnnnnnnnnnnnnnnnnnnnnnnnnnnnnnnnnnnnnnnnnnnnnnnnnnnnnnnnnn---------------------------------------------------------------------------------------------------------------------------------------------------------------------------------------------------------------------------------------------------------------------------------------------------------------------------------------------------------------------------------------------------------------------------------------------------------------------------------nnnnnnnnnnnnnnnnnnnnnnnnnnnnnnnnnnnnnnnnnnnnnnnnnnnnnnnnnnnnnnnnnnnnnnnnnnnnnnnnnnnnnnnnnnn------------------------------------------------------------------------------------------------------------------------------------------------------------------------------------------------------------------------------------------------------------------------------------------------------------------------------------------------------------------------------------------------------------------------------------nnnnnnnnnnnnnnnnnnnnnnnnnnnnnnnnnnnnnnnnnnnnnnnnnnnnnnnnnnnnnnnnnnnnnnnnnnnnnnnnnnnnnnnnnnnnnnnnnnnnnnnnnnnnnnnnnnnnnnnnnnnnnnnnnnnnnnnnnnnnnnnnnnnnnnnnnnnnnnnnnnnnnnnnnnnnnnnnntattacaaatagctgtatgaatgtttttatacttcaaaatccgtccaagaggaaaaagataaaaaaaatcttcaatatcatcaccaaatatttttacaaaatcaaaagattgaccctcaaattctaatttctttaccaagattccatggtg------------------------------------------------------------------------------------------------------------------------------------------------------------------------------tttcggtaaaatctcattgtactcacgtaaaatactctgcacaaactcccagtagtgatagcgtttttcgttttgtaaagacagtattacatcttttaaaccannnnnnnnnnnnnnnnnnnnnnnnnnnnnnnnnnnnnnnnnnnnnnnnnnnnnnnnnnnnnnnnnnnnnnnnnnnnnnnnnnnnnnnnnnnnnnnnnnnnnnnnnnnnnnnnnnnnnnnnnnnnnnnnnnnnnnnnnnnnnnnnnnnnnnnnnnnnnnnnnnnnnnnnnnnnnnnnnnnnnnnnnnnnnnnnnnnnnnnnnnnnnnnnnnnnnnnnnnnnnnnnnnnnnnnnnnnnnnnnnnnnnnnnnnnnnnnnnnnnnnnnnnnnnnnnnnnnnnnnnnnnnnnnnnnnnnnnnnnnnnnnnnnnnnnnnnnnnnnnnnnnnnnnnnntaaatagactgtaaaatctagtattatcactagctaaacaactataaaccgttacttcttgattttcaaatttataa--------------------------------------------------------------------------------------------------------------------------------------------------------------------------------------------------------------------------------------------------------------------------------------------------------------------------------------------------------------------------------------------------------------------------------------------------gccttagtatccatcttgaaaagaactgttaatgaaactacgtatcagacttatcagaccacgaattcgatcacaaaagacttcaaaattctactaaccaagtttttataccttctatct-aaaaaaagagacaatatgattggtccataaatctaaccaatcatatcact---------taatgacgcaagttcatcaaaatagctgcat------------------------------------------------------------------------------------------------------------------------------------------------------------------------------------------------------------------------------------------------------------------------------------------------------------------------------------------------------------------------------------------------------------------------------------------------------------------------------------------------------------------------------------------------------------------------------------------------------------------------------------------------------------------------------------------------------------------------------------------------------------------------------------------------------------------------------------------------------------------------------------------------------------------------------------------------------------------------------------------------------------------------------------------------------------------------------------------------------------------------------------------------------------------------------------------------------------------------------catttacatcaatgaatacgtggcaaaaagaactaccttctctcaat-----------------ccaatc----------------------------------aaccaatcactcctcaaattaaaacgtttggagaaac----caactatctttttgactgccgcacaagacttaggacnnnnnnnnnnnnnnnnnnnnnnnnnnnnnnnnnnnnnnnnnnnnnnnnnnnnnnnnnnnnnnnnnnnnnnnnnnnnnnnnnnnnnnnnnnnnnnnnnnnnnnnnnnnnnnnnnnnnnnnnnnnnnnnnnnnnnnnnnnnnnnnnnnnnnnnnnnnnnnnnnnnnnnnnnnnnnnnnnnnnnnnnnnnnnnnnnnnnnnnnnnnnnnnnnnnnnnnnnnnnnnnnnnnnnnnnnnnnnnnnnnnnnnnnnnnnnnnnnnnnnnnnnnnnnnnnnnnnnnnnnnnnnnnnnnnnnnnnnnnnnnnnnnnnnnnnnnnnnnnnnnnnnnnnnnnnnnnnnnnnnnnnnnnnnnnnnnnnnnnnnnnnnnnnnnnnnnnnnnnnnnnnnnnnnnnnnnnnnnnnnnnnnnnnnnnnnnnnnnnnnnnnnnnnnnnnnnnnnnnnnn-------------------------------------------------------------------------------------------------------------------------------------------------------------------------------------------------------------------------------------------------------------------------------------------------------------------------------------------------------------------------------------------------------------------------------------------------------------------------------------------------------------------------------------------------------------------------------------------------------------------------------------------------------------------------------------------------------------------------------nnnnnnnnnnnnnnnnnnnnnnnnnnnnnnnnnnnnnnnnnnnnnnnnnnnnnnnnnnnnnnnnnnnnnnnnnnnnnnnnnnnnnnnnnnnnnnnnnnnnnnnnnnnnnnnnnnnnnnnnnnnnnnnnnnnnnnnnnnnnnnnnnnnnnnnnnnnnnnnnnnnnnnnnnnnnnnnnnnnnnnnnnnnnnnnnnnnnnnnnnnnnnnnnnnnnnnnnnnnnnnnnnnnnnnnnnnnnnnnnnnnnnnnnnnnnnnnnnnnnnnnnnnnnnnnnnnnnnnnnnnnnnnnnnnnnnnnnnnnnnnnnnnnnnnnnnnnnn---------------------------------------------------------------------------------------------------------------------nnnnnnnnnnn-----------------nnnnnnnnnnnnnnnnnn----------------------nnnnnnnnnnnnnnnnnnnnnnnnnnnnnnnnnnnnnnnnnnnnnnnnnnnnnnnnnnnnnnnnnnnnnnnnnnnnnnnnnnnnnnnnnnnnnnnnnnnnnnnnnnnnnnnnnnnnnnnnnnnnnnnnnnnnnnnnnnnnnnnnnnnnnnnnnnnnnnnnnnnnnnnnnnnnnnnnnnnnnnnnnnnnnnnnnnnnnnnnnnnnnnnnnnnnnnnnnnnnnnnnnnnnnnnnnnnnnnnnnnnnnnnnnnnnnn---nnnnnnnnnnn----nnnnnnnnnnnnnnnnnnnnnn---nnnnnn--------------------------------------------------------------------------------------------------------------------------------------------------------------------------------------------------------------------------------------------------------------------------------------------------------------------------------------------------------------------------------------------------------------------------------------------------------------nnnnnnnnnnnnnnnnnnnnnnnnnnnnnnnnnn--------nnnnnnnnnnnnnnnnnnnnnnnnnnnnnnnnnnnnnnnnnnnnnnnnnnnnnnnnnnnnnnnnnnnnnnnnnnnnnnnnnnnnnnnnnnnnnnnnnnnnnnnnnnnnnnnnnnnnnnnnnnnnnnnnnnnnnnnnnnnnnnnnnnnnnnnnnnnnnnnnnnnnnnnnnnnnnnnnnnnnnnnnnnnnnnnnnnnnnnnnnnnnnnnnnnnnnnnnnnnnnnnnnnnnnnnnnnnnnnnnnnnnnnnnnnnnnnnnnnnnnn-------------------------------------------------------------------------------------------------------------------------------------------------------------------------------------------------------------------------------------------------------------------------------------------------------------------------------------------------------------------------------------------------------------------------------------------------------------------------------------------------------------------------------------------------------------------------------------------------------------------------------------------------------------------------------------------------------------------------------------------------------------------------------------------------------------------------------------------------------------------------------------------------------------------------------------------------------------------------------------------------------------------------------------------------------------------------------------------------------------------------------------------------------------------------------------------------------------------------------------------------------------------------------------------------------------------------------------------------------------------------------------------------------------------------------------------------------------------------------------------------------------------------------------------------------------------------------------------------nnnnnnnnnnnnnnnnnnnnnnnnnnnnnnnnnnnnnnnnnnnnnnnnnnnnnnnnnnnnnnnnnnnnnnnnnnnnnnnnnnnnnnnnnnnnnnnnnnnnnnnnnnnnnnnnnnnnnnnnnnnnnnnnnnnnntccgagcaccatgctgtgcggtaatcacaccacaatgtaacgcatcaccgatctactcgatcgatcttccgcgacatcttggtcatctatgcagtatgctgttttaagcaacataatgcttaaatccaaactgctctac--------------------------------------------------------------------------------------------------------------------------------------------------------------------------------------------------------------------------------------------------------------------------------------------------------------------------------------------------------------------------------------------------------------------------------------------------------------------------------------------------------------------------------------------------------------------------------------------------------------------------------------------------------------------------------------------------------------------------------------------------------------------------------------------------------------------------------------------------------------------------------------------------------------------------------------------------------------------------------------------------------------------------------------------------------------------------------------------------------------------------------------------------------------------------------------------------------------------------------------------------------------------------------------------------------------------------------------------------------------------------------------------------------------------------------------------------------------------------------------------------------------------------------tagccaatacatccaaacgtgcgaataatatgtctcactgaccaactttatcattcctcaatcggtctaaatggccgatcttaccgcaactacatattctttgttcgaagtctagtcgacaaaaaaaaacagataccgacgataccgactttaatcttcgatgtaaccaaacgtgcgaataatacatctcacttaccacacattatcatcattaacactttgatcgcttgttcaacatgtggttttcgatctcaagtgt--------------------------------------------------------------------------------------------------------------------------------------------------------------------------------------------------------------------------------------------------------------------------------------------------------------------------------------------------------------------------------------------------------------------------------------------------------------------------------------------------------------------------------------------------------------ttggtctacatcaagtataatcatgtcgatctcccgtcgtaacgttgnnnnnnnnnnnnnnnnnnnnnnnnnnnnnnnnnnnnnnnnnnnnnnnnnnnnnnnnnnnnntggtggttcagtaaccacatctagtcgctcgcatctagtcgatcaccaccgatccgctcaatcgatctcccgtcgtaacgttgactcgtcaatctgctattcgtctcactgtcctcgagacctagtttccgacaaagtttccgacgaataccaatgcgggcggtggttcggtaaccacatctagtcgatcaccaccgatccgctcaaccgaacttacaacgataacgttggttcgtctgacatcttggccgtctgttcagcttgagggtttcggcctcaagtgtttagacatttcgagattaaaccaaatgg-aaggagtaaggtaaacacaacaaaacaaaatgtacaatataataaatttaatactaagaaacgaaaaacatcaaaaacaataaaaattaatgtttacaaaatttcgaatatattaaagagtattattagaggatattattagagagtattttgtttgtaagataatgcgaattcttcagacatctttcattagaat--agaaagattaaagagcgctcgatggcgatggttcaagaatgctctatgattccgaaacactcgatggtccagaagcactcgatgttccaaaagtgctcgatacttc-------------------------------------------------------------------------------------------------------------------------------------------------------------------------------------------------------------------------------------------------------------------------------------------------------------------------------------------------------------------------------------------------------------------------------------------------------------------cagttcggtgtgatttgactcatgctccgtattacttg--------------------------------------------gtccagactctat--------------attcgaatttaacatggggagactc----ataatacgt-------------------------------------------------gataaatttgtctc---------tcgattcaggcttcgaaaagcttcatcgcaaaaccg---------------------------------------tacgattttatctttataatctcttaataccgggtccaacca---------------------------------------------------------------attcaaactattc------------------cgattgtatacaaaattatcattttgttgttcc---------------------------------------------------------------------------------------------------------------------------atattctgtcggtcggtaaaaagtggatcaatagcagtagattgt---aaatttaatgg---------------------------------------------------------------------------------------------------------------------------aataaaaaccgtctgacatcgatt----------------------------------------------------------------------------------------------------------------------------------------------------------------------------------------------------------------------------------------------------------------------------------------------------------------------------------------------------------------------------------------------------------------------------------------------------------------------------------------------------------------------------------------------------------------------------------------------------------------------------------------------------------------------------------------------------------------------------------------------------------------------------------------------------------------------------------------------------------------------------------------------------------------------------------------------------------------------------------------------------------------------------------------------------------------------------------------------------------------------------------------------------------------------------------------------------------------------------------------------------------------------------------------------------------------------------------------------------------------------ta---------------caaaacgcacgttgtctaaaaaatcagcttgtgcgaa---------gcgaatattgttccacgatacggtcgcattagcgg--------------------------------------------------------------------------------------------------------------------------------------------------------------------------------------------------------------------------------------------------------------------------------------------------------------------------------------ttttatattttttaaaagtgataaacaaatgtcgtttggctcttcgtgatgatagtaaagttggattagttcgacaagccgttacaaatttcttcctcttcgactctatttgnnnnnnnnnnnnnnnnnnnnnnnnnnnnnnnnnnnnnnnnnnnnnnnnnnnnnnnnnnnnnnnnnnnnnnnnnnnnnnnnnnnnnnnnnnnnnnnnnnnnnnnnnnnnnnnnnnnnnnnnnnnnnnnnnnnnnnnnn--nnnnnnnnnnnnnnnnnnnnnnnnnnnnnnnnnnnnnnnnnnnnnnnnnnnnnnnnnnnnnnnnnnnnnnnnnnnnnnnnnnnnnnnnnnnnnnnnnnnnnnnnnnnnnnnnnnnnnnnnnnnnnnnnnnnnnnnnnnnnnnnnnnnnnnnnnnnnnnnnnnnnnnnnnnnnnnnnnnnnnnnnnnnnnnnnnnnnnnnnnnnnnnnnnnnnnnnnnnnnnnnnnnnnnnnnnnnnnnnnnnnnnnnnnnnnnnnnnnnnnnnnnnnnnnnnnnnnnnnnnnnnnnnnnnnnnnnnnnnnnnnnnnnnnnnnnnnnnnnnnnnnnnnnnnnnnnnnnnnnnnnnnnnnnnnnnnnnnnnnnnnnnnnnnnnnnnnnnnnnnnnnnnnnnnnnnnnnnnnnnnnnnnnnnnnnnnnnnnnnnnnnnnnnnnnnnnnnnnnnnnnnnnnnnnnnnnnnnnnnnnnnnnnnnnnnnnnnnnnnnnnnnnnnnnnnnnnnnnnnnnnnnnnnnnnnnnnnnnnnnnnnnnnnnnnnnnnnnnnnnnnnnnnnnnnnnnnnnnnnnnnnnnnnnnnnnnnnnnnnnnnnnnnnnnnnnnnnnnnnnnnnnnnnnnnnnnnnnnnnnnnnnnnnnnnnnnnnnnnnnnnnnnnnnnnnnnnnnnnnnnnnnnnnnnnnnnnnnnnnnnnnnnnnnnnnnnnnnnnnnnnnnnnnnnnnnnnnnnnnnnnnnnnnnnnnnnnnnnnnnnnnnnnnnnnnnnnnnnnnnnnnnnnnnnnnnnnnnnnnnnnnnnnnnnnnnnnnnnnnnnnnnnnnnnnnnnnnnnnnnnnnnnnnnnnnnnnnnnnnnnnnnnnnnnnnnnnnnnnnnnnnnnnnnnnnnnnnnnnnnnnnnnnnnnnnnnnnnnnnnnnnnnnnnnnnnnnnnnnnnnnnnnnnnnnnnnnnnnnnnnnnnnnnnnnnnnnnnnnnnnnnnnnnnnnnnnnnnnnnnnnnnnnnnnnnnnnnnnnnnnnnnnnnnnnnnnnnnnnnnnnnnnnnnnnnnnnnnnnnnnnnnnnnnnnnnnnnnnnnnnnnnnnnnnnnnnnnnnnnnnnnnnnnnnnaaaaaatgtgataaaagaagataaataataaaatctgatattatcactagttaaacaa-------------------------------------------------------------------------------------------------------------------------------------------------------------------------------------------------------------------------------------------------------------------------------------------------------------------------------------------------------------------------------------------------------------------------------------------------------------------------------------------------------------------------------------------------------------------------------------------------------------------------------------------------------------------------------------------------------------------------------------------------------------------------------------------------------------------------------------------------------------------------------------------------------------------------------------------------------------------------------------------------------------------------------------------------------------------------------------------------------------------------------------------------------------------------------------------------------------------------------------------------------------------------------------------------------------------------------------------------------------------------ctagaaaccgttatttccttatcttcaattttgtgaactttagtatccatcttgagaagaataatcactcaaattacgtatctgaacacaaccacgagactgtacnnnnnnnnnnnnnnnnnnnnnnnnnnnnnnnnnnnnnnnnnnnnnnnnn-nnnnnnnnnnnnnnnnnnnnnnnn-----------------------nnnnnnnnnnnnnn-nnnnnnnnnnnnnnnnnnnnnnnnnnnnnnnnnnacactgattacatcaccaaaataactgaatcacttacataatgacacgtggtattgccacaactacaaccatcattaacatcttagccgtctttactagtgtaaagaataaccgancnnnnnnnnnnnnnnnnnnnnnnnnnnnnnnnnnnnnnnnnnnnnnnnnnnnnnnnnnnnnnnnnnnnnnnnnnnn--nnnnnnnnnnnnnnnnnnnnnnnnnnnnnnnnnnnnnnnnnnnnnnnnnnnnnnnnnnnnnnnnnnnnnnnnnnnnnnnnnnnnnnnnnnnnnnnnnnnnnnnnnnnnnnnnnnnnnnnnnnnnnnnnnnnnnnnnnnnnnnnnnnnnnnnnnnnnnnnnnnnnnnnnnnnnnnnnnnnnnnnnnnnnnnnnnnnnnnnnnnnnnnnnnnnnngtttgcacaacaaatgaaatcgaactcaaagcggataccaatgctcaccttcgatgtaaccaaacgtgcgactcgtaaactttgattaccaagacagacaaaatccaaacaaacgaaaccaacactatataagatcgatacaaaatn-nnnnnnnnnnnnnnnnnnnnnnnnnnnnnnnnnnnnnnn--------------nnnnnnnnnnnnnnnnacgaaagcaatttgtcgcgtatctttcggccgtgcttactcaaccgcattagacggtcctggcttgctcggatcgtcctctattcttgccgagttagtcgtcaagttggtctcccgatcaagcctttcgaacactctgtcgcacatacgctcgaccgcg---------------------------------------------------------------------------------------------------------------------------------------------------------------------------------cccttgaagtcggctattttggggtccagccactctaaagagtcacggtcgtcatgtgcgtccagccgatcggagaagaggggatccatcgatgcgggccgtaaacctcgtggcgaaaaaacggtcttgcaacgattcgtaaagtccacgtcgtccaaaaagttcatatactctttacgaatccgcatccacgagatcgccgcgttggcggttctgtactttttgatggtaatctgcagataccgcgcggcttgcggggaagacagcagagaccggtcttgcttgcaagcggcgacaaatttcctacgttttgcctcgatactacgaatatacttgtcctttcctctcgagatggagaaccgaatgaccgatcggacaacactcatcgacagcaacatgaacagactgtagtctgccggatgagtgacacgttggcgtagctggacttgatatctctgtatgttccgtttgtataagttgttttctctttgtaagaacattatcaagtcgtgacactccgatagagtcaactgatccagaggtttcgtctgaagaggttgaacagctaatcgaggtgtccgaggtgtctgtccaaagatgttgttcatggtggccaagtcttgctggatgtccaatggggcgtctcgggtaaccacgtactcgccgtccactcgcaattgattcataacgttgatcagccattccttgaaacgctttgcaaaaggttgggtcgaatgcaaaattaattcnnnnnnnnnnnnnnnnnnnnnnnnnnnnnnnnnnnnnnnnnnnnnnnnnnnnnnnnnnnnnnnnnnnnnnnnnnnnnnnnnnnnnnnnnnnnnnnnnnnnnnnnnnnnnnnnnnnnnnnnnnnnnnnnnnnnnnnnnnnnnnnnnnnnnnnnnnnnnnnnnnnnnnnnnnnnnnnnnnnnnnnnnnnnnnnnnnnnnnnnnnnnnnnnnnnnnnnnnnnnnnnnnnnnnnnnnnnnnnnnnnnnnnnnnnnnnnnnnnnnnnnnnnnnnnnnnnnnnnnnnnnnnnnnnnnnnnnnnnnnnnnnnnnnnnnnnnnnnnnnnnnnnnnnnnnnnnnnnnnnnnnnnnnnnnnnnnnnnnnnnnnnnnnnnnnnnnnnnnnnnnnnnnnnnnnnnnnnnnnnnnnnnnnnnnnnnnnnn-nnnnnnnnnnnnnnnnnnnnnnnnnnnnnnnnnnnnnnnnnnnnnnnnnnnnnnnnnnnnnnnnnnnnnnnnnnnnnnnnnnnnnnnnnnnnnnnnnnnnnnnnnnnnnnnnnnnnnnnnnnnnnnnnnnnnnnnnnnnnnnnnnnnnnnnnnnnnnnnatacacatgagcttcatgaagttccacaggtctaatttgtggatcaaattgcgcatacaatctatcgaacgctgtatcaattacttgtcgcattcgtccttcgaaagatgaaacatctgtataacatttctcaaataagtccgaacgagtaccaattcctcttctcagtaaatcacgtcttctttcttcattctctaaatc----taataggaacttctcttccaaagccgtacgtgtaagtaatgtgaaaccaacataaatattattaattgatttcaaaccgtaaaaaaaattcatatccgaatttcgtatgtcttgccaagaggtaacagcactaccacatggtctggaataaaaacgttctccaaaataccaagaaataggatgttcatgtgtattatttacaatatttctattcaaagcaaaagatcttaaaaactgttggcgcttagtctcaatgatatcgatgtacnnnnnnnnnnnnnnnnnnnnnnnnnnnnnnnnnnnnnnnnnnnnnnnnnnnnnnnnnnnnnnnnnnnnnnnnnnnnnnnnnnnnnnnnnnnnnnnnnnnnnnnnnnnnnnnnnnnnnnnnnnnnnnnnnnnnnnnnnnnnnnnnnnnnnnnnnnnnnnnnnnnnnnnnnnnnnnnnnnnnnnnnnnnnnnnnnnnnnnnnnnnnnnnnnnnnnnnnnnnnnnnnnnnnnnnnnnnnnnnnnnnnnnnnnnnnnnnnnnnnnnnnnnnnnnnnnnnnnnnnnnnnnnnnnnnnnnnnnnnnnnnnnnnnnnnnnnnnnnnnnnnnnnnnnnnnnnnnnnnnnnnnnnnnnnnnnnnnnnnnnnnnnnnnnnnnnnnnnnnnnnnnnnnnnnnnnnnnnnnnnnnnnnnnnnnnnnnnnnnnnnnnnnnnnnnnnnnnnnnnnnnnnnnnnnnnnnnnnnnnnnnnnnnnnnnnnnnnnnnnnnnnnnnnnnnnnnnnnnnnnnnnnnnnnnnnnnnnnnnnnnnnnnnnnnnnnnnnnnnnnnntattgaaaaatgatattcaaacgtagcgccaaataaaaattctgaatatcagctccagatattcgtgccatatatatcggagcgccatctatttccacttttgctaaacttagttcatgattaaaattggtccaaggatcatt-----------------------------------------------------------------------------------------------------------------------------------gaaactatttaatacttttctagcaaaatcaataaacgtaaaccgttctttgtgttgtaaattcttgagtatcaatttnaaaccannnnnnnnnnnnnnnnnacttc---------------------tgaacccaaaccttttgacggaggtacatcgaaatcacgcaatggtcggaaaattacaatattcgatcccactgcagcttgacgagcaggcatcttctttttcgtaaaaccatcaggcccaaaaattcgatgaaacgcagtaagtgaataaaaacgaacattcgtttcatcaacacaactctcgacgttcacgcgtcttcccttatacataaatgatttaacttccattatg----------------------------------------------------------------------------------------------------------------------------------------------------------------------------------------------------------------------------------------------------------------------------------------------------------------------------------------------------------------------------------------------------------------------------------------------------------------------------------------------------------------------------------------------------------------------------------------------------------------------------------------------------------------------------------------------------------------------------------------------gtttaaacagaaaatacttgatttcagaactatatttaatcttagaaagctgtcggttagcga-------------------------gttcagttgatactaacgacttttttgctgttcgatagtcattcc----------------------------------------gaccaaaatcactgag-------------------------------------------------------------------------------------------------------------------------------------------------------------------------------------------------------------------------------------------------------------------------------------------------------------------------------------------------------------------------------------------------------------------------------------------------------------------------------------------------------------------------------------------------------------------------------------------------------------------------------------------------------------------------------------------------------------------------------------------------------------------------------------------------------------------------------------------------------------------------------------------------atccaaatggtaggagatgtnnnntctatcaattcaacgaataacttgc------------------atttactatgtaaatgtaatagagcgggaggtataacttcnnnnnnnnnnnnnnnnnnnnnnnnnnnnnnnnnnnnnnnnnnnnnnnnnnnnnnnnnnnnnnnnnnnnnnnnnnnnnnnnnnnnnnnnnnnnnnnnnnnnnnnnnnnnnnnnnnnnnnnnnnnnnnnnnnnnnnnnnnnnnnnnnnnnnnnnnnnnnnnnnnnnnnnnnnnnnnnnnnnnnnnnnnnnnnnnnnnnnnnnnnnnnnnnnnnnnnnnnnnnnnnnnnnnnnnnnnnnnnnnnnnnnnnnnnnnnnnnnnnnnnnnnnnnnnnnnnnnnnnnnnnnnnnnnnnnnnnnnnnnnnnnnnnnnnnnnnnnnnnnnnnnnnnnnnnnnnnnnnnnnnnnnnnnnnnnnnnnnnnnnnnnnnnnnnnnnnnnnnnnnnnnnnnnnnnnnnnnnnnnnnnnnnnnnnnnnnnnnnnnnnnnnnn-------------------------------------------------------------------------------------------------------------------------------------------------------------------------------------------------------------------------------------------------------------------------------------------------------------------------------------------------------------------------------------------------------------------------------------------------------------------------------------------------------------------------------------------------------------------------------------------------------------------------------------------------------------------------------------------------------------------------------------------------------------------------------------------------------------------------------------------------------------------------------------------------------------------------------------------------------------------------------------------------------------------------------------------------------------------------------------------------------------------------------------------------------------------------------------------------------------------------------------------------------------------------------------------------------------------------------------------------------------------------------------------------------------------------------------------------------------------------------------------------------------------------------------------------------------------------------------------------------------------------------------------------------------------------------------------------------------------------------------------------------------------------------------------------------------------------------------------------------------------------------------------------------------------------------------------------------------------------------------------------------------------------------------------------------------------------------------------------------------------------------------------------------------------------------------------------------------------------------------------------------------------------------------------------------------------------------------nnnnnnnnnnnnnnnnnnnnnnnnnnnnnnnnnnnnnnnnnnnnnnnnnnnnnnnnnnnnnnnnnnnnnnnnnnnnnnnnnnnnnnnnnnnnnnnnnnnnnnnnnnnnnnnnnnnnnnnnnnnnnnnnn----nnnnnnnnnnncatacgttttagcaaccgtcctcaaacgcttgacaagtcaaacgagtactgtctcgataatacgttttgacaacct--------------------------------------------------------------------------------------------------------------------------------------------------------------------------------------------------------------------------------------------------------------------------------------------------------------------------------------------------------------------------------------------------------------------------------------------------------------------------------------------tcctcaaacgtttgacaagtca--------------------------------------------------------------------aa-----------------------------------------------------------------------------------------------------------------------------------------------------------------------------------------------------------------------------------------------------------------------------------------------------------------------------------------------------------cgagtactgtctcggtcatacgctttggcaagtcaaacgaatatcgtctcggccatacgctttggcaaccgttctcaaacgcttgacaagtcaaacgagtatcatctcggttacgagcattaacaaccgttcgactaacgatccccaagcaatcannnnnnnnnnnnnnnnnnnnnnnnnnnnnnnnnnnnnnnnnnnnnnnnnnnnnnnnnnnnnnnnnnnnnnnnnnnnnnnnnnnnnnnnnnnnnnnn---------------------------------------------nnnnnnnnnnnnnnnnnnnnnnnnnnnntgtctcggttacgagcattaacaaccgttcgactaacgatccccaagcaatcatgatactaagtacaagaaaaataca---tttatttcatatacaaaaggtacaagaagaaatcattagctcaactcagttca---------------------------------------------------------------------------------------------------------------------------------------------------------------------------------tccaaagctgtattcagaacaatctcgatc-----------------------------------------------------------------------------------------------------------------------------------------------------------------------------------------------------------------------------------------------------------------------------------------------------------------------------------------------------------------------------------------------------------------------------------------------------------------------------------------------------------------------------------------------------------------------------------------------------------------------------------------------------------------------------------------------------------------------------------------------------------------------------------------------------------------------------------------------------------------------------------------------------------------------------------------------------------------------------------------------------------------------------------------------------------------------------------------------------------------------------------------------------------------------------------------------------------------------------------------------------------------------------------------------------------------------------------------------------------------------------------------------------------------------------------------------------------------------------------------------------------------------------------------------------------------------------------------------------------------------------------------------------------------------------------------------------------------------------------------------------------------------------------------------------------------------------------------------------------------------------------------------------------------------------------------------------------------------------------------------------------------------------------------------------------------------------------------------------------------------------------------------------------------------------------------------------------------------------------------------------------------------------------------------------------------------------------------------------------------------------------------------------------------------------------------------------------------------------------------------------------------------------------------------------------------------------------------------------------------------------------------------------------------------------------------------------------------------------------------------------------------------------------------------------------------------------------------------------------------------------------------------------------------------------------------------------------------------------------------------------------------------------------------------------------------------------------------------------------------------------------------------------------------------------------------------------------------------------------------------------------------------------------------------------------------------------------------------------------------------------------------------------------------------------------------------------------------------------------------------------------------------------------gactcagctatgtagtacgatcgcgtataacacgtctccagtaaaaccgggacatttcgaatccccctggtcatcaactcttgcttcctccgcgggtccagcatatcctcattgtatttgtccacgagcttcatgtaggtcagagtggtaaagccgatattaacgtcatttacgcagttcaagccgtagaagaagtttggattcgtattctgtatagcttgccaagatatagcggtgttgcattgcctcaggtagtaccgttgggcaaagtaccaggacacgaaatgatccaactcgccattcagcacactggggtcggtcttccacttgtccagaaatttcttgcgcgaagcgtccaaatgctcaatgtagcgtttgggaccacgagccaagtagaccacggtctcgttgaaaagagacggatcgactacgtacgctacataggccgcccaaaagatgtttctactcttctcttgcaagtttagcaactctggggctagcgagacactagccgtacatacttgattcgatttcacaaagagctcgcggaacccacgagcgttgatgaaaagcgcactggagcgcaaacccgtgacgatgcgcagactctcatcaatcttgtcgtgatcgagaggaaccggaacagtcttcaatagcctagacaatcgcggcgaaaacacgtcctcctggaccgatattctgcaaatgttgaacgccttataatactggtagttgcccgacgatacgtacttcaaaacagctttgtcgatgcgagtgtactggaaaacagcgtttagcggtctgacgtagaaaaaatcgtcgatgttgctgccggatatcttgatcgcgttcatcgggataatggaatcgaacaacacgcgtccataagatatctggtgtacgccggtggtcagggagtcgtctagctcatcgtgaaaatccgacaaaacgtgtcgaaagaaatcgtttatcttgaacttgttggtcgacttggtgttgtccaaaaaaatctttagtccaaacttattgacgaacatgtggttctgcggaaactccttggtcggaaggccaacctcgttggcggagcccactagtctcaggttcaagagacgaccgattttgcgcaatcgccggaccgccatgtgaggcactttcaactgcaggagctcggtgaacgtgagaagcgagtagaaccgctcgttcgacacgttccgaccgctgtagacgtccacgtcacgaccgcgatagttgtacgacttggcctccataacagcaa----gcttgcacgatttccaaatccgcaaattagaccaaagtgagaaagacgtaggtataaagtcgtaggtataaaaacgt-ggtataaagacgtaggtataaaaacgt-----------------------------------ggtataaagacgtcggtataaaatgtaggtatatacagacgtaggtatatacaggtgaacgacggaaagctgactaaaatcgaggtacttgatagcgaggcagttgaagcagctttatacaaaacgatattatctataacaaaggtaaagataaaacaacc-gatccaaccgattcaaccgattagaccaacggttatcgtgatga--aacaaaccaagtattatgtagctgattcatgagctcgtgaacagattagcaatcaaccttcgcaat----ccaaatagatatagttatcttggttcgttcgaaccacaaagacggcgagttatcgattcgtttgaaacgactgatatcttgagttgttgattcaccat--------------------cgtttc-ttccattttattccatttcgttctattatattccatttcgtttcattttattc------------------catttcgttccattttattccatttgattacgttggatta---gttggtcgattcgtactgaata-ttttttttgcttgtcagcacgaaaagtcgttcaaactggtgtagacnnnnnnnnnnnnnnnnnnnnnnnnnnnnnnnnnnnnnnnnnnnnnnnnnnnnnnnnnnnnnnnnnnnnnnnnnnnnnnnnnnnnnnnnnnnnnnnnnnnnnnncatgcgagatgatgggagatgtggcttcggcccgttcttcgaatcagacgtgcatcgagatggtcaacgagttcgacgagagggttcgcgcgacgagccatcggcccagtccaaca----------------------------------------------------------------------------------------------------------------------------------------------------------------------------------------------------------------------------aaacccgatcgcgcctctcacactcacttgacgaacaacagtctcgacgatgcttgtcggatatacatgacgaacggttgtccgtcgaatgcaagtatgagtaacaccatagtcttgaataacttttccaacatgtgtaaccccaacatgtgtaaccaaaatagtctgaataacccgaacaacctgaaaggtgtgaacaacgtgaacag---cgtgaacaacgtgaacagtatgcacagtgtaaacagtagcgtgagtagcgtgagtagcacgagtagtacgaatagtacgagtagttcgagcgacccgagtgttgatgatgtgaatagcatgagtagcatgatcagtagagatagtacgaatagcaggaaccccttgcacgacaaacaccgacgacgccgaattccgcagacgtataaatcac-----------------------------------------------------------------------------------------------------------------------------------------------------------------------------------------------------------------------------------------------------------------------------------------------------------------------------------------------------------------------------------------------------------------------------------------------------------------------------------------------------------------------------------------------------------------------------------------------------------------------------------------------------------------------------------------------------------------------------------------------------------------------------------------------------------------------gccggacctcgctaacgcggacccacacgcaccgaacacgaaaaatgcacaaaatacacagaacccccaaaatgctagaggtgcataaaatacacggaaaccaaagaatgcacaaattgttcaaaagagacaaatcgcgcgaatacgccgataccacagataccacagataccagagacactgatttcacggattgtacggattataccgattgtatagagggtacagattgtgcggggtacacaggttataccgatcggccaacttgtccggattgtgtgttctgcgagcacacgacccatcgtcaggcgaaccgcgcgaaaaccacaagaacaaagc------------------------------------------------------------------------------------------------------------------------------------------------------------------------taacaaagctatatagttgtaacgaaaagacattcggtggggaaccgcgaccaaaaacgatgcctatagccgtgccaatcgtaccgctgccaccgaagacccccttggttccagcggtaccgataccgatccgcaagatgtatcgcacga---------gtcgcgcgagacccgcggtaccgcagaaaagcgagccaactgatgaaaaaacg------tcccaaactatgtcagcgagactggaacgcgaggaaaccaaaattcc---------------------------------------------------------------------------------------------------------------------------------------------------------------------aaccaaaactccgatacaaaatctgatccaaactcctacacaaannnnnnnnnnnnnnnnnnnnnnnnnnnnnnnnnnnnnnnnnnnnnnnnnnnnnnnnnnnnnnnnnnnnnnnnnnnnnnnnnnnnnnnnnnnnnnnnnnnnnnnnnnnnnnnnnnnnnnnnnnnnnnnnnnnnnnnnnnnnnnnnnnatacaaaatctgatccaaactccgacacaaaatccgattcaaactccgattcaaactccgatccaaactccgatccaaactccgatccaatctctaaacaaaaccccaattactaacgcggtaaccaacgagtcgaccacacaccctttacgacaaaacaacgacaacaacaatccaactaaaaccgcaaaaccgaccacaaaaatcgtaaaaaacgtaaagcctgcaaagtc------------------------cggagacactagcgctaaaaccgctagaccgacaagaccgacaaaacccaccaggtccgctccgtcggccacacccaccgaaacccgcagcgcaccacccacgctgaggaagaacaccgtaacgagtcgtcccctactaacaaaatcggtttcagactatgacctcgaagcgaaccgggaggatggtcccaacaacgctgnnnnnnnnnnnnnnnnnnnnnnnnnnnnnnnnnnnnnnnnnnnnnnnnnnnnnnnnnnnnnnnnnnnnnnnnnnnnnnnnnnnnnnnnnnnnnnnnnnnnnnnnnnncccctactaacacaatcggtttcagactatgacctcgaagcgaaccgggaggatggtcccaacaacgctgtatacgagcacttcgacctgatcgaaaccaacttggacgacgagagcgactacgatagcgacgaaagcgaacgatccgaagatgctttctcaagagcgcaatcgattatcctgctcgtgtcgctggtactcatcgtggtcatcgtgtgcgtcatgttgatctggatcaacgccacctcctaaaggacacagacttttgcgcgatgacgata---tcgcggtcctcgtcgtcttcgcagtccttgtaaccacaatgcgcgtcttgtgcgcatcttgtgcgcgtcttgtgcgagtcttgtgcgcgtcttgtgctcgtattgtccaacgaaacccca--------gcagcaatcgcgatcgtcgcacgcccacaaaccacggcgacactatgtccgactttgtgtcgcaatatcgccggtaatcggttcgatagcgtcgtagtgtcgccaaactatcagttcgatatcatnnnnnnnnnnnnnnnnnnnnnnnnnnnnnnnnnnnnnnnnnnnnnnnnnnnnnnnnnnnnnnnnnnnnnnnnnnnnnnnnnnnnnnnnnnnnnnnnnnnnnnnnnnnnnnnnnnnnnnatcgccggtaatcggttcgatagcg--------------------tcgtagtgtcgccaaactatcagttcgatat--------catcaccatgtccaaggttgagttcaatac--------cacgggttatctactcg----------------------------------------------------------------------------------------------------------------------------------------------------------------------------------------------------------------------------------------------------------------------------------------------------------------------------------------------------------------------------------------------------atagcgtcgtaagcgtcgtaatgtcgctgcactatcagttnnnnnnnnnnnnnnnnnnnnnnnnnnnnnnnnnnnnnnnnnnnnnnnnnnnnnnnnnnnnnnnnnnnnnnnnnnnnnnnnnnnnnnnnnnnnnnnnnnnnnnnnnn---------------------------------------------------------------------------------------------------------------------------------------------------------------------------------nnnnnnttcaa-taccacgggttatctactcga------taacgtcgtaagcgtcgtaatgtcgctgcactat------cagttcgatatcatcaccaggtccaaggttgcgtttcaacaccgcgggttatcaa------------------------------------------------ctcaatagcgtcgcaatgtcgcggctttatcacgaccaagtcgcaatattcgaaatgtccgacacggtggcgcaac-aacgcgtgttatc---------aacgtgttatcagctcgataacctcgcaacgcagagtcaaagcgagtcacgat---gttatcatctcgacaacatcggacgtaccatcttcacccatcttcaccttctcatatccccataccgaactacgcatcatcgcgatacagtgactcacacgctttaccgtgcgatcacgcgcgtattgcgatca----------------------------------------------------------------------------------------------------------------------------------------------------------------cgcgcgtatcacgttgtccgaagtatcgtct----gaagtatcgttcgtatcgccgttatcacgatctctttgtccgcgttatccggcatgcgaggtcgagtcgagtcatcacgatgattacgtgaccagacagacgttcgtggaatcactatgaagtgttatcgcagc------------------------------------------tctatcgcgactctatcgcggctctatcgcgggtctatcgcggttctatcatgggtctatcgcggctctatcgcgggtctatctataacgggtttatcgcgggatcgaagatcgaggtgaccgcgatacgagagataccgaggaaatctactcggctggaatcacgtgactcacactatcaatcggtctttcgtgtataagaagcaatcgctaagaggttcgaacagtttcgagctcttttctcatcgagaacaactcgagcgcaaccgtaaagc--------aacgcaacttccacatcaccactaccaaaaagagacccaactaactaccaagatgtccgcttgtccgcgtcttaccaagttggatggccgtgtggtcgacgtgaacctgtcgcgcattcacgacaagatccgtagcctgagtttgttgccggggtacgaattgttgcatgtggacacgctggaagtggccaagcgaaccatctccacatttggagcgaccacaaccgaactggacgaggtggctgccgagacggccgcggacatggcattccgtcactacgagtattcgcacttggcggcgcgcatctggtgttcgcgactacacaagctggtcccgagctcgtttagcgcggcgactctacgcatgcacgagcgcggtgttccgctggacgagaagtacgtgcggttcgtggtgcgcaacgcctctcaactagacgaactagtgcgaccggaacgcgacctgacgagctacgactattttgcggtacgcacgctggccaactcgtatctactgacccaaccattggacttgactcgcgaagagacctcgaccgacacgcagtaccgccgtcacctctcattcgacggccttatggagactccgcagtacttactgatgcgcgtcgctatagcactctcactcgccgagctgttgccaaaagcggacaacacgcaagccgaaacgggaacgcaactcctatccgaccgactcatcaacgagatggcgttacgcgtagcaaacagtacgtacgaggctctatcgttgaaacggtacacgcatgcgaccccgactctcttcacggccggtctgaagcgccaaaccttggccagctgctacctactgaccatcagtgaagacagtatccaaggcatcttcgaaacgctatcgcgatgcgcattcgtgagtcaatcgagcggcggcgtgggactcaacatctccaacgtgcgcgccagcggcacaccgattcgctcgacgaacggacggagcggcggcattataccaatgatccgtgtgttcaacaacgtggctcgctacgtcgatcaagggggcggcaaacgcccaggagcgttcaccatctacctggagccgtggcacgccgacattgaacggtttttactgctgtccgnnnnnnnnnnnnnnnnnnnnnnnnnnnnnnnnnnnnnnnnnnnnnnnnnnnnnnnnnnnnnnnnnnnnnnnnnnnnnnnnnnnnnnnnnnnnnnnnnnnnnnnnnaacgcccaggagcgttcaccatctacctggag-------------------------------------------------------------------------------------------------------------------------------------ccgtggcacgccgacattgaacggtttttactgctgtccgacaagaccggcaccgaggagctgatcgcccgcgacatctacaccgctgtctggtgctgcgatctgtttatgcgacgcgtggaacgagacgagacnnnnnnnnnnnnnnnnnnnnnnnnnnnnnnnnnnnnnnnnnnnnnnnnnnnnnnnnnnnnnnnnnnnnnnnnnnnnnnnnnnnnnnnnnnnnnnnnnnnnnnnnnnnncgcccgcgacatctacaccgctgtctggtgctgcgatctgtttatgcgacgcgtggaacgagacgagacttggagcctaatgtgtcccaacttatcgcccggtctagtcgactcttggggcgacgagtttgaaaaactgtatctggagtacgagcgtgccggccggttcgtacgccaagtgcccgcgaagaagatttggaacacgatggtgcgcatgcagctggaaaccggaatgccgttcctattgcacaaagaccacataaacgcacggtcgaaccaacgccaccgcggtacgatacgcggttcgaacctgtgcaccgagattacgttgcacacgtcagcgcaagaggtggccgtttgcaacttggcgtccatctcgctcacaccgctcacacgagacgcgacgcgagaagagtgcaaactgtgtcgagcgttcgaccaagaccacttgaccaaggacttttccatttatggatatcgcgacgattgcacgatgtgtagcggcggctttaacttccgcgaattgtaccacatcacgcgactcgtggtgcgcaacttggaccgcacgatcgacgtgatgcactacccactagtggaagcggaacgagccaacaagctgcatcgcccgctcggcatcggggttcaaggactggcgaacgtgtttgccaagctacgcatcccgtggaactcgtcgaaagcgagtctgctgaaccgccgcatcttcgaaacgttataccgcgctgccctgcacgaaagctgcgatctagctcgagtgcacggtatgccctacctaacttatgctctcagtcccgctgaacggtcgggtatgatgcaacacgacctgttcaccgagtgggccaacaaattcgtacgacgcaacgacaacgaggccggcgtggacgcgctgaaaaacgtgtacgacgagaaggaagagggcgcctggttaaccgcggtctgtcccgaagcctggtcttggaccgaactgcgcaaccagatcgaggagcacggactgcgcaattcgcaacgattggcacccatgccaaccgccagcaccgctcaaatcctgggtaacgtggagagcatcgaacccctgactaccaacttcttctcgcgccgcgttcgctccggcgagttcgccgtggtgaaccagtacttggtggacgacttggtacgactcggtctgtggaacgagaagatgcaacaacgcataattcgggcccgcgggtcggtgcagaacattgagcgcttgccgttccgcttgcgcgaggtataccgcacggtatgggagatgccgcaacgattgttggtcgacttgtgcgcagcacgacaaccgtttgtggatcagtcgcaaagcctcaacctctactttccggtgcccaactttaaacgcttgaccaacgcacacttttacgggtggcgaaacggcttgaagacgggcatgtactacctgcgcacccgaccggcggccgacccgatccaattcaccgtcgcgccagagtgctcgtctcgcaccgagtgcgaggcgtgccaagcttagcgcatagc--------------------------------------------------------cgttcctccgttcacc---cgtcgttcaccctaaatttagaccctaagtttagactag----------------------gtttcgactaagttcagatacatgatcccacgtagcgagtagaaaaactgttggttgatgtagtagatgtagtaaaaacgattacaaacaaaaataaacgattagctggacacatctcagta-ttttttttggctaacccgccttttccgccaaatatcatttcctacagcgtcgtaatcaacattgtattccatttactcaatacacccattcagtccatatactcagtc---cgtctattcagtccataatattcagtccatctactcagtccgtctactcaatctaatctccttacatcgtctactctaatctccttacatcgtctactcaatctaatttccttacatcgtctaatcaatctaat---cttacatcgtctgctcaatctcgcccctacatcgtcttacgaacaaactcgtacgtgatgtacaacaaggttgggaaaaaaatggctctacgttcagccaatcggtcgggctaaacgactagatgtacagctaaacgactagcacgccaaaccgaccgaaccgctcgcggagcgtgttcattgcggtctcattgtggcgggcttnnnnnnnnnnnnnnnnnnnnnnnnnnnnnnnnnnnnnnnnnnnnnnnnnnnnnnnnnnnnnnnnnnnnnnnnnnnnnnnnnnnnnnnnnnnnnnnnnnnnnngctaaacgactagcacgccaaaccgaccgaaccgctcgcggagc-gtgttcattgcggtctcattgtggcgggcttggtttcatgtagccgttttgctgaccggcgtcacacgagccgttctgctggttacagcagcacgccgcctcgcagttctcgcaacacgcggnnnnnnnnnnnnnnnnnnnnnnnnnnnnnnnnnnnnnnnnnnnnnnnnnnnnnnnnnnnnnnnnnnnnnnnnnnnnnnnnnnnnnnnnnnnnnnnnnnnnnntttgctgaccggcgtcacacgagccgttctgctggttacagcagcacgccgcctcgcagttctcg---caacacgcggtcgacgcggtgacgatggacgctccgtcgctactgccgccatcactatcgctcgagctgctgctgctgctgacgatcacgggtccaggattcaacatttcgggcgaaccgaaaccaaccagcaccaaattgttcaacacggcaatctgtccgtggaacacgccgcacacgcgatcgctaatcgagacgagcgaattgagtcgcgccgaatctacgtcgagcggcagagaggaaaccgaggagagcgtggtcgactcggattcggagtagctggttgacgacgatcccgactcggaggacgtgtcgctgagatcgatgtcgactgcagccggaggcggtaccatatcgtcagtaggcgaaaatgctgatcgaaatgtcgaaacgacgacgaaacgtgtcttagtagnnnnnnnnnnnnnnnnnnnnnnnnnnnnnnnnnnnnnnnnnnnnnnnnnnnnnnnnnnnnnnnnnnnnnnnnnnnnnnnnnnnnnnnnnnnnnnnnnnnnnngaggcggtaccatatcgtcagtaggcgaaaatgctgatcgaaatatcgaaacgacgacgaaacgtgtcttagtagagtcgacgcgctctcgagctcgcaaa--caaactcaccaacgaaaagcgagcgagttgtgtgagtgagtgcgctaaacgcacaacgagtacgtgactgcgctgaacgcacagcgagtacgtgactgtacggaccgtacgcgatcgaaacggtacttggttggtcagtcaaccggtaggtatcatcaaatttccacgctcgtc--------cgctcacgtttgatcgttaccggtcgtcccagtcgtcccactggtcatgatcacgtcggtattcccgaccgacgttgcgtcggtagccacagtatcagtg---------gctgtcgtggctataatcgctgatgcagcggtaatagcagtgtcagcgagaaccttgtcgttgaccagacggtccacgctctctccactatcaccaccacgacg-------------------------------------------------------------------gtcgaccgtatcgtcga---------catgatgatcgtccacattaccgacaactacggaatctacactctcaccgtcgacttccatgggtacatcgacatccattggtctcggttcatccggtttaccagtgtttttcttctccgtactcgatgtcgtactcgatgtcatactcgacgtagtactcgacgtcnnnnnnnnnnnnnnnnnnnnnnnnnnnnnnnnnnnnnnnnnnnnnnnnnnnnnnnnnnnnnnnnnnnnnnnnnnnnnnnnnnnnnnnnnnnnnnnnnnnnnnnnnnnnnnnnnnnnnnnnnnnnnnnnnngacgttgtactcgacgtcgtactcaacgtcgtactcgggatatgactgccacccgcgtccacctcatcgacgtccatcctatccagcttatcagcagaatcgattaacgtgctattccgatcgctaccgctggaatcgctcttaccctcctcgtggtt------------accatcgctcgtatcaacatctttaccatcatacgcaacagcatacgcaacgttctc------------gctaccgttctcgttgccaccgtcgctaccaacgttcttaccgtcatctgagt---ctacgacgttcttcccattcgtcccgtggacggtgtcgt---------------------------------------------------------------------------------------------------------------------------------------------------------tgtcgtattcgtggctcgccgatatagcggtgctcgcaatgagctctcgaaccactccgctgaaaaagtcgtgcaaatcatcgttgccgccaatat---------------------------------------------------------------------------------------------------------------------------------------------------------tattaccatcgctgtgtccactgtcgtgcaaa---tcgttgccgccggtattattaccatcgtggtatcc---------------------------------------------------------------------------------------------------------at------------------------------------------------------------------------------------------------------------------------------------------------------------------------------------------------------------------------------ttcctgagtggtcattgtggtcattgtggccactatcgttcaagtcnnnnnnnnnnnnnnnnnnnnnnnnnnnnnnnnnnnnnnnnnnnnnnnnnnnnnnnnnnnnnnnnnnnnnnnnnnnnnnnnnnnnnnnnnnnnnnnnnnnnnnnnnnnnnnnnnnnnnnnnnnnnnnnnnnnnnnnnnnnnnnnnnnnnnnnnnnnnnnnnnnnnnnnnnnnnnnnnnnnnnnnnnnnnnnnnnnnnnnnnnnnnnnnnnnnnnnnnnnnnnnnnnnnnnncgcgcaagtcggacgaaccg---gacccgcgctcaacttgccccatcgaaccgctgt---------------------------------------------------------------------------------------------------------------------------------------------------------------------------------------------------------------------------------ccgtatcaacacgactcgatgtacgatcaacgtcaacgcgaccggcttccccggttttagtcaaagcgtaatcgttcgacgggctttcatcgcctgttcgactcgcactactcgtttcgctattcgacg------catcattcgacgcatcggcagcgatcgacgattgcattcgttttaaccttccgtctggaatcggttctccccacaagtcagccacaacatccgaaacgtcgacttcatgcgagtcggtcgatacttcgggtctctttcctgttgactctaccgaatgagatgagtgtggggtatg-------------------------------------------------------------------------------------------------------------------------------------------------------------------------------------------------------------------------------------------------------------------------------------------------------------------------------------------------------------------------------------------------------------------------------------------------------------------------------------------------------------------------------------------------------------------------------------------------------------------------------------------------------------------------------agcgtccgtatgagtatccgtatgaacgtctgaagatgaatcgaaggatgcgagagaggatgcaagagatggactcggacccgaggaggccgtagaatcgacgacctcgctcgtctcttcggccgccgcgttcacgccatcgatagcgccatcgcgtccgtcgggacgatcagattctttcgcggcggcgtcccacttgaaaccaccgtgcttcgaaacgcccaacagtttcttgacgagtccggtgcgcgcgtctcgtgcggtttgtgagtcttg------------cgtttcaggcgtgtccaacgagtcacgaacggaaacgacggtgccgtcgttgctgtcgttgtcggacgaggagccaaccatcccgtcttgcgtgtcgacggacaatgcgctgtacgcgctttcgttcgagaggttgcgcgagccgtccgcaccaccctcaagggcttcgccggacgaaccactatcgccgcgctcacttgtcgcgtcaaggttgtcattttcatcgacgttggtc---tcgtcgtcgtcatagt---cctcatcgacctcaccgtcggaacgcggtcgtcgccaccgacgcgcggcggccgacttgggtgccggtttggccggcggtttcgatgtggactttggcgcgggtggtggagttggcggc------------ggaggcggaggtggaggcggaggtggaggtggaggcgacggcgcaacagctggtgaaggtggtggaggtgaataggacgatggaatgtgtggtgaagcgctatacggcacaggttgcgcggcgcgcgacgactcctccgcagcccgtccggaatcctatttgccgcccgaacgcctggcttgctccggagtctgtcgagtctgtttgtagcggatagcgtggtcgcgactgccgggccatatcagatcgctaacgtagtctatcgtgataaaggcccctgttcgcatctgctgcgcaatcgtcgacttgtcgttcgtcttgtagtctacgtagcccggataacgctcctcgaactcgcgcccaatgagcacgaaggcagcgaggagaagaccgagcagaatcagaaccgtgaaattcatgggaccacaaattccacgcactcactgcctcttagacttgcgcaaaagggaaaaaatagacgtgattccagacaaattttcaatactgaaagttgtgtttattaatcaagtacagaata--aagagaccgactcggtcaatcgaaggtcgacaatacacaaatcaaaaacaatctaaaacaatcgagagcagtaaagagccgtcgagagccgtcgagagccgtcggaaaaca----------------------------------------------------------cacgacgatcatcgaaaacgatcgaacgatcgaaagccctcaagactaaactcaaagctgaccgcgcgaacgaaaaa-aacgcgcgaacgaaaacaaactgtactaccacacac-------tcactactcactacacgctactacattctact-aaaatgctatcaacacacccaacgaacaacgttggaacgctggtaaccggtacccaccgccaacgttgaacgttaaccgcctatactacgtgggtcgacaacatatcaaccgacgc-aaaaatgcttcc--------------caacaacgtagtcgcaacgcaaacgacgaacgcaaac-----acgcaaacaactccgacaaacaacgccacacgca-------------------------------------------------------------------------------------------------------------------------------------------------------------------------------------------------------------------------------------------------------------------------------------------------------------------------------------------------------------------------------------------------------------------------------------------------------------------------------------------------------------------------------------------------------------------------------------------------------------------------------------------------------------------------------------------------------------------------------------------------------------------------------------------------------------------------------------------------------------------------------------------------------------------------------------------------------------------------------------------------------------------------------------------------------------------------------------------------------------------------------------------------------------------------------------------------------------------------------------------------------accacacgca--tgacacgcatacacacaacatgacaaacagcgcgcgcaatccacgacacaacgtgaacgctaaacgctaaacaagnnnnnnnnnnnnnnnnnnnnnnnnnnnnnnnnnnnnnnnnnnnnnnnnnnnnnnnnnnnnnnnnnnnnnnnnnnnnnnnnnnnnnnnnnnnnnnnnnnnnnnnnncacgcatacacacaacatgacaaacagcgcgcgcaatccacgacacaacgtgaacgctaaacgctaaacaaggc-aaaaatacaccgaaaccggtacgagcgagtcaatcgttctctcctccatccttgcgcctcttcacgcgttcccgtttctc-----------------------------------------------cgtcccaccgagactacattgcgtcgtcgcc---gctgcacacctaccctcgt---tcggttaccaactggctcacatggatacgacgtccacgtggtgcaactgggcgccatcagcgcgctcttcgcgctcctcatcgtacgtctccaccacagactttggctgaacgtcaaagtgatcgtccggccaatagtcgatctgcaccccactcgcctgctgctcagttgtcacacctc---------------------------------------------------------------------------------------------gtgcttcttgtccgtcgagtacttcttgtgcttcccgtgcttctcgtgcttcccgtacttcccgtgcttcccttactttccttacttctcgtgccacctgcgtttcttccaatgcttcacg------------------------------------------------------------------cgcttctgcttctcgtgcgtctcgtactttatcggtggtccaaacgcggtcattctccggtaacaaagcgctcctcctcactcgtccttgatgttgcgcagtctggaatgccgaactcgattcgcccacaacacccacaacgcccaaagcagatgtaga---gttgtccttcttgatgcgtgggactcgagacccttcggcactacggtcccgatttttgcgtccgccctgtccgtctttgccttta---------cctccaatctcacccc---------------------------------------------------------------------------------------------------------------------------------------------------------------------------------ggtttccacctccactgcgcctgacccgctcaccagcctcaccagcagaaagagcgcacgctttcggannnnnnnnnnnnnnnnnnnnnnnnnnnnnnnnnnnnnnnnnnnnnnnnnnnnnnnnnnnnnnnnnnnnnnnnnnnnnnnnnnnnnnnnnnnnnnnnnnnnnnnnnccccggtttccacctccactgcgcctgacccgctcaccagcctcaccagcagaaagagcgcacgctttcggagcgccgagcggagcgaccggatcgcacgaacagatactagcggggcgagacgtcttgcaggaacagccgcaattacaagcgaaccgctgacgcgggcgctgagggggacggtgacattcgcactgcgaacggagaaacacgttgtcgcaagcgcactcgcagtgacagtcgtgcaggatttgcgggatcggcgacgactggagcgacgactggatttgcgggccgccggagacattgggcgcaacggaactggccgtcgtcgcatcgacgacggtgttggc---------agcgctcgtcgaaacgccagcaccgttagcatcatcaatagcaccgccggggttgctgccggcgacgtatccagaaagaccatgaccaaaggcgggttggtgggacgaaaactgatgaaggttctcctcttcgcgacgataaagatgacgatcgggataggtttcggtttccacgccgaacgagccgttaacgttgaaacctg------------cgtgcggagagacgggcagagacgcaccaaaagaattggtgggcgataacgaa
[truncated: 30,415,985 more chars]
