# Supplementary material for: Data mining reveals tissue-specific expression and host lineage-associated forms of Apis mellifera filamentous virus
Source: PeerJ. 2023 Nov 14;11:e16455. doi: 10.7717/peerj.16455 (PMC10655722; doi:10.7717/peerj.16455)
Supplement: Supplemental Information 19 [file peerj-11-16455-s019.fas]

>SRR13871581_NODE_1_length_81749_cov_100.673882_g0_i0
ATATCTCAATAATATCTCAATAATATCTCAATAATATCTCAATAATATCTCAATAATATCTCAATAATATCTCAATAGATAAAATGTGTAAAGCCATAAACCTCGCAAAACTGGATAACTTTGGAAATAGTATAAGAGTTGATTGAATATGGTCTGACCACAATCAGGCTGATACGGTCTTGCTTGGTTTTTGTTGTCCTTTCGTCGTTTTGGTCGTTATTTCGATTCCTTCAATCGTTCGGTCGGTCGTTATCAGCTCATTTATCTTCGTTATATTGGTTAATATCGCGGTTGATATCGTGGTTAACCTTGTGGTTGACATCTTGGTTGACATCTTGGTTGGCATTGTGGTTGATATCGCGCGTAATATCGCGTTTGATATCTTGGTTGTTATCGCTTCTGTTAGTTTGTTTGCTACCTTGGTCGTTATCTTTGCGAGTCGATGTAGTTCAGCAAAGGTGCCTGAACGGCTATCAAGTTTTGCGTTGTTGTTGTAGGCGTTTCGTTCGTTCGTGTGCGTTTTGGTTTTTTGTTTTGCGCGTTCTTTGTGCGCTGGTAATTTGGTATCGACGATATGGCCGAGGTTTATCAGTTGGTGGTCGTTACTCGCGCCAATGATCGATTGGTCGCCCGTGTAGCGGTTAGCATAACAGCTCACACGGAGGCCCGACTGCGTGTATGCCTCGATCCCGTTTTGCGGCTCAGACTGCGCGATCGTGTTCGCTTTGTCTCGCAGGAACTTGCTCGCAAGGTTGCTCGCTACTCGTCGTTGATAGTTGCAAACACGAGCGCTCGAGTGGTGTCGAAGCTTGTTCTGCGGAACAATGTGCATCGGTCGACGCGACGCTGCCTACGCCGTCTCGTTCGACGTTCCGTGCGACGGGCTGTTCGACGAGTCGTGCGAAAAATAGTGCGGCGAGTGGTACGTCGAACCACTCGTCGCGCTGTCCGTCTTTCGAGTCAACTATGTTGATGCTGAGCGCTCACGAGTTCATACGTCGTCTGGACAGGCGGCGTTTCGTTGTTCTCTTTGATCTTCCGGTTTGTGGTTTGTCGTTTTGTTGCCATCTGATTAGTCTTTTGGATTTTTGTAATGTTGTGTAATTGTCGTCTCTGTTTCGTTTGTTGTTCGTTGTCTTGGTCGTCCTCTTTTGTAGTTTCCGTAGTGTTCGCTTTGTCCGACGGGCGGGCCATGATTTTCTTGGCGCCGGTTAATGATATTGGTCTCTCTCACGATTGAAATAGACTGTTTGCAACCATTCCCCCGAACAAATGAGTTTTTCTCGTTTCGGTTTCGACCTGCGATGAAATTGTAGAAATGGTTTCGCTTGATATCGTTTGTCGGTCTATCGGTTCGTCACTCTTGTGCTGTCCGTTTGCCTTTTTTGCGGTTCGTTCACCGTCTGTTTTGGTCAGCAGTTTTGACGTTTCGTTCCGATTGGTATTGTACGTCGTTGTTGTGTTAGTCGTGCACACCGAACTATATGTTGTGTATCGTTATTGTTTTTGCTGTTCTCGTTTGGTAATGGTGGAAATACCCATGACTCATTGGTCGTTACGGTCGTCTACGTATTGTCGCACTAACGTCGCAATGTCGTAGCGTCGACAGATCAGTTCGGCCGTAGTAGTTGGCCCGACGCCGAAAGTCTGATACCGGTGATCATTCGGTTTGATTAATGGACACAATGTTCTTGATTTTTCTTCTGTCAAGCAATTGTTTGGTCTCGCTTCGTCGACGGCAGTATAGAGATTAGTGAGTTGACAACATGGCTCGATTGGCACAGCACCAACGTAGCATAAGCGTCTTGCTTGAGAGGTGGGCGGACAGGAGTGGTCAAGTAAATTGTGGGAGAGTAAACATGTCAAAGAGTATGTTTTATTTCAAATTTATTAAAGCGTCATTAGAGCAAACGGCGGGGCGTGTCTCAGTTGCACGCGCCACTGAATTTACAGAATTCGAAGAACGTTAGGTAGGTCGACCATTTGTTTAGAAGACAAGTTTATAATGGTCGATTCGTCTTGTTTTGCGTTGGTTTTGGTCGGTGTGGGAGTTTGGTTCTTTACATAGCGCGAAGGTCGATTGGTTCGCATTCCATCTGAGTGCATATACTGTACTCGCCTTGTGCGTCGCAAGCGCAAGTGTTGCAATCACGTTGAATCGTTTGCCCGGGAGAACATTTTTTTGGCGACGTTTCTTTTGGTGTAGCTGTTGCAGGAGATGCGGCGGACGCGGTTGTGGTTGTTACAATCTGTGGCGGACAAGCTTTTTTCGTACAAAAAAGCCTACCGGCTGCGCTACAATGGCAAGTGTTGCAGTCTTGATACGTTGTCTCACCGGGTCGACATTCAGGGGGATCGCACAGCATTCGTGTGCAAATGGTGTATTGGCCGTTCATGTCGCAAGCGCACGTGTTGCAGTCTATTTGAATCGTTTCACCTGGACGGCAGGACGGTTGTGAACCGATGCTAGCTCGAGTACATATCGAAAATTCTCCAGCGGCGTCACAGATGCACGTTTGGCCTCCTCGAACGCGGCGTTCGCCTGGTGTGCAAAGTTCTGTCGTTTCTGTTTCTGTAGGTTCGGTGGTGTCGTGTAAATTGGCAAGATTGGTGGGATCGATGAGACCGGTAGAGTCGGTAAGCATGATTGGTTTAGACAATTCGGTGGGTTCGGTGGGTTTGTTCGGTTTGGTTGGTTTGGTCGGTGCTGTTGGTTTGATCGGTGCGGTTGGTTTGGTCGGTGCGGTTGGTTTGGTCGGTGCGGTTGGTTTGGTCGGTGCGGTTGGTTTGGTGTGATCGGTATTAGTTGCTACGTTTGACTCGTCGTTCGTCTCGCCCATCGGGTCGATAACGTCTACATCCTCAATGTCGCCGACCGTGTTTGCATAGTCTGCATAGTCCGTAAATTCGGGAAAACCCTCAGCCCGGTTGTTCTTGTATAGGCCGTCGTTGTTAATGCTGTATCCGCCTGCTGTTCGGTTCGTCTGGTTCGATGAAACGTTCGATTGTTTTACATCCGTTGTATCGGGAGAAATAAATGTTTCATTTCGGCAACCAGTATCGCTGCAAACCATGTCCGTTCCATCGGCGTTGCACACACAAAACAAACAGCCGCTCCAAAACCGTGACAACGGTACACATTTTGTTCGAGTGCAATCAAATGTAGTACAGAGAGCTCGGCCGGCTTCTTGGCAATAGCAGTAATTACAATCGTCTTTGTATTGTTCGCCGTACACCGTGCACGATGATGTGCGACTGTCAAGCGTTTGGTAAGGTTTGAGTGGGCTGCAGTTCATGAGCGTACAGCTGTATGATGTTCCGTCCGGATTGCAAATGCAACGATTGCAGTCCACCGTATAAGCTTTACCTGGAATGCAGTTCGTTTCGTTGCTTCGGGACTGCAGTACGATCGAGACTGGCGTGTGGGTTCCGTTCTGCGTGCTGTTCGTAGATTCGGTCGAATTGCTTCCATTTGGTTGAACGTGGTAATGGTAAAAGTACACGAACAAAAAAATTTCAGCAGAGATGGCAGACAAAATAATTAAAAGTGTGACGAGTCGCATGGTGTCTCGTTTCCTCTTCTCGTTGTCCCGTTTAAAAATAGATTGTTGATTGTTGGTAATTACCCGTACAGATGGCCTGTTGAGCGGTTGATTCGTTTATCCGATTATCCGTTTGGTTTGCGGTTGATGCAGTGGGTTGCGATCAAGCGATGTGTCTGTCTTCTGGTGAAGCGCACAGTGAATGACTTTGATTCGGCTAATGAAAAACGGGCTTTTATATACGATTCGTTAGGCTTGCTCGCCGGGCCGGATTTATCTCGAGTGACAAGTTATCGTCGCGGTCTTTCTTTGTTTTTCTTGTTTCCTCTTTTTTCGTTATCGTTGGTTCTATTGTCGTTCTATTGTCGTTCTATTGTCGTTTTACTGTCGTTTTATTGTCGTTTCATGGTCAGTCTATTGTTAATCTCTTGGTGGTTCTTTGTTTTCCTTTGTTGTTCTTTGTCTTTCAAAGTCTTGCATTTTTTATCTTTGTTATTTTTTGTCTTTGTTTGAGCTTTGTGAAGAGCCGTTATCAGCGTTTCGTTATAATCGGTCGTTATCGGTCGGACGTTATCACATTGTCGTTATCTCGCCGTTTTTATCGCGTTTTCCTTTGTCATTTTCCTTTGACTTTTTTTCTAGAATTCCTGGTAGTTTTCCTCGATTGTGGTTGATATGTTGTTAGTTACTGTGTGACTGGTTTTATCATCGTCATTATCCTCTTGTTCCTTTTAGGGTGTGAGTGTTTGGTAGCCTTTGGTGGGTAGGTCGACAGGTGGTAGTTTTCCCGATGTCGTTTTGCAGGCAAACTGATTTCTTTTATCGTTCGAGTTTGGAGCACTTCCACAGTTTGAGGTTTGGTTGGTATGTTTGAACTTGGCAAGTGGTAGGTTCGTGTTTTGTAGGTATAGCATGAGATTGGAATCGTTTTATTCGCAAGTGTGAGGCAAGTGTGATTGAGGTAACCGTCTGAGGTTTCTAGTAGTTTGCAAGTTGTTCGTCTCGGTCGGTATTGCAAACTTGCGAGGTTTGTGTGTTGGTCAGACGCTCCTTTTTCGTCTTCGGCGATCGGGTCGGTAAGGTAAACTGCTTAGTTTTTCTCGGGGGAATTCTGAGGTGGACGCGAGGTGAACTTTACATAGCCGTTTAGTCGAAACCGATGGAAAAGTTGCAAATGACCGGGTACGTTGTGTTCTTACATTATTCTTATATTTGTAACCGTACGTTAAGTTGCAGTTCGTTCGGTACAATTGCCCAACGACAACTGCTACTTTGATGCGGCCAAAAAATGCGGTACACGGAACAGTGAAGTAGTTTGGTGTCGTTCGGTACACTTGCCCAACGATAACTGCTACTTTGATGCGGCCAAAAATGCGGTATACGGAAAAGTGAAGTAGTTTGGTGTATCAGTGTGTATGGGAGCCGAGTTTTGGGAGCTCGATAAACGTCGTACGAGTGTTTGTTTTTATGTTAGTCGACGCGTCAAAACGTCGTACTTTTCCGTTCGTTTGATGGATAGGTGTTTTGAAATGTGTTCAGCGTGTATGTTGTTTTGTTTGGCGCGTGTTTGACACATTTGATATGTTTGTCGTTTGTTTGGCGCGTGTTTGGCGCGTGTTTGGCGTTCTTTTGGCATTCGTTGCGTTATTCGTTTCTCGGAAAGTTTTTATCGTGGTCGGTTGCGTTTGTTTGCAATGGATTGCAATCGACTTCAAGCGATTGCGTTTTTGCCGTTCTGTTTGTCGTTTTCTTTATCGTACTCGTGTCGACCTTGTTTGTGTTTTCGCGTCCGGTTTGATGTATCGCGAAGTTCGTGGTATGTGTAATGACTGTGGGTTTTGCTGCACGCGTGTCGCAGTACATCGTCAACACTTTTATCGCTGACGCATCGCGACCAATGAGTCGTCGTATCGTGGTTTGACGAGCGAGATAACCTTGGATTCGTGGAAATGATCGACACGCGCGCCGACATACATGGTAGTTTGTATGATAAGCGTAACGGTTTTTCCGATCGACTTTTTCTAATCAGTTTCTGTTGTTATGTGTTCTTTTTTTCCTGTTTTTATTAATCTCGAAGAGTGTTCGTTTTGATGTGTTTCCGAGAAAGTTGATAGTATATCGACATTGTGGCGCGATTAGTGGAAATTCCGATCATCGTGAGTCGCTTATCAACGAGAGTCAAGATCAAGAGTCGATGGATCGAGAGGTGAGGACATCAAGAGACTGGGGATTGGGTGGGGTTAATTGGTTGAATTATCATCGTAGTGGCGACACGTTGGCGGACTGATATGTCGTATACAGATAACCGAGCGACATCGTGGCGCATTCAATGGAAATTCCTGTGGCACTTGTTGGTTTGTCGTAAATTTGTTGCTGTTATCAGTACGATTCGTGGAAGTCTGGAAGTCGTATCAACCGGTCGAGTCGTACGATCTTTGGTCACGTTGGCCGTCGTGTTTAGCTTGACATCTTGGCCCGCTTCTTTGTACGTAGTTTGCTAATATGGTTCGTTCGGGTCGCGTTATGCAAATGAAGAGTTGCATAATCAAATATGACTTATCGGTTTGTCGTATTTTTTTTCGTTTTTTTCGTTCACACGGCCCGTAGCTCGATCGCCGTCGTTCGGCACGTGTACATTCCTTTTTTGAGATCGAGATCTCGGATGTGAGGTTTTTTCGTTTCGGATGTGATTTCGGTCGTCTTTTCGGTCGTGATCTCGGTTCTTGTCTCCGTTTTGATTTCTATTGTGATTGTGGTTGTCGGTATGTAAGATGTATCCGTTTCGCGTTTGGTATACGGAATGCGCTCGTTGTCCTGAATGCGCTTGTTATCCTGCACGCATGTACGCATTCAATTATCGTGCACGACCGATGCGACTGCGATTGTTGCGATCGTCGTAGTAGAGTAATACGGTTCAATGGCGTTTTCCGTTGGTAGTCGTCGTTTTCCTTATTATCCTGCGCTGTGTTCGTTAGTCCATTTTGTCCTAGTTGAGGAGTGCGTTCAGGGTTTACATTTCATTTTGTTTTGTCGAATTGTTTAAACGAGTCGTATTGGCGTTGATCGCGCTTTAATCGTAATCGTTAGGCATGTTCGCATGTCCTTCAGTTCGTGATATTTTTTTTGAAATTTGATGAATCATTTTTTTCGTTGCGCTTCATCGATTTCTTCATCGAGGCCCGTCTCCCCGTTTTGTCGGTCGTCCTTTAATTGATGTTTTTTTTCATTTTTTGATTATCATGTTCCGTTTCCCGCTTTTCGCTTTTTTTGATAATATCAGTCCGTTTTATTGGTTGAGGTCGGTAAAGTTGTTTGCCTCCCAATTCGTTCTTTGTTTTACCTTTCCCGCTTCCCACTTCTGACAAAATTACGTTGAGCGCCGACGGTAATGTTACGTGTGCGTTGTCGGCTCATTGTTTTTTTGGTATCGTTTTTTCGCGTACGTGTGGTCTTGTCTGGCTTGGTTTTTTATCTAGTGGTCTCGTGTCGTTTCTCGTGTCGTTGGGTTTTCTGGTTTGGTGAGTATGGGGAGAGTATTAGGAAACGTGTTTATATGGGTATAGGAACGTTTGAACATTGATTGATTGACGTGTCGGTTTGTTTTTTGTTTCATTTATTCAATGAATGATTCAGTACATTTAATAGGTTTGTTCTGTTATTACAATACGTTTGAGCGATACGTATGAGCGATACGTATGAGCGATACGTATGAGCGATACGTATGAGCGATACGTATGAGCGATACGTATGAGCGACGGTTGATATCGTAGGTGAGTCAAGGGGATTTTCTCGGTTTCTCCTATAATCCGGTTTCTCTTGTAATCGATTTCATTTTCTTGTAGAAAGAAAAGTGATGTGATACGATTGTGTAACGTCGTACGACTTGTTTATGCTGTGTCAGTAGTTCTTTTGTTAGTTTATCGGGTTTATCGGTGACCGATTGTTGTTTTATCATTGGTCTATCGTTTTCTATTGTCTAGCGTGTTGTCTGTGGTTTTATTCATTAGAATCGCTTTTATTGTTACTTTATTGTCTCTAGACCACCTGTGGGTTCGTATTGTCGATTAGGAATTCGTTCGGGTAAGTACAGGTTCGTCGTGCCACGAGTTCGACGGCGACTCGTTTGTAATCTCTGTTGCGGCCGTGATCTGGATCGCGAGTTCGGCTGAGTTCACTTGTTAGTGGAATCGTTTGAGTTGTTGGCGTCAGTCCCCCTCTTTTGTGGTTCCGACTTTCCGTGTTGTCCTGCGTTCTGTCTTTTGTGATCTTCGCTCCACAATTTTCTTTTCGCGGGGAAAGGGGTCGATCGACTGGATTCTCCCACGGTGGTGTAGGCGTCCGTGGTTTCCATACCCCGTCTAGAGTTCATCGTGGCGTCGTTCTGATTGACAGCTATCATAACATATCACGTTATCTCTCGATCGGTCGTTATCCGGGTGTATAAAACGCCGCGGATCGCCAGATTTATTTGCTATTCGATAGTAAAACAGTCAATCGATCGGGCGACCCTGGTATTGATTACGGGATTTACGGATCGTGATTCGACTTGTCGTACGATCATCTATCAAGCGAATCGTCTTACTCATTGTCCGCTTTCTTCGACGGGCGGACGGTATCAACGTGGTCGCCGTATTGTTGGATCATTATTGAGGTATTACTTTTGCAATTCTTTTGCAATTGAGCGTCTGTCGGACGTCGAGTTGATATCGTCGATATCGGTATATCGGTTTAGTAGTTGGTCTGTTTTTGATCGAGTAACCGTTAGCCCACTCGGTTCGCCAGGAGATTGAATAAGCTGCCGGTTGGTGCGACGAGTATCGTGGTCAGTTGGCTTTTTGTGTCGATACCTTGGAGTGTCGATTGCGCGACTTTGCGCGACTATACGGTAGATTGTCCAGTAGTTGCTTCGAGTGGTACGACTCGCGGTACGTGTTACCGTACACGAACAGTCCACGTGGCACTTAACGTTCCGTACTCCGTGACACTGACGCTCTGCGTGTGCGTCGAACGAGTGTATTCGGTCGATTGGATTGAGTCGTAGGCGACGGTAAGCACCTCGTGTTCGGTCGACATCAGTTTTTTCGTCTTGTTCCTGTTCAGAAAGCCGTCCAGCGGTGTCGAGATGTTGCGCTATTTTTGCGTCAAGGTTCCACGCGCGACCTCCAAGATCGAGATGCGATTGCTGGCTAAGCTTGCTGCGGCCGGACAAGCCAAGGCGGGAGAGGTAAATGTGGTGACGTTGGACGATACGAACGATGTAAACGATATGAACGAGGCAAGCAAGGCAAACGACACGAGCGACGTCAACGATGCTAATGAAACGACCGAGGTGAATGTGGGCTGCATTCGTCGCGCCGTGGGTACAAGTGGAGCAAGTGGGGATACAGCGACGGATAGAGACACGAGTGACCTCGGTATCGCCGACTCTGTTGCCGGGCGAACTAACCGGGAGCTTGGCGAGCAAATCGTCGATCGACCCAATAATAGTCGAAACGATGGTCGAAACGATGGTCGAAACGATGGTCGAAACGATGGTCGAAACGATGGTCGAAATGATGGTCGAAATGATGGTCGAAACGATGGTCGAAACGATGGTCGAAACGATGGTCGAAACGATAATCGAAATGATCGAGATGATGACCGAAACGATGGTCGAAACGATAATCGAAATGATCGAGATGATGACCGAAACTATGATCGAAATTATGACCGAAACGATGGTCGCAACGATGGTCGCAATGCCGGTTGTAACGATGGTCGGATTGCTGCTGCTCTGGTCATCGATCGGTGCAACGATTCTCGCGACGCCACCGATCGATCCAGCGAATATCCTACGGATGGCTGTGTTGATCGTACGGTCGATCGAGCTAGGAATCACATTGTCGGTGGTACTACAGATCACGCTGGCAAGCTGGCCAGCGATTCGTTGGTGCAGACACTGCAGACAAGTAGTATCGCAATACAGAAAGATGTTTTGACCGTTTTGACCAACGAGTCGAGCGGTGCGACTTGTAAAACAAGTGAGTTGAGCAAGATTACTACACTTAGTGAGACTGCTAGTGTTGCAGGCGGTACGGTCGAGTGTACAAGTGCCGGTGGTGAAGCGGCTCAATTTGTCGGCGATACTAGTAACGTTGATCGAGTCGATCGGTTTGTCGAGAAATGTGTTGATCTCCGTCGTACAGTGAATCGCAATTCTCGTGACATTCGAGGTGATAAATTGCGCATCGAGACGATCAACATGGGCGGTAAGGTCGATGGGATTGGCAAAATTGATAAAGGTAGTCAAACGGTTTGGCTGGGTCGCACGGTTCGCTTTGTCGATCGCCGCTTCGTTGACCGGACGCGCGAACGGCCCGACGCTATATCGGTTGAGCGGATTACCACGCGGTCCGTCGTTCGCACGGCTTCGAATGAAGTAGACTCTACGACTGTCGACTCGGAAGAGGAGGCGGATGACCCGTTGCAACTGACGTTGGCCCAAATGGCCAGTTTGAACTATTGTATGGTTTTGGTTGTGGTTCGTCCAGCCAGTAAGCCGTTTGAGGTGTTCAACTTTGTGATCGATGTTTATTTTTCGTTTGACTCGTTGTCGAACCTTATCACGTATATGAACGGTCTATCGGATCTGACGAGTCGAGATATGGTGGCGCAGGTGCGACAAATGGCGGTGCGGTACGATAAGCTGGTGAACGATATGCGAGACGCTACCGCTTTCTACACGAACTTTGGTTTCCACTCGGCCGTGTTACAACCGACGACGGAATTGGATGTTACTTGTACCATCGATCGGAGCAAGATTCCGCCGTTGTTTGGTGATTTTTTGGCCAACTTCCGGGTACAATCGACCTCGTTGTTCGTCAGTGCTTCAAAATTACCGACTTTGGATTTGCGGCACAGCAAGGAGTTGGCCCGTGTTTTCGACTGGTTGTGTGGCAACGTTTCGTCGTGTACGCGCGGGTATGTTAACCGTGAGATCTTCTCGCACATACTGCGCATGAGTTCCGCTGATATGTCGCGCACGGTGTGCGGTCGTTCGCCACGAGCGCGGCGTCGACGTCTTCGCACTCCCTCCATCTCGCGGACCGACGTTCAAGCTACTTCCCATTCGACATCTACTGTTTTCACGACAGGTGATAAGAGTGACAACGGTTCGTCCAGTGCGGCGGTCAAAAGAGCTAGACGCCCGAGACCCACTCGTGCGCGTTCGATGGTCAAGCGTCCCAACGGTCGGGCCGCTGATACCGCTGTTGCGTCAACTTCGACTTCATCGACTTCATCGACTTTATCGACTGTATCTCTTTTGTCAACTTCCGTTTCTGCGTGTGTGATGGGTAAAACTGCAACTAGCTCGGTATCCCTTCCGTCCGAGTCGTCCTTTGCGAAAGGTGATATCGATGATAATAATGACGAGACACGGGGTTTGCGGAAAAGAAAGGCGCCCACCGTCCCGCTTTTGCTCAAGCGTAAAAAGGCGGACGCCGTCGCTTTTACCGAAGACGACGTCCGATCGCGGAACGCTTCGGTTGTCTCACCGGTCTCTGTCCGTGCCTCAGAAGTGGTTTCAGAGGTGATCGACTTGGATGACGATAAACATTCGGACCATTCGGTCATCGATAAACTTAACGATCTGTCATCAACGAAATTGAGTTCGATCGATAATTCGAACAAGAGTTCGATCGAGAATTCGAACAAGAGTTTGAACAAGAGTGTGAGTAAGAGTTTGAACAAGAGTGTGAGTAAGAGTTCGAACAAGAGTGTGAGTAAGAGTTCGAACAAGAGTGCGAGTAAGAGTTCGATCGAGAGTTCGATCGAGAGTGCTATCGAGAGCGCGATCAAGGGTACGATCGAGGTTGCGATTTTAACCGATACCACAAGCGACGCGACAGACGAACAGCTAAAGCCGGACGCATCGATCGGCGGTTCGTCTGGTTTGGTGAACAAGGAGAACAAGGATTCGATCAGTGGAGGTCAAAGTGAGCGTAGTCACGGGAACAACGGGAGCATGGTTGTGCAAACGAGACGCAAATCACGGAGGAAGAGCGCACCGCGCAAGTTACCGCAGGTCGAGGTGATCAACGTGGACGATGAAGATGCAAGAGTGATTGAGACTCCGGATGATGATGTGAAGGTTGTGGCCGAGCCGACCGGTATCACGACTCGAACTGCTGTCGCCAAGATTGCCGCAGAATCCGCTTTGAAGACCGTCAATCGAAACGGTCGAAACGTTGTGCGTGGTGTGGGCCGTATAGTGAAAAAGTCTACTCGTGGTAAGAATGTGTCAGCGGGTCGATCGGGTGGTGCGAACTCGTCCAACTCGCGACGTCGATTCTATCGGTCGTCGGAACGCGTGTCCGCATCGCCCGCGGTAACCACTGGTGAAGCTGACGAGATGGCAAATCCGATCCGTCATGAGTCGCGTTCTGCGCGTTCTGAGATTACGGAAGATGAGGAGGCCGTTAGAAATTTGTTGCGCGATTTGACGGACGATTCGATTTTGGGACTCGAGACGGAGGACACGTTGGACGCGCGTCTCGCAGTCCGTGCGTACGTGTGTGAGGATGGTGATCAACTGGACTCGTCTCAACGCGCACCGGTGCGGGAAGAATCGCTGCACGAATCGGCGGTCTCCATGGAGAAAAGCGGTTCTCTTGGAACAACCAGATCGGCGTCCTCGCGGGCGCGTACGACTCCTGTATCGTCTCGTTCACGTCGCGGACAAAAACGGCGTGGTGAGGCGAGTGAAGGCGAGGCAGAGACGAGTCGCAAATGTCGCGTCAAGGACTCCAAAGATGGTGTTGGCGCGCGAAACTCGATCCGAGCTAGTGCGGGCAATTTATGCGATTCGTCTGAGACCGATTCTCGCTCTTTGTTGCGCAGTTCTCCCCACTGCACTGTGATCTCTACCGAGTCGGGCGATTCGATGGAAGTGGTAGCTGGCGACCGCGGACAGGATGGAGCGGATGGAGGGCACGTTGGAGGAGGCGCTATTAAAAGCGAGAGCGATGCCGATGGAAACAGTGCGAGCGTCCAGAGCGCAAAGGCTTCGTCGAGTAGCAAACGTCGAACGAAACGTCGTGGTGGTTCTGGTGGATCAATGGGAAACAGTGTTGTCTCGACGACGACGACCGTGACCATGAACGGACTCTGCGAGCTTTCCACCGATGCGGAAAATATGCGATCCGTCGCCCCACTTCGGTCGATGAAGAACACTGCTACCGTTGCGCCCACGCGTACATCTGTTCTCGAGCGGTCTTCACGCGTGGCTTCGGTTGTGCCGATAGTGTCGCGCGCGGCAAGGGGTCTGGTCTCTGGTTTGGAGGAGTCGTCCGCATCGAGTGCACCGGTGGCTACAGTTGCTCCCGTGTTGGCTACAACTTCCGCGGTTTCCGCGGCTCACGTTGATCACGCTGGCAAGCTCATCGAGTCTCGGACCGCGCTTGCCTCCAAACCGATTGTGACGTCCGTATCGAGGGCCTCTGTTGTTGTGAAGCCGGCGACCAAGAGTCTCTTGAAGAGTTCTCAATTGAACATTCAATCCGAGCGTCAAACTGTACCAGTTGGTCAATCGATTCAGCAAGGAAAACTATTCGAACGACTCGAACGACTCGAACGACCGGAACGTTCTGAGCCAGTACTGTTTGGACAACTTGGTCAATTGGGACCAACTAGACAAAGTGAATCGATCGAATCAACTGTTCAGACTGTTCAAGCGGTTCAAGATCGCGCAACTCTAGCGTGTCAGAATGGTAAAGGAGGTAGTGGGTCGGTCTCCGAAGCAGCCGCTGCAGCAACAGCAGCAATCTCGTCGAGATCAGTGGTCTCATCTAGCACCAATTTGCCTGACGAGGAAGCGGCGCGGAGAGCGAAGACGGAAGAAGCCAAAGAGCGGTCGCGTGAACTGGCGCGGGAGCGAGCTCGGGAGCGTGCCAGGAAGCGGGCAAAAGAAAGAGCGCGCGAACGATCAAAGACGTTCGTTATCCCCCACGATGTAGTGGTGACGAACCGCTTTGTCGTCGAACGATCGCATTCGATGGACGTTAAACACATCAAATCCATGGAGTGCGGGTCCGAACGATCGAGCGAAACGAGTGAACGCGACTCGGTTGCTGCACAGACGAACGGTCGAGCGAGTGATCGTAAGAAACGAGCGCGTTCATCTCGATCTCCTGTCTTTTCGGTTCCTGTGCTTTCTAGCGAAAATGCGGATGGAGGGGAAGTTGGTAAGAGATCGAGAAAGCTTGATTCTGGTTCGTTGAAGACGCCTCGTCGTTCGAACAGCGAGCACAACGCGTTCGGTGTTTCTGATCGTCGAGATTGTGGCGGCGGTAATGTCCGCATTGGTGCGAGTAAACGAGCGAACAAGCGTGCCTTTAGCGTCGGTTCTGAACGACGTCGTCGTCGGTCTTCGAACGATCGATCCTGGCTCGATTCTCTCATTTCCGATGTTTCGAATTTTTCATTCAATTCCCCGACCAGCGATTCCGATTCCCATTCGAGTCGAGTTCGTTGCAATCCGCCGACTCCGGAACACGATTACGACGCGTCGCCTAAAATGGTTGACTCTGCTATACCAGTGGTCTCACAGAGTGGTGGTGTGTTTGGCGATGCCACAGTTACTAATACAAACTATTCGATTTCTGGTGTTGGTGGTTGCACGATCGGTCCCTTGGTCAAAGGTTCGACCAAGGAAGCGACTTCAAATCCTGTTGGAGTTACCGATACTCTAGTCGATAGTATGATGCACAGTTTAGCTGAGAACGGCGTGATCGACGTGGTGATTCGTAGCATGGTTGGTGATACGACTCGTCGTGTCGATGAGTGTGATGGTAGTAATGTTGGTTCGATTGAGAGAGTTGGTACGATTGGTACCGTTGGTACGGTTGTTGATGGTTCGAGTGGTATGAGCGGTGTCGGTACAGCGGCGGTACCCCCGTCAAATTGTTCGTCTGGTATGCATAATGGGGTAGTTCGTGTTTACGATCTGGCTGACGAGGAGTTGCACGTCTCCGATAATATCGAGGCTCTCGCTTTCGCCACGTTGTCCGAGTTGGATGCCATTGTATCGGAGCCTCTTCCGACCTCGCCCGAATTTGAGATGTTGCTCTCCTCGTTGAACGAGCTGGACGAATCTTTGACCACCGGCACCGGTTCGCCCACAGTAAAGGTTCCGACCTCCGTGGTCGAGGAGTCTACGTACGACCCGTACAAGACGGTCGTTGATCAATTTTTTTCGGATGAGTTGCTGGCCCTCTTTGATCCCGAATACGAGCGACGTGAAATGACGCATGACTCGCAACCTCCGGTGTTGTCTCCTCAACTCGGTCAGACCGCTATAGCGAACGGTACCGAGGCTGCTTTGCCGACTCTCACATCGGTGCAAACGCAGCCAGAGTTCTTTTACGATTTTTCATCTTTGACCGCGCTGCAATAGTCTGGCGGTTTGTATGTCTGAATTTGGATTCGGCTCGGGTCAAGAGGGTGTTTGGCTGCGGAGCGGACGGCGAGCTACTTTCTAGTTGTGTGATCGTTTTGTGTATACCATTTATACGATTTTTGTGATGCGGATTGTTTGCGAGTTTGATATTGAGTGTTTCGTACGGAGTGTTTGATACGCGGTGTTTTGATATCCATTGTTATACTAGTAGCGGTTAGTTGTACTAGTAGCGGTTATTTTTAGTACGGATTGTTTGCGAGTTTGATATCGAGTGTTTCATACGGAGTGTTTGATACGCGGCGGTGTTTTGATACCCATTGTTATACTATTAGTGGTTATTTGTAAGTTGTAGTACGCGGTAGTACGAGTTAGTACGAGTGTTTAGTATACTGATGTTGTTAAATTACTAACGTTCGCTCTGTCAGACATGGAAAGAGTGAAGTTGAAATAAAAATTGTTACTGTTGTAACCTTGGCTCTATTGATTTTTTATTTGTACCTATTTCCGTTCAACCAATCCTCGTTTTTCTTTCCTATTTGGATTTAACAACTGCGCTTTATTAGTTTTTTTTGATGTTCGGTGGTTGGTGGGTTGATGCAATAGCTCTATTCAATAGGTTCATTCAAAAGGTTTGTTCGTAGGTTTATGTACTAGGTTATTTAATCGTGTATTCAATAGATTTATTCACTAGGTTCGTTCAATAGATTTATTCAAGCAGTTTTGGTGACTTTGGTATCAATTGGAGAAGTCTTCGTACAGTGTTACGATGTTCTCGTACTGTCTTCTTGGTAAGTCGACCGCACTCGATTTGATTGAGGTATGGGGTACGTTCTTGTTCGATACGTTCGATTTGTTCGACGTGGTAATGGTCCAGCTGTTTTGCCAGTGGCTCTTCCAATTTGATTTTGGTTGTGTCTCGTTGAGTTTGGTGCGGTAGGATCTCATTAAATGTTTGTTGATGTAGATGTTGGTCACCTTGGTCGAGCTGTGGTCGAGACACTCACGAATGTGTTCGATGTCTTTGCCTTGTTGAAACATGCTGCCCGCTCTGAACCGCCGAAGGCTGTGTAGCGAGAGACCTCTCGGTTTTTGGTCTCGTGGTTTTCCGAGTCGTCTAAGTGCGGCTAGGTACAGTCGACCAAAGTTACGGTCTAGCGTTCGACGTTTGTGGTACTGGTCGAATGGGATGCACCGTTCAAACTGCTTTCGTGTGAATAGATCGATCGCTCGCATCAGAAAGTGTTTGAACTCGATCCGCATTTCCTCATCGTAGCCGCGTAGAACTATACGACCGAGCTTCTTTGATTTCGGGATGCGGATAACGAGCGCCTCGTGTGTAGCTAGTGTTTGCAGCTGTTCCGGGTTGATCAGCGCTATTTCTGATAGACGTTTACCCGTTTCATACATAAACAGAAAGAGGTACGCGAATAGGACTTGATTGCGAGTGGCCTCGTCGCTCGTCGTCACGATTGTGATCTCCTCGCTGAAGAAAGCTTCGTGGCATATGTTGCGCATCTCGGCGTATATCTTCTCCTCGCACGTGTACACCTCGTCGGTACTGATCCGTTTTTTGCCTCGTCGTGCCTGTTCGTACAGGTTGATTAACGTGCGGTAGAAGGCTGACGTCTGCTGTCGCAGTTTGGGATAACCAGCTCGGTACTTGCGACGCAGATACGACAGGTAGCCAAAGATGTAAGTGAGACTGTAGCCAAGTTGGACTAGTTGTTCAATGTGTTTACAAAGCGTTTCGAGCGTTAACTCTCGATCTTCACTTTTGAACTTGATGAACGACATGTCTCCGTTTTCCATGCATTTGGTCAATTCAACTAGTTCATGGTTGTCGTCCGCTATACCGCAAAAGACTTTTCGGTATAGACGTTCTTTCGCGATCAAGTTTGCCAAGTGTCGCTTTTGTGTCGCGTCCGTATGAGTCGCGGCGTAGAGCAATTGGTCGGTTATCGACGATTCTGCTTCGTTACGACCGCGAGGTACGAGCATGCCCGCGTTCTCTGGTCGCCAGTGCTCGTCACCTAGTTTCACCTCGTTTCCCGTTAAACCGTTTTTGCGCGATGTTTCGTTCTGTTCCATCAGGTGCCAAGGATCGGCGCTTGTCTCCGTGATCTCCGTTATTTTCGCTGTTTTCGCTGTTTTCGTTGCAAGTGTCTGAACATGGGTGGCCGTCACCATGCCTACCGGATGCTTCTGGTCTTTTGCGTCCGAGTGCGGACGGTTAAGACTGGTCTCGGTTTCGCGAACACTCGCGGCGGTCTTGTTATCGCAGTAACCACCGAACGGAGGTCCACCGATCCCGAAGATGGTTCGAATGGACTCGTGTCGTATGGGTGGTTCGCTATTCAGTTGTTGCGTTGGTAGCATTGCTGCACGTCTTATAGATCGAAAAGATGAAGTGACTACTCGATTTTGGTCCGGTGGAGTTGTAGGTTTGTGATCGTGTGGTGCGTATTTTTCCGAGTTTCGAACGTTTGGTAGGCAGGAAGTGGGCAGGAGGTGGCTACGATATGCACGAATCGCGTGATGGTAGATACGACCAACAGAAGAACAATATTGTCGTCAAAGTAAACCGATCGAGTCAATATCGAAAATCAATAGGGAGTTTAAACGCGCCGCTCTGAGTAAACCCGTAAACGCGCTGTGTAAACGATTTGAGTAAACGCACCGAGTACACAAGTTGAATATATAGAATGTATAAGCCGTATGATACATAAGCCAAATACACGAGCTGAATACGTAAGCCGAATATATAAACCGAGTAACCCGAGTTGGCTTGCAGAGGGGACGTGTGGAATAAATAGATTGGGTAAAAAAGATGAGTCGGTCGAAAGTGTGTGGACACAGGTGATGAGGATGGTCGACGCTCCGGCAAGTTGCGAAACCATTCGGCGTAAGAGGCGTACAAGGATTGGTGGCACTGTGGATTGGTCTAGAGAAAGATAAAAGTAGCTTTGTTCATTAATTAGGTGGTAGAAACATTTGGTAGAAACATTTATTAGAAACATTTATTGACGCGTTGTTAAAAGCAATCCACCATGCACTTTTGAACGTGTCCCATTTACAGAGTCTTACACCACACTCGTCAATTTTCTTCTCGCGTAGACTATTGAGTTTATTTTGTCCTCCGAGTCGGGTAGCAGTTTGTCTCGCCTCAAGACGGTGAGGAAGAACGCGCGTTCGTTGTAGCAGACAAACTCGTACACCGTGTGATCCGCGAGGGTGACTCGGGGGTCGACATGAACGTCACATGGGCATGAGTCCGACTTAGACCAAGAGGCTCGCGAAAAGTCCGTTTCACCGGTCGACTTGTTGAACGCTACGTTTACACATCGCAGAAACGTTCTCGCTCTCAGGTTCTGTTGTTGTTCGACTATGCTGTCGCGAACACAGAAATCGAGTTGTACGAGTTGGACGTCGGGTGAGTGAAATGAAGTGTGAGTACGAGGTTCGTGCTCGTTTGGCGACGCAAGCGGTGTCAGAGATGCAAGTGCGTCGGTTGAGACGGCCCTCTCGCGAGGTAGCTTCGACTCGTCTGTACGATCGGCTACGTGTGGTTCGCGCGAACGAATCCCTCTTTTTTCGTTTTTTCGATCGTTTTTCCGGTCGTTTGCACAGTCGTTTTTGTGGTCGTCAAGTAACGTGGTACACGTGGGTTCGTTGGGTTCGTACACACGTTCAAAGTATGCCGTCGATGAGTGGTCGGCCAGATGATCGGCTAGAATATCATGTTCGAGGTCGTTTTTATTCGGTTTACTCGTTTCGCTGTAATTGTTATTTTCTTTGTGCTCGTTGAGCTCCGTGAGTTCGTTTAGCTTGTTTAGTTTGTTTAACTCGTTGAGCTTGTTGAGCTTGTTGGGCTTATTGAGCTTATTGAGCTTGTTAGGCTCGTTGAGCTTGTTAGGCTCATTGAGTTTGTTAGGCTCATGGAGTTTGTTAGGCTCATTGAGCTTGTTAGGCTCATTGAGCTTGTTAGACTCGTCGGTGAGTTTGTTCGGCTCGTTCGGCTCGTTCGACTCGTTTAGTTTGTCAGATTTCTCGCAAGAGTCGTTTCGTTTGTTTGGTCGTCTCGACTTGTTTGTTTCGTTTGCGGTTGCCTTGGTTTTGGTTTTTTGCTCGCCCGGTTGGATGATTTTATCTTGTCGGTCTCGGTCGTCTCGTTGGTCGTTTTGGTCTTTTCCGTTGTGTCGGATTTTGTGCGGTTGGTTTAGTTGATCACTTGGACAGGCTGGACAGTCTGGTTGGTTGTTTTTGTGGTCGGGTTTTTCCACTTTTTTCGAGCCCTCGTCGCTTCGACTTTTGTGTTCCTCTTCCGTGTTTGTTGGGTGGTTATTTGGCGTCGCTTCCAACTCGGGGTTTAGAGTGGGTTTTCGTCGAGTTTTGCTAGTCGACGAGGTGCGACTTTTTGCGGGTTTTGAGCTTCGAGTGCTGTCCGTACTGCTGTGAGCACTGTTCGTCGCGCTCCACGAAGACAACGTGGAACTCGATCCGGCGTTTCGACTGCCCGTCATTTCTGCTTTAGAGATCTCGAGTAGCAGTTCGATCGATTGGTACGGTTTCAATTTGAATGCCGAGATGCTGCAGTTGCGTTGCTCGCTTCGTCGAACCATGTCCACGGCGCACGTATTGCGGGCTTTTGGTCGGCAAATGAGAGGAGCTTGGCAGTCTGCTGGGTGAGTGGGCGCCACGTTAGACTCCAGACTCGGTACGTACAGCAGAAAACCGTCGATGGGTAGAGTCTCGGCGAAGCGGTTGGCTATCCCGTCGCGAAGGTTTCGTGAGTCGCGGTACAGGTTTGCGTATCGTTCCACTTCATCGCGAGGAAAGTGTTTTTGCAGCATGGTGTAACATAGTTCGTGCTTGCGCGAGAGGAACAAGATATCACAGAGACGTAGAACGTAATGTCGGTAAAACTGTCCTGCTCGCTCGATCAATTCTCGTTCGTCGGTCACTGCTCGGTTAACGACCAAGTGGCGCTCGTTGTTTGCGACCAATGCGGTGTGAAGCCGATTGACGAGTGTAAACGAGTCGTTCATCGGGACGGTTATAAAGTTCTGGTTGTCCCAGTTTTTGCCGCGGGTGTGGGCAAACGATTGTCCCGTGTTACGGAGTCCGTCCCGTTGTGATTTTCGGCACGGCGCGCAAACGTACGCGACTGACTGAAATTGGTTCGAAGCGACGCCGTCCGGATCGTTGGAGTCGCGAGGGTCGCGCCGCCCCACTGCGCGCGCAACTGAAATGAGTGGATCAATTGGATCGACCGGCGGCGGGTAAAACGGTGCAGTTTGAATATCGGTTGGAGATATGATCGACGCGGTGTCGACCGAGTCGACGTTGGAGGACAGTTCATCTGGATCGCTGGTATCGCTGTACATATCCAGTTCGTTAGGGTCCGGGTGTAGTTCGATCGCATCGTCCGTGTCGTCGTCCCCGCCAACAGGTGGTTCGTTTTTTCCGACCGTGCTCTTGGTGCTATTGGTTGCTACTGGGCCAACCTTGTTATCGTCGTTTTGGTTTTTCCAGATGTTGTCTCGGTTCCCGTTGTTTTCGTTTTGGTCGTTTCGATCTTCCTTCGTATTGGTGTTTGGTTTTTGTGTATCGGTAATAGAGTCGTCAGTCGGATCGGTATTTGGACAGTTCGGTCCGCTTGAATTTTTTGCGTCGTTAGTTTGTGCGGAGTGGGTATGGTAGATTCGGTCGTTCGATTGTTGTGGTTGTAACTGTCGCGATTCGTGTGAGTTTTTTCGTGATACTTGTTGCGATAGTTGCGATTGTTGCGTCTGTGACTGTTGTGTTTGGTTCGTTTGGTTCGTTTGGTTCGTTTGGTTCGCCTGGTTTGCGGTTTCCCGGCGTCTAAGCGTCTCGATGAACCGTTTCACAAGGTTGGATGTTCCCGCTGCGCTGCACGCCGATAGGCTCCAGAATTGAAGCACCGCTAGTGTTTCGTGAGGCGACAAACCGGTTGCATCGAGTCCGTACGGCCATTGTTGTTCGTCACCGTACGAGTAGGGAAGGTTGCTCGGGGAGAAGGACTGCGAAAGCGCGTTCAGCTGGCAAGCAAAACTGTTTCGCACGACGATCACCTCGGTGAGGACGTAGCGAACGTCCAGTTCACAGTTTATGATCGTTGTTCCGTCGATGGTGGCATTAACGCGTTCCAGCTGGTAGATCATGTCGGTGGAAAAGCAGCCACGCGGGTTGTTGCCGTTCAGTCGCACAACCTCTCCGTTGTCGCAATAGAGTTTGTCTCGTCCGTCGAACGAAGCGTAGAGCCGCACGCCGTTAATTTTCGGGCGGACCGTTATCTCGCGACGTCGCACTCGGTTCGCGATGCGTTGTCGCACAAACTGAACAAAGTTCTCGACCGAGGCCGCGTGTTCCGGAGGAAGAACGTACGACAAGAGCCGGGTGTTGTAGCTCAATTGGTTGTTTGATTCGACGTTGCGCGCACTCGTCGCGTCGCTGGTATCCGCCGTCGATGATCCGGTATTGGCGTTGCCATTTCCGTTGTTGTTCCCGCCGGCACCCGTACCGTTTTCGTCCTCTTCGTCGTCCGCGTGCTCGTCGTCGCCGTTGCTCGCCGCGGTCGTCGTGCTCGACACGATCGGCGTACCCAAATCGTTCGGGATCCAATCGATGTTCAGTTGAATCATGGTTCGTTCTGTGAATTCCAGTTGCTCGGTGACCAGTTTTACCAGACCGTACATCGCGTCCATGTTCTCGTAGATAGTCGTGTCCGAAAATCGGTGCACGTCGCGTGACAACGCGCACACTGGTCCGTTCGGCTCGACTACGACACGGTCAAAAAAGTTGCGGAACGGAGAGCGACACAGAGTGCGTTCAGGCAGTTCACCGAGCTCGCTTTCGATCGCCAACTCGTAGCGTACTTGTTGGTACTCGTCGAGGATGCTGTATATGGCGATCCGACACGTATACTGTCGATGTAGTTCGTCAACCAACTCGACGCGGCGACACACCTTGCGTACGAGAGCAGCGCCCAAATTGTTGTCACTGCGCTCCATCTCTATGATCTCGATCTCGACGAGCGATTGTACGTCGAGGTGCGCCTCGTGCATCTCGAGTGAACGTTTCAGCAGAAACACTGGAGGCCACTTGTTCTCCGCGGAGAGATCTGTCGGTTTGTGTGGTGTGGATGGCAGATTCGTTCGATTCGATTCTTCTATCCGTCGCATCGTTGCATCCGCTTCATGTTGTCCATCTTCGATAATGTGGTACTCGCGTGTCTGGTACGGATAAAAGATCAAATGATTGCAATTGGTCGTCTTGATGTTGGAAAACTCTTCTGTACGGAGGAGGTTCGGGGACTCTGTAGTGGTTTCGATCGTGATTTCGGTTGTGGCGTCGGTTGTTGTTTCGTTATGTTCGTTTGCCACGGTTTCGTCATCTATCAACAGACCGCACAAACGAAGGTAGTCTGCGATGTTCTCAAAGTTGTATCGCTGGACAGTCGTACGACACCCCATTCTACGTACATACCGAGCGTAACGACGCAAACGATATTCTTCCCAATAGACGTTCGATTGCCCACGGAACCAATTCCGTAACAGCTGTTGCGCGTCGCCCAACGAGATGCGGCATCGCCATTCCAATTCGGTTTCGATCTCGCAACGGCACTCTTTTGGACTCGTGGTTTCTTGAGCGTGCGGTCGTACGATCGGTTCATTTGTCGTCGGTCTCGGGTTTGGCGTTGTGTTCAGTTTCTTGTTCGGCGGAGTGTTTATTGGTTCGTTTTGTTTTTCGTTCAACGTTGTGTCCGGTCGCGAGTTCGATCTGGTGCTCGATTTTGTGGTTGACTTTGTAGTCGCCTTGGTAGTCGACGTAGTCGTCGTAGTCGTAGTTGACTTTGTGATCGACTTGGTGGTCGGTGCAGTCGATTTTCGAGATAAAGATTCGGTCTGTTTGCCGGTTGCCTTTGAGGTTGGTTTCCCGTTCGTTCGTGCTGGATTCATTGTTGTCTCTTGGTACTCTGCTTGGTACTCTGCTTGGTACTCTGCTAGACGGTCGCCGGCGTAAGCGATTCTCTGGCAGTGGATTTTCTCTGGTGGTGCTCGTTGGTACTCGTTCGCGGTGTAGACGGTCGCTAGCGTAAGCGATTCTCCGGCAGTGGATTTTCTCTGGTGGTGCTCGGTGGTGCTCGTTCGCGGTGTAGACGGTCGCTAGCGTAAGCGATTCTCTGGTTCTCTGGTACCTCGTTGGTAGTTCTCGCGTGTGTTGTACCACGTCCGTCGGTTGTACCACGTCCGTCGTCCGTCGCTCGTTCGATACTCTCTACGTCCCTCCTTTATTTTCGCGTATCTTTCGATTACCGTTGGGTTCGAAGTGTGCGAGTGTTTAGGTGTTGCTCGTTCGGTGGTTGACTGGTTTTTCTTGTGTCCTGTTTCGAGAGCACTCTTATAGGTTTGCCCGCGTGAGACCGTGGGTCTCGGTCTATCTCGGTGGTTATAGCGAGCGGAGGCCGACTTTGAGACGTTGTCAGATGTTCGACTAGTGCAGCGATTGCATCGTACGAGCGCCGACTGATTATGGGCAGGTCATCCGTCGTTCGTCCTCCGGTTGTCGGCTGATTATCTGTCGATTATCCGTCGATTATCCGCCGCCCATCCGTTTGTGGCGCTTCTTATTCGTCGCGTATTCTCCGCTTAGCCATTGTCGTTTTCATTGAAACTGGTCGTGCGGCCAGCCGGCCAGCCAACTCGCTGTCGTCGATCAAATTATGCGAGGTCGTCGGTCGGCATCGATCAAACTCCGTTCGAACGGTTGATCGATCGTTATCGATCGATCGTTGATCGTTGCGGCGGTCTCGTGGTAATGCGGCAATGCCATAATCGCGGTTCGATTGACCGGAAAACGGTACCCTAATAATCACACGGATAACGACCCGGATAACGACCGGATAACGACCCGGATAACGACCCGGATAATGACCCGGATAATGACAGAATCGACACGGATAATGACTCGAATAATGACACAACAGCACGGATAACGACGCGGATAATGACCCGGATAACGACTTGTTGTACAAGTGATATGATGTGGGCCCAGAAGCCAGAAGTCCGTTTTGACGATCGGTTATTTCGTTTGATCTTGTCTACGAGTTTTGGCGGTATTCGGCGGTATTCCTACTCGAATGTGTGTGCGTGTGGACGATTTTGTGTTGACGTTGTGTTGACGTTGCGTTGACGTTTTTGTGTTGACGTAGAGGTTCGAAAGTTCGCACGTCATTGTTATCGATCTTCGATAACGGGTTTTTGTGCTGACGTGTCCATCACCGTTGCAGTCCTGTTGTCGAGGTCGTTTGAAGTTCTGAATTTCGTAATGACGTTGCCGATTTCGTCAGTTGTTGCGGTTGATGTTTATTGGTGTTGGTTGACGCGAATTCGATCGGGATGACGGTCTTCCGCTCGGTCGGCGGTTCGGTCGGCTCGGTTCGCGCGATCGCGAGCTCGCTGCGCACCATCGGCCAACACTAGTCGCATCATGTTAACGTCGGTGAAGAGAACCGGCGAGAAGTGACGGGTGATGTCGGTGATGATACGACGGCCGTTCATCCAGAGATCGCCGTCGCAATATTGTATGTTTTGAAGCGCCCACTTCATCGAGTTGGCCTGTTTGCAAGATTTGGGAATGCGCTTCGAGCCGAGTACGTATTTGTCCGCGTAGTCGATGTGCTGCTGCAATTTTCCGCTCGGAACGCGTCGGAGCAGGTCTCTGTTGCCGAGGGCGAGCGGCGTCGAGCGCGATGCTTCAGCCGTACGCTCTCGCGCCTCTTCGCGAAAACGTTCGTATAGGGTCAAGTGCATTTTCAGAAGCGAGTCAAAGTCTCCTTTGGCGCGCGAAAACACGTTCACGATGTACTCCAGGTCGAATGGTTTGGCACCGAGGAAAAAGTGCGGGTAGTCCTCGTGAACGACGCGACTGCAATGATCGAGAGCCGCGGTGCACTCGTTCTCACCAAACAAGCAGTAAATCGATCGAAACACATCGTCGATCATGGTTTGACAGTTAGTCATTGATGAGGTCGACACGGGAGCCCATAGTTTGTTCACTTCGTGCAGTAGATTTCGGGTTGCATAGTACGTTTTCTCCGGGTCTTGGGGGTCGAGCACATACTCTCGCGCAAAGTTCTGCATTTTGTTTAGAATCGACCACCAACGTGGCTCCAAATAGTATTGATAAATGCGACCGTATGTCGGCTTGCGGAATACGCGGGTTGTTATCGCGTCCATTTCTTTGCGACAATTTTCGTCTCGCGGGTTCGGCAGCATGTGGGCCATGCACACGCAAACTCGTCGAAACAGCTCGAGACCGAAGATGCTCTTCGTGCGAGGGAGATCGTCGGCCACGTCGTAGCGACGTTGGCGATTGGTTGTGTCTTTTGTGGTTGTGTCTTTTGTTTTGTCTGTGCGCCGAGTCTTCTCTTTGGATTCGTCTTCGCTGCTCTCCGACTCGGTTGTATCGTCGTTCGTATCGTCGGTTGTATCGCCGCCACGTTCGTTTGCCCAGCACGGCGGATCATGCTGGTTCGCCAGCAAGCGTTTGTACTCGCGATAGTTTTGCCACAAGAGGTTCGTTCCGCGGGTGGAGCGTAGTACGCGAGTAACGTCGGCGCGTGCGTTTCGTTCGTCGGCCAATACGTTTCGTTCGTCTGCGAACCGTTTTCCCACCAAAAAGTACATCATCAAGCGGGACAACATGTTCTGCGGAACGATGCTTTTTGAGCGAAGACACGGTAGCACTTGGCGCTTCATGTTGTAGCATATTTCGGTTTGCGACTCTACGCCTTTTCCGATTCCGTGGGTATTGGTGTCTCCGTCATAATCCTCGTGTTTGTTGTAACAACCATACGGATTGTTGAACTGAATGTCCGCGTCGCAATTGTCGTAGGCGAACAGTGTTGTGATCACTTCTATGCTGCCTTCTTGGATCACCGGATCGCGGCGGTTCATCAGCGACAAATTTTGTGCAAGTAGTATCGCGTATTTGACGTTGTAGCGATGCAAGAATCGCCATTGCGGACACTTTTCGATCGGGACGACAAATCGCGCGGGCGGTGCGAGCGGATTGATCTGAAACAGGCGACAAATGTGTGACCATGGCTGGAGTACGGAGTAGCACGGCAGCATCGGTGCGGCGAGCACGTACATGCGACCACAGTTTTCCAGTGGGAAGGTCAGTTGGTAGTAGCGTTCAGACTTGCTGGACTGCAGGATCGTCTTGGTGTTGTTGCCGTTGAAAAGTGGGGAGGCTAGTACTCTCGACAGTGCCTCTTGTGGCGAGTATTTGCGTGTAAAGTCGCTGTGTATCTTTGACCCACTTTGGTCGAGGTAGTAACCGATGTCTGGGTGGATCACCAATCGTTCGATATTTTGCACCGCGGACGATGAGGTGTACTCTCCGGCCGCAAACCCAAGATAGTGGTCATCGTCGTAGTAGCGCATGCGAGTCCGACCCACCATGAACTCGTTGAGCATGTAGCGCGATTGTTCGGGTGGTGCGGATGCAAGCGCTTCTCGTAGAGACTCATCCGTGAGGACGGACATGCGCGATGTTTGACCCGAATGCGCTTTCCAGTTTTGAGACGACTTGACCAATTGCGTGTACTTGAGGAACGCGTTCACGTCCAACGTTAGCTCGTTGTTCGTACCGAGTGGACCGACATGGGTTTCGTTTTGAGTGTACCACGGGTTGTACATCGTGTTTGCTTCGATATACCACTTTTCCCCACAATCTCAGTGATACGAACCGTTTCGCGGAATAGGTAAAACTGCCGTTTGTTCGGAGCGTTTCGGTCTTAAAGCTCTTCGGTTCTCGTCTGCGCTGCGCGCGGTTTGTTGTCTCATGGATAGCATGGATAGCTAGATTAGTCAGTCGATGTTCCGATGTTCCAACGGGGTCGATACCATGTTTCCGAGAGTGCTTTTCTGTCCTTTCTGTCGGTCCCGATGCGGTTGCGAACGAACGAGTTTGTTTGTCGTTGTTCAAAAAAAGGGTTGCGAAAAAAGGAGATGTCGTGCAAGTACGATAGCTGTTATGCGGGACAGATCATAACAGGAAATTTGTTGTGCCGTGAGTTTCCCGAGTTTATGCCCCCCCCCGCGGGGGAACCGTGTTTGTGTTCTCGGTTTTTTCTCAGTTTCCCGCCTCGTTTTGTGTCGTTTGTCTTTTTTTCGTCGTGTCGTTTGTTTCGTTTCGTGTTTCGTTTGTTCCGTTTGTTTCGTTTGTTCCGTTTGTTTCGTTTGTTTCGTGTGTTTCGTTTGTTACGTTTGGATCTTTTGGGTTGTCTTGTGCGGTGGGTTTTGAGATTCGTTGTGTCGTAATTGTCGGCCGCGAGCACTCGTTGCGGTTTTTTCATTTGATGTAGTTGGTTTCGAGCGACCGACAGCTTTCATCGATGGCTGCCTCGTAGTCCTGGCCGCTGTATTTCACCTCGGTCCCGGAGCTGCCCGCGTAGTAGCTGAATTTGCGGATGGCGTCCATCGTTTCGAGTGCGCGTCTCGAGTTCTCGCAGGCGCACATGATCACCGAATTTACTTTGGTCAAGTTTCGAAGGTGCGACACGCGGACGGCCACACCGCCGGTTGCCGACACCGAGAAGCAAATGTCCACGTTGATGGCGTCGGCCGGCATAGTGGACTGCTGTCCGTCGAGTCCGGTCGTCGTTAGTTCGAAGAAGAACCGCTCGTTGTTCTTGCGGTTGTGCATGTAGAATTGAGCACCCATGCGATTCTTGACGGCGGGTACGTCGAAGAGGAGGTACGGCCGTTTGTCGGCCGACGCTTCGGTTCGACCGGATACCGTGGATAGTTGGGCTGTGTTGATATTGACGATCGACCGCCATTCTGGAAGGATCACGTAGCGCAGCTCGATCGAGTGGAAGTCGTGCGGCCCGCCTACGTCCGTAAACTGGTAGAGGTTGAACGTGTGGTGCACTATCGCCCCGCGTTGCTTCTTGTTGGCATACGCTCCCGGCCATTTGGTTTTCGTTACAATGTCCGCGCGAGATACTACCATGGTTCGCTCTTCTTCGTGTGGGGTAGCGATGAACGATACCACGGACACGCTACTCGTGCCCTCGTTGGTTAACATACGTTCGAACAGTTGTTGCGTGAGCGAGCCGCCCATTTGGTTGAGACGGGCGTCTTTGCAGACAAACATGTTCCGCGATGACAGCTCAAACATGCCTACGTCGCGGTACTTGTAGCCCATACCGTGCGTCATTGAGTCGACCGCGAGGTCGTTAAAGTCGGTCGCGTATCGAGACTCGAAGATGGATAATACTCCGGCACGGTTCCACGTTGCGCGCGTTGTGTACGGGAGAGGGCGGAACAGGTTGTTGACGAATAATACGGCTTGAGCGCGCGGTTCTGCGACGTGCTGGAACCACACGTTCCGTACGACGGACGCCGTTCGATCGGGCGAGTAGCCGCCCGCGATGCTGGCGAGCGCTTCGGGCACCTCGATGTAGATGAGTTTGCTGCGACGGTCGCGCGTCAGATCGCCTTGCGAGAGTGCGCGTGGTTTGTTGGGGAATATGCGGGTGGCCAGTTCGACCCCCGGCACCAGATCCACGTCTTTCAAGCGACTCTCGTTCAATTTGAATGTGCGTTCCAGGTATCGTGTGACGGAGGGCTGGTTTTTGCAGAGGAGCGCAAGCGTGAGGAACATCGCGGGATACATTGTGAGGTGAGTTAGCTTTATGAACATTATTGCTAGCACGGACGCCAACGCGTTCCGTAGGTGCTCTGTTTCTATCCAGCTCGCGGCGATGCGCTCGTTGAGACCGCAACAACGGTGGTCGTGAGAGATGATCAGCGCGGTCAGCTGGAAGAAGAGCAGGATTGCATCGTTAATCGTGTCGCGCGTGTTGTCCGACGCGTTCCGGTTAAAATCTAGCAGCGCGATGGTCACGTATCTGGTCAGCAAGTGGTTCTCGAGGTTGTGCACCACGTCCATGATTTCGCTGCAGGCCGTTCGGTCGCGCAGCATGTGCTTGGCCCACTGGTTGCTCATGTCCGAATCTTGACGCGCGGTCCACAGAAAATCGGAGTGTTTCAGATCGGTCGCATCATTGCGCAACAGTTCCCAACTTCGGAACAGTTGCAGTCCTTTCGCGCGACGGTCTGGTTCGTCTTTCTCGCGACCTCGCACCTTTTTGCGGATCGCTTTGAGCAAGGCGTAGAACCGGTGGTGCGCGTTCAGCACGATCTCGGGCGACTCGTCTATGCTCTTCAACAGATCCACTGTGTGCAGCATGTACTTGTTGCGCGACGTGGGCGTCAATGGGATGACTGGCGACGGAGGTGGTTCGTCGGGTTGCGCTGGTTTAAAGTACTTTTTGTGCGTGGGAGGAATGGCGTATGGGGGTCCGGTGTCGATTTCGTTAGCTGCGGGGTTGGTTGGCCGATTGTTTGGACGACGGGGTGGTGGTGTGGGTGGTGGGGTTGGTGGTGATGGGGGTTGTGGTGGCGGCAGCTCGGGTCGTCGTGGTTGTCGGTCGAAGCGGTCGTCGAATCGGTCGTAGCGCGCGCGGTCATTTGGCTCGTTGGTCAGCGTCACGTTGATGTTGTCGACGCGCTCGTTGTCGGGCAACGTGCCACGTGTCGGTCCCATCATCATTTGGTTCGACGTGAAGCTGACCATCACCACCGCGATCACGATCAACACGATTATCCATAGCGAGCCGTTTCCTCCAGAGTCGCCCATCGTTTTCGTCGCGTTCTTACGTTCGAATTTTTCGTCGAAAAAAGAGCCGAAAAAAGATCGTTGTTACGCGGTCGGAGATACGCTTGTGGCTCTCTTCGCGCACCGCGTGCATGCGTGTACCGCCGAACAATCGGTCATTTTCGTCGTCGTTTTCGTCGTCGTTTTCGTCGTCGTTTTCGTCGTCTTTTTCGTCGTCTTTTTCGTCGTCGTTTTCGTCGTCGTTTTCGTCGTCGTTTTCGTCGTCGTTTTCGTCGTCATTGTCGTTTTCGTGTGTCGACCCACTTTTGAGTTGTTGGACGAGTTGCTGGACGAGTTGGTGGATGAGTTGTTGGACGAATTGTTGGACGCGTTGGTGGACGAGTTGGTGGACGCGTTGGTGGACGCGTTGGTGGACGCGTTGGTGGACGCGTTGGTGGACGCTTTGGTGGACGCTTTGGTGGACGAGTTGTTGGATGTGTTGGTGGACGCGTTGGTGGACGCGTTGGTGGACGAGTTGGTGGACGCGTTGGTGGACGTTTTGGTGGACGAGGTGTTGGATGTGTTGGTGGACGCGTTGGTTGACGAGTTGGTGGACGAGTTGTTGGACGAGTTGTTGGACGACGAGTTTTTGGACGAGTTTGAGTTGTTGATAGTGGTGAGTTTATGAACGATTCGATGAGCAGATGAGCAAGTTTTTTGGTCGAAGTGATCGATTAATGTGGTAGTAGTTGGTCGAATTGGTTAGTAGGTTATTGGTCGACTCGGTTCGTTTGTGCTTGTGGTATCCGAGTCTAACTGAGTAGAAAACGAGCGTAATCGCGGTTCACGTTTACCACGTTTGCGGGAATTTCTTTCTCGATCATTCGTTTCGCAAAATCGAGGAGAACGTGGTCGAGATTGTGTGCTATGTAGTACATGCTGAAGACATCGTATTCCGTGAGCGTCTGTGAGGCATGTGGACTGTTTACGTCCGCAAACATGACCGATTGGTATTGTTTGTCGGTTTCGGACATGCTGGCGTCCAGCAGGTCGACAAAGTGGCCGAACCCTAGGGCGTGACCGATATTGTGGTAGTAGCGGTACCGCAGATCCGACACGTCGATGCGCGTAAAGTCCTTGGTTCGAGTACGTCGTTTGTAATCGTCGTCGTGCCACTGAATGTTTCGGTTGGTCACCAATCGTTGTGGTTTTGACTGTCCGTACGGAGGGTCTTCGAACGAGATGACGATCGTGCGGTTGAATTGCACGTTGCGTAGGAACTCACTTTGTGCGCTCGGTAGCGCGTCGAACGTAATGTTCTTGGTGTCTATACCATCACGAATATCGATCTTGTCGGGCTGCAAGTAGAACACTCTTCGCAAGTATTCGTCTAGCACATCTGATGCTACCTGTTTAATCTCTCGTGCAACGCGTTCACGTGTGTCTGACGTAACCTCTTCACCTTGCCAGGTTTTCGGTACGCTTTTCACAGTCAACCACACGCTTTTCGGTTCATGTGGTCGGAAGTTGGCCTGCATGTACCGCAACCAGCCGAGACTCACGAGTCGTTGCACGATCGTGGTGTTCTCGCGAAGGGGTACTTGCAGTTCCGCCGCATATGAGGCGTCGCGTGAGCGTACTGTGACCAACATGCACGCCAATAGAAGCGAGGTGGTGAGCAGTCTTGGGAGTTGAGCAATTTGAGGAACTTGTAGTGCTTTCATCGTATGCGAGTTTTTCAGGTTCGCTGACGGTTTTTCGGTGAGCAAGTGTCGTGGGTTTCTTGCGGTTCTTTGCGTCCGGTATGCGTTTCGAGTGCTTCCTCGTAAACGCTTTCGTCTACACTCTTAGTAGGCGTATTCGTGGCAGTCACAATATCTTTTTTTTTCAGTTGATGTCATTTTCGGGAGGTTGGATCACGTCTAGTCTTCGTTGGTTTAGCTTGTTTCGGTTATTTGATTGTCGAAATAAGAGGTTCGTTAGCGAGCGAGGGTAACGTTGTACGTTGGGAAGCGTAGTCACGGTGTACTCAAAGTCTCGTCTTATTGTCGCCAACCGAGTGGTCACTCGGACAGTGAGTGATCGGGTATTGAGCAATCGGCGGAGGATTGAGAAACGGTACATGGAATAACCGATTAACACCGATTATCACGGATTATCAAAGATTATTACGGATTATCAAAGATTATCACGGATTATCAAAGATTATCACGGATTATTAAAGATTGAATATCACGTTTATCATCGTTGGATTATTGTTGATTGCCGATTATTACCGAATTGTCATTAATACAGTGTCATCGATGGTTATCTGATGAACGTATTGTTTAGTATGACGGACCAATGATCGCTTCTCGGTGTTATCGTGCGATTGCGCCACGATAAAGACGATAACCGATATCGTTAGCTAGCCGTTAGCGAGTCGTTAGCTAGCGGTTTGATTAGTTGTACGGTTGGGAGGTGAGAGGCAGAGCGAGACGAGGAGGGAGAGCGAGACGAGGAGAGGTGAAGTGAGTGGTGCGAGAAGTCTCGTACGGGAGACCCGTGTACGTGAGGTGAGCGAGGAGTTTCGATAATAGTGATACGACGAGGTGACCGCGATAACGCGTGGTGCGCGGTTCGAGTGGTTTGTTTGTCTCGCAGGTATTGCGTCGCGCGGTGCGTAAGGTGTGCAACTCTTTTGTTTTGCGACGTGAACAGTTTGATAAGCTGTGATCAAGGTCGGGTGGTTGCTTCATTTGGCATTGATTGATGACTCGTTTCCTTGCGAGATTAGATATCTCGTTTCGTGGAGAGTATAAGATCCGAGGAGCGCGATCGTTTCCCCAGTTCGTTCGTATTGTTACATCGAGCTTCTTCACGAGCTTCTTTTGATTACGTCTGTCTCTACTCAGATGTTTTCTGGTATACTCTAGTATACTCTGATTTACTCTGTTCTCTCGTAGCTTGCTTTCACCTTTGTGCATTCGAAATACGGATCAATCGATCGATCGATTTTGATCGTCTTGATTTACCGCTATACCGACTCGCATAAACCGATTTGAAGCTACAAACGAAACAGTAACGAAACAGTTACAAACGAAACGTGTCATCACAGTATATTGTCTCACGGTATCCGACTTACGCGGTATCCGATTTACACGATATTCGATCCGCACAATCTACTCGATTCGTACGATCCGTTCAATTCGTCGATATATTCATCCGTACGATCGGTTCAATTCTTCTGTATATTCGATCTAAACGGTCTATCCGATCTACGGTTTTACTTGGTCCGTTTGATTCATCGTGTCGTCCAACATGAAGGTTCGCGTTCACCACAAAGTGCCGCGTCATACGCTCTTCTCCACGAGCGCACAACGGTTTCTCTTCCGCCACCGTCGCCGTCTCAGTGAAAACGAGTTCAACCTGTTGATGAACGAGTTTTTGGAGGTTTGTACCGCCCATTCAAACCGCACTATTCTGGGTCAAGTCCGATTCGCCGATAGCGCGACTCGCTGGCGCAACGAGGAGTTTACGCACCCGGATTCGGTGTCGTTGTTGTCGCACCAGCGCAACATGATCGACCATCTACTCGAGAACGAAGAGATCGCTACACTAATGGCGCTGGGTCTCAGTTTTGACTACGCGCCCATCGTTTTCGACCCGCTCTACGATGTGAACGAGTACAACTATTCGTGTACGCGCGGTACGACCGAGTTTGTGCTTTATTCGTCGGAATCGCCGTTTCAGGTGTTGCTCGGTACGGCGACCAACAATTTGAGTAATAGTGTTCGTTTCTACGTTTTGGCTGAATCGTCCGAACAAGTCAATCTGGTTCGTTTGCACGCCAAAAATGTGATTGAACCGATGAGCGACGCGCCTGTCGTACCACTGTCTCGTGACATGTTGTTGTTCATCGATTTGTGCTCGTTGAACACACGATCCGAATATCGTTATATGAACTGGGTACAAGTGTTGCACGTTACTCATGTTCAGTGTACCAGCACGTTCCGTTTTGCCAATCGCGAGCACTACGTGCAGCCGATCCCTGAGAATGTAGCTCGCAACTTGAACAACGAAGACTTGCGAATCGAGAATGCTGCGGCGAACCGTTCGAACCGTGTGCTCGATTCGATGCCGTCTGGTTCGCCGATCGCGCGTGCGGCTACTGCAGCTGCTACAGCGACGTTCAACTCGTTCGCCAATTTGGGTCGCAACGTTGCGCGAGTCGTGTCGCCGTATCGCCGCGCCTCGTCTTCCTCGCCACCCAATCGAGTTGGGGACTCGCCGATCATTGGTGGTAGTTGGTTGGCCAACTCTCGACATCCTTCGTGGTTTTGGCATGACCCTAGTCGCATTATGCGCAGAGATGATGGCGCGCGACCGATTCGATCGCGACGTTTTTCGGTCGTACCAGTTCGTAATGACGAGGAGCAGCAATCGGTGTCTCGACCGTTCGCAGCCCAACAACAAGGACAACGGCAACCGTTACGATCGTTGCAACCATTGCAACCACTGCGACCATTACAATCACCGCAGCACCAACCACAACAACAACAGTCGCAACAGCAACATCAATCACCGCAGTCGCAGCAACTACCGCAACGAGTGACACAGTCGTCTCAGCAGACCAACGTGACGGTTGTACTCAATCACGGCAACTCTCGCGACTCGCGTGAGCTTCACCACGGTGGTCGCAGTTCATCCATGCCACCCCATATCGCTTCGACCAGTAGTGTCAGTGTGAACGTTGGCACGAATGGTGGAATTAATGTTGGTATTGGTGGTATCAATGTTGGTATTAACGTGGACGGCGGTGGCAACGTGGCCAGGGTTTCATCGACGGTCACGATGGATCGAAGTGGGCCACCAGCATCGATAGGAGAACACGTGGTTGATCGTCGCGCCGACACCTCGATCTCAACGATCAACACGACCAACACGACCAACACGACCAACGCGATCAATGCGATCAACGCGATCAATTTGACCAACACAACCAATGTGACCAACGCGATCAACTCGACCGGTGTAATCAATGCAGCAACTAACGAGTCGAGCGAATATCAAGCGCGTGGTTCGCCGGTTCGTATGTTTAGTTCGTCGGATGAAAGTACCCCACCTTCTTCTGCGCACATCGCATTCTTGGCGCGAACACCATCCACGCCGACGACACCGACCACGCCGGATCGATCCAATCTGAGTGCGTTTGACCATGACAATGAGTTTGACATTGATGACGATGACGACGATTTGGACGCAGTAGGCGTCATAGAGTTTGACGAGGAAAACGACGAATTTCGAGTCATGCGGATCCCCAATGATTATATTATGTTTCGACGTCCGAGCGACGATCTTTCCGCTAGCCAACCGCTCGACTTGGCTAATCGAACAGGATCGTCGGTGCCTGTTACCGGAGAATCGGCCACAACATCAGATGAAACACCTATGGACGTCGATCATCCTGCGATCGGCGACTCGCCTTACACACCGTCGGCGTTCGTCCCGACTACTCCGTCCGCACAGTCGATACCGTCGGTTGGTTCTCCGTCGGCCGTATCACCGGTCGATTCTCGCACCGACTCTCGCGCCGATTCGCGTAACGCGGGTGCGGATCCACAGATCGTTCCACAAGTCAGTCTCGGACCGATTGGCTCGTTCGTCAACTCCAGTCCCGGTTCAAACTGTGTCGCGAGACCGAGTGCCGCTGAAACGGCCTTTGATCTACTCGTTTCGCGTAACTTTGCTCAACAAAGTGCCCAACAAAGTGCCCAACAAAGTGCCCAACAAAGTGCCCAACAAAGTGCCCAACAAAGTGCCCAACAAAGTGTTCAACAAAGTGTTCAACAAAATAGTCAACATGATAATCAGCATGGTGCTCAGCATGGTGCTCAGCATGGTGCTCAGCAAGGCGATCAGCAAGGCGATCAACAAGTTCACGATATTCAACCTAATCAATCGAATGGTCTATGGGATATTCAACATCGTGCTCATCATACTCAACAAACTGTTCAACAGACATCGCAACAGAGTGTTCACCAAGTTGCCCAACAAGGAGCCGTTTTGAACAACGTGGCGAATGGTGCTACTCAATCAGCTGACCAACTGGTACCGCTTGGTTCAAGCGTTGAGACTGTCCAAATGGACATTGAATCTAGCACCTCCAATATTCGAGCGGATACGGCGAATCAAACCGCTCAGATCGACGACAGTGTTGAACCGAGTCGATCGACTAATCCAATGGATCGACTGGACCAGTTTGTGACAAACCTGTTGGAGAATATACCGAACTCGATTCGTCAGTCTCTTTTGTTAGATTATCGGCTCGATTTTGACCCGCTCGAATATCTTGATCCTTCGCTTGTCGAACGTCTACTGGCCGAACGAGAAGTGATGATTACGATGCGAGATCGACAGGTGTTAAATCAGTATCTGCGAGAGCAACACGATGTTCAACAGAGCTTGAATCGCTTGTTGCACGAACAGTTACGTGAAGCGCAAATGTTTCACCAACGCCAACAGATGCAACAACAAGCGGCTGCGCTCTCGTCGTCCAACTCGCCGCCAAGAATGTTTGCACAAGTGGTACAACAACAACAACAGCAGTTCATCATGCAAACGCTTCGTGACCAAACCGCTCCACTGATTTCTTCGGGACCAACGAATGATGGTGTCACTCAGCCGGTAGGACCAACTGTGCCGCCGTCGCAACCGGTGTCGCCGTCGCAACTGGTGCAGCCGTTGCAGCCGTCCCAGCCGTTGCAGCCGTCCCAGCCGTCCCAGCCGTTGCAGCCGTTCTCATCTTTGCCGTTTTCGCAGCCTTCGCAGCCTTCGCAGCCTTCGCAGCCTTCGCAGCCTTCGCAGCCTTCGCAGCCTTCGCAGCCTTCGCATTCTCTGCTGTCTATACCGCCTTCACAACCTTCGCAGCCCTTGCGACCGGTTCAAGTGTCAGCGTTACAGCAGGACGACCGGCCGAACGATTCGTCCGCACAGTCGGGACTATCGGTTCGGTCCGCACAATCGCCGTCCATGTCGCAAATCCACTCACAGCAGTCCGGTTTGTCGCCAGCGCGTTCGGCGATTTCGACCAACTACTCGACCAACTACGACTCAGATACATCCAGTTTGCAACCGCCCGAACAGACTACTGCGACCTTCTTTCCCGATTCGAACTCAGTTCGTGCTGATCGCAGTGTCGATCAACATGAGCCCCATGTACCGTCCGCGCTTTCGTTCCCATCGTTCCAACCGACCCTCTCGACCACTCGGTGCAACAGGTCCGAGAATTTTGACGACTTGACGACGAGCGAGGTTGTTCCCGCCTCGCCGCAGATGGACAGTGTGTGGACGTCCGCACCGGTGCGCAACGTGGGTGCGGTGCACCGACCGGGTGCCGTACCTGGGTGTCTCTCTTGTGATTTTTGTCCCGATTGTCCCACACCCTTCTGTCACGTGTTTGATCGTCAATCGCTTTCCTCATGTGCGGTTCCGCGCGGTTTTCTCAAGACTATTCTGGCCGACTCCAACGGTTCTGGTAAAACGTACACGGTCATTTCGATGTGTATGTACAACGATTCGCGAAACAATTGGGTCATGGTGCGCAACTCTCAATTGCCGTCCTGGCGGTATCACTGCCAGCAGTATACCAATTGTAAAGTTTTCGTGATTGCGTCGACTAACGATGTTAATACGTTCTTCTCGATGCGTCGCGAATTTCGTGATCCCGCGCTCCAGTTCAACATAATTCTCGTGGTGAGCAATATGGTCTCCTATACGGGTAACAAGGCGCCACAACCGTTCCGCTTGTTCATCGACGATAACGACATCTCGCTCATGAATGTGATATCCGGGCAGTTCAACTATGTTCTCGCGTCGGACATCACACCAGCGACCAACTCGTTCGTCAAATCGAATCATACCAATCTCATTCAAACGCACGACGCTTGTATCGAGACGTTGTTCGATTTGCCGCCCATTATGTACTCCTGTCAATGTTCGACGCAGCCGGCTAAACGTTGGAACTTTTCGTGTTCCATGGACTTTTGCATAGATTTGAACGCTGGCAATGAGGTGAACAACTCGGCGCTGTTGCGGTACGTCCTGTTCTCGCAGGAGCATTATATGCTCGGCAAGTTGACAAAAGCGATTCGAGGCGGGCAGCGAGATATTCATGAACTGCGAAAGATTCTATCCGATCCGGAAAACGATACCTCGTTGCGCGATATGCGCTCTGTACTGGCGACCAAGGAGCGCGAGATGAACGAGATTCGCGGGAACATTCAGTACCAAACCGACCGTATCATGACTGGGAGCTGCATCATCTGTTTGTCGCGCGATTACGATTACGTGGTGACTCACTGTTGCCGCAACAACATTTGTTGCGAGTGTTTGGTCAAGATCGATCGTCGGCGATGCCCGTACTGTCGTATCGAGCTCGACGCTCGCAACTCGTTCACTCCAGTCATTATGGACAAAACTCAACCAGACGGCACCATTCGTATATCCGATTACTTCGCGATATCGCCGGTCCAGCTTGCGGTTCGCTACGTGTCGCAACTCGTGGCCGTGCATCGCGAACACATGCAAACGTGCAAAAATCCGACCGACAACGGTAATTGGTGTGCCGCAAATTCCCTCAAAATCGTCATGTGTTCGGGCTCCAACATGTCCGTAATGAGCGACTTGTTGTCCGAGTTTGTTCGTCGTTTTCGCACGCATCACTTGAAGCAGCTGTCGGTCTTTCAGTCGTGTCCCGAGCCGGCTGTTTTGCTCATCTCGAACACGAACAAGGTGGTGTTTTACGACCTGCCGTTCGTAACGCACGTCGTGCTCGTGGGCGAGGTGAACCCGCTTCTGGCGCAAAGTTTGTTGACCAAAGTCAATCGGTACGGTCGTCGTACACCTTTGTACGTACAGCAGTTTATCGCTCCCGAGAACATGTCGATCCGCGAGTACCTCGTTTCTCGTGGACGCGATTGTCCGCGCGTTCTCCGAGACATTGTCAGTGAACCTTCCAACGGTTCCTATATGGTTTTAGACAATTTTGAATAAACAGTTTGAGTAAATTCTGAGCATTTTGTGATTACGACCCTCTCCTCATCCAGAAATCCAACAAGTTTCAACAGACTCAAACTCCGACGTAAACTCCACCGCAGAGTATATTGTTCTATTTTTATTTCTCTTTACGCATAACCGAGCATGTTCCGCCATCAAATGATAAAAAAAAATAACGAAATGTTGGAAATGTTGGAAAAGTGGTAATAAACGGACGGTTTATACACATGTTGATACACCTGTTGATACACATGGTTGCGTTCGGACTACAATTACAATACAGTTTGACCTCGGTTGGTCGAACCGAACGTGGAACCTTGATTAGAACCACCACGACCGCCGCCCGATTGGACTAGCTGTCGACTTTTAGGTTGACCGCGTCTCACAGCGGGTAACGAGATGTGCGTAAAGTCGTTGTACAGTTTTTCGAGCGATCGTACGAACTTATTAATCGTGCGTTGTCCCACGTTTTGTCGGTTGATGTCCTCGCGTGTTTGTTCGAGTTGTGTTATTCTAAACTCTTCTCGCATCGAACTGTTCTTTTGCAAAAATCGCTCCGACAGATTGACTAGTTGTTTTTTCAACACCTCGTTTCGACGGGTCGCAGTGGCGTAATCGGTGGTGGCCGTCTCGTGGGCCGACATGCGTTGCAAGTAATACTGGTACCAGCCCATCGTGTACACGGTATTTCGGTCGAGCGCTACGTCCCACGTGTGGACTTGCGAGTCCGGCACGATCCAACGGAAGTGTTGCAGCGGACTGAACGTTCGCGCCCACTCTTCGGTCTCGCTTTCAATCTTTACGTCTCCACTCGCTTTCCATGGGGCCAGCTTTTCGCGCGGCACTAGGACACGGTGGTCGTCGATTCCACGCAACGTGTCGTACGTGAGTCCCGAGAACCACCCTTCGCAACTGAGCTGCGCGTTCGTCGTCCCGGCTAGCGGGGCGCACAAGCTGTACAGCGAACGCACTGCGCGATTGCGATCAAACTCTGAGTTGATGCGCGTCGATGGTCCGGACCACTCGTCCAACATCGCCGAGTGATACGCAATCGCGATCATCTGCATATGCGTCGTTCGCCCGACGTCCATCGTTCCCAAGTCGAGGCGGTCCACCGAGTACGCTTGTGGATCGGAGTCGGTAGGATCGGCTCGCGGGAACCCTTTGCGCACGAGACACTGGTCTGTCTCCTGGCTGGGTTCGAGCGGCTGCAAATACTGGTCGTTGAACAGATCCCACTTTTTTTTCGTGTCCACCAGTCGTAGCAGTTGCGCGTCTAGAGTTTGTGCGTTGCTCATGTTTCGACCGTGCGACCGTCTAGTCGTTCGTCTTAGTGCAAGCTATCGATTGGGTGCGGCAAGGAAATGAGTGAAGCGGTAGAAAAACCGTTCCGTTGCGCTGCCACAGAACCGCTCGTTAAGATCCCATTCTCTCGAAACTCGCACACGCTTCAAACTGTCCCACTTTCATGGGGGTTAACAACATATTTAAATTTTTACGTCAGAATCTGATCGAGCTGGACTCGGTCCCCTCGATCGAGGGGAACTATGAGTTGTACGTTGATCTGGCTATCATCATCGTACCGTTGATGCAGCGGGCGCGCAACATCCCGCACTTCAAAGAGTTGTTGGTCGACACGTTCAGTCGATCTTCGTCCGAACTTGTTTCGCTCATGTTACGCGCGTCCACGGTGTTCATTTTTCTGGACATGTTGTCGCCGCGAATGAAGATCGAGACGCGCGTTCGCCGTTCGCTCCGCCAATCGGTTGTCGCAAACGCGCGCGCGGCCAACGGCGCGGCGGTGTCCGCGGACGGGTGTGTGTGCGGCGTGTGCCCGGCTTGTGTCGAGGCGAACCGCGATCGCGGCGCCGTGCGGTACAACGTGGTCAAGCTGCGCGACGTACGCAGTATCATGGCCGACATCATTGTGCGCAGTATGTGCACACTTGATCCCTCGTTTGCCTTGCGTTGTTTCATCGAGACCGACGTGATCGGCGAAGGTGAGATCAAGTGTATTCGTAGTGCTATTTATCGCGCTCGCGATCCGGCTCTGCGTTCGGCGCGCGGTGGACGCGATCCCACCATCGCGGTCCTCTCCAACGATAACGACGTGATCATCATGATGTTGATGCACCAGTATCACTCCTTGTCCAAGCTCGCACCCTCTTTGTTCTACCGCATCATGTTCAACGAGCTCACGCTGGACGTCGACACATTCGTTGCTCCGTTGCAATATCGTGTCGAGATCCAGCGGGTATCGGTCGACCGTTTCAGTCTGTTTCGAACAACGCCGTACGCTTCGCGATGGCGGTTGCTGCTTTGGCTCATTTGTTGCTGCGGTACCGATTTCGTCCCCCCGATTCGACCATTCTCGGTCAACCGTCGTGTCTACATATTTAACGCTTGTCTCAGGTTGGGTCACGCGCGACAACGTGTGGCCGCGATTCCGCCTGGGTTCGGAGCGCCACCGATGCCGATGTACGGTAACGGGTACGGGAACAACGGCTACGGAAACGGTTTCGGCTGGCCGCCCGGCATGGCTGGTCGCGACTGTTCGTGCGGTTTTATCAACGGTGCGTACGGTCCCGTGTGTGGCGCTGCGTTCAGCATGACCGCTTTTCTCGAGGAGTTACGTTGGTTCGTCGGTCTTGTGCGTAACGTGTGTTCGTGTTCCATCCGGTCGGCGCCGCGCGGTGAAAACGACCGCGCGAGTAACGCGGCGAACGTGACCAAAGTTGCGGCTTGGATTATTCGGCTCTATTGGAACATCTTGTACGTGATTGATCTGCCAATCGACTTTTACGTCGAGCAGCGGTTCGCCACCGATCTGTCCATGTACGTCAATTGTTACGTTCCCGACGAGTACATAAGCATCTTCTCGCTGTTGCATCACCTGAGCGACGCGAGAGTGTTGTTCCTGCGTCGCGTGATCGACAAGCTGCTCAGCGTTTCTTCCGAGAGAATCACGCTACGCTCGCGCTGTTAGACAGTCATGTTTTTTTTAGCGATCTGGATCGTCGTCGTGCTATTGGTCCTCGTCATGACGTTCGACGCGTCCAAGTGGATCGTTAAAGACCTGGCGAGGAACTTTCAGCGCAATATGAATTTGGCGAAACTGGTGTTCAACATGTTCAAATTGTGGGGCAATCGCCACTTTGTGCAAGAGGCCGACCCGCGTCATCTCGAGATTTCGCGCGACGTGCTGTCCAACTTGCGCCGCTACGAACAGGAACGCGAACGCGATCACTTTTCTCGACTGGACGCTGTCGATCGACCGTTGTTGCTGTGTCTCTCCCGACTATCCGCTACGACCGAACGGTTTGCCTTCGACTACCACGATTGGTCGTCTTGTGTTACTACGCTCACTCGGTAGCCGCCTGCCTGCGGTTCCGGTGGCTACGTGTTACGCTGTGATTTTTCGTCTTTTTTCTTTTTTGTCGGTGGTGTTGATATGTGGTGGTGATATGTACCACTGGTCGTGCGTTCGATGGTTGACGAGAGTTGATTGCGGTTGACACTGAATGTTAATTATGGCTGAGGTTGGTCGATGGTAGTGGTTCGTAATGGTGGTTAATGATGGTTGATGGGGTTGATGGGGTTGATGGTGGTTGATGTTGGTCGATCGATTCCCGCTAACCTTCGTCTTTTTGCTCTCGTCTTTTTGCTCTCGTTTTTTGCTCTCGTCTTTTACTCTCTCTCGTCTTTTTGTTCTCGTCTTTTTGCTCTCGTTTTTACTCTCGTCTTTTTGCTCTCGTCTTGTCGTTGGTACCATCTGTACCTACCTCCGTACCGTCGTCCGTGCGATTCGATGGTTGATCTGGTTCGAACGGTTTAGTGCCACCGAACGACCGTGACGTTTCACTGGTCGATCCGGCGGCTATCCGTTGCTGTTCTTAGCGATTAAGATGGTCATTCGAGATATGTTTTTCGGCTCGCAGCACGTTTACGTGCCGAGCGACTCGGACGCGGAAGAAGATTACTATGCGCGACCGCCGGGCTTGGATCGGTTGCCGCCGACGCGATGGCGGCGCATAACCGATGCGGATCGCGGTACGAGTCGCAGCTCGGGGCGCAGCTCGGGTCGCAGTTCGGGTCGCAGTTCGGGTCGCAGTTCGGGTCGCAATTGTAGTCGCGGCTCAGGTCGTGTGTCGTCTCGTTATGAAGATGATGGTGTAGATGATGTAATGGGTGAAACGAGGAACACGGGTCCCGCGAGGACGACGCGAACTCCGAGGACCGCGGGAGGGAGTGGTGGAGCTCAACAGGCGCAACGAACGCAACGGACACAAAGATCGGCGCAAGGGAAACAACGGGGACAAGTACGCGGAAAGCCGCAAACACAACAGAACCGTGGAAGACGATCCGCGCAACGGCGTCGCGCCAGTAACAACAGCATTGATGACGAGGACAGTGACGCGTCTCTGTTTAGCGAAGACGGGGGAGACGACGGGAGACAATCCTGCGGTGCGTCGTCTTCGTCCTCCGACTCATCTTCGTCTGGATCGGACGCGACATCGGGTTCGGACGAGAGTACCACCACTAGTTCGAGTTCGTCTTCTTCATCGTCGGACGACGCGTCGTCTGTCAGCGAGTTTGATTCGAGTCAGGAGTCGTGTAGACGACGTGGTCGTGTTTCGGGGAATGGTGGTAGTGGTGGTGGTCGTACTGCAACGCGAAAACGTGTTAGCCCGGGTGTGAGTGCGTCTCGGGCTGCGCGGTCGAAAAAAAAAACACCTCGCGCGTACCGGGCTCGACGACGACTACGATCAGCCGACGTCGACAACGACGTCGACAACGAGACGGCGGACGAAAGCTGGTCAACGCGATCGAAACGGCGAGGGAGTCAGCGACGGACGTGGTCGTCGCAACCGACGAGTGGATGAACCAGGCGATCATGACGAACCAGGAAGCCACACAGGGTACTTTCAAACGATGCAAAAGAGGGCGCGCGACGGAACGTTCGTACAAGTGGTAGATTTGGACGCGGTGGATCGCCCCGATGTGCGTCGTAGAAAGAGGCGCGAACAGCGGTCCTCGCGATCATCTCGGTCCTCGCAGTCCTCGCGATCGGCGGGTTCGTCGTCGCGGTCGTCGTCGCGTTCTTCGCGGTCCGCCGTGTCTCGGGAAGGCGATGGACAGGCAAATCGGAGCCAAGACCACGCTGATCCGTCGGGTGGTGCGACCAGCGACACATCTGTTGGCACGTTTGGGAGTGCCGATTCGTATGCATCGACCGTTCGAAAGCGACGAAAACGCACGACTCGAGCGCGCGGCGAGACTACGGACGATTCTTCAGCGGCGAGTACTTCGTTCGCGGAATCGCTTCGATCGTTGCATGCAAACGACCGGAAGAGTGGACGGCGGGACGATCGGTATGCTGAACGAGACGATCGACCGTCGGTTTCCGTCGCACCGTCTCAACGACGTCGTCGAAGAGCCGGCAGTGCGTCGGGAGCGTCGGGTGGTGGTTCCGGCGGTTCTACGGTTGACTCGGGTGTTGATTCCGGCGTCACGGTGGGTTCTACGGTTGGATCGACAACCGCGTCTTCGGTCGGTGCCGCTGTCGGATCGGTTGGACCGCGAACTACGCGTGCGCCAAGAGCCCCGCGAGCTCCGCGTGCGCCGAAAGCATCATGCGCAACAACTACTAATGCGACCACAGCAACGACAGCAACAACAACACCAACACCGATACCGACTACAACCACTACAACCACTACAACGCATGGGGCAACATGTACCTGTAGTTGTCAGTGTAATATCTCGGGGGAAGCGAAAAAACCCGCAGCACGTTCGCGTGCAAAAGTCGGTGTTCAAGGGACTAGCGGTCCGACTGGTCCAACTTGTTCGACTTGTTCGACGACTCCGCTAACAACTACACATCCTTCGTGCGCGTCGACCGCACCTTCGACCGCACCTGCGACGCCGACCGTCTCAGTCGGTCCGACAGCGTCAACATCAGAAACGCCACTAGCAGCATCACAAGCACAACCGGCACCATCAGCACCACCAAAGAAACGTCGGCATCGCAAAGCGAGCGAAAACGCGGAACGCGAGGCGCGAGAGGCGGAGGCCGCTCGGTTGTTAGCTGAGACCGAGGCCGCCTCAACTTGTGGACGAGGGTCGACATTGAGTGGCGGTTCTGGTGTTTCTGGTGGTTCTGGTGGTTTTATCGGCGATACGGCTGGTGGTGCAGCACCATCATGTTCGGCGGGTCCGTCGTTCGAACGACCCTCTCGTCGCTCGCGACGCAAAACTCCGTCCGTCGACCGCGATAACCATAACCACCGCGACAATCGGCTCGAGGCGAGCGACGGTGACGGCGAGTCTGTGCCCCCCAGGGACGAAGACGGTTCGCGTACCGCACCGAAGCGCGGACGACGCAAGCGTTCGTCTGAAAACTCGGGCGGTACGAGCAAATCGAGTCGGTCGCCGGTGAGTGGTGGTGGTGGTTCGTATGCTGATAAGAGGGGCAGCGGCAACGACGGGAACGACGGCGAAGGTCGTGCGCGGGAACGTCGTCATCGTCGCAAGCGAAGTCGGTCTGTTGTCGATGAAGAGTTTGGTGCGGATGACGACGCGGCACAGAGTTCGGCCGGTCCGAGTTCGGCCGGTTCGAGTTTCGTCCCCCCGCCGGACGAGGAGCGCGACGCGCACTCCACTCGCAAGCGCAGACGTCGTTCCAGGTCGAACGGCCGGACCGACGCACCTAGTCGTATCGATTTAGTGGCCGACCAAGTGTTGACTCGCTACGCCGACATGATTCGTATTCCCGCCGGTGAGACAGGTGGTACTTTCTCTTCGATTTTGATCGACATACCGGCCAACAGTTCGCGCGTTTTTGCTATATCCGATCCGCGCGACTGGGGTGAGGTTTTGCGCGCCGCCGCTCGAGGCGGTTTGCGTACCCAGCAAGTGTTTGTCTTGCTGGCCAATGATTGCGACTTTGAAAAGTTGTCCAAAACGGACTGCAAACAACTATTGTTACTGTTGCACCCCGATAAGAATGATCGCAGCGTTCGTGCTGCTTGTTCAGTCTTGTTCAACAAGTTTCACAAGTGGTATCGGGCGCAACAGTTGCAAGATTGATTGCGGGTCGCAAGTGCGTTGAACGCGTCGACTCGTTTTTTGCAAGGTTGTTTTGTTGGTTAAGAGTGTTGACGCAGCGTTGTGTTATCGCGATTGTGTTACACTAGTTACCAGTACCAGCATACCAGCAAGATCGTTATGTGCGCTCTGACTCGATTGGCTCTAGCTTCGTGCGTCCTCGCGGTCGCTGTCGCTCCCGCTGCCTACGGAGCAGCTGTGATTGTTACGCACGGACCGAAAAATTTGACGGCGGTCTCGCCAGCTTCGACCTCGTCGACATCATTGGGTGTTTCGTCTACCGAATCGCTTTCCGAATCGTCTTTCGAGCCGTCTTCTAAACCGCCTCCGTTGGCGCGTTCTCGACGGCATATTCCGTACGAAGAGGATCGTGATGTTCTAGTCGGTCCGCAGGAGTACGGTGTGGCCAACTATTTCCGCGGTTTTGGCGGCTACCATCAGCACTACTCGCCACAGTGTCGTTTCTACCATTCGCGAACGATCGACTTGTCCAACGATTTGTTATTGCTTCCGTACGCCGCGCGGGTGATCGACGTGTCACGGTATTTGAATGCGAGACCTCGTTCGCTCGTCCTCCAGGTCGGGCCAAGGAGGTTTGCTCCCTACGAGCACTTCACGCGAAACTGTCATAAACTACTGTTTGTCGCCAAGCGGTACAACTGGATTAGAGATTTCGCGCGGTCCGTGGATTTCACCGACCCACGAGTGCGTCAGCGACTGCGAGATCGATTGGGTAAAGCTGTTTCGAAACAGTCGAAAATACTAGCTTTCGAGGAGAGGTTGGCCGAAAAGTTGGTAAAAATGACTCCATATTCGGACAAAAATCTCGATGAGATTGACCGCATGTCGAACGCCGACGTGATCGATCTGTTCCGCACCATCTCGCAGCTCGGGCTCAACTATGCGTTTAATTAGAGTTGGGGCGTCACGGTATAGACAGTACATCATATTCGGTCGGTCGTTTTCTCCGATCCTTTACATCTTTTCTTTTTTGTTTTGTTGTCTTGTTGACTTGTCGACTTGTTGTCTTGTTGACTTGTTGACTTTTTCTCGATTTGTAGGTCTATGTTGTCGGTGTCGTTTTTTGTCGATTTTGTGGGTTTGTTTTGTGGGTTTGTCTATTTGAACGGTTTGGTCGCTTTGGTTGGTCGTGTTGGTCGTCGTTCGTTTTGTCGTACGGGCGACAATAAAATAAAAACGAGAGGATTAATGGCTCATAATGGGGCATAATGGAGGATAATGGAGGATAATGGTGGTGTGATGGTATGATAGTGTGATGGTGTGGTGGCGCGATGCTGTGAAGTTTGTGGATATGGTGATGTGTGGCGGTGAGTCGATCGGGTTGATCGGGTTGATCCGCTCGGATGATTACGGATGAAAAAGAGAAAAGGCAAGAAGGAAGCGACAAGGTTAGATCGAGAAGGGTGAGCTGAACAGTGACAGCGGTGATACAGCGATGAGATCTTTCGAGTCGGTTTTGTTTGTTTCGTCGTTCGTGTTGCTCGAGTTTTTTGATGTAGTCGTGGTGTTCGTTGCGGTGTTGCTGTCAGCGTTGTCCACCGAGTATTCGTCCAACGAGTCAATGGAGAATTGTCGCAACGCCGGACGGTGGAGCCGCGTTGCCTCTGGTTTGCGAAACTGTAACAGTTTGTCGATGTCGCTGAGCTGACCGGTCATGTTGACGTGGAAAAAACACTTGGGAACCATGCGCAACAAAAAGTACTCGTCGCTCGGTTCGATGCGCATCATTGCTCGGAGGTTTGTGTTGAGCACGACCGGCACGATGTCCGCGTACCCCTCTTTACCGTACAATACGTCCAAGTTGGGATTACATAATGCTAGTCCTCGGCGGATCGCGCTCTCGGTGAGACACATTTCCAGACTGTACTGGTCGTACGGATAAGAGAGAACGGTCCATCCAGTCTGGATATGACAGCTCTCGCCTGGCACGAACTCGTACGACTGGCGTGGAAATATGTACCACAGGTCCCATGCGAACTCTTTTTCCACTTCGCTCATGTTGTGCAGCTTGATTTTGTTGGCGATCGGTGACAAGAGTCTGTTGTCGTGCATGTACTGGTTGGACCGCTTAGCGAGCACGGGTTTGATGTCGCGTGTAAACTCGTCCCGACGAATGAGACGCAACAGTGGTTGTTGTTGGCTCGATGCGGGCACGTTCATAGTGACCGTTGTTGACGTTGATGTACCAGACGGACTTGACGTGTTGGATGTTCCGCTGTCACCGCGGCTAGTGTTGTTGTCACTCATGTTTGTTTGACGAGGTTTGGACGTTGGTCGATCGTTTCGGTCGTTTGAGTCGGTGTCGGTGTCGAGTGTTGCGCCGTCAACGTCGTTGTCGGTGCACCACAAAGGCTTAATAAGTCGAAATCTCGGTTAGGTGCGGGGTTTTGTTCGAAGTGTTGTTCGAGGTTTTGCTTGTGGTTGGGGTGTGTTGGTGTCACGAGTTGCTCGATCGGTCAGTTTGTTGCAGTTTGTTGTTTCGGTGGTTTGGCGATGGTGAGCGGTGTATGCGGTTTGTTGAGCGGTGTGTGCGGTTGAGTGATCGGAGTGATCGAGTGACGTTGGTGGTCGTTGTTGATCGGCTTGTTTGGCTCGTTTAGTTGGTAAAGAATTTAAACAAGAATGTGAAGATGATGATCACCACGATGGCGACCAGTCCCCAGATAAGCAAATTCTTTCCCACCGAGCCGACCACGCTGCCGATACCTGACCCCGCTTGGTTGATCGCGTCAACCAAGACATCGGATGCGGATTTGGATTCGCATCGCAGGACTTGATTGTCTTGTAGATCGGCGTATCGTGCCGCATCGCAGAGCGTCTCGATACAGTCCAAATTCTTGTTGGCGTCCTCGCTGCACGCTTTGCTGTTCGCGATTTCATCGGGCAACGATTTACTCGTGCAAATGTTTCCGGTCGTCGCGTTTTTGCACGAAAATTGGGAGACTTTGCATTTGACCACGTTCGTACCGCTTTGCGTGTACATGAAACAACCAGTGGATTTGGCTGCTTCTTCGACACATTTTTGATACACTACGAGTGCGGTGAGACCAGCCGCGGAAATGGCCACACTGTAGCCGAAGAATTTGAGGAAGCCGGTCCTCTTTGACTGCTGCACAAGTTTGTCGACCGACTGTTGCAGTTTGGCGTCGTTCTTCACAAACTTGTCGATGTCATCCACCGTGTTGAGAGCCTTTTTGTCCAGGTTGAAGCCCACTTTACTGCGGATTATAGCTTCGTCGTATTTCTTGATCGGAAGGTCGGGCAGTTCGTTCGCGGCCTCGGATAGCACCTTTTTGATTGCCTTTTGTACGTTCGAGCTGGCTAGCACATCCGTATCCTTGAAAGCAACATAAAAAGAGTTTGAATAGTCGCCGAGTCGCGAAAAGTGCACGAAGTCGGCGATATCAATCGCACCTACGAGGGCCTTGTTGTCCACGACCTTCATGTACTTTGTACTAAATAGATCGGACAATTCATTCAAATTCAGTCGTTTTGCTTCGCCCACAATGTTCTTGCTAGCCTCCCCTATGTCGATCGCACCTGTAGCCGTTTTTTTGCTCTTTCGTACGAGTCGTCGCAGTGATCCGGCGAATCCCATAACGATCGGTCGCCTTTTTTCCCCTACTTATTTAGAGGTGCGTATTTGGGGCTCTCACCGGCGCGCGGATAGTATTTCATTGACGTGCGGGCTCGAGTCGTTCGCGGGATCCACCTCCTAAGAGAGACGAATCACGCGGTGGTGCGCGTATTACTCACTACATTACTCACACCGATCCCATGTTTTCCCTCTTTTGGATCAACCCGACAGATCCCAGCGATGGGGCCAGTGATGGGGCTGCAACCGGCAACGCTGGAAAGAACGACGATGCCGGAAAGGCGGACGCGTTCGGCGTGGAACGAAACGACAGTGTTTTTGACGTCAATACCATCACCACGAATGGGTCTGAACGTGCAGCAGGTAGTGGCGACGCGGAAAACGCGGAAAACAGTAGCAACACGCGTAACAACACGCGTAACAATACGGGTAACAGTGTTGGTAATGGTACTGGTAACAAGGGTGGTAACAGAGCTGGTAACAATGGTGGTAACAGCACAGGTAACAGGTTTGACACCAAGACTGCCGGTATCGATGCGGAGAGTGAGTCTGGTAACGATAGTTTATTCCCACCAGAGTTGGTCGACGAGTTGGCGTTGGTGCGCGACGCTCTCCATTTCGCGGTATCCTGGCTTGGTTGGCGTAAATGGTTGCGCGCCAGTGGGTTGCTCGAGTGGTGTTCGGCCGGTGTTCTCGTTCCTAGCGGTTGTGGCTCGTTCGTCCCTTTTTGGCAGTACGAGTCTGATTGGTTGACCTATTTGTCTCGGTTACGACTTGATCGCCGACGTCGCACGACTGCTGCTGCGAATGCCGGTCTCAGCGGAGAGACGGTTTCCGCGTCGCCCTACGTTCTGAGCGGCGGCGAGCAGTTTTCCCGCGCCGACGAGGACCGCATAACGAGACTCGTGATGCGGCGCGCTTGGCTCGAACGATTGGAACGCGAGTGGTGTCGCGACAACTCGTATGCGTTGCGTCGCGACCGTCCCGCTCTGCTGACGTTCCGCAGCGCAAAGACGGGCGTCCCGTTCGAACAGCCAATCCTGTACAGCGAGTACGCTCGACTCTCGTTCGACGAGACACGCTGGTACGCCGATAAATGCGATCTGATCGATTTCACCGCGCGTCTCGTCCGCACCCTCGTCGACCGATTTGGTCGGATCGGTGTGGTCGCGGCGCACCGTTCCGATCCCGTGATCGACGCATACCTCGACAACGTGACGGCCGTCCCGTTGTGGCGTCACAAGTTGGACGAGACGCTCAACACTTTCGACGACGAAACGCTCGACCTGATGTTGCGTGCGCTCGCCGTGTGCCGCTCGCACCGCGTTCGGTCTGTGTCTGTGTATTCGAACACGCCGAGCGACCGTTGTCCCGCTGCAGGCACGCGGCTCGTCCCCGCGTCCACGCCGACCGAAGGGCTTCGTCTGGGTTCTTGGCCGGCGCTCTCTTTTCTGCTCGTCGATCTCCACTTTGTGCGTATCTCGCGACAGACGCTTTGGGGCGACACCCTGCGCGTCTTCATGGGTCGGTTTCAGGGCAGTATCGACTCGCTCACGCACGAGGTGGACGATTGGATGACCGTCATTCCTGTGCCCGACGTGGAACGCGATTCGATCTACATCGTTCGTGTCGACGACGACCGAGTTCTCGCCTCCAGATTGTCGCATGTGCTCGTGGCGCGCAGCGACTTGCGCGCCCTGCTCAACTACACGTTCCTCCCGAATGAGCGAGCAGTCCTCTATGGCGGTCCTTCGGTCGCCGAGACCGCTGCTCTGTCGGCCATCTTCTCCGCGCAGGAATCGCGACTCGCTTTGCTCAAGGCCTCCGCGGCGCCGACTGATGTCGATTACAGCGACGGTCCCTCCGCCGAGGAGTTGAGCGGATCCAATCAAGTGTGTTGCGACCTTCGTGAGGTGCTTTTGCGCGCGCTTCAACTTTGTGCAGTTGGTGTGTACAGTTTGCGTTATACGGTCGCGCCCCTCTCGACCGACGAGTCCGAACGAGCGAGTCAAGAGCGCGCTTCGAGACGCGCGTCGCACGACCGACTGTTGAGTGCTTTCCTCCGACGTAGTGGCGCCGTTCGCAATCGCTACTTTATCGACAGCGGGATCGAGCGCGGCACCGCGTTGACCGAGGCGGTTTTGTCGTTTGCCGCACAGCGCGGCCTCGATCGGGACGTCAATCGTTTGCGCGTCGACGACGTACGAGCGTACGCTTCGTACAACGACCTTGTTGCGGAGGACGCGAGTCGTCCCGAGGTGGGTGGAGCGGGTTTCGAGTGCGTTTTTGTGGCCACCAGTGCTTTGTTGGCGGTCGATGGTGTAGAACACTTCACCCGTCTTGCCAATCAACAGTTGCGCGACAGTTGGCCGAGCTGCTCGCGGTACGGTATGTTCTTCCGTCACGAGCAGTATCCCGACTTGCATATGCTGTTGCTTCCCGCCGAGAGTTCACCTGTGTTCGATCGAGTCATCGATTTGCCGGACTTGACCCACGCGTCCGCCGGGGCGAACGCGATTGCAGCGGGCGCTGTGGTACGCGCGACAGATGTTCCCAGTTCGGGGGACTTAGTGTCGAGCACCGTAGTCGGTTGTGCGGGTTACTTGCGGCTCTGTTTTGTCAAGTTGCGAGGCGCGGGGAGCAATGAGTTCTCGGAGCGTGCATTGGTCAATCCCGCAGTCATTGCGGCGCTGCTGCGCGAAATAGTGGCTCACATCACGATGAGCGAAGCGACGGAACGGCGGTCTCTAGCCTATTCTCTGTCGTACTCGCCGCTCATATCGGTCGCTACCGCAGCGGTTACCAAGCGGAACGAGACGAACAGGAACGGGAGCGATCAAGACGGTCAAGCTGTAGACGGTGCGGAAAGTATGGACGGCGTGGAAGAGTCGACTAGTCTGAACGAGCGAAGTCGACCGTCGTTGCACAGCTTGTTTGATCGAGATCGGATTGCGGCCATGGTGCGGATTGATCCGTTTTTGTCCATCAGTGCGTGTCGAGCCTCCGTGTACGACGATGTGGCCACACGGCGCATCAGTCGTTTGGTGTCGCGCCTACCGCGCTTCTTCTTCCCTAACTGCAAGTTGTGGCGAGCGCTGGACGCTATGCCGGTAAAGTGTGCGTTTGTACGCAACAGTCCCGTGACTTACTGTCCGCGGTTGTTGTTTGATGGTGGCCTCTCCCTAGCGCAACGCGGTATCCTCCCGCTCGAGGCGGCCTGTGCTAACGACACGTGGAAGCTGTACCTCTTGGACAACGTGCGATCCGGGAAACCGATGCCCTGCGATCGAACGTACGTCGGACCACCTCGATCACGCGACGGCGACGGCGCACCGCTGTTCTACTACGAGCCGTGCGGCGAGAGTCCAGACGGTGACGATGCTAGCGCGGGGACCTTTGATCGCGTTGTCCCGCCGCCTCCGCCGGTCTCGGGTGTGGACTTGTCGCGCGAAAGGAACGCTGATCGGACAGTCGTACGCCTCGTGGACGGTCAAGTCTCGATCGGGCCGGTCGTCCCATATTTCGCCTCGAAGAATGCGCACGGTCGTGATTGGATGTTGTACGGGCTCGACAACACGCTGGCTACCTTCGACTCGCTGGTGGCCGCTCTACGTATACAACAGTCGCTCATCTCGGCGCCAGTCGTGCGGCTCATCAATTGGGACGAGCATTTCCCGCCCGGCACGCCCGACCGGCCGTTGTTGCAGAAGTTGTCCGCCAAGCGAGTGTACCTCGTGAACGGCGTTCTCGGTTTCTGCGAGCAGCAAACCAAGTTCGTCTCCGCCTCCAAAGTGGATCGACCGACCGAGCCCATCTCGCCCGCGAACTTTGCAAACGCGCTCGTGCGACCCGGCGACTCGCTCTGTTTCCACAACACGGTCGACCGAGTGGACCCGACCGTCCGCATCTCGCCCATGCATTTCTATCATCGGGTATACCAGAGCATGGTTCGCGCCGAGCGTCACCCCATCATCGGTGACGGTGGCTACGTGGACCTACGTTTCCGCGAGACGGATGACTACTTTGTGCTCGTGTTCCAATGTACGCGCATCTGGTTTCCGCGCGTGGATTTGTTGCAGCGACTCGCCGAGGCGCAGACCACCTGTTTCGGTGACACGCCGCGACACCTCGTCCCGCTTGTCGACTTTTACGCGAGGCAGGCGCTCAAGCGCGGTCGATAATGGCACACCGAATGGTCGGTATTCACGAGTCGAGTCGTCGTAACGGTCTTCTTTCCGTCTCCAACCGTAGCGTTTTTGCCGCAGTTTGGCTCGTATTTGGCTCGTATTTGGCTCGTATTTGGCTCGTATTTGGCTCGTATTTTTTGCGATAAGAGACGGCTGAGCCGCAAGCGCGGCGTTGACCATCGATTCCGCTCGTCACTCGGTTCGGGCGACTCGATTTCTCTTTCCACATGTTCCCTTTCGATTTTCACCCAATTGTGTTTTTCGTGGTCGTCTTTGTTGCAGTGTTGGTCGTTGCGTTCTCTTCATTCACGCAGATTCTGGTCGCGTCAACTGCGCACGAGCGTGTTCTCGTTCGGTTGAGCGAGGACCCGAAACTCCACCGTACCGGTGAGTTCGTGGTCCCCGCGTCCGGTGAAACGGTGCGGCTCTTGCGTCGTGATCTTCGAGGCGGCGTCTCGACCGTTTCGTCGGCCTCCACTCATCGGTTGGGCTTTGCGCGCGCTATCGTACCGATCGGTGGTTCGGCCGCGAACAGCGTGACGGTCGTGCTGGACGCTTCGCGTCGAGCGCACGGGACGTGGTCGCGCAAGCGTTTGCGTCGCGACGACACGACGCCCCGCACTATTGCGGATGCGCATACAGACGGTGGTCCCGGCGGTGGTCCCGACGGTGGTCCTTACGGTGGTTCCGACGGTGGTTGGCAGCGATCGAAATCCCGTCGAAAACGCGGTGCGACGTTGGCTGTTGGGTCGAACGATGCCGGCAACAAGGGTAGTGCTAGTGGTGGCACTGACACCACCGTTGGTGTTGGTGGTGTCGGCGGTTTCATTTGTCACGACTTTGGCCAACCGTTCGAGTGTAATCTGGACGCCGGTGCAAGAGCTTGCGATTTTTGCGTCGATCGTCGCACCAGCGACATCGCGTGTGTTCACGTGTCGCGGCCGCTTCGCTATACGTTGGAGGACGGCTACCAACGGTCGATCCTTGCCAACGCGGAACCGCATCTCGGTTGGTGTTTGCCGCGCGAGTTTGAACGGCGTCTCGGTCGCAACTGTAATCCGAACACCGGCCGTTGGCTACTATCGCGTTCGGAAGACGGGCGACCGCACTTTGTGTGTCGGTGTCGCTATCCAAACTTGATGACCAACTCGTCGACGATGAAAGATGACTGTTCGCTTGCGGTGGGTTGTTATCCCGGCCAACTGGATGCCGACTCGCGTGCCGGTTTGATCGATCCCTACACCTCGGGTTTTTGCGAGTGTCCGGCGTTGTACCACTCGGACTTTGATTCGACAGTGGGGCCTCTGTGCACACCGAACGCTATTCTGGACGAGCGACGCGGTAGCAAGGGTCTCGGCGATGTACTTGAGGCGGCTGGTCTGGCGGGCGACTACAAGGCGCTCCCGTTGTCGTACGTGAGCACCAAATTTCTCGGATTGTTCGACGGCGGTCAAACGACTACCGCGGTCGAGTCGGACCCACGACTGCCCGACCCGTGCACCATCGACCTGTTGTCCGGCCGGCCGTACGCAAAAGACGAGGAAGGTTGTTTCGCGGTTCGCAAGTGGATCGTCTCTCCCGAGATGGACGACCGTAACAAGTTGTTGTCGCGGTACGACGAACGCCGTGCCCGCGAAGGAAGTGCGACGGGCGAGACGAGCGACAAGAGCAACACGAGCACCACGAGCAACACGACGAGCAACACGACGAGCAACACGACGAGCAACACGACGAGCAACACGACAGGTCTTGCCGCCGTCGGTTCGACCGATGCAGCCGAGCGGATGGATCCTGGTCGTATTGTCGTGTATTGCGACAGTCGGAGTCCGCGGTACCTGCCGATACAGACTTCGAGCGATTACTTGCTCAACAACCACGGTCGCTACCCGAACGCGTGTTTGCGTCTCGCCGACGGGCTCATGTACGGTCGTCAGACGGCGGCCGAGCCGTTCAACGTTTCGTCGTTGTTCTTGTTGTCGCACTTTAACGGCAAATACCATCCCGATCTCGGGGTGTTGTTGAAGCAACCGACACCGGAGCCCCGGCGCGGACGGCGCGGCGACGAACGGTTGGAGCGTTTGTTCAATCTGATCGACGAGTTTGCTGCGACCGACGAGAAATTCCGCAACAAAGTGTTGTTCGCGTCGCACCCGGTGAAGCCGTACGGATCGCGTCCGCTGCCACTGCGGCACGACTTGGACAACTATTTGCGCCACGGTCGCTCGTTTGTCATCTACACCAATTTTCCAGACATGTTCGAGATGACGGTCAAGGTGGGCAAGCACGCGCAACCGGTCCGTCGTGCGATCTGTCCGCAATTGTTGCGTCTCGTCTACAGTATGTTCAGGGTTGCTCCGATCAAAGCGAATTTGGTGTACGGCCAGTACGTCAACAAGTTTTACCGCAAAATTGAGGCGCCCTCGCCGTCCGATCGGTTCAAGGTGTGGGCGGTGCAAACCGACAAAGAGTACAATGCGTACTACGTGGGGTCGAGTTGGACGCGCGAGACCGGTCTCGTGCCGCCGGCCGACCGTGCGTTCTACACCGAGTGGCGACCCATCAAACCGCCCGAGCTGCAGACCGTTCAACGATCCAAAATCTTGTTCGAGCCGGACATCTCCCCAGTGGACGCCGTGTACCCCGCTCCAGAGTCCTACTGTGAGAACTTACGGATCTGCAACACACCGAAAATCATTTCGGGCACGACCGGCCACTTTAATCTGCTGCCCAGCTTTTGGACAACGGTGTATCGCGACGCGGACCGTCCACTCGTGCCGAACGCTTTTCATCCCGGTTTCGACACAACGGTGTTGCTCGCCTTCTTCGGCGGGGATCAGGGTGTGGAGACGAACGAACGTCCGGCAGAGGTGTTACTTGTAGCCGATCAACTGGCGCTCAATTATATGGGTGTGCAGCAGTACTCGCGGTTGTTCCGTCACGACCGCAACCCCGAGAATGATAAGAAGAAAGCCCGAAAAGAGGAGCAGGAGAACGAAGAGAAGGAAGCTGAACACAAGATGGACGATAAACGACGTTTCGATCCGGACGCAACTGCTAAGCGGGCCGAGCAAGAGAGTGCTAAAGACACGCGCGCGATCGACCGACTACTACTCGGGAAACAGGGTCAGCAGATCCTCGGCGACGGTCGGTTTATGCTCGGCGGTCCCGCGGTCGAGGCTTGGCGCGCCTACACCGGCGAAAACTCGGAAAGCTCCGACTCTGACTCCGAAGCGTCCGAACGTAACCGCGATGCTGAGGAAAACACTGCGGACGACGGCGCGGAGGATGCTGGCCGCGTTCCAACGAAACGCGCGAGGCTCGGTTGAGCGTTTGTGGTTCGTTTGTGGTTGGCACGACCGCCGAGACATAGTGGCCGCAGTCAGTAATTAGTGGCCGCAGTGGGTGACCGGATTCAGTGGCCGCAGTGGGTGGCTGCAGTTAGTCCGTAGTTAGTAGTGATAGTTCCGGTGGATACGGAGAGAGCGCGCCTATTGGTTTTGCGGTTGTGACTGTCGCGTTTGTTGTTGCGTTTAACGAGTTCTCTCGGTGTCGATTGTACTACAGGGGGGGGGCATAAGGGGGGGGTGGGGTATGGAGTGTTTCGTTCTGGTTTTGTTGTTGCGTTCCTCGTTGTGATGTCGTTTCGTGTGGCCGACGGACCGGCTGTTTTTTTAAGAGTTGAGTTGTGCGCTTGTCGCGCTTTTGCGCCGTGCCGTCGACCTCACTGTATCGCTTGTTGTTCTGTTTCGCGTGTCATTATGTACTACTTGCCGCTCTTCTTTTTTGGCGCGGTAGCCACATTGATCGTGTTGGTGGTTTTGCTGGCTCGTTCGCAGTGGGGTGGCAACGAGTTGGTTCGTTCGACGGAACCGGGACCGGTCTCGCCGCGTGTGCGGTTAAAGCCGTGGCGCGTCGTCAAACGTTCATTCAAGGTGCCCAGCGGCGCGAGCGGCTCGAGCGGCGCCGATTATTCAGCTACAACGATCGATTTTTTGCGGCAGTCGGTGTTCGACCGCGCGTATGACACGGCTACGGCGGCGGTCACGCGTTTAGTGGCGAGCGCAACTTCCGCCTCGTTGGCTGACATGGCCGCTATGGTAGCCGACTCCTCGCGACCCGACTACGGTGCCACGTTCCCGGTTGACGCGACGATCTCCAAACAATTGGGTTTTGCTCGGTCGATCTTGCCCTACAAACGCAAAGACGTGGTCTATGTGCCCGAAATTTCACACGATTCGAAACGTTGCGACGAGTGGATGAAAACCGGCGTCAAGAACTTGGTTTCCTGTTCGGTTTCCAGAGGTTCGGACGCCTGTTTCGTTTGCATCGAGTCGCGTAAGTACAACCGTTCGTGCGTGCACGTACCGTCCGCTTTTCTTGTACAAACGTACAATGAGAAGACGATCACGATCCCCGCGAGCAGCAAGACGAACAACAAAGACGAGGGTTGGTGTCTACCGTCCACATTCGCGTCGATCGACTTTGCGAGCGGTTCTCCCGTCCCGATACAAGAAAGTAAACGTAACTGTAATCCGAACACGGGTTCCTGGATTCTTGCACAACTCGGTCAAGATGGCGGTAGTTTCGACTCGTCCTACAATTGGGTGTGCAAGTGCCGGTACCCCTCGCTAATGACCAATTTGAACCACAGCATCTCTCAGGACTGTCTTTTGCCGGTGGGTTGTCAGCCATACGGCTCCTTGGACCCGGCGTCCGTGGCGGGTAAGGTCGACCCGTATGTAAAGGGGTATTGTGTGTGCAACAAGGGTTATCAGAGCGACTTTGACAAGACGGTCGGACCGATCTGCGTGGAAAAGAACGTTGGCGATACTGACTACGAGACCATATGGCAGGTCGGTCTAAACAACTTTACCAAGTTGGACAAATCGTTCGTCTCCACTAAATTTTTGGATTTGTTGCCCGTAGCATTGCGTTCGAACCCCGTGCTTCCTGACCCCTGTTCGATCGATGCCTTCTCGTTGAAGAAGACGTCCGGGTGCAAAGTCCAGTTCTACAAGATCAACAATACGAACGTTGCAATGTGTGTGACGACCAATCTGAACTACATTGCGTTCACGAGTGACACCGATTACCTGCAGAACAACCACGGACGTTATCCAAATTCTTGCTTGTACACCGGTTCGCACGAGCAGAACGGGGCTATTCCGAACTCGCCCGACTCGGTTCTCACCCACGCCATACTCAGCTTTTGGAACGACAAGAACTTACCGGACGTCGGTCTGACCTATGTCAAGAACAGCCAGGACTCGCGAGAGGATCCCGTTCCCGCTCATTACGAGCGTGCAGACGCCATCATGAGCATTTTGACAAAGGACGATACGTATCAGAATTGGCGAAAACGTGAGGTGAAAACGAAGCCTTTTATCGGACCGTATTTGCGCAACATGACGTTCCGCGTGCATGATTTTTTCAGCGATGATACAAACTGTATCGTTTACTACAACGATTTTCCCGAGGTGAACATCAAGTACAACGTGGCGACGATGCGCGATCTCGTACCGTTGTTTAGAGACGTGATCGGTCCGGTTGAGTGGTCCGATCGGCGTATGTGGATGGTATCGGACCGGCTAGAACCTCATCTTCGTCACCTTTACTACGCGCGCCTCAATGCGCATACCTACCAACCGCAGGAATTTGAAGAGTATAACTCGTTCGTCAACCGAGTACACGCTCCGGGGTGCACGGGATACGGACGCGTCATGCCGAACGAGGTGCCGGTTTACCTCACGTTCTTCTCGACCATCACGCCCGATTTGCCGGTGAAACGGTTTCGTCAATCGTTTTTATATCCACTCGATCAGGATTGGTATCCCGCTTACCAGTCGACGGAGGGTTGTACCATTTTTGATGAGTGTAAGATGTACCACACGCGCGACGAGTACTTGTCCAATTTGATTCACGACTTGGTGACGAGTGTCACGGTCGGGAATCGTAAACTCCTACCGCACAAGCGGAGCAAGCGGTTCGACGCGACCTTGCAAATCTTTCGTACTAAATTGTTTTACATAATCATGTGTAACCGTTACTCTCAAAACTACCGTTCGTATCAACAGTTGTCCAATCGGTTTCCCACTATACCAGATGGTTTCAAGCAATACGAGTAAATCGGCCAAACGAGCTACGAGAAACAACTCGATAACTCGAAGCGAGAAAAAAAATATGGTGGGACGACGCGCCGTTTGGAGACGTGATGGTTGCCGTTGGTCGTTGTTCGGAATTTACAGTCGTGCTCGCGTCCGTGCTCGCGTCCGTGCTCGCGTCCGTGCTCGCGTCCGTGCTCGCGCCCGTCCCGATCGCGTTCGCGGTCGTGCTCGCGCTCGCCCCGGTCGCGTTCGCGGTCGTACTCGCGTCCGTGCTCGCGCCCGACCCGGTCGTGCTCGCGGTCGTGCTCGCGGTCGTTCTTGCGTCCGTGCTCGCGTCCGTGCTCGCGTCTGTCCCGGTCGCGTTCGCAGTCGTGCTTTCCGTGCTCTCGCCCGTCCCGGTCGCGTTCGCGGCCGTGCTCGCGTCCGTGTTCGCGGTCGTCTCGGTCGCGTTCGTGTTGTAGTACGCGGTTGATTTTTTGGTTGTTTCTGGATTGCTCCGGCAGTTGTTTTATGGTTGCCGCGGTAGTCGATTTAGTGGGTAGACGGTCCACTCTAATCGGTCAAATCGGCCATCTGTCTCTTCAGCCGGTCAGCTTGCTCGCAAACCTAGGTGAGGAGGTGAGCGCACCGAGATCGCTCGTCGTTTTTTTTCGACGCCAAGCGTTTTCCGATTCGGTGCGAAGTGTTCGCTCGGCGAGCGCAAAGTTGCGGTCCAGTGAACGCGAAAAGTTCTTGTTCCTGAGCGCACAGGCGCACGGTTTTGTTGTGGGGTCGGTTCGCATCGCGAGCGCGGGTGCTGCGCGTGTGCGAGACGCGTATGTGTCGCGCGGGTGCGTCTTAGTGGACGCATTTTGGTTTGCCTGATTACCTGATTCAACTTTGGTTCGGTACATGTAGTTCGGTTCAGTGGAGTTCGGCTACACGGAGCGGGATTGGGTTACATGGGATTAGGTTATATGGGATTAGGTTACATGGGATTAGGTTACATGGGATTAGGTTACATGGGATTAGGTTACGCGGGATTTGTTTACACGGGCACGGGGGTTGCTGTAGAGCGCTGTGAATCGTTTCGAACGTGTCGCGGAACCTCTCGCAACGATTTAAACCGTCTCAGCGTGCTCCGGACGTCTCGATACGATTCAAAACGCTTCTTCGTTTTGCTCGTTTTGGGCATTTTCCATGTCGCGCAGTGAGTCGCCGAACAGTGCGTACAGGAAGGGCATGCGTTCCATGGCCTCGCTGAACATGTACATAAAGTTTTTCTCCTCGAGTATGAGGCGAGATTTGATCTCCAGTCGCTTGAAAAAGTCGAGGATCTGTTTACAGCGGTTCGAGTTGAATCGCCGCGCCATGAGGTGTTCTTGGCATTTGAGGATCCACGCCTCGTCGAGCGTCTTTTCCTCGAGACGGTTTGCGCGCTCTGCGCCGGCTGTGATCGACGTGAGAAGGAAGTTGTACGGGAATATGAGCGAGTTGATATCGCGACACCACTCGACAAAGTCGGTGAGTGGCGAATCGGTGAAGTTGGCTTCACCGCCGTTCTGATCCCAGCCACCGCTGTTCGCCATGAACACGGCGCGCATGATGTTCCAGTAATCGCGTAGCTCGTTGTTCTTGTTGCTCATGAACTCGTTGTACCGATCGATAAAGTTGCGGTGCTGTTGGTATCGGCGGGCCGCGTCCGCGTTCGCGTTGCTGCGCAGTTTTCCGGCGTTCGCGCCAAACAGTGCTGCTTCGTTCGGTCGCGATTCCACGGCCACGTTGTGCGACTCGCCACCGATCAGTTCGTCGTTCAGCGAGCAGAGTGGCTCGATCTGGATGTAGATGCGCGGACTGCGGTCGTGGTTGCGCTTGAAGAAACGAATCCACGCGCGCTGGTCCTCGCCGCGCCCGATGCTCGCGAACAATCGTTGCAGGTTGTCGCACACAAAGTGTTCCTTGATGTGAGCAAACACGTCAGACCGCAGGGGCCATTCGTGTGTACGTAAAAACACTCGTCCCATAAACTGAACGAACATGGTGCACAGCGTGTCGCCTTTGGTGAGGTATACGTCGAGACCGGAGGTGGCGTTGAACAGATGCGCGGGCAAACGAGCTACCGCGCGACGGTACGACTCGCTGTTAGTGTTCTTGAAGAAGTGGATCGATTGGCGATCCTCGGGACGCGCTAACCGAACGCGTGTCCAGTGATCGGTTGCGGAGAGTGCGCTGGCCGACCATGATTCCACGTCTTGGCTCGAGAACCGTTCGGTAATGATGTTCAGTAGTACCGTGAACAAGATACCCGTCCCGAAGAAGGCTTCAAAATGAGTGTTACAGTGGTCGGTCGACACGATGATCCGATGCGCGAGCATGGAGAACATCGAGTCGAGCGAGTGGAGGTGAGCGCGATGCAGTGGCATGGGTTCGCGGTGCGACACGCAGCCCGAGACGAACAATTTCTCGTATATCTTTTCTCGGGGGAACCCGTTCCCGTTTACGAACAGATCGTAGAAACGTAGGAAGACGCCGTTCATGTTGCGAAGCAAGTCGTGGATGAGCGACAACTCGTTTTCACCCTCGTCCTCGTCGAACTGGTCGGTATCGTCCGGACCGCCGTTCACGCTCGCGTACTGGTGGTCGCTCGCGTCGAGTTCCGCGCCGTTCAATTCCCGGTGTTCGCCGTTCGCGTGCTGACCGGCTTCGCGCGCGGTCGCCTCTTTGTTTTGCTTTTGCTGTTCGAACAGCTGGTACACGCGTCGACCGTTTTCGAGCACCGTCTCCACCAGTGTTTTGCACAACTCCATATAGTGCGAGAAGTCGCGTACGCCGTTCAACACGGTCCATTGTTCGAGTTCGAACGCGTTCAGCTCGGCGGGCGAGGCAAAGTCTTGGGGCGCGATTCCGCCGCGCAATTTGAGAATGTACGCCAATACGGAGCAGCACACACGCACCACTTCACACGGGACGTTTTCGAGTACGGTCAGCGTTTGGATGGCCGCGGTGTTCGGGTCGTCGCACGGGTTCACGGACGGGTCCGCTTTTTGTGCACGGAGTACCAGCAGGTTCTCCAGGTGCACAGTCATGCGGGCGGCCCGCTCGGGAAACGATGCCTCCCCATAACACGTTCCCGTGTTCGCGTTCTCCTCTTCTACTTCCATTTCCATCGCGTCTCCATTGGGCAACATGTCTTTCGCTTGTTCCACGACTGCGTGTTCGGTCAAGAGTTCGGTCAAAACCTCGGTCTCTGCGTCGCGGAGTGCGAAAACTCGAAGGAAACTCGAACCAGTCGGAGAATCTTAATAGTCTAAGCGAGGAGAAAACCTGTGTGTCTCTGTCGCGCCGAAAGAGGGTGCTCGAGACGGCCTTGCGGATCGTTGTCGGATAGCTGTCGGATCGCTGTCGGATCGCTGTCGGATCGCTGTCGGATCGTTGTCGGATCGTTGTCGGATCGTTGTCGGATCGTTGTCGGATCGCTGTCGGATCGTTGTCAGTTTCGTTTGCGGTGTTGGCTGATCGTTGTCGGATCGCTGTCGGATCGTTGTCAGTTTCGTTTGCGGTGTTGGCCAATCGTTGTCGGATCGTTGTCGGATCGTTGTCGGATCGTTGTCGGATCGTTGTCGGATCGTTGTCAGTTTCGTTTGCGGTGTTGGCCGATCGTCATCGTTCGTCCCTGCTCGTCGATTGCCGCTATTCCGCGTTTTTTGCGACTGCGCCGATCGTTACGCGGCGTCGATCGTCACGCCGTATCGATTGTTCCGCTCGTACCGATCGTTACACCCGAGCGGATCGCTACGCCGCGCCGATCGCGGAGGAGGAGAAGGTAGTTACGTCGCTCGCGGTGTGCGCGTTCATACCAGTTTTGTCGATCGAGCAGATCGGATCGATCGACCGATCGGATCGTTAGTTGTGTTGTCATCTCCTATAAGCTCTTTTACAAGCGTGTCACGGATTGGAGTGTGTTGTTAGTAGTTTTGAGTTGTTGACCGACACTTTGGAAATCGGTAAATTGGGATCGGTTAGAAGAAGCTGAGAAGAAGCGAAGTTGGAGAGCAACTATGCACGGTGCGTACGGTATGCACGGTACTCGTGGTACCGCTGAGTCGAAACACGTCGAGCGTGGATGCGGACGCCGAGGGAAGCGACGGGCAGCCACTCAACTCGAGTCGGCTGATGGAGCGCCAGCACGAGTGGTGCGTGTCGTCGCGCGAGCCCGTCGATCCGGCGGGACCAACGGTAGAATATCATTGTCGGTGACTCCGGAACTCGTGGGTCCTCGCTCCAGCGGAGTCAGTGGAGTTGGTGGGTCCGGGCCCCGTTTAACCTCGACGGGAACGGGCATTAGTATGAGCACGATGGTGAGTTCGGGTGTTGGTGTACGGCTCGAAGGTGGTAACGATCATCAACAACTGTTGTACCATATCGGGACCGACGAGAACGAGGAAGAAGAGGAAACGAAGAAGGAGAAAAAAGGAGAGATTCGAGCAACGACGCGCGGACGTTGTCGGCCGTCCTCGCGTCGTCGTCGTCGTACTGATCGTAACCGTGCGCAACGACGAGCCTCGTGGAAAAAGCGTGGCGGCGGCGGCGGTCGTACCAACCGGTTCGCGGCGCACGCTCGCGACGATGGGGACAGCGGTGAGGACGGGAACGACGAGAATGACGAGCCGGTGGACGACAGTGATGGGAACGATGGAAGCGACGGAAGTGATGCGGGTGACCGTCGGACTGAGGTCGACGATGTTGACGACGAGGATGATCGGAGCGAGGCGAGCGATGACAGCGAAGAGAGTGTAGCGCGTGACGATGTCGACGAGACCGACGGTGATGGACTCGACGGAGTTGGTTGTGACGACGATGCTGGAGACAGTGACACTGGAAAAACCGAAAAGTACAGCGATGGCGATGATCCCGAGGACAAGTATGGGTATGGGCGGTTCGAACGTTCACGTTCAGCTGGTCGTGCGAGTCGCACTAGTCGCGCCGGTCGCGCGGTCGGTCAGGATGGGCGTGTTGGCGCGACTCGAGTCGGTGTAAAAGTTGGTTCGCTCGATTCGACGATCGATTCGACGATCGACGGTATGTTTGGTAGTTTGCCGGTGAATCGATTTTTGTGTGAGGTGTTGCGCGCCATGGCTTATCCCGGTGGTCGCTCGATTATGGGCGCTGCATGTGGATCGGCCCAAAAATCGCTCAACGAGATTGAACCGGGCGAACGAGAGTCGAGAACCGTGTCGGACGGAAGGTCCGGTGCGCCCAATACAGTCAAGGCGGCTAATGCGACTAGTGCGATCGACGCGACGAAAAGCGTGTCCAACGTGTCCGATGTATCCGATGCTAATACGTCTGATGTAACTGATACAACCGCTGGTGTGCAGCCCCAGCAATCGTCGCGTGCAAAGCGGGGTGGCGGTTTAAGTCGTGCGCTCTTGAACAGGATCACCTCCTCGGCGTTCATGCGGATGACCAAGAAGATGCGCCAACAAGTGCTCACTCGTATGTTCAACGGTGTGCACAACCAACTGGTCGTCTACAATATCAAAAGTTTGTTCCGCATCTACCTAATCTATCATCGAGAGGACGCGCTCATACACACTATTTGCGACGTGTTCAATAAACGTTTCGTCTTTGACGCGGCCCAGCTACGTGCCGAGATTCTCGCCAAAAACACGAAACCGTTCAGTCGAAAAGTGATGCGGAACAAGGTTTGCAACGATGTCATGATGTCAAACCCCCATATCCTGCGTTTATTCGATTTGCGAGCACTCGCGTACTATCGGAATCATCTGGTCGACTCGGCTCGCTACCTACATTGTTTGTCGAACGGCTTACCGGTCATTATGTGTTTGAACGAATCGGACGTTGACTACATTTTTGACCGGTGTCGGGCAGCACATTCTCGACGTCGTGATTTCCCGATCGACTTGCTACCGAGCTGTATTCGCGAGTCGTTTGCGCGATTGCTCGGTCTTTCTGCCCGCGGGAACGGAGGGTCGATGGGTGCTCGCGGTTTGGTGCGTCTCGTGCGACCGGACGATGAAGAAGATCGCGCGACTGGCAACAACACCGACCAGACGAACAAGACAGATAAAACCGTCAAAGTGGGTGGAACCGACACGATCTCCGCAAAGAACGATCGTGGTAATTCGACTAATCCCGCTAGGTTCGCATGTCCGACCGCTTCGTCGGTCGAGACGAATTTTGATCGCGAGTTCGATCGAAACTCGGGTCACGTCGTTCGAAATGTCGGTCTGAACGTTGGTCGACACGTCGTTCGTAATGTCGGTTGGGATGTTGGTCGACACGTCGTTCGAAACGTCGGTCGGGACGGTGTACGATACAATGATCGAAATACCAGAAATATCAGTCAAAATATGAGTCGGTTTGTTGGTCGAAACATCGATCGAAATATTAGTCGGAACATTGGTCGTAGTCGGAACTTTGGTGGACGAGATTTCAGTAGTATCAATACGAACGTTGGTGAGAATTTTAGTTGAGAATTTTAGTTGCGGTCAACGCGTCGAAACCACCACTGTCGTTGATTCGAACGTTCATCGCGATGAATTGTGCTTCGACGGTAGTCCTCGATGCACAGCAGGCACTGTGGTTACCAGTCGCGCTTCTGGTCGCGCTTCTGGGGATTCGGTTGACGGTAATACAGCGACTGGCGTGTTTGGTGCGGTCGGTACCGTTAATACCGCCGTTTTTGGCGCTGCTGGAACTAGTGGTCGCCGTATTGTTACCATGATCACTGGTAGTAATGTCGGCAAATCGACCAAAATACCGAGATGACTCTTGGGTAAAACGGACCGCCGTGTCGACGGTGTCTGCGGTGCCGCGCATGTTCTGTATGTGATTCGTGTGATTCGTGTTGATGTGTGTTTTTATTGTTTTGCCGATTGTACATCGTTTGCGTCATTACCTCTTGTACCACACGATCTAATGTACCCCGGTCGAATTAAATAAACTGTGCTACCACAAAAATGTTTTGTTCAGTTATTTCTTTATCCCATCTGGTTGCGTCACGTTCTTTTTTGTTCTTGGTTCTCGTCGAGTCGGGTTATCTGCGTTTCTGGTTTCCAGCAGTTTCGACTGACTACCAACCAATCGATTTACCGCTCTCTTGGTTATTGGTTTTCTCTCGTCTTCTCTTGTCTTCTCTTGTTTCGTTGGTCCTCAATATCTCTTTTGTTTTTCGGTGTTTCTCGAAGGCTATCAGGTGGGCAGCGTCGTACTCGTCGCGCTCGTTGTACTCGTTGTACTCGTTGTACTCGTTGTACTCGTTGTACTCGTCGTACTAGTCGTACTTGTATTTGTCGTATTAGCCGAGTCGGTGGAGCTAGTTGTGTCGGACGTGCTACTCGTGTTCGTCGTTCCGCTCGATTTGTTTGTCGGTGTTACGTCCGCCCCCGAAGTCTCAGTGGTGAAGGTTTTGTCGAACGAACAGAGAGCGAACCGGGGGAAGAAGTCGATGGTGTTGAACAATCGTCCGTCTCTCGTCGAGGTGTCGTTGGTCGTCGAGTCGATCGTACCCAAGTTGCACTTGCTCGCCCAAGCGTTCAACGCGTTCGGTGTTTTGTCCGACAGATTCTGTCGTTTTTTGACCGCGACCGCTCGCTCGAACGTCTCGTCGATGCGAGTGGAGTTGTCGCTTACATCACCAAAACTGGTTTCATCAACGGAATTATCGGACGCCCCGGGCGTTTTCTTTCTTAGCGCGTATTGAGTGCCCACGTTCTGCAGGAGGGCCGCAAACATCAACGTGTCGACCAGCACGCACAGAAACAAGCACGTTACGACAGCGAGAGTTGCCAGTACGATCGCGCTAAACGGTTGCCACACGTATTTGCGAAAGGCACTTTTTCCAGCCATTGCGTGTGACGCGCATGCCGTGCTTACGTGATCGTGTTCGATCCCCAGCACGATTGCAAACGCAGCAAAACAGCACCGCGATTTTTGTTGGCGGTCGTGGTAAAACCGCTGAGTAATGTTCGTAATTATCGTAACCGTCGTAATCATCGTCCGAAAAAATGTCCGTTGCGTTAGTCGAGGAATAGAACAACTGAGGAGTCGAGTCTGTCCCGTTTTTCTCGTTATCGTTCGCTCACACGTTCGTTCGTTCGCTCTCTCGTTCGTTCGTTCGTTCGTTTGTTCGCTCGTTTGTTCGCTCGTTCGTTCGTTTGTTTTTTTCGTTCGTTCGCTTTTTCGTTCGTTCGAGTGCGTCGGCGTGTCGGGTGTGTCGCTCTCATCACCACCCGCCTCCGCTTCGTGCCGCGTGACAAAATTGCTCAACGTACTAAGTGGAACCCATAACACGAGCGACACGAGCGAACCCGAGCGTAACACGAGTGGCGACATCGTGACCGCGTGACCCTCGACCCACTGTTTTCGCGCCAGTCGTATCGCGGATAGCAACGTGTTCGGTGTGATGCTCGCTCGCAGGGACGATCCACAGTATTTAGTTCGTGCGAGCCGACCCGGGAACCAGATGGACTCGCATTTCCGAGCAAATAACACCGATCCTGTTAGTACGGACACCATTGTGCGCACTCTCTTTTCTGCTGTTACACTTTGGCATCGCGAGGAGAATCAACGATTACAACGAGAGGTAGCGGCAAGTGAGTCGGTGGAACTCGAAGTGACTACGTTATTGACTCGGTTGGGCAAAGACGAGATAACGCTCCGCGACGAGAAAGCGCGCCGAGACGAGCACGAAGGCAGGGGGAAGTGCGAGCAATCGTTACAGCCTCGTTCCGAGCCGAACGATCGAGTAGAGCGGTCAGGACGGATTAAAAAGAGCGAGGTCGCTCGCAACTCCGACCAGATAGTGACGCGTGGTACGAGCGAGAGGAGTGCAAACGAGAAGAACGACAAGAGTGAACAAAGCGACGAGGAGCTTCCGACGAACTTGACCGAGCGGGACGAGAAGAACGCTAACCGAGAAAACGGTAAGCTTGTTGGGAAACCTGCAAAAATTGTAAAGACCGTACGGTTTGCCGACGAGTGTATTCGCATCGACGAGCTGCTCGCTGACGAACCTGTTGCTGGAACCGGCAGAACAGACCGACACGACCGACACGACCGATACGACCGATACGACCGACACGACCGACACGACCGACACAACCGACACGACCGACTAGACCAAACCGATCGAGTCGTCGCACAAATTGACCGAGTCGACGAAGTAGACCCGACCGATCAAATTGACGCAACCGACCGAGTGTTTGATCGCACCGTTAGTTCGTCTCCGGAAACAACCACAGCGTCTTGTTTTTTGACCGGAACCGCTCACGTTTCCGCTCGCAACGCCAACGTCCACTCTGACAAACCGTGCAGTAAACTCGACGAATCGAACAAACAGAACAACTCGATTGAGACTCCGTCGGTCGAACCGTCGATCGAACCGTCTATCGAACCGTCGATCAAATCGTCGAAGAAACCGAGGAGTCCGAGGAAACAGCGGAAGCCGAGGAACCTGTGGAAATCGAGTGAACTCGGTGAGTCTAGCGAGTCAGTTGTATCGAGATCGCCGAAACCGTTTGTCGAGGTAAGGTGCCATCGTTCCAACATGAACAACGAAAACGCTTCGGTCGTATGTAGTATTGGAAATCCGGCCCGTTCGTCGGTGATGATTGAGGAGATATTCGACAGTACCGAAGATATGATGTTGAACAATGTCCCGACGGTTCGATCGAATGCGTCTAGTTCGACCCTGCCAGCTGACGCCAGTCGTAACGATGGTGCTGTCGGTGGCACGGTCAATTGTGAAGGTCACGATGACGCGACCAGTTTGTCGGCTGTTGTATCCACTACCGTCTCGTCAGACCACAGGAAAGACCGGAAAGGTGATCGTAAGACCGATCGGAAGGTCGAACGTAAGAACGAACCAAAATCGGAACGCAAGGTCGAAAGGAAAGCTGAACGAAAGACCAGCGGCGGTAATGACGAACGCAAATCAAGTGTTGTGGCGGAGCGGAAAGCAAGTGCGCGCGATCGTGTCGGTGCGACGGCGAACGATCGCGCCGAGAATGACGACGATCAAATTCGTGAAAGCACGACGGAAGGAGTCGCGGGGACAGATGGTCCTGCCGCTTCGAAGACCCGCGAACCTAAAGTGACCAAGACCGTCAAGTCGACAAAAGCTTCGTTAACAACAGCGAAGAAGCGGTCGTACGACGAGACCGTCTTAGAGACGGGTGATTCGAACGACGGAAACGGTCCCGCAAACAAAACAATTTGTTCGCGTTTAGAGAAAATAGATGATTCGACTAAAATGAGTGATGTTGTCGAAGCGGGCGATGTGAGCGATGCGGGTGAAGCGAACGAGGTGGTAGATACGGCGAACGAAGCTGATGCTGATAGTTCGAATGTGGGCAGTTTCAACGACACGGACGAAACGAGCTCAAGCAGCGATGACGTGGAGGACGGTGACGGCGCGGAAGAAGCTAGTTCCAACGGCGACGATGGAACGGACGGAGGAGACGTGGCGAACGACGGTGCGGTAAACGACACAGTCAATATTGGAAATGCTGGCGAGTCGTGTGCGGTCGAGATCAACGAGACGTCTTCTGTACCGGATGTGAAGTCGACTACGAAAACAAATGCGCGAACGTCCGCAAAAACGGGTGCAAGATCGAGTGCAAAAGCGAACGCAAAAGCGAACACAAAAGCGAATGCTCGAACGAGTGCCAAGGCGACTCCAAGAGGCAGCTCGAAAACGAATACAAAGTCTTCTGCTGCCAGAGCTAACGCAAATGCGAACGCTAAAGCGACCGCCGCTGCTGCGGACATGAGCGCGGACATGAGCGATGTGGTAGATTTGGACGTGGATGGGGACGGTATTGGGGACGGTATTGTCGGCGGATCCATCGAGGTTGATAACAACCGCGGTTCGGATTGCGCGAGAAGCGACGACGAAGCCTCGAGCAAGGCGACATCAGTCGTTGCTCCAGTCGCTGCTTCAGTCGCTGCTCCAGTTGCGGAAAAAAAGCCCGCGCGTCGCAGAACTAAGAAGGACAAGTTGCTAACTGAGCAAACTGCTTCACCGACTTCCTCCACGACGTCGATCGATTCTTCGGTTCGTCATACTACTAAGGTATCTATCGTGAACAAATTAACCAACAACGAACCCGTCGCCCGCGAAGACACAATGCCATCAGACATAGACGAATCTTGTGTCAAGAGCTCGAAGAAGAAGCGCGCACACGCAGTCGCTGCTGCCGCGCCTGCTCCCGCTGCGGTTGAATCGCCTCCTCCTCCTAGCAAACGCAGGAAGACGGAGAAACGACCTAAATCGCCGAGCTCCGACCAAGAAATTCCCGTTCCGCCACCTATGCCCGAATCGGCGCAACCAGCACCACCCGCTCCCAAGAAATCGAAAAAGAAGGACGAGAGTGCCGCCGCCTCTTCCGCAGCAGCTGGCGACCAACACGCCGCACCAGCGTCGCACGCCGCAGCTGCCGCAGCTCTAGCTCCTCCCGTTTCGGTTCCGTCGCGCAAACTGGTGTTGAACAAAGTGAAGGAGGGTGTGCTAGCCGATTTTGAGCTCGTGGACCCAAGACGGTTACACTTGGACGAATCGACCAAAAAGAAAAAGTTTGCGGCTTCTCCCGTGCTCACGCTCGCGCTTCGTCTCTTGTCCGACAAGTCGTTATTGCACAATGAGGGCTTGTTGCTAAGCGGCAACGTGTTTGTGAAACCGAGTGTGCTAGCCGGGTTCTCTGTTCACGTGTACGGAGCCGACGCCAACACACGCGCGGTCTATTCCGGATCGCTGTTCGACGCCAACCACGAGGGCTTCAGCGTGTTCGTGCACAACCTTGGTCCATCCAGACAGATGAACGCCGGTGAGGTCGTCGCATACTTGGAACTGCGTTCCTACGACGACAAGTTGAAGGTGTTGTACTAATTGTATCGATCGAGCATTTGGTCGACCGTTGCGATCAGTCGATGTCGTGAGTCAGTCTTGATATCGGGACATTGAAACGTCGAAACACCAACGAAATATTGTAACATCGGCAAGAAGCATCAATAAAGCGTTATCGAAGTGTGATCGAAACACACACTATCGAGTTACCATTCAATTACCATTGAAGCGTCATTGAAGTAGGCCAGCATGCTGGCGTGCATCGGGGAACGATACGTCCATCGATGCGCGTTCGGAGGTTGGACGCCTATATTTTTTTGTTTTTTTGGTGGTTGGTTCGTTTTTTTCTTGCAGTTTTTTTTCACAATGCGCATAAACTCGTTGGAGCGTTTCTTCGCGACATCGACCGGCGACAACTTGATCGTCATAGTAGTATCATGTTGATGAGTTTTTTCGACTCGTCCGCGTGCTATAATGTCTCTATGCGTCTCGCGCCTCGATGCGTCTTGCGCCTCGATGCGTCTCTTCGTGCGGAATTGGTCAGAGTTTTTATCGTTGTGTCGCTAGGCGACTGGGGTCGTCATAAGCGTGTGTACATAGTGTGTGTACATATTTATGTGATACCGTTTCACGAATGAAGTGTTTCGTATGTCTGTGTTTGTTTGTGTATCTGCGCAATTGGGTGTACTAGCGACGCTCGGACTCTGTTATTCGTTTGTCGCAGTCGTCTCTATTATTCGTTTGTCGCGGTCACACGTCGTTATCGAACGACTTTGTTCGAACGATGTGGCTCGAACGGCGTATCCGTGTCCCCACTCGTGTATTAGTTAGTTCGTAGGTAGTTGCTCATGTATGAGCGATGTACATGTCGGTCGGTTATCGGTGATGAACGCATGATTGCGTCATCGTCGAGGAATAGCTGCCTAGAAATAGGCTGGAATAACGGTAGACCAGTGTTTGGCTGCACGTGTTTATTAGATCTGCAATATCGTATAAAGTTGCGCAAGATTTTGCAATTGCTCGAATTGTACGCAGTAGGATTAGAGGAGTATACAGTAGTGAAGGTCTAATTACGCAATACATGTAGGCGTATCGTCGCACGGTCGCACCGTGTATATACGTGTGCGGCGCAGTTGCTAAGCGAGCTATCAAGCCTTTTATAAAGCAAATAATGACGAGCGTAGTCTGTATAACGTTGTACATTGTTATTACATTAAAAATAAAGTAATATAATAATGGAACAAAATAACAGATAATAACAGATAATGAGTTGTTGATTACTACGTGTCCTGCGGCGTCCCTCCCGATTACCCCAGCTACCTTGGCCCCTTCTCCTTTTTTCCGGTCTCGAAGAGAACACTTGACGCGCTTCGACTCGTGTCGAGCATCTTTGTGTCTGCATCTTTGCATCAATGTGACAATATCGAGCGCGACGTTTGTCCTCGATCGATTTTTGGTCGCTACAGAAGGAGTTGTGTAAGTGGAGACGCGGTGGGAAGTCGACGATCGTAGTCGCTATGGATGATGCGCGGTAATACACCAAATAACTAACAGTCAAGTTGTTTGTTGGATCTCTCGGGATCCCGCGATCGTGTCGATTGTTGAATCGGTCGTCTCAAACTTGGTCCGCGATTACCGCGATTATATCAAGCGAGATTTTTCTATTTGTTTGATCGGTCGGTAGTCGCTGGCGTCTGTCCGATGATCGACCGAATCGTATGTCGGTCGTTTCGTAGATTGACCGAGTCGTCGGTCTGTCGACTCGTATGTGTCGGTACGATGGTTTTTGTTGGTTGTCAGTCTTGTTCGTCGTCGGTTCGTCGTCGGTTCGTCGTCGGTTCGTCTTTGGTTCGTCGTTGGTTCGTCTTTGGTCTTTTTGTCGTATCAGTTTTCTCGTTGTTTCGGCGTTCATTCTTGCACCCGCATTTGATTCGACCGAATTGTGTTGCATGCGGAAACGAATTGTTTGTTCGTATAGGCGTTTGCATGGACGTCCATGTGAGGCGTTTTATTCAGTCTTGTGTAACTGCCGTTTCTTTTCGTCTTGCCGGTCGGTGGTAATTCCCTCGTTTTTCCGCCCTCCAATCCCGTGACCCAGTTTCCTTCAGTGTTTCTTCTGCGTTTTTGATCACATTTTCTTACGGTCCATTTTCTTACGGTCCAGTTGTCCCGTTGTGCCGCTCGTGCCCCCTCGTGCTTCTCATCCATCTCCCTCCTTGTCTCTGTTGCCCTTGTCTCTGTTGTTGTCCTTGTTTATGTTGTCTTTGTTTCGGTTGTTCTTGTCTCTGTTGTTTCCATCGTTCTCTTTGTTTCCATCGTTTCCATTGGCGGTCTGTCTATTGGGTCTGCTCGCGTTCATCGTTGCTGTCGTGATGTCTGTTTGGTTCCGTTTGGTTCGGCTGGTTCGGCTGGTTCGACTGGTTCGTCGGGTTCCCTCGGTTCGTTCGATTCGCTCGATTCGCTCGATTCGCTCGATTCGCTCGATTCGCGTTCCCGACGTGTTCTCGTACGACGCGCTCTCGTTTAATCGTACACGTTGATCGTCGTGATTACATAGGCTCGACAAATGGAACATGGTGGTTCGTTTACGACGCAGCCAAGTCTCTGCATCAGCGATTCGCGCAGTTTGATTTTGCATAGTTCGCATTGAAAGACATGGCCGCACGGCACGTTCACTTGCGCGCGGTTCCGGAAGCAACAACGACACAAGATGTCGATCGAGCACGATGCGGTCGTTGTCTCCTCGCTGTAGCGCGCGTTGTAGACCGAGATGTAGATGCGCAGATCCAGCTCCACTTGCTGGAAGAAACAGGTCGCGCATAGGTCCGAGAGTACGCGGTTGAAACGCGACAGCATCTCTAGTGTAGTCAAATTTTGCGTAATGTTCAGTCGGGGTTGTGTACACCCCGTGCGATGCGAGTCGCGAAGCACACGTTCCACGTGTCGTCGGTAGTACAGCAGTGAAGTCGGGTGTTGGTATTTGAGTTGGTTGACAAGCGTGTTCTGGGCTTGCATCGTTCCGTGCGAGGGACGCGCCTCGTAGACCTGCTGCATCAGCTTGCACACGATCTCCCAACGGTCGTACACTGTAACGAGCAGCGAGCTCGTGTCGAACAACTCCACGCCGCAATCGGGACATTTCAATACGTAGGCACATCGCAGACGAGGTCGGCGCGAGTCGAGCGATCGCAACACTTTGAAGTTGTGTCGAAAGAGCAGCTCGAACAACGAGCAAGTGATAAAGTTGAGTTGGATCGCGTTGTGCGGGCCATAGTTCGACTTGAGTGGACATTTGCGTATCGAGTTTTCGCATTCAATGTTACACGCTTCTTCGTAGCTGTTCAGTCGAAACAGATCCAACAGAAACTCGACGAACTTGTCTTGGGGGTTGATTTCGGCACTCGATTCCAGTACGGGCAAAGCGGCGGGCGGGTTTGGTGATGGTGGACGACTCTGGTTCATACTCGGCACGCCTGGCACGCCTATCTTAGTCTGAGACATTCTCGTTTAGTCGACCCGGTTTCCTCCGATCGAGCGATGCATACGGTCTGTCGTCGAACAATGTCGAACGATGTCGAACGATGTCGAATGGTATATCAAACGGTATATCAAACGGTATATCGAACGGTATATCGAACGGTATATCGAACGTTGTATGAAACGGTATATCGAACGGTATATCAGCTGGTATTTCGAACGGTGTGTCGAACGAACTTTAGTGTTCACCGAGCAAAATGGTACGATCCCGAAATCCCGAAACGTTGTTAAGACGTTACCGAAGCGTTGTCGAACTGTGGTCGGTTGTAGAGACGTTATCGCGGCGTCACTAAACCGTCTCCGCAACGTTATCGAAATGTTACCAAACCCCAGCAAGACGCAAAGTCCGACTGAAAGCGAAACGTTGAGGCGCCGTTGGGCATACGAGCGCGTACGACGCGGACCGACTGTCCGACGTGACTAAGTAGTGCACGCGAACCAATCGGTGCGAAGATGATTGTGTGGGAGGTAGTCTTTTATTGCGTTGTTTTGTTTCTCTGCCTAATGTACGTGGCTCATTGCTACGTCGGTACGGGCGATACCATTTCATCGACGCTGGCGAACCGAGTGGAGACGGCGTACCCGCGCGCCCGTGCGCTCCCGGATCTCGGCACGTTGCACGCATTCTCCTATGTAATCAGCAACGCTCGGGCCGTCGCCCAGGGAAGACGCCGGCAGTCTTTGGACCTCTTTGCGCAGCTCGCCAAGGGTGTTCGCAACTTCCAAGTCGACTTGTATGCGAGCGACGCGCGTGAGGCGATGGGCTCGGACAAGCGGGTTCGTCGCTCGTTTGTGACGGTGGAACCGCGAACCGGCGGCGACGTGAGCACCGGTGCGTCCGCCGGCGCGTCTTCAACCGCGCTTCCCGTTCTTGCGGCCGTAGCGTTCACGATCAAAGCCAATGACATGCGTACCAACTTGTATATATTGGACGTGTTGGACGAGCTGTACGTTTTGTTGAAATCCACCGATAAAAGGGGTTCTGGCAACCAGAATAAGTTTGACCAGAACCGTAGGTTGCCGAAGTGTGGAACGATTCATTCTCGTACGGATGAAACACGTGCGACCGTCTGGGTTCGCGATGTCGAGGTGTCCCCGCATCTTGCTTGCCGGATAGATCCGCGCGATGCGATCCTCGCGTTACGTTCTTACGTCGTGCTGTCGGGATACGAGCGCAACGTGGAAGTGGCTTCCTTCGATAAAAGTTCGCCCATCACTTGGGTGGAATTCCTTCGTTGATCCTTTGTTGAAAATAAAGCGAGGAAGTGGAGGCGAAACAAAAGATGAGAGGACGGAAGATGCGGAAACAGAAGATGCGGGAACAAAAGCTGAGTGAACAGAAGATGTTGTAGTGAAAGGTGTGCTAAGAGATGATGGAAAAAGGTGAGGTTTGAAACTGGGAACAACGAGTGGAACAACGACGACGATACGACGACTATACGACGCGTCGTGCAATGAGGAGGTGGTTGGTGGAGCGAGAAGGGCCACGTGTCGTTTGTTATATCCATCCCGTCTTCTCGTATCCTCTCTGTGTGCTCTCTGTGTATCTCTGTCGGTATCTGTTCTCGTGGTATGCGTTTTCTTCGTTGTATGTCTTGGACGTCTTTCCATCTCTCTGTCGTATCGTTTTGATCGATTTTACATTTGTGTAGTTGTTGTAGTCGTTTCGCTTTACCTTCTCTCTCGAGGTCGACCGAGAACAATGTATTTTGTTGTTTTTGTATCTTGTCTAACGCACTTTTTTTCGTACAGTTTCATCCGTCGAAATACCGATTGATCCGCAGCTTGGCGGTTCGTGTGGTTCGTGCGGTATAAAATGATATGAGATGTCAACTGTCTCATCTACATCTAATTTCCATGCGTAACTAAGCTGCGCGAGCTGCATTGCTGAGCATGAGTGGTTGAGCATGAGTGGCGTTTTGGGGAGGATCAAGTTGTCAGTCGGTTCGGATCGTTGTAAGGCAAACTACTGCTACATCGTCACGTTGATTTGACTGCGGTTCTGGTTGCTGTGTCGCTGTGTCGTTATTTTCAATTTGTTCAATTTTGTTCGCCTCGTCAAATTGTTTCGTTTCGTTTCTATCAGTCGACCTTCGGTCTCGATATTCGTTCCACTTGTCGCGCTTTCATCACGCGTTTCATGTGTTTATCACGCATTCGTCACACCAGTGTCGGTATTCGCAGTTGAGGAGTCGCGCGGCCTTAGACTTGGACGTCTGACGTCTGTTACATCGTCAACGTGTATACGTGTACATCGACTGTATATCGAGCGACTTTTCCATTATCGGTTAGTCAATTATCCGCACTGATTATCATCAATGTCATCAATGTCAACACAAAGAAGATTGTTGGTGATGACCTGGCTATTGTTGGTGGATTGTTCATTGATAAACGACGCTCGTTAGTCATCAACATAATCAACGTAATTACAGGAGTTCGTCGTAATCACTTCCCTAATCGTTCCGAATCGTTTTTTTCTCCGTTATCTGGTCGCTCGTTATCGGTCTACTTGAGCGGGGTAGTCTTTTGTCTCCAGTGGTTTAAAAGCTCGTCAATCGAGTCTCGCTCGTATTCTCGTTCCACGACTTTTTCCGACTTCGAAGTCGCGATCGTCTTCGATTACATCTTGATCTCTCTGTCTACCACGTTCAACGGGTCCAACAAGTAAACAACAAGGTGAGTACGATAGTCGTTCAACATTGTATTTATTGCGTAGTGGTTGTTGCGTGCATCGACTGTATGCCGGTCTGTTGCGCCCGTCGAAGCGTTCCAATCAGACCCACTCTCAACAAAACGTCTCGCTTATTTTCGGTTTGATTGCAGATGTCGTCCATACCGTACTACTGTGTATCTTTTTGCTGCGAACAACGGTGCCTACGGGTCCCGCGCAGCTTGGTCGATGGTAAACTGACGTGCGGCTGTTATCACTGGTGCAAATGCGCCTGTATCAAGCGAGCCTTTGGTCCAAACTGCTTCTGCGGTTTTCCCATTTTTGAGCGCGACTCGACGACCGGCGAGCTCCGAGTTTGCGACGGAAAAAAAAGACTGGTCTACGAACTACAGTGCGGTCATTTCTACTGCGTTTCATGCGTGAAGCTGTACCCTTATTGCAACGTGTGTAATAAACACATCACTAGTTTCCACTTGTACAATAATATACCGAATCGTCCGTAATGGACAGAATGTTCGATAACCGTAGTAAAATCAGTAAAATCGAATGCTGTCTGCGACTGCAGTCGTGTTTTTTTTTCAATCGACTGATCCTCTTCAATTCCCGATCCCAGTATCTTTGTTCGTCTTTCAGCGTGTCTACGTATCTATGCGTATGTCTTCTGTTTGTCCTTCGGTCATAGTTTGTGGTTCTCGAGATTCCCGAGATCTCGAGACTCGTAATCCGGTTCGTCACGGGTGTTTAGTGTTTCTTACCGTCCAGACGTTTCGATCCGACTGCCATTTGGACCAAACGGTCGATGTGTGGGTAGTACGTCGTTTTCGTTTGTTGGTTCTTGCGTTGTAACCACGTTTCAAAGTGGCCAAGATGAGGCATAGGCGGTACGGTGTGCATCGAATTTTCTCTAGAGACGGTCGATTGTGAGGCGCTCGTGTTGGCTGCCGAAGAAACCGCTCGCGAAGCGTTCGATGCGGGCGACGTGTTCGCTTGCCAGCTGTTCAAGTTGTGCGAGGACTCGTGCGTTCGGCCAAACTTGCTGAACTTGCTCATTCCTGTTGCGGTCGTCGGTGCTACGAAAGGAGTGTGTCTTATTACCGAGTCTCGTGGCCGAATGAAGTCCGGGCAGCTGAGCTGTCGTTGCCCGGGAGAACGTGTTGGTAGCGCGGGAAGCGGAGAGCGCTCGGTGCGCGAGCTGACACCGCTCGAGCCACCGATCGCGCTCGAACCACCAATCCCGCTCGAACCACCAATCCCGCTCGAACCACCAATCCCGCTCGAACCACCAATCCCGCTTGAATCGCCGATACGACTCGAAAAACTGCTGCTCGAAAACCCGCCGCGTACTTGGGCCACGGTACCCCACGGAGACGGTTGAGGTTTGTTGTGCGAGAACGACGAAGATAAACCCGGACTCGAGGTCGACGGCGCACGAAAAGAGCCGGTCGACGACGACGCAGCGGTCGATCGTGTCGACATGGACGAACCGCAAAGCGAATCAAGCGATCGCACGTAAACGTGTTCCGTTTTTGCGCGTTTGTTCGAGTAATCGAGCGGGACGGATCGATTGTCAAGTCTGTTATCATTTCGGTTATTACCACTGTTTGTGTTGGACATTGTTGGTTCCACGGTTTCGTGTTCTGGCTTCTGTGTTTCGGTTTTCCACAGTCTCCTTGTCTCCTTCGCTTTTTGATTGTTCCTGATCGATCCTGATCTATGCTCGGCGTGAATGCGTGATACGTGATACGTATGACGATACGTGTGACGGTGTGGTCGATTTCGTTGTTGGTGCTCGTCGATCGGAACGACAACACGAGGTGAGCGTGAGTTGAACGGTTGACCGGTATACGATTGGTCGTTGTTGGTCGTTGTAATATGTTGTAGCTTGCCAGATTGTTGTCCGGGACGTCGAGTAATACGGGAACGCTCTTCCACTGATGCGAACAGAATCGCGAACTGACTCGATGGTCGCGCGAGCTCTCGCTATTTGTAGACCGCGCGCTACACGCGTTTATGCGTGGGTGATATTCGTTCGATCGACGTTGTTTGACATTGTTTGCCATTAGTTAACCAGTGACCCCATCTTGTTCTATTCGTTATCGTGTGTTTGTTGCAAAATGGTCGAAAAAAATAATGATGTGGTTTGTGAGTCACTGTCGGTCGAGATACGCAGTTACGCTCGTTGTTACGCGGATCTGCCGACCGACGTGGCTCCGTGGTTCCAACGTTGGCAACTCGATGATCTATCAACCATGATATCAAACAAAATATCAACACGTGCTCGTTCGAGCTCATTTTAAAACAATAAATCTTGATCAAACAAGGTGCCACGTCTCGTCGTGTAATCGTGTAAACTGTTATCGTTCCCACGTTTGCACGCTCGACAACTAAAAGCAATTACTCTATTGAGTTAATCACTGTTCAAGCAGTTGCACCATGTGTTTGATTGGTATATGCCACAATTACGCAGCGTTTATTTGTTTTATGACTTGTTTAATGATCGCTAACAAACTTGTTATCGAGTGGTTCGTCGTTTATTTTTTTTATCAGTTTTTTCCGTTGCAGTGTCGAACCGGCGATCAAGGTCGGACACGGTTCGCTAGAGTCGTCGAGCGGGTTGAGGTTGAGAGGGACGGCGGTAAGGCGATGCACGTGGTCGGATCGCACGACGCGCTCGTCGAGTCGGCGTATCGAGTGGAGCGGTTGGCGCTGGCATGGCGGCTCTCGCTTCTTCTTCCGACGTCGTTGGCTTCGTTGTCGTTGGCGTCGTTGTTGCTGTCGTCGCGGACGTCACGTTCGTGGCGGCCGTCGCTGTCGTTGCGGTCGTTGGAGCAGTGGTTACATTCGTTACCGCCGTCGTCGTGTCCACCGTCGTTGTAACTGGTGTTCCAATTGTCGTGTTTGTGCTCGTCGTCCCTACATTCGTCAAGTTCGTCGATGTGACGATTGTCGAAGCTACGACACTTGTTTTATCGGTCGTCGCATCGGCAGTACGGGAATTGTTCGTGGGAATACCGGATTCGTCGGGTTTAGTCGATGCTGTGGTTTTTTCTGATACGTCTCGCATCTCGACGTCAATCGTGTCAGCTTTTTGCGTAGTGGTGTTCGCAACGGTCGGTGTTGTTGCATCACGCATCTCCACGTCGGTAGAAAGGTTAGTAATTGAGTCTGTAGATTCCGAGGTAACCGCGGTTGCTTCATTTGCGGCCGGTGCGATGTTGGCCTTGTTATCTACTTTAGATGGAACTGTTGTGACATTCTCTTTCGATTTATCGGTCTTTTCGGCTGAAGTCGGTTGAGTTGGTTGCTCGTCTCCAGCTTTAGCCGTTTCGACTTGTTTCGAATCGACTATCGGTACTGTCTGAACAGTCGATGCAGTCGAGTTTGCTATTGGCTTCTTTTCCGAGGTTTCACTCGATTCTGTCGGTTTTATCGGTTCCGCTGTAACTATTGTTGTAGTCGTTGGTTCTAGTTTCTTGGTCGGCTCAATCGTGGTCGCGACTGTTGTTGCGGTTGCGGATCCGTCGATCTTCTTAGGTTTCGCTTCTGGTTTCACCTCCGGTTTCACCTCTGGTTTCACCTCAAGCTCTTCCTTCGGTTTCGCCTCGGACTTCGCTTCATGTTTCTCCTCGGTATTTACCTCGGATTTGTCTTCGGGTTTCACCACTGGTTTCGTCTCAACCTTCTCGAGCTTCTCGATTTTCTCGAGTTTGTCTTCAAGTTTCAAATCGGGTTTTGCGTCGGTTTCCGCTTCAGGTTTTACCACGGGTGTAGCTGTCTCTGGTTTCACCGTGGGCTTCTCTTCACGTTTTGTCTCCGACGTAGCCGCGGGTTTCGCTTCGACTCGAGACTCCGGTCCCGCTGCAGATGCGGTCTCGGATTTCACCTCTGGTTTAACCTCTGGTTCAACGTCTGGTTTCACCTCTGGTTCAACGTCTGGTTTCACCTCTGGTTCAACGTCTGGTTTCACCTC
>SRR13871611_NODE_1_length_74717_cov_38.040378_g0_i0
TGAGCGATACGTATGAGCGATACGTATGAGCGATACGTATGAGCGATACGTATGAGCGATACGTATGAGCGATACGTATGAGCGACGGTTGATATCGTAGGTGAGTCAAGGGGATTTTCTCGGTTTCTCCTATAATCCGGTTTCTCTTGTAATCGATTTCATTTTCTTGTAGAAAGAAAAGTGATGTGATACGATTGTGTAACGTCGTACGACTTGTTTATGCTGTGTCAGTAGTTCTTTTGTTAGTTTATCGGGTTTATCGGTGACCGATTGTTGTTTTATCATTGGTCTATCGTTTTCTATTGTCTAGCGTGTTGTCTGTGGTTTTATTCATTAGAATCGCTTTTATTGTTACTTTATTGTCTCTAGACCACCTGTGGGTTCGTATTGTCGATTAGGAATTCGTTCGGGTAAGTACAGGTTCGTCGTGCCACGAGTTCGACGGCGACTCGTTTGTAATCTCTGTTGCGGCCGTGATCTGGATCGCGAGTTCGGCTGAGTTCACTTGTTAGTGGAATCGTTTGAGTTGTTGGCGTCAGTCCCCCTCTTTTGTGGTTCCGACTTTCCGTGTTGTCCTGCGTTCTGTCTTTTGTGATCTTCGCTCCACAATTTTCTTTTCGCGGGGAAAGGGGTCGATCGACTGGATTCTCCCACGGTGGTGTAGGCGTCCGTGGTTTCCATACCCCGTCTAGAGTTCATCGTGGCGTCGTTCTGATTGACAGCTATCATAACATATCACGTTATCTCTCGATCGGTCGTTATCCGGGTGTATAAAACGCCGCGGATCGCCAGATTTATTTGCTATTCGATAGTAAAACAGTCAATCGATCGGGCGACCCTGGTATTGATTACGGGATTTACGGATCGTGATTCGACTTGTCGTACGATCATCTATCAAGCGAATCGTCTTACTCATTGTCCGCTTTCTTCGACGGGCGGACGGTATCAACGTGGTCGCCGTATTGTTGGATCATTATTGAGGTATTACTTTTGCAATTCTTTTGCAATTGAGCGTCTGTCGGACGTCGAGTTGATATCGTCGATATCGGTATATCGGTTTAGTAGTTGGTCTGTTTTTGATCGAGTAACCGTTAGCCCACTCGGTTCGCCAGGAGATTGAATAAGCTGCCGGTTGGTGCGACGAGTATCGTGGTCAGTTGGCTTTTTGTGTCGATACCTTGGAGTGTCGATTGCGCGACTTTGCGTTGGTACGACTCGCGGTACGTGTTACCGTACACGAACAGTCCACGTGGCACTTAACGTTCCGTACTCCGTGACACTGACGCTCTGCGTGTGCGTCGAACGAGTGTATTCGGTCGATTGGATTGAGTCGTAGGCGACGGTAAGCACCTCGTGTTCGGTCGACATCAGTTTTTTCGTCTTGTTCCTGTTCAGAAAGCCGTCCAGCGGTGTCGAGATGTTGCGCTATTTTTGCGTCAAGGTTCCACGCGCGACCTCCAAGATCGAGATGCGATTGCTGGCTAAGCTTGCTGCGGCCGGACAAGCCAAGGCGGGAGAGGTAAATGTGGTGACGTTGGACGATACGAACGATGTAAACGATATGAACGAGGCAAGCAAGGCAAACGACACGAGCGACGTCAACGATGCTAATGAAACGACCGAGGTGAATGTGGGCTGCATTCGTCGCGCCGTGGGTACAAGTGGAGCAAGTGGGGATACAGCGACGGATAGAGACACGAGTGACCTCGGCATCGCCGACTCTGTTGCCGGGCGAACTAGCCGGGAACTTGGCGAGCAAATCATCGATCGACCCAATAATAGTCGAAACGATGTTCGAAACGATGTTCGAAACGATGTTCGAAACGATGTTCGAAACGATGGTCGAAACGATGTTCGAAACGATGTTCGAAACGATGTTCGAAACGATGGTCGAAACGATGGTCGAAACGATGGTCGAAACGATGGTCGAAACGATGGTCGAAACGATGGTCGAAACGATAATCGAAATGATCGAGATGATGACCGAAACGATGGTCGAAACGATAATCGAAATGATCGAGATGATGACCGAAACTATGATCGAAACTATGACCGAAACGATGGTCGAAACGATAATCGAAATGATCGAGATGATGACCGAAACTATGATCGAAATTATGACCGAAACGATGGTCGCAACGATGGTCGCAATGCCGGTTGTAACGATGGTCGGATTGCTGCTGCTCTGGTCATCGATCGGTGCAACGATTCTCGCGACGCCACCGATCGATCCAGCGAATATCCTACGGATGGCTGTGTTGATCGTACGGTCGATCGAGCTAGGAATCACATTGTCGGTGGTACTACAGATCACGCTGGCAAGCTGGCCAGCGATTCGTTGGTGCAGACACTGCAGACAAGTAGTATCGCAATACAGAAAGATGTTTTGACCGTTTTGACCAACGAGTCGAGCGGTGCGACTTGTAAAACAAGTGAGTTGAGCAAGATTACTACACTTAGTGAGACTGCTAGTGTTGCAGGCGGTACGGTCGAGTGTACAAGTGCCGGTGGTGAAGCGGCTCAATTTGTCGGCGATACTAGTAACGTTGATCGAGTCGATCGGTTTGTCGAGAAATGTGTTGATCTCCGTCGTACAGTGAATCGCAATTCTCGTGACATTCGAGGTGATAAATTGCGCATCGAGACGATCAACATGGGCGGTAAGGTCGATGGGATTGGCAAAATTGATAAAGGTAGTCAAACGGTTTGGCTGGGTCGCACGGTTCGCTTTGTCGATCGCCGCTTCGTTGACCGGACGCGCGAACGGCCCGACGCTATATCGGTTGAGCGGATTACCACGCGGTCCGTCGTTCGCACGGCTTCGAATGAAGTAGACTCTACGACTGTCGACTCGGAAGAGGAGGCGGATGACCCGTTGCAACTGACGTTGGCCCAAATGGCCAGTTTGAACTATTGTATGGTTTTGGTTGTGGTTCGTCCAGCCAGTAAGCCGTTTGAGGTGTTCAACTTTGTGATCGATGTTTATTTTTCGTTTGACTCGTTGTCGAACCTTATCACGTATATGAACGGTCTATCGGATCTGACGAGTCGAGATATGGTGGCGCAGGTGCGACAAATGGCGGTGCGGTACGATAAGCTGGTGAACGATATGCGAGACGCTACCGCTTTCTACACGAACTTTGGTTTCCACTCGGCCGTGTTACAACCGACGACGGAATTGGATGTTACTTGTACCATCGATCGGAGCAAGATTCCGCCGTTGTTTGGTGATTTTTTGGCCAACTTCCGGGTACAATCGACCTCGTTGTTCGTCAGTGCTTCAAAATTACCGACTTTGGATTTGCGGCACAGCAAGGAGTTGGCCCGTGTTTTCGACTGGTTGTGTGGCAACGTTTCGTCGTGTACGCGCGGGTATGTTAACCGTGAGATCTTCTCGCACATACTGCGCATGAGTTCCGCTGATATGTCGCGCACGGTGTGCGGTCGTTCGCCACGAGCGCGGCGTCGACGTCTTCGCACTCCCTCCATCTCGCGGACCGACGTTCAAGCTACTTCCCATTCGACATCTACTGTTTTCACGACAGGTGATAAGAGTGACAACGGTTCGTCCAGTGCGGCGGTCAAAAGAGCTAGACGCCCGAGACCCACTCGTGCGCGTTCGATGGTCAAGCGTCCCAACGGTCGGGCCGCTGATACCGCTGTTGCGTCAACTTCGACTTCATCGACTTCATCGACTTTATCGACTGTATCTCTTTTGTCAACTTCCGTTTCTGCGTGTGTGATGGGTAAAACTGCAACTAGCTCGGTATCCCTTCCGTCCGAGTCGTCCTTTGCGAAAGGTGATATCGATGATAATAATGACGAGACACGGGGTTTGCGGAAAAGAAAGGCGCCCACCGTCCCGCTTTTGCTCAAGCGTAAAAAGGCGGACGCCGTCGCTTTTACCGAAGACGACGTCCGATCGCGGAACGCTTCGGTTGTCTCACCGGTCTCTGTCCGTGCCTCAGAAGTGGTTTCAGAGGTGATCGACTTGGATGACGATAAACATTCGGACCATTCGGTCATCGATAAACTTAACGATCTGTCATCAACGAAATTGAGTTCGATCGATAATTCGAACAAGAGTTCGATCGAGAATTCGAACAAGAGTTTGAACAAGAGTGTGAGTAAGAGTTTGAACAAGAGTGTGAGTAAGAGTTCGAACAAGAGTGTGAGTAAGAGTTCGAACAAGAGTGCGAGTAAGAGTTCGATCGAGAGTTCGATCGAGAGTGCTATCGAGAGCGCGATCAAGGGTACGATCGAGGTTGCGATTTTAACCGATACCACAAGCGACGCGACAGACGAACAGCTAAAGCCGGACGCATCGATCGGCGGTTCGTCTGGTTTGGTGAACAAGGAGAACAAGGATTCGATCAGTGGAGGTCAAAGTGAGCGTAGTCACGGGAACAACGGGAGCATGGTTGTGCAAACGAGACGCAAATCACGGAGGAAGAGCGCACCGCGCAAGTTACCGCAGGTCGAGGTGATCAACGTGGACGATGAAGATGCAAGAGTGATTGAGACTCCGGATGATGATGTGAAGGTTGTGGCCGAGCCGACCGGTATCACGACTCGAACTGCTGTCGCCAAGATTGCCGCAGAATCCGCTTTGAAGACCGTCAATCGAAACGGTCGAAACGTTGTGCGTGGTGTGGGCCGTATAGTGAAAAAGTCTACTCGTGGTAAGAATGTGTCAGCGGGTCGATCGGGTGGTGCGAACTCGTCCAACTCGCGACGTCGATTCTATCGGTCGTCGGAACGCGTGTCCGTATCGCCCGCGGTAACCACTGGTGAAGCTGACGAGATGGCAAATCCGATCCGTCATGAGTCGCGTTCTGCGCGTTCTGAGATTACGGAAGATGAGGAGGCCGTTAGAAATTTGTTGCGCGATTTGACGGACGATTCGATTTTGGGACTCGAGACGGAGGACACGTTGGACGCGCGTCTCGCAGTCCGTGCGTACGTGTGTGAGGATGGTGATCAACTGGACTCGTCTCAACGCGCACCGGTGCGGGAAGAATCGCTGCACGAATCGGCGGTCTCCATGGAGAAAAGCGGTTCTCTTGGAACAACCAGATCGGCGTCCTCGCGGGCGCGTACGACTCCTGTATCGTCTCGTTCACGTCGCGGACAAAAACGGCGTGGTGAGGCGAGTGAAGGCGAGGCAGAGACGAGTCGCAAATGTCGCGTCAAGGACTCCAAAGATGGTGTTGGCGCGCGAAACTCGATCCGAGCTAGTGCGGGCAATTTATGCGATTCGTCTGAGACCGATTCTCGCTCTTTGTTGCGCAGTTCTCCCCACTGCACTGTGATCTCTACCGAGTCGGGCGATTCGATGGAAGTGGTAGCTGGCGACCGCGGACAGGATGGAGCGGATGGAGGGCACGTTGGAGGAGGCGCTATTAAAAGCGAGAGCGATGCCGATGGAAACAGTGCGAGCGTCCAGAGCGCAAAGGCTTCGTCGAGTAGCAAACGTCGAACGAAACGTCGTGGTGGTTCTGGTGGATCAATGGGAAACAGTGTTGTCTCGACGACGACGACCGTGACCATGAACGGACTCTGCGAGCTTTCCACCGATGCGGAAAATATGCGATCCGTCGCCCCACTTCGGTCGATGAAGAACACTGCTACCGTTGCGCCCACGCGTACATCTGTTCTCGAGCGGTCTTCACGCGTGGCTTCGGTTGTGCCGATAGTGTCGCGCGCGGCAAGGGGTCTGGTCTCTGGTTTGGAGGAGTCGTCCGCATCGAGTGCACCGGTGGCTACAGTTGCTCCCGTGTTGGCTACAACTTCCGCGGTTTCCGCGGCTCACGTTGATCACGCTGGCAAGCTCATCGAGTCTCGGACCGCGCTTGCCTCCAAACCGATTGCGACGTCCGTATCGAGGGCCTCTGTTGTTGTGAAGCCGGCGACCAAGAGTCTCTTGAAGAGTTCTCAATTGAACATTCAATCCGAGCGTCAAACTGTACCAGTTGGTCAATCGATTCAGCAAGGAAAACTATTCGAACGACTCGAACGACTCGAACGACCGGAACGACCGGAACGTTCTGAACCAGTACTGTTTGGACAACTTGGTCAATTGGGACCAACTAGACAAAGTGAATCGATCGAATCAACTGGTCAGACTGTTCAAGCGGTTCAAGATCGCGTAACTCAAGCGTGTCAGAATGGTAAAGGAGGTAGTGGGTCGGTCTCCGAAGCAGCCGCTGCAGCAACAGCAGCAATCTCGTCGAGATCAGTGGTCTCATCTAGCACCAATTTGCCTGACGAGGAAGCGGCGCGGAGAGCGAAGACGGAAGAAGCCAAAGAGCGGTCGCGTGAACTGGCGCGGGAGCGAGCTCGGGAGCGTGCCAGGAAGCGGGCAAAGGAAAGAGCGCGCGAACGATCAAAGACGTTCGTTATCCCCCACGATGTAGTGGTGACGAACCGCTTTGTCGTCGAACGATCGCATTCGATGGACGTTAAACACATCAAATCCATGGAGTGCGGGTCCGAACGATCGAGCGAAACGAGTGAACGCGACTCGGTTGCTGCACAGACGAACGGTCGAGCGAGTGATCGTAAGAAACGAGCGCGTTCATCTCGATCTCCTGTCTTTTCGGTTCCTGTGCTTTCCAGCGAAAATGCGGATGGAGGGGAAGTTGGTAAGAGATCGAGAAAGCTCGATTCTGGTTCGTTGAAGACGCCTCGTCGTTCGAACAGCGAGCACAACGCGTTCGGTGTTTCTGATCGTCGAGATTGTGGCGGCGGTAATGTCCGCATTGGTGCGAGTAAACGAGCGAACAAGCGTGCCTTTAGCGTCGGTTCTGAACGACGTCGTCGTCGGTCTTCGAACGATCGATCCTGGCTCGATTCTCTCATTTCCGATGTTTCGAATTTTTCATTCAATTCCCCGACCAGCGATTCCGATTCCCATTCGAGTCGAGTTCGTTGCAATCCGCCGACTCCGGAACACGATTACGACGCGTCGCCTAAAATGGTTGACTCTGCTATACCAGTGGTCTCACAGAGTGGTGGTGTGTTTGGCGACGCCACAGTTACTAATACAAACTATTCGATTTCTGGTGTTGGTGGTTGCACGATCGGTCCCTTGGTCAAAGGTTCGACCAAGGAAGCGACTTCAAATCCTGTTGGAGTTACCGATACTCTAGTCGATAGTATGATGCACAGTTTAGCTGAGAACGGCGTGATCGACGTGGTGATTCGTAGCATGGTTGGTGATACGACTCGTCGTGTCGATGAGTGTGATGGTAGTAATGTTGATTCGATTGAGAGAGTTGGTACGATTGGTACCGTTGGTACGGTTGTTGATGGTTCGAGTGGTATGAGCGGTGTCGGTACAGCGGCGGTACCCCCGTCAAATTGTTCGTCTGGTATGCATAATGGGGTAGTTCGTGTTTACGATCTGGCTGACGAGGAGTTGCACGTCTCCGATAATATCGAGGCTCTCGCTTTCGCCACGTTGTCCGAGTTGGATGCCATTGTATCAGAGCCTCTTCCGACCTCGCCCGAATTTGAGATGTTGCTCTCCTCGTTGAACGAGCTGGACGAATCTTTGACCACCGGCACCGGTTCGCCCACAGTAAAGGTTCCGACCTCCGTGGTCGAGGAGTCTACGTACGACCCGTACAAGACGGTCGTTGATCAATTTTTTTCGGATGAGTTGCTGGCCCTCTTTGATCCCGAATACGAGCGACGTGAAATGACGCATGACTCGCAACCTCCGGTGTTGTCTCCTCAACTCGGTCAGACCGCTATAGCGAACGGTACCGAGGCTGCTTTGCCGACTCTCACATCGGTGCAAACGCAGCCAGAGTTCTTTTACGATTTTTCGTCTTTGACCGCGCTGCAATAGTCTGGCGGTTTGTATGTCTGAATTTGGATTCGGTTCGGGTCAAGCGGGTGTTTGGCTGCGGAGCGGACGGCGAGCTACTTTCTAGTTGTGTGATCGTTTTGTGTATACCATTTATACGATTTTTGTGATGCGGATTGTTTGCGAGTTTGATATTGAGTGTTTCGTACGGAGTGTTTGATACGCGGTGTTTTGATATCCATTGTTATACTAGTAGCGGTTAGTTGTACTAGTAGCGGTTATTTTTAGTACGGATTGTTTGCGAGTTTGATATCGAGTGTTTCATACGGAGTGTTTGATACGCGGTGTTTTGATACCCATTGTTATACTATTAGTGGTTATTTGTAAGTTGTAGTACGCGGTAGTACGAGTTAGTACGAGTGTTTAGTATACTGATGTTGTTAAATTACTAACGTTCGCTCTGTCAGACATGGAAAGAGTGAAGTTGAAATAAAAATTGTTACTGTTGTAACCTTGGCTCTATTGATTTTTTATTTGTACCTATTTCCGTTCAACCAATCCTCGTTTTTCTTTCCTATTTGGATTTAACAACTGCGCTTTATTAGTTTTTTTTGATGTTCGGTGGTTGGTGGGTTGATGCAATAGCTCTATTCAATAGGTTCATTCAAAAGGTTTGTTCGTAGGTTTATGTACTAGGTTATTTAATCGTGTATTCAATAGATTTATTCACTAGGTTCGTTCAATAGATTTATTCAAGCAGTTTTGGTGACTTTGGTATCAATTGGAGAAGTCTTCGTACAGTGTTACGATGTTCTCGTACTGTCTTCTTGGTAAGTCGACCGCACTCGATTTGATTGAGGTATGGGGTACGTTCTTGTTCGATACGTTCGATTTGTTCGACGTGGTAATGGTCCAGCTGTTTTGCCAGTGGCTCTTCCAATTTGATTTTGGTTGTGTCTCGTTGAGTTTGGTGCGGTAGGATCTCATTAAATGTTTGTTGATGTAGATGTTGGTCACCTTGGTCGAGCTGTGGTCGAGACACTCACGAATGTGTTCGATGTCTTTGCCTTGTTGAAACATGCTGCCCGCTCTGAACCGCCGAAGGCTGTGTAGCGAGAGACCTCTCGGTTTTTGGTCTCGTGGTTTTCCGAGTCGTCTAAGTGCGGCTAGGTACAGTCGACCAAAGTTACGGTCTAGCGTTCGACGTTTGTGGTACTGGTCGAATGGGATGCACCGTTCAAACTGCTTTCGTGTGAATAGATCGATCGCTCGCATCAGAAAGTGTTTGAACTCGATCCGCATTTCCTCATCGTAGCCGCGTAGAACTATACGACCGAGCTTCTTTGATTTCGGGATGCGGATAACGAGCGCCTCGTGTGTAGCTAGTGTTTGCAGCTGTTCCGGGTTGATCAGCGCTATTTCTGATAGACGTTTACCCGTTTCATACATAAACAGAAAGAGGTACGCGAATAGGACTTGATTGCGAGTGGCCTCGTCGCTCGTCGTCACGATTGTGATCTCCTCGCTGAAGAAAGCTTCGTGGCATATGTTGCGCATCTCGGCGTATATCTTCTCCTCGCACGTGTACACCTCGTCGGTACTGATCCGTTTTTTGCCTCGTCGTGCCTGTTCGTACAGGTTGATTAACGTGCGGTAGAAGGCTGACGTCTGCTGTCGCAGTTTGGGATAACCAGCTCGGTACTTGCGACGCAGATACGACAGGTAGCCAAAGATGTAAGTGAGACTGTAGCCAAGTTGGACTAGTTGTTCAATGTGTTTACAAAGCGTTTCGAGCGTTAACTCTCGATCTTCACTTTTGAACTTGATGAACGACATGTCTCCGTTTTCCATGCATTTGGTCAATTCAACTAGTTCATGGTTGTCGTCCGCTATACCGCAAAAGACTTTTCGGTATAGACGTTCTTTCGCGATCAAGTTTGCCAAGTGTCGCTTTTGTGTCGCGTCCGTATGAGTCGCGGCGTAGAGCAATTGGTCGGTTATCGACGATTCTGCTTCGTTACGACCGCGAGGTACGAGCATGCCCGCGTTCTCTGGTCGCCAGTGCTCGTCACCTAGTTTCACCTCGTTTCCCGTTAAACCGTTTTTGCGCGATGTTTCGTTCTGTTCCATCAGGTGCCAAGGATCGGCGCTTGTCTCCGTGATCTCCGTTATTTTCGCTGTTTTCGCTGTTTTCGTTGCAAGTGTCTGAACATGGGTGGCCGTCACCATGCCTACCGGATGCTTCTGGTCTTTTGCGTCCGAGTGCGGACGGTTAAGACTGGTCTCGGTTTCGCGAACACTCGCGGCGGTCTTGTTATCGCAGTAACCACCGAACGGAGGTCCACCGATCCCGAAGATGGTTCGAATGGACTCGTGTCGTATGGGTGGTTCGCTATTCAGTTGTTGCGTTGGTAGCATTGCTGCACGTCTTATAGATCGAAAAGATGAAGTGACTACTCGATTTTGGTCCGGTGGAGTTGTAGGTTTGTGATCGTGTGGTGCGTATTTTTCCGAGTTTCGAACGTTTGGTAGGCAGGAAGTGGGCAGGAGGTGGCTACGATATGCACGAATCGCGTGATGGTAGATACGACCAACAGAAGAACAATATTGTCGTCAAAGTAAACCGATCGAGTCAATATCGAAAATCAATAGGGAGTTTAAACGCGCCGCTCTGAGTAAACCCGTAAACGCGCTGTGTAAACGATTTGAGTAAACGCACCGAGTACACAAGTTGAATATATAGAATGTATAAGCCGTATGATACATAAGCCAAATACACGAGCTGAATACGTAAGCCGAATATATAAACCGAGTAACCCGAGTTGGCTTGCAGAGGGGACGTGTGGAATAAATAGATTGGGTAAAAAAGATGAGTCGGTCGAAAGTGTGTGGACACAGGTGATGAGGATGGTCGACGCTCCGGCAAGTTGCGAAACCATTCGGCGTAAGAGGCGTACAAGGATTGGTGGCACTGTGGATTGGTCTAGAGAAAGATAAAAGTAGCTTTGTTCATTAATTAGGTGGTAGAAACATTTGGTAGAAACATTTATTAGAAACATTTATTGACGCGTTGTTAAAAGCAATCCACCATGCACTTTTGAACGTGTCCCATTTACAGAGTCTTACACCACACTCGTCAATTTTCTTCTCGCGTAGACTATTGAGTTTATTTTGTCCTCCGAGTCGGGTAGCAGTTTGTCTCGCCTCAAGACGGTGAGGAAGAACGCGCGTTCGTTGTAGCAGACAAACTCGTACACCGTGTGATCCGCGAGGGTGACTCGGGGGTCGACATGAACGTCACATGGGCATGAGTCCGACTTAGACCAAGAGGCTCGCGAAAAGTCCGTTTCACCGGTCGACTTGTTGAACGCTACGTTTACACATCGCAGAAACGTTCTCGCTCTCAGGTTCTGTTGTTGTTCGACTATGCTGTCGCGAACACAGAAATCGAGTTGTACGAGTTGGACGTCGGGTGAGTGAAATGAAGTGTGAGTACGAGGTTCGTGCTCGTTTGGCGACGCAAGCGGTGTCAGAGATGCAAGTGCGTCGGTTGAGACGGCCCTCTCGCGAGGTAGCTTCGACTCGTCTGTACGATCGGCTACGTGTGGTTCGCGCGAACGAATCCCTCTTTTTTCGTTTTTTCGATCGTTTTTCCGGTCGTTTGCACAGTCGTTTTTGTGGTCGTCAAGTAACGTGGTACACGTGGGTTCGTTGGGTTCGTACACACGTTCAAAGTATGCCGTCGATGAGTGGTCGGCCAGATGATCGGCTAGAATATCATGTTCGAGGTCGTTTTTATTCGGTTTACTCGTTTCGCTGTAATTGTTATTTTCTTTGTGCTCGTTGAGCTCCGTGAGTTCGTTTAGCTTGTTTAGTTTGTTTAACTCGTTGAGCTTGTTGAGCTTGTTGGGCTTATTGAGCTTATTGAGCTTGTTAGGCTCGTTGAGCTTGTTAGGCTCATTGAGTTTGTTAGGCTCATGGAGTTTGTTAGGCTCATTGAGCTTGTTAGGCTCATTGAGCTTGTTAGACTCGTCGGTGAGTTTGTTCGGCTCGTTCGGCTCGTTCGACTCGTTTAGTTTGTCAGATTTCTCGCAAGAGTCGTTTCGTTTGTTTGGTCGTCTCGACTTGTTTGTTTCGTTTGCGGTTGCCTTGGTTTTGGTTTTTTGCTCGTCCGGTTGGATGATTTTATCTTGTCGGTCTCGGTCGTCTCGTTGGTCGTTTTGGTCTTTTCCGTTGTGTCGGATTTTGTGCGGTTGGTTTAGTTGATCACTTGGACAGGCTGGACAGTCTGGTTGGTTGTTTTTGTGGTCGGGTTTTTCCACTTTTTTCGAGCCCTCGTCGCTTCGACTTTTGTGTTCCTCTTCCGTGTTTGTTGGGTGGTTATTTGGCGTCGCTTCCAACTCGGGGTTTAGAGTGGGTTTTCGTCGAGTTTTGCTAGTCGACGAGGTGCGACTTTTTGCGGGTTTTGAGCTTCGAGTGCTGTCCGTACTGCTGTGAGCACTGTTCGTCGCGCTCCACGAAGACAACGTGGAACTCGATCCGGCGTTTCGACTGCCCGTCATTTCTGCTTTAGAGATCTCGAGTAGCAGTTCGATCGATTGGTACGGTTTCAATTTGAATGCCGAGATGCTGCAGTTGCGTTGCTCGCTTCGTCGAACCATGTCCACGGCGCACGTATTGCGGGCTTTTGGTCGGCAAATGAGAGGAGCTTGGCAGTCTGCTGGGTGAGTGGGCGCCACGTTAGACTCCAGACTCGGTACGTACAGCAGAAAACCGTCGATGGGTAGAGTCTCGGCGAAGCGGTTGGCTATCCCGTCGCGAAGGTTTCGTGAGTCGCGGTACAGGTTTGCGTATCGTTCCACTTCATCGCGAGGAAAGTGTTTTTGCAGCATGGTGTAACATAGTTCGTGCTTGCGCGAGAGGAACAAGATATCACAGAGACGTAGAACGTAATGTCGGTAAAACTGTCCTGCTCGCTCGATCAATTCTCGTTCGTCGGTCACTGCTCGGTTAACGACCAAGTGGCGCTCGTTGTTTGCGACCAATGCGGTGTGAAGCCGATTGACGAGTGTAAACGAGTCGTTCATCGGGACGGTTATAAAGTTCTGGTTGTCCCAGTTTTTGCCGCGGGTGTGGGCAAACGATTGTCCCGTGTTACGGAGTCCGTCCCGTTGTGATTTTCGGCACGGCGCGCAAACGTACGCGACTGACTGAAATTGGTTCGAAGCGACGCCGTCCGGATCGTTGGAGTCGCGAGGGTCGCGCCGCCCCACTGCGCGCGCAACTGAAATGAGTGGATCAATTGGATCGACCGGCGGCGGGTAAAACGGTGCAGTTTGAATATCGGTTGGAGATATGATCGACGCGGTGTCGACCGAGTCGACGTTGGAGGACAGTTCATCTGGATCGCTGGTATCGCTGTACATATCCAGTTCGTTAGGGTCCGGGTGTAGTTCGATCGCATCGTCCGTGTCGTCGTCCCCGCCAACAGGTGGTTCGTTTTTTCCGACCGTGCTCTTGGTGCTATTGGTTGCTACTGGGCCAACCTTGTTATCGTCGTTTTGGTTTTTCCAGATGTTGTCTCGGTTCCCGTTGTTTTCGTTTTGGTCGTTTCGATCTTCCTTCGTATTGGTGTTTGGTTTTTGTGTATCGGTAATAGAGTCGTCAGTCGGATCGGTATTTGGACAGTTCGGTCCGCTTGAATTTTTTGCGTCGTTAGTTTGTGCGGAGTGGGTATGGTAGATTCGGTCGTTCGATTGTTGTGGTTGTAACTGTCGCGATTCGTGTGAGTTTTTTCGTGATACTTGTTGCGATAGTTGCGATTGTTGCGTCTGTGACTGTTGTGTTTGGTTCGTTTGGTTCGTTTGGTTCGCTTGGTTTGCGGTTTCCCGGCGTCTAAGCGTCTCGATGAACCGTTTCACAAGGTTGGATGTTCCCGCTGCGCTGCACGCCGATAGGCTCCAGAATTGAAGCACCGCTAGTGTTTCGTGAGGCGACAAACCGGTTGCATCGAGTCCGTACGGCCATTGTTGTTCGTCACCGTACGAGTAGGGAAGGTTGCTCGGGGAGAAGGACTGCGAAAGCGCGTTCAGCTGGCAAGCAAAACTGTTTCGCACGACGATCACCTCGGTGAGGACGTAGCGAACGTCCAGTTCACAGTTTATGATCGTTGTTCCGTCGATGGTGGCATTAACGCGTTCCAGCTGGTAGATCATGTCGGTGGAAAAGCAGCCACGCGGGTTGTTGCCGTTCAGTCGCACAACCTCTCCGTTGTCGCAATAGAGTTTGTCTCGTCCGTCGAACGAAGCGTAGAGCCGCACGCCGTTAATTTTCGGGCGGACCGTTATCTCGCGACGTCGCACTCGGTTCGCGATGCGTTGTCGCACAAACTGAACAAAGTTCTCGACCGAGGCCGCGTGTTCCGGAGGAAGAACGTACGACAAGAGCCGGGTGTTGTAGCTCAATTGGTTGTTTGATTCGACGTTGCGCGCACTCGTCGCGTCGCTGGTATCCGCCGTCGATGATCCGGTATTGGCGTTGCCATTTCCGTTGTTGTTCCCGCCGGCACCCGTACCGTTTTCGTCCTCTTCGTCGTCCGCGTGCTCGTCGTCGCCGTTGCTCGCCGCGGTCGTCGTGCTCGACACGATCGGCGTACCCAAATCGTTCGGGATCCAATCGATGTTCAGTTGAATCATGGTTCGTTCTGTGAATTCCAGTTGCTCGGTGACCAGTTTTACCAGACCGTACATCGCGTCCATGTTCTCGTAGATAGTCGTGTCCGAAAATCGGTGCACGTCGCGTGACAACGCGCACACTGGTCCGTTCGGCTCGACTACGACACGGTCAAAAAAGTTGCGGAACGGAGAGCGACACAGAGTGCGTTCAGGCAGTTCACCGAGCTCGCTTTCGATCGCCAACTCGTAGCGTACTTGTTGGTACTCGTCGAGGATGCTGTATATGGCGATCCGACACGTATACTGTCGATGTAGTTCGTCAACCAACTCGACGCGGCGACACACCTTGCGTACGAGAGCAGCGCCCAAATTGTTGTCACTGCGCTCCATCTCTATGATCTCGATCTCGACGAGCGATTGTACGTCGAGGTGCGCCTCGTGCATCTCGAGTGAACGTTTCAGCAGAAACACTGGAGGCCACTTGTTCTCCGCGGAGAGATCTGTCGGTTTGTGTGGTGTGGATGGCAGATTCGTTCGATTCGATTCTTCTATCCGTCGCATCGTTGCATCCGCTTCATGTTGTCCATCTTCGATAATGTGGTACTCGCGTGTCTGGTACGGATAAAAGATCAAATGATTGCAATTGGTCGTCTTGATGTTGGAAAACTCTTCTGTACGGAGGAGGTTCGGGGACTCTGTAGTGGTTTCGATCGTGATTTCGGTTGTGGCGTCGGTTGTTGTTTCGTTCTGTTCGTTTGCCACGGTTTCGTCATCTATCAACAGACCGCACAAACGAAGGTAGTCTGCGATGTTCTCAAAGTTGTATCGCTGGACAGTCGTACGACACCCCATTCTACGTACATACCGAGCGTAACGACGCAAACGATATTCTTCCCAATAGACGTTCGATTGCCCACGGAACCAATTTCGTAACAGCTGTTGCGCGTCGCCCAACGAGATGCGGCATCGCCATTCCAATTCGGTTTCGATCTCGCAACGGCACTCTTTTGGACTCGTGGTTTCTTGAGCGTGCGGTCGTACGATCGGTTCATTTGTCGTCGGTCTCGGGTTTGGCGTTGTGTTCAGTTTCTTGTTCGGCGGAGTGTTTATTGGTTCGTTTTGTTTTTCGTTCAACGTTGTGTCCGGTCGCGAGTTCGATCTGGTGCTCGATTTTGTGGTTGACTTTGTAGTCGCCTTGGTAGTCGACGTAGTCGTCGTAGTCGTAGTTGACTTTGTGATCGACTTGGTGGTCGGTGCAGTCGATTTTCGAGATAAAGATTCGGTCTGTTTGCCGGTTGCCTTTGAGGTTGGTTTCCCGTTCGTTCGTGCTGGATTCATTGTTGTCTCTTGGTACTCTGCTTGGTACTCTGCTTGGTACTCTGCTAGACGGTCGCCGGCGTAAGCGATTCTCTGGCAGTGGATTTTCTCTGGTGGTGCTCGTTGGTACTCGTTCGCGGTGTAGACGGTCGCTAGCGTAAGCGATTCTCCGGCAGTGGATTTTCTCTGGTGGTGCTCGGTGGTGCTCGTTCGCGGTGTAGACGGTCGCTAGCGTAAGCGATTCTCTGGTTCTCTGGTACCTCGTTGGTAGTTCTCGCGTGTGTTGTACCACGTCCGTCGGTTGTACCACGTCCGTCGTCCGTCGCTCGTTCGATACTCTCTACGTCCCTCCTTTATTTTCGCGTATCTTTCGATTACCGTTGGGTTCGAAGTGTGCGAGTGTTTAGGTGTTGCTCGTTCGGTGGTTGACTGGTTTTTCTTGTGTCCTGTTTCGAGAGCACTCTTATAGGTTTGCCCGCGTGAGACCGTGGGTCTCGGTCTATCTCGGTGGTTATAGCGAGCGGAGGCCGACTTTGAGACGTTGTCAGATGTTCGACTAGTGCAGCGATTGCATCGTACGAGCGCCGACTGATTATGGGCAGGTCATCCGTCGTTCGTCCTCCGGTTGTCGGCTGATTATCTGTCGATTATCCGTCGATTATCCGCCGCCCATCCGTTTGTGGCGCTTCTTATTCGTCGCGTATTCTCCGCTTAGCCATTGTCGTTTTCATTGAAACTGGTCGTGCGGCCAGCCGGCCAGCCAACTCGCTGTCGTCGATCAAATTATGCGAGGTCGTCGGTCGGCATCGATCAAACTCCGTTCGAACGGTTGATCGATCGTTATCGATCGATCGTTGATCGTTGCGGCGGTCTCGTGGTAATGCGGCAATGCCATAATCGCGGTTCGATTGACCGGAAAACGGTACCCTAATAATCACACGGATAACGACCCGGATAACGACCGGATAACGACCCGGATAACGACCCGGATAATGACCCGGATAATGACAGAATCGACACGGATAATGACTCGAATAATGACACAACAGCACGGATAACGACGCGGATAATGACCTGGATAATGACCCGGATAACGACTTGTTGTACAAGTGATATGATGTGGGCCCAGAAGCCAGAAGTCCGTTTTGACGATCGGTTATTTCGTTTGATCTTGTCTACGAGTTTTGGCGGTATTCGGCGGTATTCCTACTCGAATGTGTGTGCGTGTGGACGATTTTGTGTTGACGTTGTGTTGACGTTGCGTTGACGTTTTTGTGTTGACGTAGAGGTTCGAAAGTTCGCACGTCATTGTTATCGATCTTCGATAACGGGTTTTTGTGCTGACGTGTCCATCACCGTTGCAGTCCTGTTGTCGAGGTCGTTTGAAGTTCTGAATTTCGTAATGACGTTGCCGATTTCGTCAGTTGTTGCGGTTGATGTTTATTGGTGTTGGTTGACGCGAATTCGATCGGGATGACGGTCTTCCGCTCGGTCGGCGGTTCGGTCGGCTCGGTTCGCGCGATCGCGAGCTCGCTGCGCACCATCGGCCAACACTAGTCGCATCATGTTAACGTCGGTGAAGAGAACCGGCGAGAAGTGACGGGTGATGTCGGTGATGATACGACGGCCGTTCATCCAGAGATCGCCGTCGCAATATTGTATGTTTTGAAGCGCCCACTTCATCGAGTTGGCCTGTTTGCAAGATTTGGGAATGCGCTTCGAGCCGAGTACGTATTTGTCCGCGTAGTCGATGTGCTGCTGCAGTTTTCCGCTCGGAACGCGTCGGAGCAGGTCTCTGTTGCCGAGGGCGAGCGGCGTCGAGCGCGATGCTTCAGCCGTACGCTCTCGCGCCTCTTCGCGAAAACGTTCGTATAGGGTCAAGTGCATTTTCAGAAGCGAGTCAAAGTCTCCTTTGGCGCGCGAAAACACGTTCACGATGTACTCCAGGTCGAATGGTTTGGCACCGAGGAAAAAGTGCGGGTAGTCCTCGTGAACGACGCGACTGCAATGATCGAGAGCCGCGGTGCACTCGTTCTCACCAAACAAGCAGTAAATCGATCGAAACACATCGTCGATCATGGTTTGACAGTTAGTCATTGATGAGGTCGACACGGGAGCCCATAGTTTGTTCACTTCGTGCAGTAGATTTCGGGTTGCATAGTACGTTTTCTCCGGGTCTTGGGGGTCGAGCACATACTCTCGCGCAAAGTTCTGCATTTTGTTTAGAATCGACCACCAACGTGGCTCCAAATAGTATTGATAAATGCGACCGTATGTCGGCTTGCGGAATACGCGGGTTGTTATCGCGTCCATTTCTTTGCGACAATTTTCGTCTCGCGGGTTCGGCAGCATGTGGGCCATGCACACGCAAACTCGTCGAAACAGCTCGAGACCGAAGATGCTCTTCGTGCGAGGGAGATCGTCGGCCACGTCGTAGCGACGTTGGCGATTGGTTGTGTCTTTTGTGGTTGTGTCTTTTGTTTTGTCTGTGCGCCGAGTCTTCTCTTTGGATTCGTCTTCGCTGCTCTCCGACTCGGTTGTATCGTCGTTCGTATCGTCGGTTGTATCGCCGCCACGTTCGTTTGCCCAGCACGGCGGATCATGCTGGTTCGCCAGCAAGCGTTTGTACTCGCGATAGTTTTGCCACAAGAGGTTCGTTCCGCGGGTGGAGCGTAGTACGCGAGTAACGTCGGCGCGTGCGTTTCGTTCGTCGGCCAATACGTTTCGTTCGTCTGCGAACCGTTTTCCCACCAAAAAGTACATCATCAAGCGGGACAACATGTTCTGCGGAACGATGCTTTTTGAGCGAAGACACGGTAGCACTTGGCGCTTCATGTTGTAGCATATTTCGGTTTGCGACTCTACGCCTTTTCCGATTCCGTGGGTATTGGTGTCTCCGTCATAATCCTCGTGTTTGTTGTAACAACCATACGGATTGTTGAACTGAATGTCCGCGTCGCAATTGTCGTAGGCGAACAGTGTTGTGATCACTTCTATGCTGCCTTCTTGGATCACCGGATCGCGGCGGTTCATCAGCGACAAATTTTGTGCAAGTAGTATCGCGTATTTGACGTTGTAGCGATGCAAGAATCGCCATTGCGGACACTTTTCGATCGGGACGACAAATCGCGCGGGCGGTGCGAGCGGATTGATCTGAAACAGGCGACAAATGTGTGACCATGGCTGGAGTACGGAGTAGCACGGCAGCATCGGTGCGGCGAGCACGTACATGCGACCACAGTTTTCCAGTGGGAAGGTCAGTTGGTAGTAGCGTTCAGACTTGCTGGACTGCAGGATCGTCTTGGTGTTGTTGCCGTTGAAAAGTGGGGAGGCTAGTACTCTCGACAGTGCCTCTTGTGGCGAGTATTTGCGTGTAAAGTCGCTGTGTATCTTTGACCCACTTTGGTCGAGGTAGTAACCGATGTCTGGGTGGATCACCAATCGTTCGATATTTTGCACCGCGGACGATGAGGTGTACTCTCCGGCCGCAAACCCAAGATAGTGGTCATCGTCGTAGTAGCGCATGCGAGTCCGACCCACCATGAACTCGTTGAGCATGTAGCGCGATTGTTCGGGTGGTGCGGATGCAAGCGCTTCTCGTAGAGACTCATCCGTGAGGACGGACATGCGCGATGTTTGACCCGAATGTGCTTTCCAGTTTTGAGACGACTTGACCAATTGCGTGTACTTGAGGAACGCGTTCACGTCCAACGTTAGCTCGTTGTTCGTACCGAGTGGACCGACATGGGTTTCGTTTTGAGTGTACCACGGGTTGTACATCGTGTTTGCTTCGATATACCACTTTTCCCCACAATCTCAGTGATACGAACCGTTTCGCGGAATAGGTAAAACTGCCGTTTGGTCGGAGCGTTTCGGTCTTAAAGCTCTTCGGTTCTCGTCTGCGCTGCGCGCGGTTTGTTGTCTCATGGATAGCATGGATAGCTAGATTAGTCAGTCGATGTTCCGATGTTCCAACGGGGTCGATACCATGTTTCCGAGAGTGCTTTTCTGTCCTTTCTGTCGGTCCCGATGCGGTTGCGAACGAACGAGTTTGTTTGTCGTTGTTCAAAAAAAGGGTTGCGAAAAAAGGAGATGTCGTGCAAGTACGACAGCTGTTATGCGGGACAGATCATAACAGGAAATTTGTTGTGCCGTGAGTTTCCCGAGTTTATGCCCCCCCCCCCTCGCGGGGGAACCGTGTTTGTGTTCTCGGTTTTTCTCAGTTTCCCGCCTCGTTTTGTGTCGTTTGTCTTTTTTTCGTCGTGTCGTTTGTTTCGTTTCGTGTTTCGTTTGTTCCGTTTGTTTCGTTTGTTCCGTTTGTTTCGTTTGTTTCGTGTGTTTCGTTTGTTACGTTTGGATCTTTTGGGTTGTCTTGTGCGGTGGGTTTTGAGATTCGTTGTGTCGTAATTGTCGGCCGCGAGCACTCGTTGCGGTTTTTTCATTTGATGTAGTTGGTTTCGAGCGACCGACAGCTTTCATCGATGGCTGCCTCGTAGTCCTGGCCGCTGTATTTCACCTCGGTCCCGGAGCTGCCCGCGTAGTAGCTGAATTTGCGGATGGCGTCCATCGTTTCGAGTGCGCGTCTCGAGTTCTCGCAGGCGCACATGATCACCGAATTTACTTTGGTCAAGTTTCGAAGGTGCGACACGCGGACGGCCACACCGCCGGTTGCCGACACCGAGAAGCAAATGTCCACGTTGATGGCGTCGGCCGGCATAGTGGACTGCTGTCCGTCGAGTCCGGTCGTCGTTAGTTCGAAGAAGAACCGCTCGTTGTTCTTGCGGTTGTGCATGTAGAATTGAGCACCCATGCGATTCTTGACGGCGGGTACGTCGAAGAGGAGGTACGGCCGTTTGTCGGCCGACGCTTCGGTTCGACCGGATACCGTGGATAGTTGGGCTGTGTTGATATTGACGATCGACCGCCATTCTGGAAGGATCACGTAGCGCAGCTCGATCGAGTGGAAGTCGTGCGGCCCGCCTACGTCCGTAAACTGGTAGAGGTTGAACGTGTGGTGCACTATCGCCCCGCGTTGCTTCTTGTTGGCATACGCTCCCGGCCATTTGGTTTTCGTTACAATGTCCGCGCGAGATACTACCATGGTTCGCTCTTCTTCGTGTGGGGTAGCGATGAACGATACCACGGACACGCTACTCGTGCCCTCGTTGGTTAACATACGTTCGAACAGTTGTTGCGTGAGCGAGCCGCCCATCTGGTTGAGACGGGCGTCTTTGCAGACAAACATGTTCCGCGATGACAGCTCAAACATGCCTACGTCGCGGTACTTGTAGCCCATACCGTGCGTCATTGAGTCGACCGCGAGGTCGTTAAAGTCGGTCGCGTATCGAGACTCGAAGATGGATAATACTCCGGCACGGTTCCACGTTGCGCGCGTTGTGTACGGGAGAGGGCGGAACAGGTTGTTGACGAATAATACGGCTTGAGCGCGCGGTTCTGCGACGTGCTGGAACCACACGTTCCGTACGACGGACGCCGTTCGATCGGGCGAGTAGCCGCCCGCGATGCTGGCGAGCGCTTCGGGCACCTCGATGTAGATGAGTTTGCTGCGACGGTCGCGCGTCAGATCGCCTTGCGAGAGTGCGCGTGGTTTGTTGGGGAATATGCGGGTGGCCAGTTCGACCCCCGGCACCAGATCCACGTCTTTCAAGCGACTCTCGTTCAATTTGAATGTGCGTTCCAGGTATCGTGTGACGGAGGGCTGGTTTTTGCAGAGGAGCGCAAGCGTGAGGAACATCGCGGGATACATTGTGAGGTGAGTTAGCTTTATGAACATTATTGCTAGCACGGACGCCAACGCGTTCCGTAGGTGCTCTGTTTCTATCCAGCTCGCGGCGATGCGCTCGTTGAGACCGCAACAACGGTGGTCGTGAGAGATGATCAGCGCGGTCAGCTGGAAGAAGAGCAGGATTGCATCGTTAATCGTGTCGCGCGTGTTGTCCGACGCGTTCCGGTTAAAATCTAGCAGCGCGATGGTCACGTATCTGGTCAGCAAGTGGTTCTCGAGGTTGTGCACCACGTCCATGATTTCGCTGCAGGCCGTTCGGTCGCGCAGCATGTGCTTGGCCCACTGGTTGCTCATGTCCGAATCTTGACGCGCGGTCCACAGAAAATCGGAGTGTTTCAGATCGGTCGCATCATTGCGCAACAGCTCCCAACTTCGGAACAGTTGCAGTCCTTTCGCGCGACGGTCTGGTTCGTCTTTCTCGCGACCTCGCACCTTTTTGCGGATCGCTTTGAGCAAGGCGTAGAACCGGTGGTGCGCGTTCAGCACGATCTCGGGCGACTCGTCTATGCTCTTCAACAGATCCACTGTGTGCAGCATGTACTTGTTGCGCGACGTGGGCGTCAATGGGATGACTGGCGACGGAGGTGGTTCGTCGGGTTGCGCTGGTTTAAAGTACTTTTTGTGCGTGGGAGGAATGGCGTATGGGGGTCCGGTGTCGATTTCGTTAGCTGCGGGGTTGGTTGGCCGATTGTTTGGACGACGGGGTGGTGGTGTGGGTGGTGGGGTTGGTGGTGATGGGGGTTGTGGTGGCGGCAGCTCGGGTCGTCGTGGTTGTCGGTCGAAGCGGTCGTCGAATCGGTCGTAGCGCGCGCGGTCATTTGGCTCGTTGGTCAGCGTCACGTTGATGTTGTCGACGCGCTCGTTGTCGGGCAACGTGCCACGTGTCGGTCCCATCATCATTTGGTTCGACGTGAAGCTGACCATCACCACCGCGATCACGATCAACACGATTATCCATAGCGAGCCGTTTCCTCCAGAGTCGCCCATCGTTTTCGTCGCGTTCTTACGTTCGAATTTTTCGTCGAAAAAAGAGCCGAAAAAAGAGCGTTGTTACGCGGTCGGAGATACGCTTGTGGCTCTCTTCGCGCACCGCGTGCATGCGTGTACCGCCGAACAATCGGTCATTTTCGTCGTCGTTTTCGTCGTCGTTTTCGTCGTCGTTTTCGTCGTCTTTTTCGTCGTCTTTTTCGTCGTCGTTTTCGTCGTCGTTTTCGTCGTCGTTTTCGTCGTCGTTTTCGTCGTCATTGTCGTTTTCGTGTGTCGACCCACTTTTGAGTTGTTGGACGAGTTGCTGGACGAGTTGGTGGATGAGTTGTTGGACGAATTGTTGGACGCGTTGGTGGACGAGTTGGTGGACGCGTTGGTGGACGTTTTGGTGGACGAGGTGTTGGATGTGTTGGTGGACGCGTTGGTTGACGAGTTGGTGGACGAGTTGTTGGACGAGTTGTTGGACGACGAGTTTTTGGACGAGTTTGAGTTGTTGATAGTGGTGAGTTTATGAACGATTCGATGAGCAGATGAGCAAGTTTTTTGGTCGAAGTGATCGATTAATGTGGTAGTAGTTGGTCGAATTGGTTAGTAGGTTATTGGTCGACTCGGTTCGTTTGTGCTTGTGGTATCCGAGTCTAACTGAGTAGAAAACGAGCGTAATCGCGGTTCACGTTTACCACGTTTGCGGGAATTTCTTTCTCGATCATTCGTTTCGCAAAATCGAGGAGAACGTGGTCGAGATTGTGTGCTATGTAGTACATGCTGAAGACATCGTATTCCGTGAGCGTCTGTGAGGCATGTGGACTGTTTACGTCCGCAAACATGACCGATTGGTATTGTTTGTCGGTTTCGGACATGCTGGCGTCCAGCAGGTCGACAAAGTGGCCGAACCCTAGGGCGTGACCGATATTGTGGTAGTAGCGGTACCGCAGATCCGACACGTCGATGCGCGTAAAGTCCTTGGTTCGAGTACGTCGTTTGTAATCGTCGTCGTGCCACTGAATGTTTCGGTTGGTCACCAATCGTTGTGGTTTTGACTGTCCGTACGGAGGGTCTTCGAACGAGATGACGATCGTGCGGTTGAATTGCACGTTGCGTAGGAACTCACTTTGTGCGCTCGGTAGCGCGTCGAACGTAATGTTCTTGGTGTCTATACCATCACGAATATCGATCTTGTCGGGCTGCAAGTAGAACACTCTTCGCAAGTATTCGTCTAGCACATCTGATGCTACCTGTTTAATCTCTCGTGCAACGCGTTCACGTGTGTCTGACGTAACCTCTTCACCTTGCCAGGTTTTCGGTACGCTTTTCACAGTCAACCACACGCTTTTCGGTTCATGTGGTCGGAAGTTGGCCTGCATGTACCGCAACCAGCCGAGACTCACGAGTCGTTGCACGATCGTGGTGTTCTCGCGAAGGGGTACTTGCAGTTCCGCCGCATATGAGGCGTCGCGTGAGCGTACTGTGACCAACATGCACGCCAATAGAAGCGAGGTGGTGAGCAGTCTTGGGAGTTGAGCAATTTGAGGAACTTGTAGTGCTTTCATCGTATGCGAGTTTTTCAGGTTCGCTGACGGTTTTTCGGTGAGCAAGTGTCGTGGTTTTCTTGCGGTTCTTTGCGTCCGGTATGCGTTTCGAGTGCTTCCTCGTAAACGCTTTCGTCTACACTCTTAGTAGGCGTATTCGTGGCAGTCACAATATCTTTTTTTCAGTTGATGTCATTTTCGGGAGGTTGGATCACGTCTAGTCTTCGTTGGTTTAGCTTGTTTCGGTTATTTGATTGTCGAAATAAGAGGTTCGTTAGCGAGCGAGGGTAACGTTGTACGTTGGGAAGCGTAGTCACGGTGTACTCAAAGTCTCGTCTTATTGTCGCCAACTCGAGTGGTCACTCGGACAGTGAGTGATCGGGTATTGAGCAATCGGCGGAGGATTGAGAAACGGTACATGGAATAACCGATTAACACCGATTATCACGGATTATCAAAGATTATCACGGATTATCAAAGATTATCACGGATTATTAGAGATTATCACGGTTTATCATCGGTGGATGATTGCACCACGATAAAGACGAGCCGTTAGCGAGTCGTTAGCTAGCGGTTTGATTAGTTGTACGGTTGGGAGGTGAGAGGCAGAGCGAGACGAGGAGGGAGAGCGAGACGAGGAGAGGTGAAGTGAGTGGTGCGAGAAGTCTCGTACGGGAGACCCGTGTACGTGAGGTGAGCGAGGAGTTTCGATAATAGTGATACGACGAGGTGACCGCGATAACGCGTGGTGCGCGGTTCGAGTGGTTTGTTTGTCTCGCAGGTATTGCGTCGCGCGGTGCGTAAGGTGTGCAACTCTTTTGTTTTGCGACGTGAACAGTTTGATAAGCTGTGATCAAGGTCGGGTGGTTGCTTCATTTGGCATTGATTGATGACTCGTTTCCTTGCGAGATTAGATATCTCGTTTCGTGGAGAGTATAAGATCCGAGGAGCGCGATCGTTTCCCCAGTTCGTTCGTATTGTTACATCGAGCTTCTTCACGAGCTTCTTTTGATTACGTCTGTCTCTACTCAGATGTTTTCTGGTATACTCTAGTATACTCTGATTTACTCTGTTCTCTCGTAGCTTGCTTTCACCTTTGTGCATTCGAAATACGGATCAATCGATCGATCGATTTTGATCGTCTTGATTTACCGCTATACCGACTCGCATAAACCGATTTGAAGCTACAAACGAAACAGTAACGAAACAGTTACAAACGAAACGTGTCATCACAGTATATTGTCTCACGGTATCCGACTTACGCGGTATCCGATTTACACGATATTCGATCCGCACAATCTACTCGATTCGTACGATCCGTTCAATTCGTCGATATATTCATCCGTACGATCGGTTCAATTCTTCTGTATATTCGATCTAAACGGTCTATCCGATCTACGGTTTTACTTGGTCCGTTTGATTCATCGTGTCGTCCAACATGAAGGTTCGCGTTCACCACAAAGTGCCGCGTCATACGCTCTTCTCCACGAGCGCACAACGGTTTCTCTTCCGCCACCGTCGCCGTCTCAGTGAAAACGAGTTCAACCTGTTGATGAACGAGTTTTTGGAGGTTTGTACCGCCCATTCAAACCGCACTATTCTGGGTCAAGTCCGATTCGCCGATAGCGCGACTCGCTGGCGCAACGAGGAGTTTACGCACCCGGATTCGGTGTCGTTGTTGTCGCACCAGCGCAACATGATCGACCATCTACTCGAGAACGAAGAGATCGCTACACTAATGGCGCTGGGTCTCAGTTTTGACTACGCGCCCATCGTTTTCGACCCGCTCTACGATGTGAACGAGTACAACTATTCGTGTACGCGCGGTACGACCGAGTTTGTGCTTTATTCGTCGGAATCGCCGTTTCAGGTGTTGCTCGGTACGGCGACCAACAATTTGAGTAATAGTGTTCGTTTCTACGTTTTGGCTGAATCGTCCGAACAAGTCAATCTGGTTCGTTTGCACGCCAAAAATGTGATTGAACCGATGAGCGACGCGCCTGTCGTACCACTGTCTCGTGACATGTTGTTGTTCATCGATTTGTGCTCGTTGAACACACGATCCGAATATCGTTATATGAACTGGGTACAAGTGTTGCACGTTACTCATGTTCAGTGTACCAGCACGTTCCGTTTTGCCAATCGCGAGCACTACGTGCAGCCGATCCCTGAGAATGTAGCTCGCAACTTGAACAACGAAGACTTGCGAATCGAGAATGCTGCGGCGAACCGTTCGAACCGTGTGCTCGATTCGATGCCGTCTGGTTCGCCGATCGCGCGTGCGGCTACTGCAGCTGCTACAGCGACGTTCAACTCGTTCGCCAATTTGGGTCGCAACGTTGCGCGAGTCGTGTCGCCGTATCGCCGCGCCTCGTCTTCCTCGCCACCCAATCGAGTTGGGGACTCGCCGATCATTGGTGGTAGTTGGTTGGCCAACTCTCGACATCCTTCGTGGTTTTGGCATGACCCTAGTCGCATTATGCGCAGAGATGATGGCGCGCGACCGATTCGATCGCGACGTTTTTCGGTCGTACCAGTTCGTAATGACGAGGAGCAGCAATCGGTGTCTCGACCGTTCGCAGCCCAACAACAAGGACAACGGCAACCGTTACGATCGTTGCAACCATTGCAACCACTGCGACCATTACAATCACCGCAGCACCAACCACAACAACAACAGTCGCAACAGCAACATCAATCACCGCAGTCGCAGCAACTACCGCAACGAGTGACACAGTCGTCTCAGCAGACCAACGTGACGGTTGTACTCAATCACGGCAACTCTCGCGACTCGCGTGAGCTTCACCACGGTGGTCGCAGTTCATCCATGCCACCCCATATCGCTTCGACCAGTAGTGTCAGTGTGAACGTTGGCACGAATGGTGGAATTAATGTTGGTATTGGTGGTATCAATGTTGGTATTAACGTGGACGGCGGTGGCAACGTGGCCAGGGTTTCATCGACGGTCACGATGGATCGAAGTGGGCCACCAGCATCGATAGGAGAACACGTGGTTGATCGTCGCGCCGACACCTCGATCTCAACGATCAACACGACCAACACGACCAACACGACCAACGCGATCAATGCGATCAACGCGATCAATTTGACCAACACAACCAATGTGACCAACGCGATCAACTCGACCGGTGTAATCAATGCAGCAACTAACGAGTCGAGCGAATATCAAGCGCGTGGTTCGCCGGTTCGTATGTTTAGTTCGTCGGATGAAAGTACCCCACCTTCTTCTGCGCACATCGCATTCTTGGCGCGAACACCATCCACGCCGACGACACCGACCACGCCGGATCGATCCAATCTGAGTGCGTTTGACCATGACAATGAGTTTGACATTGATGACGATGACGACGATTTGGACGCAGTAGGCGTCATAGAGTTTGACGAGGAAAACGACGAATTTCGAGTCATGCGGATCCCCAATGATTATATTATGTTTCGACGTCCGAGCGACGATCTTTCCGCTAGCCAACCGCTCGACTTGGCTAATCGAACAGGATCGTCGGTGCCTGTTACCGGAGAATCGGCCACAACATCAGATGAAACACCTATGGACGTCGATCATCCTGCGATCGGCGACTCGCCTTACACACCGTCGGCGTTCGTCCCGACTACTCCGTCCGCACAGTCGATACCGTCGGTTGGTTCTCCGTCGGCCGTATCACCGGTCGATTCTCGCACCGACTCTCGCGCCGATTCGCGTAACGCGGGTGCGGATCCACAGATCGTTCCACAAGTCAGTCTCGGACCGATTGGCTCGTTCGTCAACTCCAGTCCCGGTTCAAACTGTGTCGCGAGACCGAGTGCCGCTGAAACGGCCTTTGATCTACTCGTTTCGCGTAACTTTGCTCAACAAAGTGCCCAACAAAGTGCCCAACAAAGTGCCCAACAAAGTGCCCAACAAAGTGCCCAACAAAGTGCCCAACAAAGTGTTCAACAAAGTGTTCAACAAAATAGTCAACATGATAATCAGCATGGTGCTCAGCATGGTGCTCAGCATGGTGCTCAGCAAGGCGATCAGCAAGGCGATCAACAAGTTCACGATATTCAACCTAATCAATCGAATGGTCTATGGGATATTCAACATCGTGCTCATCATACTCAACAAACTGTTCAACAGACATCGCAACAGAGTGTTCACCAAGTTGCCCAACAAGGAGCCGTTTTGAACAACGTGGCGAATGGTGCTACTCAATCAGCTGACCAACTGGTACCGCTTGGTTCAAGCGTTGAGACTGTCCAAATGGACATTGAATCTAGCACCTCCAATATTCGAGCGGATACGGCGAATCAAACCGCTCAGATCGACGACAGTGTTGAACCGAGTCGATCGACTAATCCAATGGATCGACTGGACCAGTTTGTGACAAACCTGTTGGAGAATATACCGAACTCGATTCGTCAGTCTCTTTTGTTAGATTATCGGCTCGATTTTGACCCGCTCGAATATCTTGATCCTTCGCTTGTCGAACGTCTACTGGCCGAACGAGAAGTGATGATTACGATGCGAGATCGACAGGTGTTAAATCAGTATCTGCGAGAGCAACACGATGTTCAACAGAGCTTGAATCGCTTGTTGCACGAACAGTTACGTGAAGCGCAAATGTTTCACCAACGCCAACAGATGCAACAACAAGCGGCTGCGCTCTCGTCGTCCAACTCGCCGCCAAGAATGTTTGCACAAGTGGTACAACAACAACAACAGCAGTTCATCATGCAAACGCTTCGTGACCAAACCGCTCCACTGATTTCTTCGGGACCAACGAATGATGGTGTCACTCAGCCGGTAGGACCAACTGTGCCGCCGTCGCAACCGGTGTCGCCGTCGCAACTGGTGCAGCCGTTGCAGCCGTCCCAGCCGTTGCAGCCGTCCCAGCCGTCCCAGCCGTTGCAGCCGTTCTCATCTTTGCCGCTTTCGCAGCCTTCGCAGCCTTCGCAGCCTTCGCAGCCTTCGCAGCCTTCGCAGCCTTCGCAGCCTTCGCAGCCTTCGCATTCTCTGCTGTCTATACCGCCTTCACAACCTTCGCAGCCCTTGCGACCGGTTCAAGTGTCAGCGTTACAGCAGGACGACCGGCCGAACGATTCGTCCGCACAGTCGGGACTATCGGTTCGGTCCGCACAATCGCCGTCCATGTCGCAAATCCACTCACAGCAGTCCGGTTTGTCGCCAGCGCGTTCGGCGATTTCGACCAACTACTCGACCAACTACGACTCAGATACATCCAGTTTGCAACCGCCCGAACAGACTACTGCGACCTTCTTTCCCGATTCGAACTCAGTTCGTGCTGATCGCAGTGTCGATCAACATGAGCCCCATGTACCGTCCGCGCTTTCGTTCCCATCGTTCCAACCGACCCTCTCGACCACTCGGTGCAACAGGTCCGAGAATTTTGACGACTTGACGACGAGCGAGGTTGTTCCCGCCTCGCCGCAGATGGACAGTGTGTGGACGTCCGCACCGGTGCGCAACGTGGGTGCGGTGCACCGACCGGGTGCCGTACCTGGGTGTCTCTCTTGTGATTTTTGTCCCGATTGTCCCACACCCTTCTGTCACGTGTTTGATCGTCAATCGCTTTCCTCATGTGCGGTTCCGCGCGGTTTTCTCAAGACTATTCTGGCCGACTCCAACGGTTCTGGTAAAACGTACACGGTCATTTCGATGTGTATGTACAACGATTCGCGAAACAATTGGGTCATGGTGCGCAACTCTCAATTGCCGTCCTGGCGGTATCACTGCCAGCAGTATACCAATTGTAAAGTTTTCGTGATTGCGTCGACTAACGATGTTAATACGTTCTTCTCGATGCGTCGCGAATTTCGTGATCCCGCGCTCCAGTTCAACATAATTCTCGTGGTGAGCAATATGGTCTCCTATACGGGTAACAAGGCGCCACAACCGTTCCGCTTGTTCATCGACGATAACGACATCTCGCTCATGAATGTGATATCCGGGCAGTTCAACTATGTTCTCGCGTCGGACATCACACCAGCGACCAACTCGTTCGTCAAATCGAATCATACCAATCTCATTCAAACGCACGACGCTTGTATCGAGACGTTGTTCGATTTGCCGCCCATTATGTACTCCTGTCAATGTTCGACGCAGCCGGCTAAACGTTGGAACTTTTCGTGTTCCATGGACTTTTGCATAGATTTGAACGCTGGCAATGAGGTGAACAACTCGGCGCTGTTGCGGTACGTCCTGTTCTCGCAGGAGCATTATATGCTCGGCAAGTTGACAAAAGCGATTCGAGGCGGGCAGCGAGATATTCATGAACTGCGAAAGATTCTATCCGATCCGGAAAACGATACCTCGTTGCGCGATATGCGCTCTGTACTGGCGACCAAGGAGCGCGAGATGAACGAGATTCGCGGGAACATTCAGTACCAAACCGACCGTATCATGACTGGGAGCTGCATCATCTGTTTGTCGCGCGATTACGATTACGTGGTGACTCACTGTTGCCGCAACAACATTTGTTGCGAGTGTTTGGTCAAGATCGATCGTCGGCGATGCCCGTACTGTCGTATCGAGCTCGACGCTCGCAACTCGTTCACTCCAGTCATTATGGACAAAACTCAACCAGACGGCACCATTCGTATATCCGATTACTTCGCGATATCGCCGGTCCAGCTTGCGGTTCGCTACGTGTCGCAACTCGTGGCCGTGCATCGCGAACACATGCAAACGTGCAAAAATCCGACCGACAACGGTAATTGGTGTGCCGCAAATTCCCTCAAAATCGTCATGTGTTCGGGCTCCAACATGTCCGTAATGAGCGACTTGTTGTCCGAGTTTGTTCGTCGTTTTCGCACGCATCACTTGAAGCAGCTGTCGGTCTTTCAGTCGTGTCCCGAGCCGGCTGTTTTGCTCATCTCGAACACGAACAAGGTGGTGTTTTACGACCTGCCGTTCGTAACGCACGTCGTGCTCGTGGGCGAGGTGAACCCACTTCTGGCGCAAAGTTTGTTGACCAAAGTCAATCGGTACGGTCGTCGTACACCTTTGTACGTACAGCAGTTTATCGCTCCCGAGAACATGTCGATCCGCGAGTACCTCGTTTCTCGTGGACGCGATTGTCCGCGCGTTCTCCGAGACATTGTCAGTGAACCTTCCAACGGTTCCTATATGGTTTTAGACAATTTTGAATAAACAGTTTGAGTAAATTCTGAGCATTTTGTGATTACGACCCTCTCCTCATCCAGAAATCCAACAAGTTTCAACAGACTCAAACTCCGACGTAAACTCCACCGCAGAGTATATTGTTCTATTTTTATTTCTCTTTACGCATAACCGAGCATGTTCCGCCATCAAATGATAAAAAAAAATAACGAAATGTTGGAAATGTTGGAAAAGTGGTAATAAACGGACGGTTTATACACATGTTGATACACCTGTTGATACACATGGTTGCGTTCGGACTACAATTACAATACAGTTTGACCTCGGTTAGTCGAACCGAACGTGGAACCTTGATTAGAACCACCACGACCGCCGCCCGATTGGACTAGCTGTCGACTTTTAGGTTGACCGCGTCTCACAGCGGGTAACGAGATGTGCGTAAAGTCGTTGTACAGTTTTTCGAGCGATCGTACGAACTTATTAATCGTGCGTTGTCCCACGTTTTGTCGGTTGATGTCCTCGCGTGTTTGTTCGAGTTGTGTTATTCTAAACTCTTCTCGCATCGAACTGTTCTTTTGCAAAAATCGCTCCGACAGATTGACTAGTTGTTTTTTCAACACCTCGTTTCGACGGGTCGCAGTGGCGTAATCGGTGGTGGCCGTCTCGTGGGCCGACATGCGTTGCAAGTAATACTGGTACCAGCCCATCGTGTACACGGTATTTCGGTCGAGCGCTACGTCCCACGTGTGGACTTGCGAGTCCGGCACGATCCAACGGAAGTGTTGCAGCGGACTGAACGTTCGCGCCCACTCTTCGGTCTCGCTTTCAATCTTTACGTCTCCACTCGCTTTCCATGGGGCCAGCTTTTCGCGCGGCACTAGGACACGGTGGTCGTCGATTCCACGCAACGTGTCGTACGTGAGTCCCGAGAACCACCCTTCGCAACTGAGCTGCGCGTTCGTCGTCCCGGCTAGCGGGGCGCACAAGCTGTACAGCGAACGCACTGCGCGATTGCGATCAAACTCTGAGTTGATGCGCGTCGATGGTCCGGACCACTCGTCCAACATCGCCGAGTGATACGCAATCGCGATCATCTGCATATGCGTCGTTCGCCCGACGTCCATCGTTCCCAAGTCGAGGCGGTCCACCGAGTACGCTTGTGGATCGGAGTCGGTAGGATCGGCTCGCGGGAACCCTTTGCGCACGAGACACTGGTCTGTCTCCTGGCTGGGTTCGAGCGGCTGCAAATACTGGTCGTTGAACAGATCCCACTTTTTTTTTTTTTCGTGTCCACCAGTCGTAGCAGTTGCGCGTCTAGAGTTTGTGCGTTGCTCATGTTTCGACCGTGCGACCGTCTAGTCGTTCGTCTTAGTGCAAGCTATCGATTGGGTGCGGCAAGGAAATGAGTGAAGCGGTAGAAAAACCGTTCCGTTGCGCTGCCACAGAACCGCTCGTTAAGATCCCATTCTCTCGAAACTCGCACACGCTTCAAACTGTCCCACTTTCATGGGGGTTAACAACATATTTAAATTTTTACGTCAGAATCTGATCGAGCTGGACTCGGTCCCCTCGATCGAGGGGAACTATGAGTTGTACGTTGATCTGGCTATCATCATCGTACCGTTGATGCAGCGGGCGCGCAACATCCCGCACTTCAAAGAGTTGTTGGTCGACACGTTCAGTCGATCTTCGTCCGAACTTGTTTCGCTCATGTTACGCGCGTCCACGGTGTTCATTTTTCTGGACATGTTGTCGCCGCGAATGAAGATCGAGACGCGCGTTCGCCGTTCGCTCCGCCAATCGGTTGTCGCAAACGCGCGCGCGGCCAACGGCGCGGCGGTGTCCGCGGACGGGTGTGTGTGCGGCGTGTGCCCGGCTTGTGTCGAGGCGAACCGCGATCGCGGCGCCGTGCGGTACAACGTGGTCAAGCTGCGCGACGTACGCAGTATCATGGCCGACATCATTGTGCGCAGTATGTGCACACTTGATCCCTCGTTTGCCTTGCGTTGTTTCATCGAGACCGACGTGATCGGCGAAGGTGAGATCAAGTGTATTCGTAGTGCTATTTATCGCGCTCGCGATCCGGCTCTGCGTTCGGCGCGCGGTGGACGCGATCCCACCATCGCGGTCCTCTCCAACGATAACGACGTGATCATCATGATGTTGATGCACCAGTATCACTCCTTGTCCAAGCTCGCACCCTCTTTGTTCTACCGCATCATGTTCAACGAGCTCACGCTGGACGTCGACACATTCGTTGCTCCGTTGCAATATCGTGTCGAGATCCAGCGGGTATCGGTCGACCGTTTCAGTCTGTTTCGAACAACGCCGTACGCTTCGCGATGGCGGTTGCTGCTTTGGCTCATTTGTTGCTGCGGTACCGATTTCGTCCCCCCGATTCGACCATTCTCGGTCAACCGTCGTGTCTACATATTTAACGCTTGTCTCAGGTTGGGTCACGCGCGACAACGTGTGGCCGCGATTCCGCCTGGGTTCGGAGCGCCACCGATGCCGATGTACGGTAACGGGTACGGGAACAACGGCTACGGAAACGGTTTCGGCTGGCCGCCCGGCATGGCTGGTCGCGACTGTTCGTGCGGTTTTATCAACGGTGCGTACGGTCCCGTGTGTGGCGCTGCGTTCAGCATGACCGCTTTTCTCGAGGAGTTACGTTGGTTCGTCGGTCTTGTGCGTAACGTGTGTTCGTGTTCCATCCGGTCGGCGCCGCGCGGTGAAAACGACCGCGCGAGTAACGCGGCGAACGTGACCAAAGTTGCGGCTTGGATTATTCGGCTCTATTGGAACATCTTGTACGTGATTGATCTGCCAATCGACTTTTACGTCGAGCAGCGGTTCGCCACCGATCTGTCCATGTACGTCAATTGTTACGTTCCCGACGAGTACATAAGCATCTTCTCGCTGTTGCATCACCTGAGCGACGCGAGAGTGTTGTTCCTGCGTCGCGTGATCGACAAGCTGCTCAGCGTTTCTTCCGAGAGAATCACGCTACGCTCGCGCTGTTAGACAGTCATGTTTTTTTTAGCGATCTGGATCGTCGTCGTGCTATTGGTCCTCGTCATGACGTTCGACGCGTCCAAGTGGATCGTTAAAGACCTGGCGAGGAACTTTCAGCGCAATATGAATTTGGCGAAACTGGTGTTCAACATGTTCAAATTGTGGGGCAATCGCCACTTTGTGCAAGAGGCCGACCCGCGTCATCTCGAGATTTCGCGCGACGTGCTGTCCAACTTGCGCCGCTACGAACAGGAACGCGAACGCGATCACTTTTCTCGACTGGACGCTGTCGATCGACCGTTGTTGCTGTGTCTCTCCCGACTATCCGCTACGACCGAACGGTTTGCCTTCGACTACCACGATTGGTCGTCTTGTGTTACTACGCTCACTCGGTAGCCGCCTGCCTGCGGTTCCGGTGGCTACGTGTTACGCTGTGATTTTTCGTCTTTTTTCTTTTTTGTCGGTGGTGTTGATATGTGGTGGTGATATGTACCACTGGTCGTGCGTTCGATGGTTGACGAGAGTTGATTGCGGTTGACACTGAATGTTAATTATGGCTGAGGTTGGTCGATGGTAGTGGTTCGTAATGGTGGTTAATGATGGTTGATGGGGTTGATGGGGTTGATGGTGGTTGATGTTGGTCGATCGATTCCCGCTAACCTTCGTCTTTTTGCTCTCGTCTTTTTGCTCTCGTTTTTTGCTCTCGTCTTTTACTCTCTCTCGTCTTTTTGTTCTCGTCTTTTTGCTCTCGTTTTTACTCTCGTCTTTTTGCTCTCGTCTTGTCGTTGGTACCATCTGTACCTACCTCCGTACCGTCGTCCGTGCGATTCGATGGTTGATCTGGTTCGAACGGTTTAGTGCCACCGAACGACCGTGACGTTTCACTGGTCGATCCGGCGGCTATCCGTTGCTGTTCTTAGCGATTAAGATGGTCATTCGAGATATGTTTTTCGGCTCGCAGCACGTTTACGTGCCGAGCGACTCGGACGCGGAAGAAGATTACTATGCGCGACCGCCGGGCTTGGATCGGTTGCCGCCGACGCGATGGCGGCGCATAACCGATGCGGATCGCGGTACGAGTCGCAGCTCGGGGCGCAGCTCGGGTCGCAGTTCGGGTCGCAGTTCGGGTCGCAGTTCGGGTCGCAATTGTAGTCGCGGCTCAGGTCGTGTGTCGTCTCGTTATGAAGATGATGGTGTAGATGATGTAATGGGTGAAACGAGGAACACGGGTCCCGCGAGGACGACGCGAACTCCGAGGACCGCGGGAGGGAGTGGTGGAGCTCAACAGGCGCAACGAACGCAACGGACACAAAGATCGGCGCAAGGGAAACAACGGGGACAAGTACGCGGAAAGCCGCAAACACAACAGAACCGTGGAAGACGATCCGCGCAACGGCGTCGCGCCAGTAACAACAGCATTGATGACGAGGACAGTGACGCGTCTCTGTTTAGCGAAGACGGGGGAGACGACGGGAGACAATCCTGCGGTGCGTCGTCTTCGTCCTCCGACTCATCTTCGTCTGGATCGGACGCGACATCGGGTTCGGACGAGAGTACCACCACTAGTTCGAGTTCGTCTTCTTCATCGTCGGACGACGCGTCGTCTGTCAGCGAGTTTGATTCGAGTCAGGAGTCGTGTAGACGACGTGGTCGTGTTTCGGGGAATGGTGGTAGTGGTGGTGGTCGTACTGCAACGCGAAAACGTGTTAGCCCGGGTGTGAGTGCGTCTCGGGCTGCGCGGTCGAAAAAAAAACACCTCGCGCGTACCGGGCTCGACGACGACTACGATCAGCCGACGTCGACAACGACGTCGACAACGAGACGGCGGACGAAAGCTGGTCAACGCGATCGAAACGGCGAGGGAGTCAGCGACGGACGTGGTCGTCGCAACCGACGAGTGGATGAACCAGGCGATCATGACGAACCAGGAAGCCACACAGGGTACTTTCAAACGATGCAAAAGAGGGCGCGCGACGGAACGTTCGTACAAGTGGTAGATTTGGACGCGGTGGATCGCCCCGATGTGCGTCGTAGAAAGAGGCGCGAACAGCGGTCCTCGCGATCATCTCGGTCCTCGCAGTCCTCGCGATCGGCGGGTTCGTCGTCGCGGTCGTCGTCGCGTTCTTCGCGGTCCGCCGTGTCTCGGGAAGGCGATGGACAGGCAAATCGGAGCCAAGACCACGCTGATCCGTCGGGTGGTGCGACCAGCGACACATCTGTTGGCACGTTTGGGAGTGCCGATTCGTATGCATCGACCGTTCGAAAGCGACGAAAACGCACGACTCGAGCGCGCGGCGAGACTACGGACGATTCTTCAGCGGCGAGTACTTCGTTCGCGGAATCGCTTCGATCGTTGCATGCAAACGACCGGAAGAGTGGACGGCGGGACGATCGGTATGCTGAACGAGACGATCGACCGTCGGTTTCCGTCGCACCGTCTCAACGACGTCGTCGAAGAGCCGGCAGTGCGTCGGGAGCGTCGGGTGGTGGTTCCGGCGGTTCTACGGTTGACTCGGGTGTTGATTCCGGCGTCACGGTGGGTTCTACGGTTGGATCGACAACCGCGTCTTCGGTCGGTGCCGCTGTCGGATCGGTTGGACCGCGAACTACGCGTGCGCCAAGAGCCCCGCGAGCTCCGCGTGCGCCGAAAGCATCATGCGCAACAACTACTAATGCGACCACAGCAACGACAGCAACAACAACACCAACACCGATACCGACTACAACCACTACAACCACTACAACGCATGGGGCAACATGTACCTGTAGTTGTCAGTGTAATATCTCGGGGGAAGCGAAAAAACCCGCAGCACGTTCGCGTGCAAAAGTCGGTGTTCAAGGGACTAGCGGTCCGACTGGTCCAACTTGTTCGACTTGTTCGACGACTCCGCTAACAACTACACATCCTTCGTGCGCGTCGACCGCACCTTCGACCGCACCTGCGACGCCGACCGTCTCAGTCGGTCCGACAGCGTCAACATCAGAAACGCCACTAGCAGCATCACAAGCACAACCGGCACCATCAGCACCACCAAAGAAACGTCGGCATCGCAAAGCGAGCGAAAACGCGGAACGCGAGGCGCGAGAGGCGGAGGCCGCTCGGTTGTTAGCTGAGACCGAGGCCGCCTCAACTTGTGGACGAGGGTCGACATTGAGTGGCGGTTCTGGTGTTTCTGGTGGTTCTGGTGGTTTTATCGGCGATACGGCTGGTGGTGCAGCACCATCATGTTCGGCGGGTCCGTCGTTCGAACGACCCTCTCGTCGCTCGCGACGCAAAACTCCGTCCGTCGACCGCGATAACCATAACCACCGCGACAATCGGCTCGAGGCGAGCGACGGTGACGGCGAGTCTGTGCCCCCCAGGGACGAAGACGGTTCGCGTACCGCACCGAAGCGCGGACGACGCAAGCGTTCGTCTGAAAACTCGGGCGGTACGAGCAAATCGAGTCGGTCGCCGGTGAGTGGTGGTGGTGGTTCGTATGCTGATAAGAGGGGCAGCGGCAACGACGGGAACGACGGCGAAGGTCGTGCGCGGGAACGTCGTCATCGTCGCAAGCGAAGTCGGTCTGTTGTCGATGAAGAGTTTGGTGCGGATGACGACGCGGCACAGAGTTCGGCCGGTCCGAGTTCGGCCGGTTCGAGTTTCGTCCCCCCGCCGGACGAGGAGCGCGACGCGCACTCCACTCGCAAGCGCAGACGTCGTTCCAGGTCGAACGGCCGGACCGACGCACCTAGTCGTATCGATTTAGTGGCCGACCAAGTGTTGACTCGCTACGCCGACATGATTCGTATTCCCGCCGGTGAGACAGGTGGTACTTTCTCTTCGATTTTGATCGACATACCGGCCAACAGTTCGCGCGTTTTTGCTATATCCGATCCGCGCGACTGGGGTGAGGTTTTGCGCGCCGCCGCTCGAGGCGGTTTGCGTACCCAGCAAGTGTTTGTCTTGCTGGCCAATGATTGCGACTTTGAAAAGTTGTCCAAAACGGACTGCAAACAACTATTGTTACTGTTGCACCCCGATAAGAATGATCGCAGCGTTCGTGCTGCTTGTTCAGTCTTGTTCAACAAGTTTCACAAGTGGTATCGGGCGCAACAGTTGCAAGATTGATTGCGGGTCGCAAGTGCGTTGAACGCGTCGACTCGTTTTTTGCAAGGTTGTTTTGTTGGTTAAGAGTGTTGACGCAGCGTTGTGTTATCGCGATTGTGTTACACTAGTTACCAGTACCAGCATACCAGCAAGATCGTTATGTGCGCTCTGACTCGATTGGCTCTAGCTTCTTGCGTCCTCGCGGTCGCTGTCGCTCCCGCTGCCTACGGAGCAGCTGTGATTGTTACGCACGGACCGAAAAATTTGACGGCGGTCTCGCCAGCTTCGACCTCGTCGACATCATTGGGTGTTTCGTCTACCGAATCGCTTTCCGAATCGTCTTCCGAGCCGTCTTCTAAACCGCCTCCGTTGGCGCGTTCTCGACGGCATATTCCGTACGAAGAGGATCGTGATGTTCTAGTCGGTCCGCAGGAGTACGGTGTGGCCAACTATTTCCGCGGTTTTGGCGGCTACCATCAGCACTACTCGCCACAGTGTCGTTTCTACCATTCGCGAACGATCGACTTGTCCAACGATTTGTTATTGCTTCCGTACGCCGCGCGGGTGATCGACGTGTCACGGTATTTGAATGCGAGACCTCGTTCGCTCGTCCTCCAGGTCGGGCCAAGGAGGTTTGCTCCCTACGAGCACTTCACGCGAAACTGTCATAAACTACTGTTTGTCGCCAAGCGGTACAACTGGATTAGAGATTTCGCGCGGTCCGTGGATTTCACCGACCCACGAGTGCGTCAGCGACTGCGAGATCGATTGGGTAAAGCTGTTTCTAAACAGTCGAAAATACTAGCTTTCGAGGAGAGGCTGGCCGAAAAGTTGGTAAAAATGACTCCATATTCGGACAAAAATCTCGATGAGATTGACCGCATGTCGAACGCCGACGTGATCGATCTGTTCCGCACCATCTCGCAGCTCGGGCTCAACTATGCGTTTAATTAGAGTTGGGGCGTCACGGTATAGACAGTACATCATATTCGGTCGGTCGTTTTCTCCGATCCTTTACATCTTTTCTTTTTTGTTTTGTTGTCTTGTTGACTTGTCGACTTGTTGTCTTGTTGACTTGTTGACTTTTTCTCGATTTGTAGGTCTATGTTGTCGGTGTCGTTTTTTGTCGATTTTGTGGGTTTGTTTTGTGGGTTTGTCTATTTGAACGGTTTGGTCGCTTTGGTTGGTCGTGTTGGTCGTCGTTCGTTTTGTCGTACGGGCGACAATAAAATAAAAACGAGAGGATTAATGGCTCATAATGGGGCATAATGGAGGATAATGGAGGATAATGGTGGTGTGATGGTATGATAGTGTGATGGTGTGGTGGCGCGATGCTGTGAAGTTTGTGGATATGGTGATGTGTGGCGGTGAGTCGATCGGGTTGATCGGGTTGATCCGCTCGGATGATTACGGATGAAAAAGAGAAAAGGCAAGAAGGAAGCGACAAGGTTAGATCGAGAAGGGTGAGCTGAACAGTGACAGCGGTGATACAGCGATGAGATCTTTCGAGTCGGTTTTGTTTGTTTCGTCGTTCGTGTTGCTCGAGTTTTTTGATGTAGTCGTGGTGTTCGTTGCGGTGTTGCTGTCAGCGTTGTCCACCGAGTATTCGTCCAACGAGTCAATGGAGAATTGTCGCAACGCCGGACGGTGGAGCCGCGTTGCCTCTGGTTTGCGAAACTGTAACAGTTTGTCGATGTCGCTGAGCTGACCGGTCATGTTGACGTGGAAAAAACACTTGGGAACCATGCGCAACAAAAAGTACTCGTCGCTCGGTTCGATGCGCATCATTGCTCGGAGGTTTGTGTTGAGCACGACCGGCACGATGTCCGCGTACCCCTCTTTACCGTACAATACGTCCAAGTTGGGATTACATAATGCTAGTCCTCGGCGGATCGCGCTCTCGGTGAGACACATTTCCAGACTGTACTGGTCGTACGGATAAGAGAGAACGGTCCATCCAGTCTGGATATGACAGCTCTCGCCTGGCACGAACTCGTACGACTGGCGTGGAAATATGTACCACAGGTCCCATGCGAACTCTTTTTCCACTTCGCTCATGTTGTGCAGCTTGATTTTGTTGGCGATCGGTGACAAGAGTCTGTTGTCGTGCATGTACTGGTTGGACCGCTTAGCGAGCACGGGTTTGATGTCGCGTGTAAACTCGTCCCGACGAATGAGACGCAACAGTGGTTGTTGTTGGCTCGATGCGGGCACGTTCATAGTGACCGTTGTTGACGTTGATGTACCAGACGGACTTGACGTGTTGGATGTTCCGCTGTCACCGCGGCTAGTGTTGTTGTCACTCATGTTTGTTTGACGAGGTTTGGACGTTGGTCGATCGTTTCGGTCGTTTGAGTCGGTGTCGGTGTCGAGTGTTGCGCCGTCAACGTCGTTGTCGGTGCACCACAAAGGCTTAATAAGTCGAAATCTCGGTTAGGTGCGGGGTTTTGTTCGAAGTGTTGTTCGAGGTTTTGCTTGTGGTTGGGGTGTGTTGGTGTCACGAGTTGCTCGATCAGTCAGTTTGTTGCAGTTTGTTGTTTCCGTGGTTTGGCGATGTGATGATGTGGGTGGTGGTTCGTCGTTCGGCAGTTGTGTGAGGTTGCTTGTTTGATATGTCTGGTGCGTTGTTGGTAAGTCTTCTTTGGTAAGTTGTGGGCTGTCGCTTGTGTCGTTTGGTGAGCGGTGTATGCGGTTTGTTGAGCGGTGTGTGCGGTTGAGTGATCGGAGTGATCGAGTGACGTTGGTGGTCGTTGTTGATCGGCTTGTTTGGCTCGTTTAGTTGGTAAAGAATTTAAACAAGAATGTGAAGATGATGATCACCACGATGGCGACCAGTCCCCAGATAAGCAAATTCTTTCCCACCGAGCCGACCACGCTGCCGATACCTGACCCCGCTTGGTTGATCGCGTCAACCAAGACATCGGATGCGGATTTGGATTCGCATCGCAGGACTTGATTGTCTTGTAGATCGGCGTATCGTGCCGCATCGCAGAGCGTCTCGATACAGTCCAAATTCTTGTTGGCGTCCTCGCTGCACGCTTTGCTGTTCGCGATTTCATCGGGCAACGATTTACTCGTGCAAATGTTTCCGGTCGTCGCGTTTTTGCACGAAAATTGGGAGACTTTGCATTTGACCACGTTCGTACCGCTTTGCGTGTACATGAAACAACCAGTGGATTTGGCTGCTTCTTCGACACATTTTTGATACACTACGAGTGCGGTGAGACCAGCCGCGGAAATGGCCACACTGTAGCCGAAGAATTTGAGGAAGCCGGTCCTCTTTGACTGCTGCACAAGTTTGTCGACCGACTGTTGCAGTTTGGCGTCGTTCTTCACAAACTTGTCGATGTCATCCACCGTGTTGAGAGCCTTTTTGTCCAGGTTGAAGCCCACTTTACTGCGGATTATAGCTTCGTCGTATTTCTTGATCGGAAGGTCGGGCAGTTCGTTCGCGGCCTCGGATAGCACCTTTTTGATTGCCTTTTGTACGTTCGAGCTGGCTAGCACATCCGTATCCTTGAAAGCAACATAAAAAGAGTTTGAATAGTCGCCGAGTCGCGAAAAGTGCACGAAGTCGGCGATATCAATCGCACCTACGAGGGCCTTGTTGTCCACGACCTTCATGTACTTTGTACTAAATAGATCGGACAATTCATTCAAATTCAGTCGTTTTGCTTCGCCCACAATGTTCTTGCTAGCCTCCCCTATGTCGATCGCACCTGTAGCCGTTTTTTTGCTCTTTCGTACGAGTCGTCGCAGTGATCCGGCGAATCCCATAACGATCGGTCGCCTTTTTTCCCCTACTTATTTAGAGGTGCGTATTTGGGGCTCTCACCGGCGCGCGGATAGTATTTCATTGACGTGCGGGCTCGAGTCGTTCGCGGGATCCACCTCCTAAGAGAGACGAATCACGCGGTGGTGCGCGTATTACTCACTACATTACTCACACCGATCCCATGTTTTCCCTCTTTTGGATCAACCCGACAGATCCCAGCGATGGGGCCAGTGATGGGGCTGCAACCGGCAACGCTGGAAAGAACGACGATGCCGGAAAGGCGGACGCGTTCGGCGTGGAACGAAACGACAGTGTTTTTGACGTCAATACCATCACCACGAATGGGTCTGAACGTGCAGCAGGTAGTGGCGACGCGGAAAACGCGGAAAACAGTAGCAACACGCGTAACAACACGCGTAACAATACGGGTAACAGTGTTGGTAATGGTACTGGTAACAAGGGTGGTAACAGAGCTGGTAACAATGGTGGTAACAGCACAGGTAACAGGTTTGACACCAAGACTGCCGGTATCGATGCGGAGAGTGAGTCTGGTAACGATAGTTTATTCCCACCAGAGTTGGTCGACGAGTTGGCGTTGGTGCGCGACGCTCTCCATTTCGCGGTATCCTGGCTTGGTTGGCGTAAATGGTTGCGCGCCAGTGGGTTGCTCGAGTGGTGTTCGGCCGGTGTTCTCGTTCCTAGCGGTTGTGGCTCGTTCGTCCCTTTTTGGCAGTACGAGTCTGATTGGTTGACCTATTTGTCTCGGTTACGACTTGATCGCCGACGTCGCACGACTGCTGCTGCGAATGCCGGTCTCAGCGGAGAGACGGTTTCCGCGTCGCCCTACGTTCTGAGCGGCGGCGAGCAGTTTTCCCGCGCCGACGAGGACCGCATAACGAGACTCGTGATGCGGCGCGCTTGGCTCGAACGATTGGAACGCGAGTGGTGTCGCGACAACTCGTATGCGTTGCGTCGCGACCGTCCCGCTCTGCTGACGTTCCGCAGCGCAAAGACGGGCGTCCCGTTCGAACAGCCAATCCTGTACAGCGAGTACGCTCGACTCTCGTTCGACGAGACACGCTGGTACGCCGATAAATGCGATCTGATCGATTTCACCGCGCGTCTCGTCCGCACCCTCGTCGACCGATTTGGTCGGATCGGTGTGGTCGCGGCGCACCGTTCCGATCCCGTGATCGACGCATACCTCGACAACGTGACGGCCGTCCCGTTGTGGCGTCACAAGTTGGACGAGACGCTCAACACTTTCGACGACGAAACGCTCGACCTGATGTTGCGTGCGCTCGCCGTGTGCCGCTCGCACCGCGTTCGGTCTGTGTCTGTGTATTCGAACACGCCGAGCGACCGTTGTCCCGCTGCAGGCACGCGGCTCGTCCCCGCGTCCACGCCGACCGAAGGGCTTCGTCTGGGTTCTTGGCCGGCGCTCTCTTTTCTGCTCGTCGATCTCCACTTTGTGCGTATCTCGCGACAGACGCTTTGGGGCGACACCCTGCGCGTCTTCATGGGTCGGTTTCAGGGCAGTATCGACTCGCTCACGCACGAGGTGGACGATTGGATGACCGTCATTCCTGTGCCCGACGTGGAACGCGATTCGATCTACATCGTTCGTGTCGACGACGACCGAGTTCTCGCCTCCAGATTGTCGCATGTGCTCGTGGCGCGCAGCGACTTGCGCGCCCTGCTCAACTACACGTTCCTCCCGAATGAGCGAGCAGTCCTCTATGGCGGTCCTTCGGTCGCCGAGACCGCTGCTCTGTCGGCCATCTTCTCCGCGCAGGAATCGCGACTCGCTTTGCTCAAGGCCTCCGCGGCGCCGACTGATGTCGATTACAGCGACGGTCCCTCCGCCGAGGAGTTGAGCGGATCCAATCAAGTGTGTTGCGACCTTCGTGAGGTGCTTTTGCGCGCGCTTCAACTTTGTGCAGTTGGTGTGTACAGTTTGCGTTATACGGTCGCGCCCCTCTCGACCGACGAGTCCGAACGAGCGAGTCAAGAGCGCGCTTCGAGACGCGCGTCGCACGACCGACTGTTGAGTGCTTTCCTCCGACGTAGTGGCGCCGTTCGCAATCGCTACTTTATCGACAGCGGGATCGAGCGCGGCACCGCGTTGACCGAGGCGGTTTTGTCGTTTGCCGCACAGCGCGGCCTCGATCGGGACGTCAATCGTTTGCGCGTCGACGACGTACGAGCGTACGCTTCGTACAACGACCTTGTTGCGGAGGACGCGAGTCGTCCCGAGGTGGGTGGAGCGGGTTTCGAGTGCGTTTTTGTGGCCACCAGTGCTTTGTTGGCGGTCGATGGTGTAGAACACTTCACCCGTCTTGCCAATCAACAGTTGCGCGACAGTTGGCCGAGCTGCTCGCGGTACGGTATGTTCTTCCGTCACGAGCAGTATCCCGACTTGCATATGCTGTTGCTTCCCGCCGAGAGTTCACCTGTGTTCGATCGAGTCATCGATTTGCCGGACTTGACCCACGCGTCCGCCGGGGCGAACGCGATTGCAGCGGGCGCTGTGGTACGCGCGACAGATGTTCCCAGTTCGGGGGACTTAGTGTCGAGCACCGTAGTCGGTTGTGCGGGTTACTTGCGGCTCTGTTTTGTCAAGTTGCGAGGCGCGGGGAGCAATGAGTTCTCGGAGCGTGCATTGGTCAATCCCGCAGTCATTGCGGCGCTGCTGCGCGAAATAGTGGCTCACATCACGATGAGCGAAGCGACGGAACGGCGGTCTCTAGCCTATTCTCTGTCGTACTCGCCGCTCATATCGGTCGCTACCGCAGCGGTTACCAAGCGGAACGAGACGAACAGGAACGGGAGCGATCAAGACGGTCAAGCTGTAGACGGTGCGGAAAGTATGGACGGCGTGGAAGAGTCGACTAGTCTGAACGAGCGAAGTCGACCGTCGTTGCACAGCTTGTTTGATCGAGATCGGATTGCGGCCATGGTGCGGATTGATCCGTTTTTGTCCATCAGTGCGTGTCGAGCCTCCGTGTACGACGATGTGGCCACACGGCGCATCAGTCGTTTGGTGTCGCGCCTACCGCGCTTCTTCTTCCCTAACTGCAAGTTGTGGCGAGCGCTGGACGCTATGCCGGTAAAGTGTGCGTTTGTACGCAACAGTCCCGTGACTTACTGTCCGCGGTTGTTGTTTGATGGTGGCCTCTCCCTAGCGCAACGCGGTATCCTCCCGCTCGAGGCGGCCTGTGCTAACGACACGTGGAAGCTGTACCTCTTGGACAACGTGCGATCCGGGAAACCGATGCCCTGCGATCGAACGTACGTCGGACCACCTCGATCACGCGACGGCGACGGCGCACCGCTGTTCTACTACGAGCCGTGCGGCGAGAGTCCAGACGGTGACGATGCTAGCGCGGGGACCTTTGATCGCGTTGTCCCGCCGCCTCCGCCGGTCTCGGGTGTGGACTTGTCGCGCGAAAGGAACGCTGATCGGACAGTCGTACGCCTCGTGGACGGTCAAGTCTCGATCGGGCCGGTCGTCCCATATTTCGCCTCGAAGAATGCGCACGGTCGTGATTGGATGTTGTACGGGCTCGACAACACGCTGGCTACCTTCGACTCGCTGGTGGCCGCTCTACGTATACAACAGTCGCTCATCTCGGCGCCAGTCGTGCGGCTCATCAATTGGGACGAGCATTTCCCGCCCGGCACGCCCGACCGGCCGTTGTTGCAGAAGTTGTCCGCCAAGCGAGTGTACCTCGTGAACGGCGTTCTCGGTTTCTGCGAGCAGCAAACCAAGTTCGTCTCCGCCTCCAAAGTGGATCGACCGACCGAGCCCATCTCGCCCGCGAACTTTGCAAACGCGCTCGTGCGACCCGGCGACTCGCTCTGTTTCCACAACACGGTCGACCGAGTGGACCCGACCGTCCGCATCTCGCCCATGCATTTCTATCATCGGGTATACCAGAGCATGGTTCGCGCCGAGCGTCACCCCATCATCGGTGACGGTGGCTACGTGGACCTACGTTTCCGCGAGACGGATGACTACTTTGTGCTCGTGTTCCAATGTACGCGCATCTGGTTTCCGCGCGTGGATTTGTTGCAGCGACTCGCCGAGGCGCAGACCACCTGTTTCGGTGACACGCCGCGACACCTCGTCCCGCTTGTCGACTTTTACGCGAGGCAGGCGCTCAAGCGCGGTCGATAATGGCACACCGAATGGTCGGTATTCACGAGTCGAGTCGTCGTAACGGTCTTCTTTCCGTCTCCAACCGTAGCGTTTTTGCCGCAGTTTGGCTCGTATTTGGCTCGTATTTGGCTCGTATTTGGCTCGTATTTGGCTCGTATTTGGCTCGTATTTTTTGCGATAAGAGACGGCTGAGCCGCAAGCGCGGCGTTGACCATCGATTCCGCTCGTCACTCGGTTCGGGCGACTCGATTTCTCTTTCCACATGTTCCCTTTCGATTTTCACCCAATTGTGTTTTTCGTGGTCGTCTTTGTTGCAGTGTTGGTCGTTGCGTTCTCTTCATTCACGCAGATTCTGGTCGCGTCAACTGCGCACGAGCGTGTTCTCGTTCGGTTGAGCGAGGACCCGAAACTCCACCGTACCGGTGAGTTCGTGGTCCCCGCGTCCGGTGAAACGGTGCGGCTCTTGCGTCGTGATCTTCGAGGCGGCGTCTCGACCGTTTCGTCGGCCTCCACTCATCGGTTGGGCTTTGCGCGCGCTATCGTACCGATCGGTGGTTCGGCCGCGAACAGCGTGACGGTCGTGCTGGACGCTTCGCGTCGAGCGCACGGGACGTGGTCGCGCAAGCGTTTGCGTCGCGACGACACGACGCCCCGCACTATTGCGGATGCGCATACAGACGGTGGTCCCGGCGGTGGTCCCGACGGTGGTCCTTACGGTGGTTCCGACGGTGGTTGGCAGCGATCGAAATCCCGTCGAAAACGCGGTGCGACGTTGGCTGTTGGGTCGAACGATGCCGGCAACAAGGGTAGTGCTAGTGGTGGCACTGACACCACCGTTGGTGTTGGTGGTGTCGGCGGTTTCATTTGTCACGACTTTGGCCAACCGTTCGAGTGTAATCTGGACGCCGGTGCAAGAGCTTGCGATTTTTGCGTCGATCGTCGCACCAGCGACATCGCGTGTGTTCACGTGTCGCGGCCGCTTCGCTATACGTTGGAGGACGGCTACCAACGGTCGATCCTTGCCAACGCGGAACCGCATCTCGGTTGGTGTTTGCCGCGCGAGTTTGAACGGCGTCTCGGTCGCAACTGTAATCCGAACACCGGCCGTTGGCTACTATCGCGTTCGGAAGACGGGCGACCGCACTTTGTGTGTCGGTGTCGCTATCCAAACTTGATGACCAACTCGTCGACGATGAAAGATGACTGTTCGCTTGCGGTGGGTTGTTATCCCGGCCAACTGGATGCCGACTCGCGTGCCGGTTTGATCGATCCCTACACCTCGGGTTTTTGCGAGTGTCCGGCGTTGTACCACTCGGACTTTGATTCGACAGTGGGGCCTCTGTGCACACCGAACGCTATTCTGGACGAGCGACGCGGTAGCAAGGGTCTCGGCGATGTACTTGAGGCGGCTGGTCTGGCGGGCGACTACAAGGCGCTCCCGTTGTCGTACGTGAGCACCAAATTTCTCGGATTGTTCGACGGCGGTCAAACGACTACCGCGGTCGAGTCGGACCCACGACTGCCCGACCCGTGCACCATCGACCTGTTGTCCGGCCGGCCGTACGCAAAAGACGAGGAAGGTTGTTTCGCGGTTCGCAAGTGGATCGTCTCTCCCGAGATGGACGACCGTAACAAGTTGTTGTCGCGGTACGACGAACGCCGTGCCCGCGAAGGAAGTGCGACGGGCGAGACGAGCGACAAGAGCAACACGAGCACCACGAGCAACACGACGAGCAACACGACGAGCAACACGACGAGCAACACGACAGGTCTTGCCGCCGTCGGTTCGACCGATGCAGCCGAGCGGATGGATCCTGGTCGTATTGTCGTGTATTGCGACAGTCGGAGTCCGCGGTACCTGCCGATACAGACTTCGAGCGATTACTTGCTCAACAACCACGGTCGCTACCCGAACGCGTGTTTGCGTCTCGCCGACGGGCTCATGTACGGTCGTCAGACGGCGGCCGAGCCGTTCAACGTTTCGTCGTTGTTCTTGTTGTCGCACTTTAACGGCAAATACCATCCCGATCTCGGGGTGTTGTTGAAGCAACCGACACCGGAGCCCCGGCGCGGACGGCGCGGCGACGAACGGTTGGAGCGTTTGTTCAATCTGATCGACGAGTTTGCTGCGACCGACGAGAAATTCCGCAACAAAGTGTTGTTCGCGTCGCACCCGGTGAAGCCGTACGGATCGCGTCCGCTGCCACTGCGGCACGACTTGGACAACTATTTGCGCCACGGTCGCTCGTTTGTCATCTACACCAATTTTCCAGACATGTTCGAGATGACGGTCAAGGTGGGCAAGCACGCGCAACCGGTCCGTCGTGCGATCTGTCCGCAATTGTTGCGTCTCGTCTACAGTATGTTCAGGGTTGCTCCGATCAAAGCGAATTTGGTGTACGGCCAGTACGTCAACAAGTTTTACCGCAAAATTGAGGCGCCCTCGCCGTCCGATCGGTTCAAGGTGTGGGCGGTGCAAACCGACAAAGAGTACAATGCGTACTACGTGGGGTCGAGTTGGACGCGCGAGACCGGTCTCGTGCCGCCGGCCGACCGTGCGTTCTACACCGAGTGGCGACCCATCAAACCGCCCGAGCTGCAGACCGTTCAACGATCCAAAATCTTGTTCGAGCCGGACATCTCCCCAGTGGACGCCGTGTACCCCGCTCCAGAGTCCTACTGTGAGAACTTACGGATCTGCAACACACCGAAAATCATTTCGGGCACGACCGGCCACTTTAATCTGCTGCCCAGCTTTTGGACAACGGTGTATCGCGACGCGGACCGTCCACTCGTGCCGAACGCTTTTCATCCCGGTTTCGACACAACGGTGTTGCTCGCCTTCTTCGGCGGGGATCAGGGTGTGGAGACGAACGAACGTCCGGCAGAGGTGTTACTTGTAGCCGATCAACTGGCGCTCAATTATATGGGTGTGCAGCAGTACTCGCGGTTGTTCCGTCACGACCGCAACCCCGAGAATGATAAGAAGAAAGCCCGAAAAGAGGAGCAGGAGAACGAAGAGAAGGAAGCTGAACACAAGATGGACGATAAACGACGTTTCGATCCGGACGCAACTGCTAAGCGGGCCGAGCAAGAGAGTGCTAAAGACACGCGCGCGATCGACCGACTACTACTCGGGAAACAGGGTCAGCAGATCCTCGGCGACGGTCGGTTTATGCTCGGCGGTCCCGCGGTCGAGGCTTGGCGCGCCTACACCGGCGAAAACTCGGAAAGCTCCGACTCTGACTCCGAAGCGTCCGAACGTAACCGCGATGCTGAGGAAAACACTGCGGACGACGGCGCGGAGGATGCTGGCCGCGTTCCAACGAAACGCGCGAGGCTCGGTTGAGCGTTTGTGGTTCGTTTGTGGTTGGCACGACCGCCGAGACATAGTGGCCGCAGTCAGTAATTAGTGGCCGCAGTGGGTGACCGGATTCAGTGGCCGCAGTGGGTGGCTGCAGTTAGTCCGTAGTTAGTAGTGATAGTTTCGGTGGATACGGAGAGAACGCGCGGATTGGTTTTGCGGTTGTGACTGTCGCGTTCGTTGTTGCGTTTAACGAGTTCTCTCAGTGTCGATTGTACTACGGGGGCATAGGGGGGTGGGGTTTGGAGTGTTTCGTTCAGGTTTTGTTGTTGCGTTCCTCGTTGTGATGTCGTTTCGTGTGGCCGACGGACCGGCTGTTTTTTTAAGAGTTGAGTTGTGCGCTTGTCGCGCTTTTGCGCCGTGCCGTCGACCTCACTGTATCGCTTGTTGTTCTGTTTCGCGTGTCATTATGTACTACTTGCCGCTCTTCTTTTTTGGCGCGGTAGCCACATTGATCGTGTTGGTGGTTTTGCTGGCTCGTTCGCAGTGGGGTGGCAACGAGTTGGTTCGTTCGACGGAACCGGGACCGGTCTCGCCGCGTGTGCGGTTAAAGCCGTGGCGCGTCGTCAAACGTTCATTCAAGGTGCCCAGCGGCGCGAGCGGCTCGAGCGGCGCCGATTATTCAGCTACAACGATCGATTTTTTGCGGCAGTCGGTGTTCGACCGCGCGTATGACACGGCTACGGCGGCGGTCACGCGTTTAGTGGCGAGCGCAACTTCCGCCTCGTTGGCTGACATGGCCGCTATGGTAGCCGACTCCTCGCGACCCGACTACGGTGCCACGTTCCCGGTTGACGCGACGATCTCCAAACAATTGGGTTTTGCTCGGTCGATCTTGCCCTACAAACGCAAAGACGTGGTCTATGTGCCCGAAATTTCACACGATTCGAAACGTTGCGACGAGTGGATGAAAACCGGCGTCAAGAACTTGGTTTCCTGTTCGGTTTCCAGAGGTTCGGACGCCTGTTTCGTTTGCATCGAGTCGCGTAAGTACAACCGTTCGTGCGTGCACGTACCGTCCGCTTTTCTTGTACAAACGTACAATGAGAAGACGATCACGATCCCCGCGAGCAGCAAGACGAACAACAAAGACGAGGGTTGGTGTCTACCGTCCACATTCGCGTCGATCGACTTTGCGAGCGGTTCTCCCGTCCCGATACAAGAAAGTAAACGTAACTGTAATCCGAACACGGGTTCCTGGATTCTTGCACAACTCGGTCAAGATGGCGGTAGTTTCGACTCGTCCTACAATTGGGTGTGCAAGTGCCGGTACCCCTCGCTAATGACCAATTTGAACCACAGCATCTCTCAGGACTGTCTTTTGCCGGTGGGTTGTCAGCCATACGGCTCCTTGGACCCGGCGTCCGTGGCGGGTAAGGTCGACCCGTATGTAAAGGGGTATTGTGTGTGCAACAAGGGTTATCAGAGCGACTTTGACAAGACGGTCGGACCGATCTGCGTGGAAAAGAACGTTGGCGATACTGACTACGAGACCATATGGCAGGTCGGTCTAAACAACTTTACCAAGTTGGACAAATCGTTCGTCTCCACTAAATTTTTGGATTTGTTGCCCGTAGCATTGCGTTCGAACCCCGTGCTTCCTGACCCCTGTTCGATCGATGCCTTCTCGTTGAAGAAGACGTCCGGGTGCAAAGTCCAGTTCTACAAGATCAACAATACGAACGTTGCAATGTGTGTGACGACCAATCTGAACTACATTGCGTTCACGAGTGACACCGATTACCTGCAGAACAACCACGGACGTTATCCAAATTCTTGCTTGTACACCGGTTCGCACGAGCAGAACGGGGCTATTCCGAACTCGCCCGACTCGGTTCTCACCCACGCCATACTCAGCTTTTGGAACGACAAGAACTTACCGGACGTCGGTCTGACCTATGTCAAGAACAGCCAGGACTCGCGAGAGGATCCCGTTCCCGCTCATTACGAGCGTGCAGACGCCATCATGAGCATTTTGACAAAGGACGATACGTATCAGAATTGGCGAAAACGTGAGGTGAAAACGAAGCCTTTTATCGGACCGTATTTGCGCAACATGACGTTCCGCGTGCATGATTTTTTCAGCGATGATACAAACTGTATCGTTTACTACAACGATTTTCCCGAGGTGAACATCAAGTACAACGTGGCGACGATGCGCGATCTCGTACCGTTGTTTAGAGACGTGATCGGTCCGGTTGAGTGGTCCGATCGGCGTATGTGGATGGTATCGGACCGGCTAGAACCTCATCTTCGTCACCTTTACTACGCGCGCCTCAATGCGCATACCTACCAACCGCAGGAATTTGAAGAGTATAACTCGTTCGTCAACCGAGTACACGCTCCGGGGTGCACGGGATACGGACGCGTCATGCCGAACGAGGTGCCGGTTTACCTCACGTTCTTCTCGACCATCACGCCCGATTTGCCGGTGAAACGGTTTCGTCAATCGTTTTTATATCCACTCGATCAGGATTGGTATCCCGCTTACCAGTCGACGGAGGGTTGTACCATTTTTGATGAGTGTAAGATGTACCACACGCGCGACGAGTACTTGTCCAATTTGATTCACGACTTGGTGACGAGTGTCACGGTCGGGAATCGTAAACTCCTACCGCACAAGCGGAGCAAGCGGTTCGACGCGACCTTGCAAATCTTTCGTACTAAATTGTTTTACATAATCATGTGTAACCGTTACTCTCAAAACTACCGTTCGTATCAACAGTTGTCCAATCGGTTTCCCACTATACCAGATGGTTTCAAGCAATACGAGTAAATCGGCCAAACGAGCTACGAGAAACAACTCGATAACTCGAAGCGAGAAAAAAAATATGGTGGGACGACGCGCCGTTTGGAGACGTGATGGTTGCCGTTGGTCGTTGTTCGGAATTTACAGTCGTGCTCGCGTCCGTGCTCGCGTCCGTGCTCGCGTCCGTGCTCGCGTCCGTGCTCGCGCCCGTCCCGATCGCGTTCGCGGTCGTGCTCGCGCTCGCCCCGGTCGCGTTCGCGGTCGTACTCGCGTCCGTGCTCGCGCCCGACCCGGTCGTGCTCGCGGTCGTGCTCGCGGTCGTTCTTGCGTCCGTGCTCGCGTCCGTGCTCGCGTCTGTCCCGGTCGCGTTCGCAGTCGTGCTTTCCGTGCTCTCGCCCGTCCCGGTCGCGTTCGCGGCCGTGCTCGCGTCCGTGTTCGCGGTCGTCTCGGTCGCGTTCGTGTTGTAGTACGCGGTTGATTTTTTGGTTGTTTCTGGATTGCTCCGGCAGTTGTTTTATGGTTGCCGCGGTAGTCGATTTAGTGGGTAGACGGTCCACTCTAATCGGTCAAATCGGCCATCTGTCTCTTCAGCCGGTCAGCTTGCTCGCAAACCTAGGTGAGGAGGTGAGCGCACCGAGATCGCTCGTCGTTTTTTTTCGACGCCAAGCGTTTTCCGATTCGGTGCGAAGTGTTCGCTCGGCGAGCGCAAAGTTGCGGTCCAGTGAACGCGAAAAGTTCTTGTTCCTGAGCGCACAGGCGCACGGTTTTGTTGTGGGGTCGGTTCGCATCGCGAGCGCGGGTGCTGCGCGTGTGCGAGACGCGTATGTGTCGCGCGGGTGCGTCTTAGTGGACGCATTTTGGTTTGCCTGATTACCTGATTCAACTTTGGTTCGGTACATGTAGTTCGGTTCAGTGGAGTTCGGCTACACGGAGCGGGATTGGGTTACATGGGATTAGGTTATATGGGATTAGGTTACATGGGATTAGGTTACATGGGATTAGGTTACATGGGATTAGGTTACATGGGATTAGGTTACACGGGATTTGTTTACACGGGCACGGGGGTTGCTGTAGAGCGCTGTGAATCGTTTCGAACGTGTCGCGGAACCTCTCGCAACGATTTAAACCGTCTCAGCGTGCTCCGGACGTCTCGATACGATTCAAAACGCTTCTTCGTTTTGCTCGTTTTGGGCATTTTCCATGTCGCGCAGTGAGTCGCCGAACAGTGCGTACAGGAAGGGCATGCGTTCCATGGCCTCGCTGAACATGTACATAAAGTTTTTCTCCTCGAGTATGAGGCGAGATTTGATCTCCAGTCGCTTGAAAAAGTCGAGGATCTGTTTACAGCGGTTCGAGTTGAATCGCCGCGCCATGAGGTGTTCTTGGCATTTGAGGATCCACGCCTCGTCGAGCGTCTTTTCCTCGAGACGGTTTGCGCGCTCTGCGCCGGCTGTGATCGACGTGAGAAGGAAGTTGTACGGGAATATGAGCGAGTTGATATCGCGACACCACTCGACAAAGTCGGTGAGTGGTGAATCGGTGAAGTTGGCTTCACCGCCGTTCTGATCCCAGCCACCGCTGTTCGCCATGAACACGGCGCGCATGATGTTCCAGTAATCGCGTAGCTCGTTGTTCTTGTTGCTCATGAACTCGTTGTACCGATCGATAAAGTTGCGGTGCTGTTGGTATCGGCGGGCCGCGTCCGCGTTCGCGTTGCTGCGCAGTTTTCCGGCGTTCGCGCCAAACAGTGCTGCTTCGTTCGGTCGCGATTCCACGGCCACGTTGTGCGACTCGCCACCGATCAGTTCGTCGTTCAGCGAGCAGAGTGGCTCGATCTGGATGTAGATGCGCGGACTGCGGTCGTGGTTGCGCTTGAAGAAACGAATCCACGCGCGCTGGTCCTCGCCGCGCCCGATGCTCGCGAACAATCGTTGCAGGTTGTCGCACACAAAGTGTTCCTTGATGTGAGCAAACACGTCAGACCGCAGGGGCCATTCGTGTGTACGTAAAAACACTCGTCCCATAAACTGAACGAACATGGTGCACAGCGTGTCGCCTTTGGTGAGGTATACGTCGAGACCGGAGGTGGCGTTGAACAGATGCGCGGGCAAACGAGCTACCGCGCGACGGTACGACTCGCTGTTAGTGTTCTTGAAGAAGTGGATCGATTGGCGATCCTCGGGACGCGCTAACCGAACGCGTGTCCAGTGATCGGTTGCGGAGAGTGCGCTGGCCGACCATGATTCCACGTCTTGGCTCGAGAACCGTTCGGTAATGATGTTCAGGAGTACCGTGAACAAGATACCCGTCCCGAAGAAGGCTTCAAAATGAGTGTTACAGTGGTCGGTCGACACGATGATCCGATGCGCGAGCATGGAGAACATCGAGTCGAGCGAATGGAGGTGAGCGCGATGCAGTGGCATGGGTTCGCGGTGCGACACGCAGCCCGAGACGAACAATTTCTCGTATATCTTTTCTCGGGGGAACCCGTTCCCGTTTACGAACAGATCGTAGAAACGTAGGAAAACGCCGTTCATGTTGCGAAGCAAGTCGTGGATGAGCGACAACTCGTTTTCACCCTCGTCCTCGTCGAACTGGTCGGTATCGTCCGGACCGCCGTTCACGCTCGCGTACTGGTGGTCGCTCGCGTCGAGTTCCGCGCCGTTCAATTCCCGGTGTTCGCCGTTCGCGTGCTGACCGGCTTCGCGCGCGGTCGCCTCTTTGTTTTGCTTTTGCTGTTCGAACAGCTGGTACACGCGTCGACCGTTTTCGAGCACCGTCTCCACCAGTGTTTTGCACAACTCCATATAGTGCGAGAAGTCGCGTACGCCGTTCAACACGGTCCATTGTTCGAGTTCGAACGCGTTCAGCTCGGCGGGCGAGGCAAAGTCTTGGGGCGCGATTCCGCCGCGCAATTTGAGAATGTACGCCAATACGGAGCAGCACACACGCACCACTTCACACGGGACGTTTTCGAGTACGGTCAGCGTTTGGATGGCCGCGGTGTTCGGGTCGTCGCACGGGTTCACGGACGGGTCCGCTTTTTGTGCACGGAGTACCAGCAGGTTCTCCAGGTGCACAGTCATGCGGGCGGCCCGCTCGGGAAACGATGCCTCCCCATAACACGTTCCCGTGTTCGCGTTCTCCTCTTCTACTTCCATTTCCATCGCGTCTCCATTGGGCAACATGTCTTTCGCTTGTTCCACGACTGCGTGTTCGGTCAAGAGTTCGGTCAAAACCTCGGTCTCTGCGTCGCGGAGTGCGAAAACTCGAAGGAAACTCGAACCAGTCGGAGAATCTTAATAGTCTAAGCGAGGAGAAAACCTGTGTGTCTCTGTCGCGCCGAAAGAGGGTGCTCGAGACGGCCTTGCGGATCGTTGTCGGATAGCTGTCGGATCGCTGTCGGATCGCTGTCGGATCGCTGTCGGATCGTTGTCGGATCGTTGTCGGATCGTTGTCGGATCGTTGTCGGATCGCTGTCGGATCGTTGTCAGTTTCGTTTGCGGTGTTGGCTGATCGTTGTCGGATCGCTGTCGGATCGTTGTCAGTTTCGTTTGCGGTGTTGGCCAATCGTTGTCGGATCGTTGTCGGATCGTTGTCGGATCGTTGTCGGATCGTTGTCGGATCGTTGTCAGTTTCGTTTGCGGTGTTGGCCGATCGTCATCGTTCGTCCCTGCTCGTCGATTGCCGCTATTCCGCGTTTTTTGCGACTGCGCCGATCGTTACGCGGCGTCGATCGTCACGCCGTATCGATTGTTCCGCTCGTACCGATCGTTACACCCGAGCGGATCGCTACGCCGCGCCGATCGCGGAGGAGGAGAAGGTAGTTACGTCGCTCGCGGTGTGCGCGTTCATACCAGTTTTGTCGATCGAGCAGATCGGATCGATCGACCGATCGGATCGTTAGTTGTGTTGTCATCTCCTATAAGCTCTTTTACAAGCGTGTCACGGATTGGAGTGTGTTGTTAGTAGTTTTGAGTTGTTGACCGACACTTTGGAAATCGGTAAATTGGGATCGGTTAGAAGAAGCTGAGAAGAAGCGAAGTTGGAGAGCAACTATGCACGGTGCGTACGGTATGCACGGTACTCGTGGTACCGCTGAGTCGAAACACGTCGAGCGTGGATGCGGACGCCGAGGGAAGCGACGGGCAGCCACTCAACTCGAGTCGGCTGATGGAGCGCCAGCACGAGTGGTGCGTGTCGTCGCGCGAGCCCGTCGATCCGGCGGGACCAACGGTAGAATATCATTGTCGGTGACTCCGGAACTCGTGGGTCCTCGCTCCAGCGGAGTCAGTGGAGTTGGTGGGTCCGGGCCCCGTTTAACCTCGACGGGAACGGGCATTAGTATGAGCACGATGGTGAGTTCGGGTGTTGGTGTACGGCTCGAAGGTGGTAACGATCATCAACAACTGTTGTACCATATCGGGACCGACGAGAACGAGGAAGAAGAGGAAACGAAGAAGGAGAAAAAAGGAGAGATTCGAGCAACGACGCGCGGACGTTGTCGGCCGTCCTCGCGTCGTCGTCGTCGTACTGATCGTAACCGTGCGCAACGACGAGCCTCGTGGAAAAAGCGTGGCGGCGGCGGCGGTCGTACCAACCGGTTCGCGGCGCACGCTCGCGACGATGGGGACAGCGGTGAGGACGGGAACGACGAGAATGACGAGCCGGTGGACGACAGTGATGGGAACGATGGAAGCGACGGAAGTGATGCGGGTGACCGTCGGACTGAGGTCGACGATGTTGACGACGAGGATGATCGGAGCGAGGCGAGCGATGACAGCGAAGAGAGTGTAGCGCGTGACGATGTCGACGAGACCGACGGTGATGGACTCGACGGAGTTGGTTGTGACGACGATGCTGGAGACAGTGACACTGGAAAAACCGAAAAGTACAGCGATGGCGATGATCCCGAGGACAAGTATGGGTATGGGCGGTTCGAACGTTCACGTTCAGCTGGTCGTGCGAGTCGCACTAGTCGCGCCGGTCGCGCGGTCGGTCAGGATGGGCGTGTTGGCGCGACTCGAGTCGGTGTAAAAGTTGGTTCGCTCGATTCGACGATCGATTCGACGATCGACGGTATGTTTGGTAGTTTGCCGGTGAATCGATTTTTGTGTGAGGTGTTGCGCGCCATGGCTTATCCCGGTGGTCGCTCGATTATGGGCGCTGCATGTGGATCGGCCCAAAAATCGCTCAACGAGATTGAACCGGGCGAACGAGAGTCGAGAACCGTGTCGGACGGAAGGTCCGGTGCGCCCAATACAGTCAAGGCGGCTAATGCGACTAGTGCGATCGACGCGACGAAAAGCGTGTCCAACGTGTCCGATGTATCCGATGCTAATACGTCTGATGTAACTGATACAACCGCTGGTGTGCAGCCCCAGCAATCGTCGCGTGCAAAGCGGGGTGGCGGTTTAAGTCGTGCGCTCTTGAACAGGATCACCTCCTCGGCGTTCATGCGGATGACCAAGAAGATGCGCCAACAAGTGCTCACTCGTATGTTCAACGGTGTGCACAACCAACTGGTCGTCTACAATATCAAAAGTTTGTTCCGCATCTACCTAATCTATCATCGAGAGGACGCGCTCATACACACTATTTGCGACGTGTTCAATAAACGTTTCGTCTTTGACGCGGCCCAGCTACGTGCCGAGATTCTCGCCAAAAACACGAAACCGTTCAGTCGAAAAGTGATGCGGAACAAGGTTTGCAACGATGTCATGATGTCAAACCCCCATATCCTGCGTTTATTCGATTTGCGAGCACTCGCGTACTATCGGAATCATCTGGTCGACTCGGCTCGCTACCTACATTGTTTGTCGAACGGCTTACCGGTCATTATGTGTTTGAACGAATCGGACGTTGACTACATTTTTGACCGGTGTCGGGCAGCACATTCTCGACGTCGTGATTTCCCGATCGACTTGCTACCGAGCTGTATTCGCGAGTCGTTTGCGCGATTGCTCGGTCTTTCTGCCCGCGGGAACGGAGGGTCGATGGGTGCTCGCGGTTTGGTGCGTCTCGTGCGACCGGACGATGAAGAAGATCGCGCGACTGGCAACAACACCGACCAGACGAACAAGACAGATAAAACCGTCAAAGTGGGTGGAACCGACACGATCTCCGCAAAGAACGATCGTGGTAATTCGACTAATCCCGCTAGGTTCGCATGTCCGACCGCTTCGTCGGTCGAGACGAATTTTGATCGCGAGTTCGATCGAAACTCGGGTCACGTCGTTCGAAATGTCGGTCTGAACGTTGGTCGACACGTCGTTCGTAATGTCGGTTGGGATGTTGGTCGACACGTCGTTCGAAACGTCGGTCGGGACGGTGTACGATACAATGATCGAAATACCAGAAATATCAGTCAAAATATGAGTCGGTTTGTTGGTCGAAACATCGATCGAAATATTAGTCGGAACATTGGTCGTAGTCGGAACTTTGGTGGACGAGATTTCAGTAGTATCAATACGAACGTTGGTGAGAATTTTAGTTGCGGTCAACGCGTCGAAACTACCACTATCGTTGACTCGAACGTTCATCGCGATGAATTGTGCTTCGACGGTAGTCCTCGATGCACAGCCGGCACTGTGGTTACCAGTCGCGCTTCTGGTCGCGCTTCTGATAGCGCTTCTGGTCGCGCTTCTGGTCGCGCTTCTGGTCGCGCTTCTGGGGATTCGGTTGACGGTAATACAGCGACTGGCGTGTTTGGTGCTGTCGGTACCGTTAATACCGCCGTTTTTGGCGCTGCGGGAACTAGTGGTCGCCGTATTGTTACCATGATCACTGGTAGTAATGTCGGCAAATCGACCAAAATACCGAGATGACTCTCGGGTAAAACGGACCGTCGTGTCGACGGTGTCTGCGGTGCCGCGCATGTTCTGTATGTGATTCGTGTGATTCGTGTTGATGTGTGTTTTTATTGTTTTGCCGATTGTACATCGTTTGCGTCATTACCTCTTGTACCACACGATCTAATGTACCCCGGTCGAATTAAATAAACTGTGCTACCACAAAAATGTTTTGTTCAGTTATTTCTTTATCCCATCTGGTTGCGTCACGTTCTTTTTTGTTCTTGGTTCTCGTCGAGTCGGGTTATCTGCGTTTCTGGTTTCCAGCAGTTTCGACTGACTACCAACCAATCGATTTACCGCTCTCTTGGTTATTGGTTTTCTCTCGTCTTCTCTTGTCTTCTCTTGTTTCGTTGGTCCTCAATATCTCTTTTGTTTTTCGGTGTTTCTCGAAGGCTATCAGGTGGGCAGCGTCGTACTCGTCGCGCTCGTTGTACTCGTTGTACTCGTTGTACTCGTTGTACTCGTTGTACTCGTCGTACTAGTCGTACTTGTATTTGTCGTATTAGCCGAGTCGGTGGAGCTAGTTGTGTCGGACGTGCTACTCGTGTTCGTCGTTCCGCTCGATTTGTTTGTCGGTGTTACGTCCGCCCCCGAAGTCTCAGTGGTGAAGGTTTTGTCGAACGAACAGAGAGCGAACCGGGGGAAGAAGTCGATGGTGTTGAACAATCGTCCGTCTCTCGTCGAGGTGTCGTTGGTCGTCGAGTCGATCGTACCCAAGTTGCACTTGCTCGCCCAAGCGTTCAACGCGTTCGGTGTTTTGTCCGACAGATTCTGTCGTTTTTTGACCGCGACCGCTCGCTCGAACGTCTCGTCGATGCGAGTGGAGTTGTCGCTTACATCACCAAAACTGGTTTCATCAACGGAATTATCGGACGCCCCGGGCGTTTTCTTTCTTAGCGCGTATTGAGTGCCCACGTTCTGCAGGAGGGCCGCAAACATCAACGTGTCGACCAGCACGCACAGAAACAAGCACGTTACGACAGCGAGAGTTGCCAGTACGATCGCGCTAAACGGTTGCCACACGTATTTGCGAAAGGCACTTTTTCCAGCCATTGCGTGTGACGCGCATGCCGTGCTTACGTGATCGTGTTCGATCCCCAGCACGATTGCAAACGCAGCAAAACAGCACCGCGATTTTTGTTGGCGGTCGTGGTAAAACCGCTGAGTAATGTTCGTAATTATCGTAACCGTCGTAATCATCGTCCGAAAAAATGTCCGTTGCGTTAGTCGAGGAATAGAACAACTGAGGAGTCGAGTCTGTCCCGTTTTTCTCGTTATCGTTCGCTCACACGTTCGTTCGTTCGCTCTCTCGTTCGTTCGTTCGTTCGTTTGTTCGCTCGTTTGTTCGCTCGTTCGTTCGTTTGTTTTTTTCGTTCGTTCGCTTTTTCGTTCGTTCGAGTGCGTCGGCGTGTCGGGTGTGTCGCTCTCATCACCACCCGCCTCCGCTTCGTGCCGCGTGACAAAATTGCTCAACGTACTAAGTGGAACCCATAACACGAGCGACACGAGCGAACCCGAGCGTAACACGAGTGGCGACATCGTGACCGCGTGACCCTCGACCCACTGTTTTCGCGCCAGTCGTATCGCGGATAGCAACGTGTTCGGTGTGATGCTCGCTCGCAGGGACGATCCACAGTATTTAGTTCGTGCGAGCCGACCCGGGAACCAGATGGACTCGCATTTCCGAGCAAATAACACCGATCCTGTTAGTACGGACACCATTGTGCGCACTCTCTTTTCTGCTGTTACACTTTGGCATCGCGAGGAGAATCAACGATTACAACGAGAGGTAGCGGCAAGTGAGTCGGTGGAACTCGAAGTGACTACGTTATTGACTCGGTTGGGCAAAGACGAGATAACGCTCCGCGACGAGAAAGCGCGCCGAGACGAGCACGAAGGCAGGGGGAAGTGCGAGCAATCGTTACAGCCTCGTTCCGAGCCGAACGATCGAGTAGAGCGGTCAGGACGGATTAAAAAGAGCGAGGTCGCTCGCAACTCCGACCAGATAGTGACGCGTGGTACGAGCGAGAGGAGTGCAAACGAGAAGAACGACAAGAGTGAACAAAGCGACGAGGAGCTTCCGACGAACTTGACCGAGCGGGACGAGAAGAACGCTAACCGAGAAAACGGTAAGCTTGTTGGGAAACCTGCAAAAATTGTAAAGACCGTACGGTTTGCCGACGAGTGTATTCGCATCGACGAGCTGCTCGCTGACGAACCTGTTGCTGGAACCGGCAGAACAGACCGACACGACCGACACGACCGATACGACCGATACGACCGACACGACCGACACGACCGACACGACCGACACAACCGACACGACCGACTAGACCAAACCGATCGAGTCGTCGCACAAATTGACCGAGTCGACGAAGTAGACCCGACCGATCAAATTGACGCAACCGACCGAGTGTTTGATCGCACCGTTAGTTCGTCTCCGGAAACAACCACAGCGTCTTGTTTTTTGACCGGAACCGCTCACGTTTCCGCTCGCAACGCCAACGTCCACTCTGACAAACCGTGCAGTAAACTCGACGAATCGAACAAACAGAACAACTCGATTGAGACTCCGTCGGTCGAACCGTCGATCGAACCGTCTATCGAACCGTCGATCAAATCGTCGAAGAAACCGAGGAGTCCGAGGAAACAGCGGAAGCCGAGGAACCTGTGGAAATCGAGTGAACTCGGTGAGTCTAGCGAGTCAGTTGTATCGAGATCGCCGAAACCGTTTGTCGAGGTAAGGTGCCATCGTTCCAACATGAACAACGAAAACGCTTCGGTCGTATGTAGTATTGGAAATCCGGCCCGTTCGTCGGTGATGATTGAGGAGATATTCGACAGTACCGAAGATATGATGTTGAACAATGTCCCGACGGTTCGATCGAATGCGTCTAGTTCGACCCTGCCAGCTGACGCCAGTCGTAACGATGGTGCTGTCGGTGGCACGGTCAATTGTGAAGGTCACGATGACGCGACCAGTTTGTCGGCTGTTGTATCCACTACCGTCTCGTCAGACCACAGGAAAGACCGGAAAGGTGATCGTAAGACCGATCGGAAGGTCGAACGTAAGAACGAACCAAAATCGGAACGCAAGGTCGAAAGGAAAGCTGAACGAAAGACCAGCGGCGGTAATGACGAACGCAAATCAAGTGTTGTGGCGGAGCGGAAAGCAAGTGCGCGCGATCGTGTCGGTGCGACGGCGAACGATCGCGCCGAGAATGACGACGATCAAATTCGTGAAAGCACGACGGAAGGAGTCGCGGGGACAGATGGTCCTGCCGCTTCGAAGACCCGCGAACCTAAAGTGACCAAGACCGTCAAGTCGACAAAAGCTTCGTCAACAACAGCGAAGAAGCGGTCGTACGACGAGACCGTCTTAGAGACGGGTGATTCGAACGACGGAAACGGCCCCGCAAACAAAACAATTTGTTCGCGTTTAGAGAAAATAGATGATTCGACTAAAATGAGTGATGTTGTCGAAGCGGGCGATGTGAGCGATGCGGGTGAAGCGAACGAGGTGGTAGATACGGCGAACGAAGCCGATGCTGATAGCTCGAATGTGGGCAGTTTCAACGACACGGACGAAACGAGCTCAAGCAGCGATGACGTGGAGGACGGTGACGGCGCGGAAGAAGCTAGTTCCAACGGCGACGATGGAACGGACGGAGGAGACGTGGCGAACGACGGTGCGGTAAACGACACAGTCAATATTGGAAATGCTGGCGAGTCGTGTGCGGTCGAGATCAACGAGACGTCTTCTGTACCGGATGTGAAGTCGACTACGAAAACAAATGCGCGAACGTCCGCAAAAACGGGTGCAAGATCGAGTGCAAAAGCGAACGCAAAAGCGAACACAAAAGCGAATGCTCGAACGAGTGCCAAGGCGACTCCAAGAGCCAGCTCGAAAACGAATACAAAGTCTTCTGCTGCCAGAGCTAACGCAAATGCGAACGCTAAAGCGACCGCCGCTGCTGCGGACATGAGCGCGGACATGAGCGATGTGGTAGATTTGGACGTGGATGGGGACGGTATTGGGGACGGTATTGTCGGTGGATCCATCGAGGTTGATAACAACCGCGGTTCGGATTGCGCGAGAAGCGACGACGAAGCCTCGAGCAAGGCGACATCAGTCGTTGCTCCAGTCGCTGCTTCAGTCGCTGCTCCAGTTGCGGAAAAAAAGCCCGCGCGTCGCAGAACTAAGAAGGACAAGTTGCTAACTGAGCAAACTGCTTCACCGACTTCCTCCACGACGTCGATCGATTCTTCGGTTCGTCATACTACTAAGGTATCTATCGTGAACAAATTAACCAACAACGAACCCGTCGCCCGCGAAGACACAATGCCATCAGACATAGACGAATCTTGTGTCAAGAGCTCGAAGAAGAAGCGCGCACACGCAGTCGCTGCTGCCGCGCCTGCTCCCGCTGCGGTTGAATCGCCTCCTCCTCCTAGCAAACGCAGGAAGACGGAGAAACGACCTAAATCGCCGAGCTCCGACCAAGAAATTCCCGTTCCGCCACCTATGCCCGAATCGGCGCAACCAGCACCACCCGCTCCCAAGAAATCGAAAAAGAAGGACGAGAGTGCCGCCGCCTCTTCCGCAGCAGCTGGCGACCAACACGCCGCACCAGCGTCGCACGCCGCAGCTGCCGCAGCTCTAGCTCCTCCCGTTTCGGTTCCGTCGCGCAAACTGGTGTTGAACAAAGTGAAGGAGGGTGTGCTAGCCGATTTTGAGCTCGTGGACCCAAGACGGTTACACTTGGACGAATCGACCAAAAAGAAAAAGTTTGCGGCTTCTCCCGTGCTCACGCTCGCGCTTCGTCTCTTGTCCGACAAGTCGTTATTGCACAATGAGGGCTTGTTGCTAAGCGGCAACGTGTTTGTGAAACCGAGTGTGCTAGCCGGGTTCTCTGTTCACGTGTACGGAGCCGACGCCAACACACGCGCGGTCTATTCCGGATCGCTGTTCGACGCCAACCACGAGGGCTTCAGCGTGTTCGTGCACAACCTTGGTCCATCCAGACAGATGAACGCCGGTGAGGTCGTCGCATACTTGGAACTGCGTTCCTACGACGACAAGTTGAAGGTGTTGTACTAATTGTATCGATCGAGCATTTGGTCGACCGTTGCGATCAGTCGATGTCGTGAGTCAGTCTTGATATCGGGACATTGAAACGTCGAAACACCAACGAAATATTGTAACATCGGCAAGAAGCATCAATAAAGCGTTATCGAAGTGTGATCGAAACACACACTATCGAGTTACCATTCAATTACCATTGAAGCGTCATTGAAGTAGGCCAGCATGCTGGCGTGCATCGGGGAACGATACGTCCATCGATGCGCGTTCGGAGGTTGGACGCCTATATTTTTTTGTTTTTTTGGTGGTTGGTTCGTTTTTTTCTTGCAGTTTTTTTTCACAATGCGCATAAACTCGTTGGAGCGTTTCTTCGCGACATCGACCGGCGACAACTTGATCGTCATAGTAGTATCATGTTGATGAGTTTTTTCGACTCGTCCGCGTGCTATAATGTCTCTATGCGTCTCGCGCCTCGATGCGTCTTGCGCCTCGATGCGTCTCTTCGTGCGGAATTGGTCAGAGTTTTTATCGTTGTGTCGCTAGGCGACTGGGGTCGTCATAAGCGTGTGTACATAGTGTGTGTACATATTTATGTGATACCGTTTCACGAATGAAGTGTTTCGTATGTCTGTGTTTGTTTGTGTATCTGCGCAATTGGGTGTACTAGCGACGCTCGGACTCTGTTATTCGTTTGTCGCAGTCGTCTCTGTTATTCGTTTGTCGCGGTCACACGTCGTTATCGAACGACTTTGTTCGAACGATGTGGCTCGAACGGCGTATCCGTGTCCCCACTCGTGTATTAGTTAGTTTGTAGGTAGTTGCTCATGTATGAGCGATGTACATGTCGGTCGGTTATCGGTGATGAACGCATGATTGCGTCATCGTCGAGGAATAGCTGCCTAGAAATAGGCTGGAATAACGGTAGACCAGTGTTTGGCTGCACGTGTTTATTAGATCTGCAATATCGTATAAAGTTGCGCAAGATTTTGCAATTGCTCGAATTGTACGCAGTAGGATTAGAGGAGTATACAGTAGTGAAGGTCTAATTACGCAATACATGTAGGCGTATCGTCGCACGGTCGCACCGTGTATATACGTGTGCGGCGCAGTTGCTAAGCGAGCTATCAAGCCTTTTATAAAGCAAATAATGACGAGCGTAGTCTGTATAACGTTGTACATTGTTATTACATTAAAAATAAAGTAATATAATAATGGAACAAAATAACAGATAATAACAGATAATGAGTTGTTGATTACTACGTGTCCTGCGGCGTCCCTCCCGATTACCCCAGCTACCTTGGCTCCTTCTCCTTTTTTCCGGTCTCGAAGAGAACACTTGACGCGCTTCGACTCGTGTCGAGCATCTTTGTGTCTGCATCTTTGCGTCTGCATCTTTGCATCAATGTGACAATATCGAGCGCGACGTTTGTCCTCGATCGATTTTTGGTCGCTACAGAAGGAGTTGTGTAAGTGGAGACGCGGTGGGAAGTCGACGATCGTAGTCGCTATGGATGATGCGCGGTAATACACCAAATAACTAACAGTCAAGTTGTTTGTTGGATCTCTCGGGATCCCGCGATCGTGTCGATTGTTGAATCGGTCGTCTCAAACTTGGTCCGCGATTACCGCGATTATATCAAGCGAGATTTTTCTATTTGTTTGATCGGTCGGTAGTCGCTGGCGTCTGTCCGATGATCGACCGAATCGTATGTCGGTCGTTTCGTAGATCGACCGAGTCGTTGGTCGGTCGACTCGTATGTATCGGTACGACGGTTTTTGTCGGTTGTCAGTCTTTCGGGTGTTCGTCGTCGTCGGTTCGTCGTCGGTTCGTCGTCGGTTCGTCGTCGGTTCGTCGTCGGTTCGTCGTCGGTTCGTCGTTGGTTCGTCGTTGGTTCGTCTTTGGTCTTTTTGTCGTATCAGTTTTCTCGTTGTTTCGGCGTTCATTCTTGCACCCGCATTTGATTCGACCGAATTGTGTTGCATGCGGAAACGAATTGTTTGTTCGTATAGGCGTTTGCATGGACGTCCATGTGAGGCGTTTTATTCAGTCTTGTGTAACTGCCGTTTCTTTTCGTCTTGCCGGTCGGTGGTAATTCCCTCGTTTTTCCGTCCTCTAGTCCCGTGACCCCAGTTTCCTTCAGTGTTTCTTCTGCGTTTTTGACCACATTTTCTTACGGTCCATTTTCTTACGGTCCAGTTGTCCCGTTGTGCCGCTCGTGCCCCCCTCGTGCTCCTCATCCATCTCCCCCGCCCTTCTCATCTTCTCATCTAGTTGTTTCACTCGGGTCGAATTTCGTGGTTTCGTCGACTCTGTCGGTTGCGCCGGCTCTGTTGTCCTTGTCTCTGTTGTCCTTGTCTCTTTTGTCCATGTCTCTGTTGCCCTTGTCTCTGTTGCCCTTGTTTCTGTTGCCCTTGTCTCTGTTGCCCTTGTCTCTGTTGTTCTTGCTTCTGTTGTCTTTGTTTCGGTTGTTCTTGTCTCTGTTGTTTCCATCGTTCTCTTTGTTTCCATCGTTTCCATTGGCGGTCTGTCTATTGGGTCTGCTCGCGTTCATCGTTGCTGTCGTGATGTCTGTTTGGTTCCGTTTGGTTCGGCTGGTTCGGCTGGTTCGACTGGTTCGTCGGGTTTCCTCGGTTCGTTCGATTCGCTCGATTCGCTCGATTCGCTCGATTCGCTCGATTCGCGTTCCCGACGTGTTCTCGTACGACGCGCTCTCGTTTAATCGTACACGTTGATCGTCGTGATTACATAGGCTCGACAAATGGAACATGGTGGTTCGTTTACGACGCAGCCAAGTCTCTGCATCAGCGATTCGCGCAGTTTGATTTTGCATAGTTCGCATTGAAAGACATGGCCGCACGGCACGTTCACTTGCGCGCGGTTCCGGAAGCAACAACGACACAAGATGTCGATCGAGCACGATGCGGTCGTTGTCTCCTCGCTGTAGCGCGCGTTGTAGACCGAGATGTAGATGCGCAGATCCAGCTCCACTTGCTGGAAGAAACAGGTCGCGCATAGGTCCGAGAGTACGCGGTTGAAACGCGACAGCATCTCTAGTGTAGTCAAATTTTGCGTAATGTTCAGTCGGGGTTGTGTACACCCCGTGCGATGCGAGTCGCGAAGCACACGTTCCACGTGTCGTCGGTAGTACAGCAGTGAAGTCGGGTGTTGGTATTTGAGTTGGTTGACAAGCGTGTTCTGGGCTTGCATCGTTCCGTGCGAGGGACGCGCCTCGTAGACCTGCTGCATCAGCTTGCACACGATCTCCCAACGGTCGTACACTGTAACGAGCAGCGAGCTCGTGTCGAACAACTCCACGCCGCAATCGGGACATTTCAATACGTAGGCACATCGCAGACGAGGTCGGCGCGAGTCGAGCGATCGCAACACTTTGAAGTTGTGTCGAAAGAGCAGCTCGAACAACGAGCAAGTGATAAAGTTGAGTTGGATCGCGTTGTGCGGGCCATAGTTCGACTTGAGTGGACATTTGCGTATCGAGTTTTCGCATTCAATGTTACACGCTTCTTCGTAGCTGTTCAGTCGAAACAGATCCAACAGAAACTCGACGAACTTGTCTTGGGGGTTGATTTCGGCACTCGATTCCAGTACGGGCAAAGCGGCGGGCGGGTTTGGTGATGGTGGACGACTCTGGTTCATACTCGGCACGCCTGGCACGCCTATCTTAGTCTGAGACATTCTCGTTTAGTCGACCCGGTTTCCTCCGATCGAGCGATGCAAACGGTCTGTCGTCGAACAATGTCGAACGATGTCGAACGATGTCGAATGGTATATCAAACGGTATATCGAACGGTATATCGAACGGTATATCGAACGTTATATGAAACGGTATATCGAACGGTATATCAGCTGGTATTTCGAACGGTGTGTCGAACGAACTTTAGTGTTCACCGAGCAAAATGGTACGATCCCGAAATCCCGAAACGTTGTTAAGACGTTACCGAAGCGTTGTCGAACTGTGGTCGGTTGTAGAGACGTTATCGCGGCGTCACTAAACCGTCTCCGCAACGTTATCGAAATGTTACCAAACCCCAGCAAGACGCAAAGTCCGACTGAAAGCGAAACGTTGAGGCGCCGTTGGGCATACGAGCGCGTACGACGCGGACCGACTGTCCGACGTGACTAAGTAGTGCACGCGAACCAATCGGTGCGAAGATGATTGTGTGGGAGGTAGTCTTTTATTGCGTTGTTTTGTTTCTCTGCCTAATGTACGTGGCTCATTGCTACGTCGGTACGGGCGATACCATTTCATCGACGCTGGCGAACCGAGTGGAGACGGCGTACCCGCGCGCCCGTGCGCTCCCGGATCTCGGCACGTTGCACGCATTCTCCTATGTAATCAGCAACGCTCGGGCCGTCGCCCAGGGAAGACGCCGGCAGTCTTTGGACCTCTTTGCGCAGCTCGCCAAGGGTGTTCGCAACTTCCAAGTCGACTTGTATGCGAGCGACGCGCGTGAGGCGATGGGCTCGGACAAGCGGGTTCGTCGCTCGTTTGTGACGGTGGAACCGCGAACCGGCGGCGACGTGAGCACCGGTGCGTCCGCCGGCGCGTCTTCAACCGCGCTTCCCGTTCTTGCGGCCGTAGCGTTCACGATCAAAGCCAATGACATGCGTACCAACTTGTATATATTGGACGTGTTGGATGAGTTGTACGTTTTGTTGAAATCCACCGATAAAGGGGGTTCTAGCAACCAGAATAAGTTTGACCAGAACCGTAGGTTGCCGGAGCGTGGAACGATTCATTCTCGTACGGATGAAACACGTGCGACCGTCTGGGTTCGCGATGTCGAGGTGTCTCCGCATCTTGCTTGCCGGATAGATCCGCGCGATGCGATCCTCGCGTTACGTTCTTACGTCGTGCTGTCGGGATACGAGCGCAACGTGGAAGTGGCTTCCTTCGATAAAAGTTCGCCCATCACTTGGGTGGAATTCCTTCGTTGATCCTTTGTTGAAAATAAAGCGAGGAAGTGGAGGCGAAACAAAAGATGAGAGGACGGAAGATGCGGAAACAGAAGATGCGGGAACAAAAGCTGAGTGAACAGAAGATGTTGTAGTGAAAGGTGTGCTAAGAGATGATGGAAAAAGGTGAGGTTTGAAACTGGGAACAACGAGTGGAACAACGACGACGATACGACGACTATACGACGCGTCGTGCAATGAGGAGGTGGTTGGTGGAGCGAGAAGGGCCACGTGTCGTTTGTTATATCCATCCCGTCTTCTCGTATGCTCTCTGTGTGCTCTCTGTGTATCTCTGTCGATATCTGTTCTCGTGGTATGCGTTTTCTTCGTTGTATGTCTTGGACGTCTTTCCATCTCTCAGTCGTATCGTTTTGATCGATTTTACATTTGTGTAGTTGTTGTAGTCGTTTCGCTTTACCTTTTCTCTCGAGGTCGACCGAGAACAGTGTATTTTGTTGTTTTTTATCTTGTCTAACGCACTTTTTTTCGTACAGTATTATCCGTCGAAATACCGATTGATCCGCAGCTTGGCGGTTCGTGTGGTTCGTGCGGTATAAAATGATATGAGATGTCAACTGTCTCATCTACATCTAATTTCCATGCGTAACTAAGCTGCGCGAGCTGCATTGCTGAGCATGAGTGGTTGAGCATGAGTGGCGTTTTGGGGAGGATCAAGTTGTCAGTCGGTTCGGATCGTTGTAAGGCAAACTACTGCTACATCGTCACGTTGATTTGACTGCGGTTCTGGTTGCTGTGTCGCTGTGTCGTTATTTTCAATTTGTTCAATTTTGTTCGCCTCGTCAAATTGTTTCGTTTCGTTTCTATCAGTCGACCTTCGGTCTCGATATTCGTTCCACTTGTCGCGCTTTCATCACGCGTTTCATGTGTTTATCACGCATTCGTCACACCAGTGTCGGTATTCGCAGTTGAGGAGTCGCGCGGCCTTAGACTTGGACGTCTGACGTCTGTTACATCGTCAACGTGTATACGTGTACATCGACTGTATATCGAGCGACTTTTCCATTATCGGTTAGTCAATTATCCGCACTGATTATCATCAATGTCATCAATGTCAACACAAAGAAGATTGTTGGTGATGACCTGGCTATTGTTGGTGGATTGTTCATTGATAAACGACGCTCGTTAGTCATCAACATAATCAACGTAATTACAGGAGTTCGTCGTAATCACTTCCCTAATCGTTCCGAATCGTTTTTTTCTCCGTTATCTGGTCGCTCGTTATCGGTCTACTTGAGCGGGGTAGTCTTTTGTCTCCAGTGGTTTAAAAGCTCGTCAATCGAGTCTCGCTCGTATTCTCGTTCCACGACTTTTTCCGACTTCGAAGTCGCGATCGTCTTCGATTACATCTTGATCTCTCTGTCTACCACGTTCAACGGGTCCAACAAGTAAACAACAAGGTGAGTACGATAGTCGTTCAACATTGTATTTATTGCGTAGTGGTTGTTGCGTGCATCGACTGTATGCCGGTCTGTTGCGCCCGTCGAAGCGTTCCAATCAGACCCACTCTCAACAAAACGTCTCGCTTATTTTCGGTTTGATTGCAGATGTCGTCCATACCGTACTACTGTGTATCTTTTTGCTGCGAACAACGGTGCCTACGGGTCCCGCGCAGCTTGGTCGATGGTAAACTGACGTGCGGCTGTTATCACTGGTGCAAATGCGCCTGTATCAAGCGAGCCTTTGGTCCAAACTGCTTCTGCGGTTTTCCCATTTTTGAGCGCGACTCGACGACCGGCGAGCTCCGAGTTTGCGACGGAAAAAAAAGACTGGTCTACGAACTACAGTGCGGTCATTTCTACTGCGTTTCATGCGTGAAGCTGTACCCTTATTGCAACGTGTGTAATAAACACATCACTAGTTTCCACTTGTACAATAATATACCGAATCGTCCGTAATGGACAGAATGTTCGATAACCGTAGTAAAATCAGTAAAATCGAATGCTGTCTGCGACTGCAGTCGTGTTTTTTTTTCAATCGACTGATCCTCTTCAATTCCCGATCCCAGTATCTTTGTTCGTCTTTCAGCGTGTCTACGTATCTATGCGTATGTCTTCTGTTTGTCCTTCGGTCATAGTTTGTGGTTCTCGAGATTCCCGAGATCTCGAGACTCGTAATCCGGTTCGTCACGGGTGTTTAGTGTTTCTTACCGTCCAGACGTTTCGATCCGACTGCCATTTGGACCAAACGGTCGATGTGTGGGTAGTACGTCGTTTTCGTTTGTTGGTTCTTGCGTTGTAACCACGTTTCAAAGTGGCCAAGATGAGGCATAGGCGGTACGGTGTGCATCGAATTTTCTCTAGAGACGGTCGATTGTGAGGCGCTCGTGTTGGCTGCCGAAGAAACCGCTCGCGAAGCGTTCGATGCGGGCGACGTGTTCGCTTGCCAGCTGTTCAAGTTGTGCGAGGACTCGTGCGTTCGGCCAAACTTGCTGAACTTGCTCATTCCTGTTGCGGTCGTCGGTGCTACGAAAGGAGTGTGTCTTATTACCGAGTCTCGTGGCCGAATGAAGTCCGGGCAGCTGAGCTGTCGTTGCCCGGGAGAACGTGTTGGTAGCGCGGGAAGCGGAGAGCGCTCGGTGCGCGAGCTGACACCGCTCGAGCCACCGATCGCGCTCGAACCACCAATCCCGCTCGAACCACCAATCCCGCTCGAACCACCAATCCCGCTCGAACCACCAATCCCGCTTGAATCGCCGATACGACTCGAAAAACTGCTGCTCGAAAACCCGCCGCGTACTTGGGCCACGGTACCCCACGGAGACGGTTGAGGTTTGTTGTGCGAGAACGACGAAGATAAACCCGGACTCGAGGTCGACGGCGCACGAAAAGAGCCGGTCGACGACGACGCAGCGGTCGATCGTGTCGACATGGACGAACCGCAAAGCGAATCAAGCGATCGCACGTAAACGTGTTCCGTTTTTGCGCGTTTGTTCGAGTAATCGAGCGGGACGGATCGATTGTCAAGTCTGTTATCATTTCGGTTATTACCACTGTTTGTGTTGGACATTGTTGGTTCCACGGTTTCGTGTTCTGGCTTCTGTGTTTCGGTTTTCCACAGTCTCCTTGTCTCCTTCGCTTTTTGATTGTTCCTGATCGATCCTGATCTATGCTCGGCGTGAATGCGTGATACGTGATACGTATGACGATACGTGTGACGGTGTGGTCGATTTCGTTGTTGGTGCTCGTCGATCGGAACGGCAACACGAGGTGAGCGTGAGTTGAACGGTTGACCGGTATACGATTGGTCGTTGTTGGTCGTTGTAATATGTTGTAGCTTGCCAGATTGTTGTCCGGGACGTCGAGTAATACGGGAACGCTCTTCCACTGATGCGAACAGAATCGCGAACTGACTCGATGGTCGCGCGAGCTCTCGCTATTTGTAGACCGCGCGCTACACGCGTTTATGCGTGGGTGATATTCGTTCGATCGACGTTGTTTGACATTGTTTGCCATTAGTTAACCAGTGACCCCATCTTGTTCTATTCGTTATCGTGTGTTTGTTGCAAAATGGTCGAAAAAAATAATGATGTGGTTTGTGAGTCACTGTCGGTCGAGATACGCAGTTACGCTCGTTGTTACGCGGATCTGCCGACCGACGTGGCTCCGTGGTTCCAACGTTGGCAACTCGATGATCTATCAACCATGATATCAAACAAAATATCAACACGTGCTCGTTCGAGCTCATTTTAAAACAATAAATCTTGATCAAACAAGGTGCCACGTCTCGTCGTGTAATCGTGTAAACTGTTATCGTTCCCACGTTTGCACGCTCGACAACTAAAAGCAATTACTCTATTGAGTTAATCACTGTTCAAGCAGTTGCACCATGTGTTTGATTGGTATATGCCACAATTACGCAGCGTTTATTTGTTTTATGACTTGTTTAATGATCGCTAACAAACTTGTTATCGAGTGGTTCGTCGTTTATTTTTTTTATCAGTTTTTTCCGTTGCAGTGTCGAACCGGCGATCAAGGTCGGACACGGTTCGCTAGAGTCGTCGAGCGGGTTGAGGTTGAGAGGGACGGCGGTAAGGCGATGCACGTGGTCGGATCGCACGACGCGCTCGTCGAGTCGGCGTATCGAGTGGAGCGGTTGGCGCTGGCATGGCGGCTCTCGCTTCTTCTTCCGACGTCGTTGGCTTCGTTGTCGTTGGCGTCGTTGTTGCTGTCGTCGCGGACGTCACGTTCGTGGCGGCCGTCGCTGTCGTTGCGGTCGTTGGAGCAGTGGTTACATTCGTTACCGCCGTCGTCGTGTCCACCGTCGTTGTAACTGGTGTTCCAATTGTCGTGTTTGTGCTCGTCGTCCCTACATTCGTCAAGTTCGTCGATGTGACGATTGTCGAAGCTACGACACTTGTTTTATCGGTCGTCGCATCGGCAGTACGGGAATTGTTCGTGGGAATACCGGATTCGTCGGGTTTAGTCGATGCTGTGGTTTTTTCTGATACGTCTCGCATCTCGACGTCAATCGTGTCAGCTTTTTGCGTAGTGGTGTTCGCAACGGTCGGTGTTGTTGCATCACGCATCTCCACGTCGGTAGAAAGGTTAGTAATTGAGTCTGTAGATTCCGAGGTAACCGCGGTTGCTTCATTTGCGGCCGGTGCGATGTTGGCCTTGTTATCTACTTTAGATGGAACTGTTGTGACATTCTCTTTCGATTTATCGGTCTTTTCGGCTGAAGTCGGTTGAGTTGGTTGCTCGTCTCCAGCTTTAGCCGTTTCGACTTGTTTCGAATCGACTATCGGTACTGTCTGAACAGTCGATGCAGTCGAGTTTGCTATTGGCTTCTTTTCCGAGGTTTCACTCGATTCTGTCGGTTTTATCGGTTCCGCTGTAACTATTGTTGTAGTCGTTGGTTCTAGTTTCTTGGTCGGCTCAATCGTGGTCGCGACTGTTGTTGCGGTTGCGGATCCGTCGATCTTCTTAGGTTTCGCTTCTGGTTTCACCTCCGGTTTCACCTCTGGTTTCACCTCAAGCTCTTCCTTCGGTTTCGCCTCGGACTTCGCTTCATGTTTCTCCTCGGTATTTACCTCGGATTTGTCTTCGGGTTTCACCACTGGTTTCGTCTCAACCTTCTCGAGCTTCTCGATTTTCTCGAGTTTGTCTTCAAGTTTCAAATCGGGTTTTGCGTCGGTTTCCGCTTCAGGTTTTACCACGGGTGTAGCTGTCTCTGGTTTCACCGTGGGCTTCTCTTCACGTTTTGTCTCCGACGTAGCCGCGGGTTTCGCTTCGACTCGAGACTCCGGTCCCGCTGCAGATGCGGTCTCGGATTTCACCTCTGGTTTAACCTCTGGTTCAACGTCTGGTTTCACCTCTGGTTCAACGTCTGGTTTCACCTCTGGTTCAACGTCTGGTTTCACCTC
>SRR13871652_NODE_1_length_69636_cov_61.634101_g0_i0
TGAGCGATACGTATGAGCGATACGTATGAGCGATACGTATGAGCGATACGTATGAGCGATACGTATGAGCGATACGTATGAGCGACGGTTGAGATCGTAGGTGAGTCAAGGGGATTTTTCTCGGTTTCTCCTGTAATCCGGTTTCTCTTGTAATCGATTTCATTTTCTTGTAGAAAGAAAAGTGATGTGATACGATTGTGTAACGTCGTACGACTTGTTTATGCTGTGTCAGTAGTTCTTTTGTTAGTTTATCGGGTTTATCGGTGGCCGATTGTTGTTTTATCATTGGTCTATCGTTTTCTATTGTCTAGCGTGTTGTCTGTGGTTTTATTCATCAGAATCGCTTTTATTGTTACTTTATTGTCTCTAGACCACCTGTGGGTTCGTATTGTCGATTAGGAATTCGTTCGGGTAAGTACAGGTTCGTCGTGTCACGAGTTCGACGGCGACTCGCTTGTAATCTGTTGCGGCCGTGATCTGGATCGCGAGTTCGGCTGAGTTCACTTGTTAGTGGAATCGTTTGAGTTGTTGGCGTCAGTCCCCCTCTTTTGTGGTTCCGACTTTCCGTGTTGCCCTGCGTTCTGTCTTTTGCGATCTTCGCTCCACAATTTTCTTTTCGCGGGGAAAGGGGTCGATCGACTGGATTCTCCCACGGTGGTGTAGGCGTCCGTGGTTTCCATACCCCGTCTAGAGTTCATCGTGGCGTCGTTCTGATTGACAGCTATCATAACATATCACGTTATCTCTCGATCGGTCGTTATCCGGGTGTATAAAACGCCGCGGATCGCCAGATTTATTTGCTATTCGATAGTAAAACAGTCAATCGATCGGGCGACCCTGGTATTGATTACGGGATTTACGGATCGTGATTCGACTTGTCGTACGATCATCTATCAAGCGAATCGTCTTACTCATTGTCCGCTTTCTTCGACGGGCGGACGGTATCAACGTGGTCGCCGTATTGTTGGATCATTATTGAGGTATACTTTTGCAATTCTCTTGCAATTGAGCGTCTGTCGGACGTCGAGTTGATATCGTCGATATCGGTATATCGGTTTAGTAGTTGGTCTGTTTTTGATCGAGTAACCGTTAGCCCACTCGGTTCGCCAGGAGATTGAATAAGCTGCCGGTTGGTGCGACGAGTATCGTGGTCAGTTGGCTTTTTGTGTCGATACCTTGGAGTGTCGATTGCGCGACTTTGCGCGACTATACGGTAGATTGTCCAGTAGTTGCTTCGAGTGGTACGACTCGCGGTACGTGTTACCGTACACGAACAGTCCACGTGGCACTTAACGTTCCGTACTCCGTGACACTGACGCTCTGCGTGTGCGTCGAACGAGTGTATTCGGTCGATTGGATTGAGTCGTAGGCGACGGTAAGCACCTCGTGTTCGGTCGACATCAGTTTTTTCGTCTTGTTCCTGTTCAGAAAGCCGTCCAGCGGTGTCGAGATGTTGCGCTATTTTTGCGTCAAGGTTCCACGCGCGACCTCCAAGATCGAGATGCGATTGCTGGCTAAGCTTGCTGCGGCCGGACAAGCCAAGGCGGGAGAGGTAAATGTGGTGACGTTGGACGATACTAACGATGTAAACGATATGAGCGAGGCAAGCAAGGCAAACGACACGAGCGACGTCAACGATGCTAATGAAACGACCGAGGTGAATGTGGGCTGCATTCGTCGCGCCGTGGGTACAATTGGAGCAAGTGGGGATACAGCGACGGATAGAGACACGAGTGACCTCGGTATCGCCGACTCTGTTGCCGGGCGAACTAACCGGGAGCTTGGCGAGCAAATCGTCGATCGACCCAATAATAGTCGAAACGATGGTCGAAACGATGGTCGAAACGATGGTCGAAATGATGGTCGAAATGATGGTCGAAACGATGGTCGAAACGATGGTCGAAACGATAATCGAAATGATCGAGATGATGACCGAAACGATGGTCGAAACGATAATCGAAATGATCGAGATGATGACCGAAACTATGATCGAAATTATGACCGAAACGATGGTCGCAACGATGGTCGCAATGCCGGTTGTAACGATGGTCGGATTGCTGCTGCTCTGGTCATCGATCGGTGCAACGATTCTCGCGACGCCACCGATCGATCTAGCGAATATCCTACGGATGGCTGTGTTGATCGTACGGTCGATCGAGCTAGGAATCACATTGTCGGTGGTACTACAGATCACGCTGGCAAGCTGGCCAGCGATTCGTTGGTGCAGACACTGCAGACAAGTAGTATCGCAATACAGAAAGATGTTTTGACCGTTTTGACCAACGAGTCGAGCGGTGCGACTTGTAAAACAAGTGAGTTGAGCAAGATTACTACACTTAGTGAGACTGCTAGTGTTGCAGGCGGTACGGTCGAGTGTACAAGTGCCGGTGGTGAAGCGGCTCAATTTGTCGGCGATACTAGTAACGTTGATCGAGTCGATCGGTTTGTCGAGAAATGTGTTGATCTCCGTCGTACAGTGAATCGCAATTCTCGTGACATTCGAGGTGATAAATTGCGCATCGAGACGATCAACATGGGCGGTAAGGTCGATGGGATTGGCAAAATTGATAAAGGTAGTCAAACGGTTTGGCTGGGTCGCACGGTTCGCTTTGTCGATCGCCGCTTCGTTGACCGGACGCGCGAACGGCCCGACGCTATATCGGTTGAGCGGATTACCACGCGGTCCGTCGTTCGCACGGCTTCGAATGAAGTAGACTCTACGACTGTCGACTCGGAAGAGGAGGCGGATGACCCGTTGCAACTGACGTTGGCCCAAATGGCCAGTTTGAACTATTGTATGGTTTTGGTTGTGGTTCGTCCAGCCAGTAAGCCGTTTGAGGTGTTCAACTTTGTGATCGATGTTTATTTTTCGTTTGACTCGTTGTCGAACCTTATCACGTATATGAACGGTCTATCGGATCTGACGAGTCGAGATATGGTGGCGCAGGTGCGACAAATGGCGGTGCGGTACGATAAGCTGGTGAACGATATGCGAGACGCTACCGCTTTCTACACGAACTTTGGTTTCCACTCGGCCGTGTTACAACCGACGACGGAATTGGATGTTACTTGTACCATCGATCGGAGCAAGATTCCGCCGTTGTTTGGTGATTTTTTGGCCAACTTCCGGGTACAATCGACCTCGTTGTTCGTCAGTGCTTCAAAATTACCGACTTTGGATTTGCGGCACAGCAAGGAGTTGGCCCGTGTTTTCGACTGGTTGTGTGGCAACGTTTCGTCGTGTACGCGCGGGTATGTTAACCGCGAGATCTTCTCGCACATACTGCGCATGAGTTCCGCTGATATGTCGCGCACGGTGTGCGGTCGTTCGCCACGAGCGCGGCGTCGACGTCTTCGCACTCCCTCCATCTCGCGGACCGACGTTCAAGCTACTTCCCATTCGACATCTACTGTTTTCACGACAGGTGATAAGAGTGACAACGGTTCGTCCAGTGCGGCGGTCAAAAGAGCTAGACGCCCGAGACCCACTCGTGCGCGTTCGATGGTCAAGCGTCCCAACGGTCGGGCCGCTGAGACCGCTGTTGTATCAACTTCGACTTCATCGACTTCATCGACTTCATCGACTTTATCGACTGTATCTCTTTTGTCAACTTCCGTTTCTGCGTGTGTGATGGGTAAAACTGCAACTAGCTCGGTATCCCTTCCGTCCGAGTCGTCCTTTGCGAAAGGTGATATCGATGATAATAATGACGAGACACGGGGTTTGCGGAAAAGAAAGGCGCCCACCGTCCCGCTTTTGCTCAAGCGTAAAAAGGCGGACGCCGTCGCTTTTACCGAAGACGACGTCCGATCGCGGAACGCTTCGGTTGTCTCACCGGTCTCTGTCCGTGCCTCAGAAGTGGTTTCAGAGGTGATCGACTTGGATGACGATAAACATTCGGACCATTCGGTCATCGATAAACTTAACGATCTGTCATCAACGAAATTGAGTTCGATCGATAATTCGAACAAGAGTTCGATCGAGAATTCGAACAAGAGTTTGAACAAGAGTGTGAGTAAGAGTTTGAACAAGAGTGTGAGTAAGAGTTCGAACAAGAGTGTGAGTAAGAGTTCGAACAAGAGTGCGAGTAAGAGTTCGATCGAGAGTTCGATCGAGAGTGCTATCGAGAGCGCGATCAAGGGTACGATCGAGGTTGCGATTTTAACCGATACCACAAGCGACGCGACAGACGAACAGCTAAAGCCGGACGCATCGATCGGCGGTTCGTCTGGTTTGGTGAACAAGGAGAACAAGGATTCGATCAGTGGAGGTCAAAGTGAGCGTAGTCACGGGAACAACGGGAGCATGGTTGTGCAAACGAGACGCAAATCACGGAGGAAGAGCGCACCGCGCAAGTTACCGCAGGTCGAGGTGATCAACGTGGACGATGAAGATGCAAGAGTGATTGAGACTCCGGATGATGATGTGAAGGTTGTGGCCGAGCCGACCGGTATCACGACTCGAACTGCTGTCGCCAAGATTGCCGCAGAATCCGCTTTGAAGACCGTCAATCGAAACGGTCGAAACGTTGTGCGTGGTGTGGGCCGTATAGTGAAAAAGTCTACTCGTGGTAAGAATGTGTCAGCGGGTCGATCGGGTGGTGCGAACTCGTCCAACTCGCGACGTCGATTCTATCGGTCGTCGGAACGCGTGTCCGTATCGCCCGCGGTAACCACTGGTGAAGCTGACGAGATGGCAAATCCGATCCGTCATGAGTCGCGTTCTGCGCGTTCTGAGATTACGGAAGATGAGGAGGCCGTTAGAAATTTGTTGCGCGATTTGACGGACGATTCGATTTTGGGACTCGAGACGGAGGACACGTTGGACGCGCGTCTCGCAGTCCGTGCGTACGTGTGTGAGGATGGTGATCAACTGGACTCGTCTCAACGCGCACCGGTGCGGGAAGAATCGCTGCACGAATCGGCGGTCTCCATGGAGAAAAGCGGTTCTCTTGGAACAACCAGATCGGCGTCCTCGCGGGCGCGTACGACTCCTGTATCGTCTCGTTCACGTCGCGGACAAAAACGGCGTGGTGAGGCGAGTGAAGGCGAGGCAGAGACGAGTCGCAAATGTCGCGTCAAGGACTCCAAAGATGGTGTTGGCGCGCGAAACTCGATCCGAGCTAGTGCGGGCAATTTATGCGATTCGTCTGAGACCGATTCTCGCTCTTTGTTGCGCAGTTCTCCCCACTGCACTGTGATCTCTACCGAGTCGGGCGATTCGATGGAAGTGGTAGCTGGCGACCGCGGACAGGATGGAGCGGATGGAGGGCACGTTGGAGGAGGCGCTATTAAAAGCGAGAGCGATGCCGATGGAAACAGTGCGAGCGTCCAGAGCGCAAAGGCTTCGTCGAGTAGCAAACGTCGAACGAAACGTCGTGGTGGTTCTGGTGGATCAATGGGAAACAGTGTTGTCTCGACGACGACGACCGTGACCATGAACGGACTCTGCGAGCTTTCCACCGATGCGGAAAATATGCGATCCGTCGCCCCACTTCGGTCGATGAAGAACACTGCTACCGTTGCGCCCACGCGTACATCTGTTCTCGAGCGGTCTTCACGCGTGGCTTCAGTTGTGCCGATAGTGTCGCGCGCGGCAAGGGGTCTGGTCTCTGGTTTGGAGGAGTCGTCCGCATCGAGTGCACCGGTGGCTACAGTTGCTCCCGTGTTGGCTACAACTTCCGCGGTTTCCGCGGCTCACGTTGATCACGCTAGCAAGCTTATCGAGTCTCGGACCGCGCTTGCCCCCAAACCGATTGCGACGTCCGTATCGAGGGCCTCTGTTGTTGTGAAGCCGGCGACCAAGAGTCTCTTGAAGAGTTCTCAATTGAACATTCAATCCGAGCGGCAAACTGTACCAGTTGGTCAATCGATTCAGCAAGGAAAACTATTCGAACGACTCGAACGACTCGAACGACCGGAACGTTCTGAGCCAGTACTGTTTGGACAACTTGGTCAATTGGGACCAACTAGACAAAGTGAATCGATCGAATCAACTGTTCAGACTGTTCAAGCGGTTCAAGATCGCGCAACTCTAGCGTGTCAGAATGGTAAAGGAGGTAGTGGGTCGGTCTCCGAAGCAGCCGCTGCAGCAACAGCAGCAATCTCGTCGAGATCAGTGGTCTCATCTAGCACCAATTTGCCTGACGAGGAAGCGGCGCGGAGAGCGAAGACGGAAGAAGCCAAAGAGCGGTCGCGTGAACTGGCGCGGGAGCGAGCTCGGGAGCGTGCCAGGAAGCGGGCAAAAGAAAGAGCGCGCGAACGATCAAAGACGTTCGTTATCCCCCACGATGTAGTGGTGACGAACCGCTTTGTCGTCGAACGATCGCATTCGATGGACGTTAAACACATCAAATCCATGGAGTGCGGGTCCGAACGATCGAGCGAAACGAGTGAACGCGACTCGGTTGCTGCACAGACGAACGGTCGAGCGAGTGATCGTAAGAAACGAGCGCGTTCATCTCGATCTCCTGTCTTTTCGGTTCCTGTGCTTTCCAGCGAAAATGCGGATGGAGGGGAAGTTGGTAAGAGATCGAGAAAGCTTGATTCTGGTTCGTTGAAGACGCCTCGTCGTTCGAACAGCGAGCACAACGCGTTCGGTGTTTCTGATCGTCGAGATTGTGGCGGCGGTAATGTCCGCATTGGTGCGAGTAAACGAGCGAACAAGCGTGCCTTTAGCGTCGGTTCTGAACGACGTCGTCGTCGGTCTTCGAACGATCGATCCTGGCTCGATTCTCTCATTTCCGATGTTTCGAATTTTTCATTCAATTCCCCGACCAGCGATTCCGATTCCCATTCGAGTCGAGTTCGTTGCAATCCGCCGACTCCGGAACACGATTACGACGCGTCGCCTAAAATGGTTGACTCTGCTATACCAGTGGTCTCACAGAGTGGTGGTGTGTTTGGCGACGCCACAGTTACTAATACAAACTATTCGATTTCTGGTGTTGGTGGTTGCACGATCGGTCCCTTGGTCAAAGGTTCGACCAAGGAAGCGACTTCAAATCCTGTTGGAGTTACCGATACTCTAGTCGATAGTATGATGCACAGTTTAGCTGAGAACGGCGTGATCGACGTGGTGATTCGTAGCATGGTTGGTGATACGACTCGTCGTGTCGATGAGTGTGATGGTAGTAATGTTGGTTCGATTGAGAGAGTTGGTACGATTGGTACCGTTGGTACGGTTGTTGATGGTTCGAGTGGTATGAGCGGTGTCGGTACAGCGGCGGTACCCCCGTCAAATTGTTCGTCTGGTATGCATAATGGGGTAGTTCGTGTTTACGATCTGGCTGACGAGGAGTTGCACGTCTCCGATAATATCGAGGCTCTCGCTTTCGCCACGTTGTCCGAGTTGGATGCCATTGTATCAGAGCCTCTTCCGACCTCGCCCGAATTTGAGATGTTGCTCTCCTCGTTGAACGAGCTGGACGAATCTTTGACCACCGGCACCGGTTCGCCCACAGTAAAGGTTCCGACCTCCGTGGTCGAGGAGTCTACGTACGACCCGTACAAGACGGTCGTTGATCAATTTTTTTCGGATGAGTTGCTGGCCCTCTTTGATCCCGAATACGAGCGACGTGAAATGACGCATGACTCGCAACCTCCGGTGTTGTCTCCTCAACTCGGTCAGACCGCTATAGCGAACGGTACCGAGGCTGCTTTGCCGACTCTCACATCGGTGCAAACGCAGCCAGAGTTCTTTTACGATTTTTCATCTTTGACCGCGCTGCAATAGTCTGGCGGTTTGTATGTCTGAATTTGGATTCGGCTCGGGTCAAGAGGGTGTTTGGCTGCGGAGCGGACGGCGAGCTACTTTCTAGTTGTGTGATCGTTTTGTGTATACTATTTATACGATTTTTGTGATGCGGATTGTTTGCGAGTTTGATATTGAGTGTTTCGTACGGAGTGTTTGATACGCGGTGTTTTGATATCCATTGTTATACTAGTAGCGGTTAGTTGTACTAGTAGCGGTTATTTTTAGTACGGATTGTTTGCGAGTTTGATATCGAGTGTTTCATACGGAGTGTTTGATACGCGGCGGTGTTTTGATACCCATTGTTATACTATTAGTGGTTATTTGTAAGTTGTAGTACGCGGTAGTACGAGTTAGTACGAGTGTTTAGTATACTGATGTTTGGATGTTTACACCTGTGATGTTCGCAATACCTGGTCGGGTTCGTGTTTGAGGTCCGACTTGATGTTAGAGTTTAGGTGTTAAAGGTATTAAATTAAGCGTGTAATTTGAACCGATAGGTTGTAAGCCGTGTACTTGAAGCGGTTTAATTTTAGTTGTTAATATGTGAAGCTGTTAAATTACTAACGTTCGCTCTGTCAGACATGGAAAGAGTGAAGTTGAAATAAAAATTGTTACTGTTGTAACCTTGGCTCTATTGATTTTTTATTTGTACCTATTTCCGTTCAACCAATCCTCGTTTTTCTTTCCTATTTGGATTTAACAACTGCGCTTTATTAGTTTTTTTTTGATGTTCGGTGGTTGGTGGGTTGATGCAATAGCTCTATTCAATAGGTTCATTCAAAAGGTTTGTTCGTAGGTTTATGTACTAGGTTATTTAATCGTGTATTCAATAGATTTATTCACTAGGTTCGTTCAATAGATTTATTCAAGCAGTTCTTTCAATGTTTGTTTGAAGCTCGGTTCAACAGGTTTATTAGATCAGTTTAGTCGATCAAGTACTCAATCAAGTATTCAATCAATTATTCAATGACTCAATTGGAAAAACGTGGGTAGTTGGTGACTTTGGTATCAATTGGAGAAGTCTTCGTACAGTGTTACGATGTTCTCGTACTGTCTTCTTGGTAAGTCGACCGCACTCGATTTGATTGAGGTATGGGGTACGTTCTTGTTCGATACGTTCGATTTGTTCGACGTGGTAATGGTCCAGCTGTTTTGCCAGTGGCTCTTCCAATTTGATTTTGGTTGTGTCTCGTTGAGTTTGGTGCGGTAGGATCTCATTAAATGTTTGTTGATGTAGATGTTGGTCACCTTGGTCGAGCTGTGGTCGAGACACTCGCGAATGTGTTCGATGTCTTTGCCTTGTTGAAACATGCTGCCCGCTCTGAACCGCCGAAGGCTGTGTAGCGAGAGACCTCTCGGTTTTTGGTCTCGTGGTTTTCCGAGTCGTCTAAGTGCGGCTAGGTACAGTCGACCAAAGTTACGGTCTAGCGTTCGACGTTTGTGGTACTGGTCGAATGGGATGCACCGTTCAAACTGCTTTCGTGTGAATAGATCGATCGCTCGCATCAGAAAGTGTTTGAACTCGATCCGCATTTCCTCATCGTAGCCGCGTAGAACTATACGACCGAGCTTCTTTGATTTCGGGATGCGGATAACGAGCGCCTCGTGTGTAGCTAGTGTTTGCAGCTGTTCCGGGTTGATCAGCGCTATTTCTGATAGACGTTTACCCGTTTCATACATAAACAGAAAGAGGTACGCGAATAGGACTTGATTGCGAGTGGCCTCGTCGCTCGTCGTCACGATTGTGATCTCCTCGCTGAAGAAAGCTTCGTGGCATATGTTGCGCATCTCGGCGTATATCTTCTCCTCGCACGTGTACACCTCGTCGGTACTGATCCGTTTTTTGCCTCGTCGTGCCTGTTCGTACAGGTTGATTAACGTGCGGTAGAAGGCTGACGTCTGCTGTCGCAGTTTGGGATAACCAGCTCGGTACTTGCGACGCAGATACGACAGGTAGCCAAAGATGTAAGTGAGACTGTAGCCAAGTTGGACTAGTTGTTCAATGTGTTTACAAAGCGTTTCGAGCGTTAACTCTCGATCTTCACTTTTGAACTTGATGAACGACATGTCTCCGTTTTCCATGCATTTGGTCAATTCAACTAGTTCATGGTTGTCGTCCGCTATACCGCAAAAGACTTTTCGGTATAGACGTTCTTTCGCGATCAAGTTTGCCAAGTGTCGCTTTTGTGTCGCGTCCGTATGAGTCGCGGCGTAGAGCAATTGGTCGGTTATCGACGATTCTGCTTCGTTACGACCGCGAGGTACGAGCATGCCCGCGTTCTCTGGTCGCCAGTGCTCGTCACCTAGTTTCACCTCGTTTCCCGTTAAACCGTTTTTGCGCGATGTTTCGTTCTGTTCCATCAGGTGCCAAGGATCGGCGCTTGTCTCCGTGATCTCCGTTATTTTCGCTGTTTTCGCTGTTTTCGTTGCAAGTGTCTGAACATGGGTGGCCGTCACCATGCCTACCGGATGCTTCTGGTCTTTTGCGTCCGAGTGCGGACGGTTAAGACTGGTCTCGGTTTCGCGAACACTCGCGGCGGTCTTGTTATCGCAGTAACCACCGAACGGAGGTCCACCGATCCCGAAGATGGTTCGAATGGACTCGTGTCGTATGGGTGGTTCGCTATTCAGTTGTTGCGTTGGTAGCATTGCTGCACGTCTTATAGATCGAAAAGATGAAGTGACTACTCGATTTTGGTCCGGTGGAGTTGTAGGTTTGTGATCGTGTGGTGCGTATTTTTCCGAGTTTCGAACGTTTGGTAGGCAGGAAGTGGGCAGGAGGTGGCTACGATATGCACGAATCGCGTGATGGTAGATACGACCAACAGAAGAACAATATTGTCGTCAAAGTAAACCGATCGAGTCAATATCGAAAATCAATAGGGAGTTTAAACGCGCCGCTCTGAGTAAACCCGTAAACGCGCTGTGTAAACGATTTGAGTAAACGCACCGAGTACACAAGTTGAATATATAGAATGTATAAGCCGTATGATACATAAGCCAAATACACGAGCTGAATACGTAAGCCGAATATATAAACCGAGTAACCCGAGTTGGCTTGCAGAGGGGACGTGTGGAATAAATAGATTGGGTAAAAAAGATGAGTCGGTCGAAAGTGTGTGGACACAGGTGATGAGGATGGTCGACGCTCCGGCAAGTTGCGAAACCATTCGGCGTAAGAGGCGTACAAGGATTGGTGGCACTGTGGATTGGTCTAGAGAAAGATAAAAGTAGCTTTGTTCATTAATTAGGTGGTAGAAACATTTGGTAGAAACATTTATTAGAAACATTTATTGACGCGTTGTTAAAAGCAATCCACCATGCACTTTTGAACGTGTCCCATTTACAGAGTCTTACACCACACTCGTCAATTTTCTTCTCGCGTAGACTATTGAGTTTATTTTGTCCTCCGAGTCGGGTAGCAGTTTGTCTCGCCTCAAGACGGTGAGGAAGAACGCGCGTTCGTTGTAGCAGACAAACTCGTACACCGTGTGATCCGCGAGGGTGACTCGGGGGTCGACATGAACGTCACATGGGCATGAGTCCGACTTAGACCAAGAGGCTCGCGAAAAGTCCGTTTCACCGGTCGACTTGTTGAACGCTACGTTTACACATCGCAGAAACGTTCTCGCTCTCAGGTTCTGTTGTTGTTCGACTATGCTGTCGCGAACACAGAAATCGAGTTGTACGAGTTGGACGTCGGGTGAGTGAAATGAAGTGTGAGTACGAGGTTCGTGCTCGTTTGGCGACGCAAGCGGTGTCAGAGATGCAAGTGCGTCGGTTGAGACGGCCCTCTCGCGAGGTAGCTTCGACTCGTCTGTACGATCGGCTACGTGTGGTTCGCGCGAACGAATCCCTCTTTTTTCGTTTTTTCGATCGTTTTTCCGGTCGTTTGCACAGTCGTTTTTGTGGTCGTCAAGTAACGTGGTACACGTGGGTTCGTTGGGTTCGTACACACGTTCAAAGTATGCCGTCGATGAGTGGTCGGCCAGATGATCGGCTAGAATATCATGTTCGAGGTCGTTTTTATTCGGTTTACTCGTTTCGCTGTAATTGTTATTTTCTTTGTGCTCGTTGAGCTCCGTGAGTTCGTTTAGCTTGTTTAGTTTGTTTAACTCGTTGAGCTTGTTGAGCTTGTTGGGCTTATTGAGCTTATTGAGCTTGTTAGGCTCGTTGAGCTTGTTAGGCTCATTGAGTTTGTTAGGCTCATGGAGTTTGTTAGGCTCATTGAGCTTGTTAGGCTCATTGAGCTTGTTAGACTCGTCGGTGAGTTTGTTCGGCTCGTTCGGCTCGTTCGACTCGTTTAGTTTGTCAGATTTCTCGCAAGAGTCGTTTCGTTTGTTTGGTCGTCTCGACTTGTTTGTTTCGTTTGCGGTTGCCTTGGTTTTGGTTTTTTGCTCGTCCGGTTGGATGATTTTATCTTGTCGGTCTCGGTCGTCTCGTTGGTCGTTTTGGTCTTTTCCGTTGTGTCGGATTTTGTGCGGTTGGTTTAGTTGATCACTTGGACAGGCTGGACAGTCTGGTTGGTTGTTTTTGTGGTCGGGTTTTTCCACTTTTTTCGAGCCCTCGTCGCTTCGACTTTTGTGTTCCTCTTCCGTGTTTGTTGGGTGGTTATTTGGCGTCGCTTCCAACTCGGGGTTTAGAGTGGGTTTTCGTCGAGTTTTGCTAGTCGACGAGGTGCGACTTTTTGCGGGTTTTGAGCTTCGAGTGCTGTCCGTACTGCTGTGAGCACTGTTCGTCGCGCTCCACGAAGACAACGTGGAACTCGATCCGGCGTTTCGACTGCCCGTCATTTCTGCTTTAGAGATCTCGAGTAGCAGTTCGATCGATTGGTACGGTTTCAATTTGAATGCCGAGATGCTGCAGTTGCGTTGCTCGCTTCGTCGAACCATGTCCACGGCGCACGTATTGCGGGCTTTTGGTCGGCAAATGAGAGGAGCTTGGCAGTCTGCTGGGTGAGTGGGCGCCACGTTAGACTCCAGACTCGGTACGTACAGCAGAAAACCGTCGATGGGTAGAGTCTCGGCGAAGCGGTTGGCTATCCCGTCGCGAAGGTTTCGTGAGTCGCGGTACAGGTTTGCGTATCGTTCCACTTCATCGCGAGGAAAGTGTTTTTGCAGCATGGTGTAACATAGTTCGTGCTTGCGCGAGAGGAACAAGATATCACAGAGACGTAGAACGTAATGTCGGTAAAACTGTCCTGCTCGCTCGATCAATTCTCGTTCGTCGGTCACTGCTCGGTTAACGACCAAGTGGCGCTCGTTGTTTGCGACCAATGCGGTGTGAAGCCGATTGACGAGTGTAAACGAGTCGTTCATCGGGACGGTTATAAAGTTCTGGTTGTCCCAGTTTTTGCCGCGGGTGTGGGCAAACGATTGTCCCGTGTTACGGAGTCCGTCCCGTTGTGATTTTCGGCACGGCGCGCAAACGTACGCGACTGACTGAAATTGGTTCGAAGCGACGCCGTCCGGATCGTAGGAGTCGCGAGGGTCGCGCCGCCCCACTGCGCGCGCAACTGAAATGAGTGGATCAATTGGATCGACCGGCGGCGGGTAAAACGGTGCAGTTTGAATATCGGTTGGAGATATGATCGACGCGGTGTCGACCGAGTCGACGTTGGAGGACAGTTCATCTGGATCGCTGGTATCGCTGTACATATCCAGTTCGTTAGGGTCCGGGTGTAGTTCGATCGCATCGTCCGTGTCGTCGTCCCCGCCAACAGGTGGTTCGTTTTTTCCGACCGTGCTCTTGGTGCTATTGGTTGCTACTGGGCCAACCTTGTTATCGTCGTTTTGGTTTTTCCAGATGTTGTCTCGGTTCCCGTTGTTTTCGTTTTGGTCGTTTCGATCTTCCTTCGTATTGGTGTTTGGTTTTTGTGTATCGGTAATAGAGTCGTCAGTCGGATCGGTATTTGGACAGTTCGGTCCGCTTGAATTTTTTGCGTCGTTAGTTTGTGCGGAGTGGGTATGGTAGATTCGGTCGTTCGATTGTTGTGGTTGTAACTGTCGCGATTCGTGTGAGTTTTTTCGTGATACTTGTTGCGATAGTTGCGATTGTTGCGTCTGTGACTGTTGTGTTTGGTTCGTTTGGTTCGTTTGGTTCGCTTGGTTTGCGGTTTCCCGGCGTCTAAGCGTCTCGATGAACCGTTTCACAAGGTTGGATGTTCCCGCTGCGCTGCACGCCGATAGGCTCCAGAATTGAAGCACCGCTAGTGTTTCGTGAGGCGACAAACCGGTTGCATCGAGTCCGTACGGCCATTGTTGTTCGTCACCGTACGAGTAGGGAAGGTTGCTCGGGGAGAAGGACTGCGAAAGCGCGTTCAGCTGGCAAGCAAAACTGTTTCGCACGACGATCACCTCGGTGAGGACGTAGCGAACGTCCAGTTCACAGTTTATGATCGTTGTTCCGTCGATGGTGGCATTAACGCGTTCCAGCTGGTAGATCATGTCGGTGGAAAAGCAGCCACGCGGGTTGTTGCCGTTCAGTCGCACAACCTCTCCGTTGTCGCAATAGAGTTTGTCTCGTCCGTCGAACGAAGCGTAGAGCCGCACGCCGTTAATTTTCGGGCGGACCGTTATCTCGCGACGTCGCACTCGGTTCGCGATGCGTTGTCGCACAAACTGAACAAAGTTCTCGACCGAGGCCGCGTGTTCCGGAGGAAGAACGTACGACAAGAGCCGGGTGTTGTAGCTCAATTGGTTGTTTGATTCGACGTTGCGCGCACTCGTCGCGTCGCTGGTATCCGCCGTCGATGATCCGGTATTGGCGTTGCCATTTCCGTTGTTGTTCCCGCCGGCACCCGTACCGTTTTCGTCCTCTTCGTCGTCCGCGTGCTCGTCGTCGCCGTTGCTCGCCGCGGTCGTCGTGCTCGACACGATCGGCGTACCCAAATCGTTCGGGATCCAATCGATGTTCAGTTGAATCATGGTTCGTTCTGTGAATTCCAGTTGCTCGGTGACCAGTTTTACCAGACCGTACATCGCGTCCATGTTCTCGTAGATAGTCGTGTCCGAAAATCGGTGCACGTCGCGTGACAACGCGCACACTGGTCCGTTCGGCTCGACTACGACACGGTCAAAAAAGTTGCGGAACGGAGAGCGACACAGAGTGCGTTCAGGCAGTTCACCGAGCTCGCTTTCGATCGCCAACTCGTAGCGTACTTGTTGGTACTCGTCGAGGATGCTGTATATGGCGATCCGACACGTATACTGTCGATGTAGTTCGTCAACCAACTCGACGCGGCGACACACCTTGCGTACGAGAGCAGCGCCCAAATTGTTGTCACTGCGCTCCATCTCTATGATCTCGATCTCGACGAGCGATTGTACGTCGAGGTGCGCCTCGTGCATCTCGAGTGAACGTTTCAGCAGAAACACTGGAGGCCACTTGTTCTCCGCGGAGAGATCTGTCGGTTTGTGTGGTGTGGATGGCAGATTCGTTCGATTCGATTCTTCTATCCGTCGCATCGTTGCATCCGCTTCATGTTGTCCATCTTCGATAATGTGGTACTCGCGTGTCTGGTACGGATAAAAGATCAAATGATTGCAATTGGTCGTCTTGATGTTGGAAAACTCTTCTGTACGGAGGAGGTTCGGGGACTCTGTAGTGGTTTCGATCGTGATTTCGGTTGTGGCGTCGGTTGTTGTTTCGTTCTGTTCGTTTGCCACGGTTTCGTCATCTATCAACAGACCGCACAAACGAAGGTAGTCTGCGATGTTCTCAAAGTTGTATCGCTGGACAGTCGTACGACACCCCATTCTACGTACATACCGAGCGTAACGACGCAAACGATATTCTTCCCAATAGACGTTCGATTGCCCACGGAACCAATTCCGTAACAGCTGTTGCGCGTCGCCCAACGAGATGCGGCATCGCCATTCCAATTCGGTTTCGATCTCGCAACGGCACTCTTTTGGACTCGTGGTTTCTTGAGCGTGCGGTCGTACGATCGGTTCATTTGTCGTCGGTCTCGGGTTTGGCGTTGTGTTCAGTTTCTTGTTCGGCGGAGTGTTTATTGGTTCGTTTTGTTTTTCGTTCAACGTTGTGTCCGGTCGCGAGTTCGATCTGGTGCTCGATTTTGTGGTTGACTTTGTAGTCGCCTTGGTAGTCGACGTAGTCGTCGTAGTCGTAGTTGACTTTGTGATCGACTTGGTGGTCGGTGCAGTCGATTTTCGAGATAAAGATTCGGTCTGTTTGCCGGTTGCCTTTGAGGTTGGTTTCCCGTTCGTTCGTGCTGGATTCATTGTTGTCTCTTGGTACTCTGCTTGGTACTCTGCTTGGTACTCTGCTAGACGGTCGCCGGCGTAAGCGATTCTCTGGCAGTGGATTTTCTCTGGTGGTGCTCGTTGGTACTCGTTCGCGGTGTAGACGGTCGCTAGCGTAAGCGATTCTCCGGCAGTGGATTTTCTCTGGTGGTGCTCGGTGGTGCTCGTTCGCGGTGTAGACGGTCGCTAGCGTAAGCGATTCTCTGGTTCTCTGGTACCTCGTTGGTAGTTCTCGCGTGTGTTGTACCACGTCCGTCGGTTGTACCACGTCCGTCGTCCGTCGCTCGTTCGATACTCTCTACGTCCCTCCTTTATTTTCGCGTATCTTTCGATTACCGTTGGGTTCGAAGTGTGCGAGTGTTTAGGTGTTGCTCGTTCGGTGGTTGACTGGTTTTTCTTGTGTCCTGTTTCGAGAGCACTCTTATAGGTTTGCCCGCGTGAGACCGTGGGTCTCGGTCTATCTCGGTGGTTATAGCGAGCGGAGGCCGACTTTGAGACGTTGTCAGATGTTCGACTAGTGCAGCGATTGCATCGTACGAGCGCCGACTGATTATGGGCAGGTCATCCGTCGTTCGTCCTCCGGTTGTCGGCTGATTATCTGTCGATTATCCGTCGATTATCCGCCGCCCATCCGTTTGTGGCGCTTCTTATTCGTCGCGTATTCTCCGCTTAGCCATTGTCGTTTTCATTGAAACTGGTCGTGCGGCCAGCCGGCCAGCCAACTCGCTGTCGTCGATCAAATTATGCGAGGTCGTCGGTCGGCATCGATCAAACTCCGTTCGAACGGTTGATCGATCGCTATCGATCGATCGTTGATCGTTGCGGCGGTCTCGTGGTAATGCGGCAATGCCATAATCGCGGTTCGATTGACCGGAAAACGGTACCCTAATAATCACACGGATAACGACCCGGATAACGACCGGATAACGACCGGATAACGACCCGGATAACGACCCGGATAATGACCCGGATAATGACAGAATCGACACGGATAATGACTCGAATAATGACACAACAGCACGGATAACGACGCGGATAATGACCTGGATAATGACCCGGATAACGACTTGTTGTACAAGTGATATGATGTGGGCCCAGAAGCCAGAAGTCCGTTTTGACGATCGGTTATTTCGTTTGATCTTGTCTACGAGTTTTGGCGGTATTCGGCGGTATTCCTACTCGAATGTGTGTGCGTGTGGACGATTTTGTGTTGACGTTGTGTTGACGTTGCGTTGACGTTTTTGTGTTGACGTAGAGGTTCGAAAGTTCGCACGTCATTGTTATCGATCTTCGATAACGGGTTTTTGTGCTGACGTGTCCATCACCGTTGCAGTCCTGTTGTCGAGGTCGTTTGAAGTTCTGAATTTCGTAATGACGTTGCCGATTTCGTCAGTTGTTGCGGTTGATGTTTATTGGTGTTGGTTGACGCGAATTCGATCGGGATGACGGTCTTCCGCTCGGTCGGCGGTTCGGTCGGCTCGGTTCGCGCGATCGCGAGCTCGCTGCGCACCATCGGCCAACACTAGTCGCATCATGTTAACGTCGGTGAAGAGAACCGGCGAGAAGTGACGGGTGATGTCGGTGATGATACGACGGCCGTTCATCCAGAGATCGCCGTCGCAATATTGTATGTTTTGAAGCGCCCACTTCATCGAGTTGGCCTGTTTGCAAGATTTGGGAATGCGCTTCGAGCCGAGTACGTATTTGTCCGCGTAGTCGATGTGCTGCTGCAGTTTTCCGCTCGGAACGCGTCGGAGCAGGTCTCTGTTGCCGAGGGCGAGCGGCGTCGAGCGCGATGCTTCAGCCGTACGCTCTCGCGCCTCTTCGCGAAAACGTTCGTATAGGGTCAAGTGCATTTTCAGAAGCGAGTCAAAGTCTCCTTTGGCGCGCGAAAACACGTTCACGATGTACTCCAGGTCGAATGGTTTGGCACCGAGGAAAAAGTGCGGGTAGTCCTCGTGAACGACGCGACTGCAATGATCGAGAGCCGCGGTGCACTCGTTCTCACCAAACAAGCAGTAAATCGATCGAAACACATCGTCGATCATGGTTTGACAGTTAGTCATTGATGAGGTCGACACGGGAGCCCATAGTTTGTTCACTTCGTGCAGTAGATTTCGGGTTGCATAGTACGTTTTCTCCGGGTCTTGGGGGTCGAGCACATACTCTCGCGCAAAGTTCTGCATTTTGTTTAGAATCGACCACCAACGTGGCTCCAAATAGTATTGATAAATGCGACCGTATGTCGGCTTGCGGAATACGCGGGTTGTTATCGCGTCCATTTCTTTGCGACAATTTTCGTCTCGCGGGTTCGGCAGCATGTGGGCCATGCACACGCAAACTCGTCGAAACAGCTCGAGACCGAAGATGCTCTTCGTGCGAGGGAGATCGTCGGCCACGTCGTAGCGACGTTGGCGATTGGTTGTGTCTTTTGTGGTTGTGTCTTTTGTTTTGTCTGTGCGCCGAGTCTTCTCTTTGGATTCGTCTTCGCTGCTCTCCGACTCGGTTGTATCGTCGTTCGTATCGTCGGTTGTATCGCCGCCACGTTCGTTTGCCCAGCACGGCGGATCATGCTGGTTCGCCAGCAAGCGTTTGTACTCGCGATAGTTTTGCCACAAGAGGTTCGTTCCGCGGGTGGAGCGTAGTACGCGAGTAACGTCGGCGCGTGCGTTTCGTTCGTCGGCCAATACGTTTCGTTCGTCTGCGAACCGTTTTCCCACCAAAAAGTACATCATCAAGCGGGACAACATGTTCTGCGGAACGATGCTTTTTGAGCGAAGACACGGTAGCACTTGGCGCTTCATGTTGTAGCATATTTCGGTTTGCGACTCTACGCCTTTTCCGATTCCGTGGGTATTGGTGTCTCCGTCATAATCCTCGTGTTTGTTGTAACAACCATACGGATTGTTGAACTGAATGTCCGCGTCGCAATTGTCGTAGGCGAACAGTGTTGTGATCACTTCTATGCTGCCTTCTTGGATCACCGGATCGCGGCGGTTCATCAGCGACAAATTTTGTGCAAGTAGTATCGCGTATTTGACGTTGTAGCGATGCAAGAATCGCCATTGCGGACACTTTTCGATCGGGACGACAAATCGCGCGGGCGGTGCGAGCGGATTGATCTGAAACAGGCGACAAATGTGTGACCATGGCTGGAGTACGGAGTAGCACGGCAGCATCGGTGCGGCGAGCACGTACATGCGACCACAGTTTTCCAGTGGGAAGGTCAGTTGGTAGTAGCGTTCAGACTTGCTGGACTGCAGGATCGTCTTGGTGTTGTTACCGTTGAAAAGTGGGGAGGCTAGTACTCTCGACAGTGCCTCTTGTGGCGAGTATTTGCGTGTGAAGTCGCTGTGTATCTTTGACCCACTTTGGTCGAGGTAGTAACCGATGTCTGGGTGGATCACCAATCGTTCGATATTTTGCACCGCGGACGATGAGGTGTACTCTCCGGCCGCAAACCCAAGATAGTGGTCATCGTCGTAGTAGCGCATGCGAGTCCGACCCACCATGAACTCGTTGAGCATGTAGCGCGATTGTTCGGGTGGTGCGGATGCAAGCGCTTCTCGTAGAGACTCATCCGTGAGGACGGACATGCGCGATGTTTGACCCGAATGTGCTTTCCAGTTTTGAGACGACTTGACCAATTGCGTGTACTTGAGGAACGCGTTCACGTCCAACGTTAGCTCGTTGTTCGTACCGAGTGGACCGACATGGGTTTCGTTTTGAGTGTACCACGGGTTGTACATCGTGTTTGCTTCGATATACCACTTTTCCCCACAATCTCAGTGATACGAACCGTTTCGCGGAATAGGTAAAACTGCCGTTTGGTCGGAGCGTTTCGGTCTTAAAGCTCTTCGGTTCTCGTCTGCGCTGCGCGCGGTTTGTTGTCTCATGGATAGCATGGATAGCTAGATTAGTCAGTCGATGTTCCGATGTTCCAACGGGGTCGATACCATGTTTCCGAGAGTGCTTTTCTGTCCTTTCTGTCGGTCCCGATGCGGTTGCGAACGAACGAGTTTGTTTGTCGTTGTTCAAAAAAAGGGTTGCGAAAAAAGGAGATGTCGTGCAAGTACGACAGCTGTTATGCGGGACAGATCATAACAGGAAATTTGTTGTGCCGTGAGTTTCCCGAGTTTATGCCCCCCCCCCCCCCTCGCGGGGGAACCGTGTTTGTGTTCTCGGTTTTTCTCAGTTTCCCGCCTCGTTTTGTGTCGTTTGTCTTTTTTTCGTCGTGTCGTTTGTTTCGTTTCGTGTTTCGTTTGTTCCGTTTGTTTCGTTTGTTCCGTTTGTTTCGTTTGTTTCGTGTGTTTCGTTTGTTACGTTTGGATCTTTTGGGTTGTCTTGTGCGGTGGGTTTTGAGATTCGTTGTGTCGTAATTGTCGGCCGCGAGCACTCGTTGCGGTTTTTTCATTTGATGTAGTTGGTTTCGAGCGACCGACAGCTTTCATCGATGGCTGCCTCGTAGTCCTGGCCGCTGTATTTCACCTCGGTCCCGGAGCTGCCCGCGTAGTAGCTGAATTTGCGGATGGCGTCCATCGTTTCGAGTGCGCGTCTCGAGTTCTCGCAGGCGCACATGATCACCGAATTTACTTTGGTCAAGTTTCGAAGGTGCGACACGCGGACGGCCACACCGCCGGTTGCCGACACCGAGAAGCAAATGTCCACGTTGATGGCGTCGGCCGGCATAGTGGACTGCTGTCCGTCGAGTCCGGTCGTCGTTAGTTCGAAGAAGAACCGCTCGTTGTTCTTGCGGTTGTGCATGTAGAATTGAGCACCCATGCGATTCTTGACGGCGGGTACGTCGAAGAGGAGGTACGGCCGTTTGTCGGCCGACGCTTCGGTTCGACCGGATACCGTGGATAGTTGGGCTGTGTTGATATTGACGATCGACCGCCATTCTGGAAGGATCACGTAGCGCAGCTCGATCGAGTGGAAGTCGTGCGGCCCGCCTACGTCCGTAAACTGGTAGAGGTTGAACGTGTGGTGCACTATCGCCCCGCGTTGCTTCTTGTTGGCATACGCTCCCGGCCATTTGGTTTTCGTTACAATGTCCGCGCGAGATACTACCATGGTTCGCTCTTCTTCGTGTGGGGTAGCGATGAACGATACCACGGACACGCTACTCGTGCCCTCGTTGGTTAACATACGTTCGAACAGTTGTTGCGTGAGCGAGCCGCCCATCTGGTTGAGACGGGCGTCTTTGCAGACAAACATGTTCCGCGATGACAGCTCAAACATGCCTACGTCGCGGTACTTGTAGCCCATACCGTGCGTCATTGAGTCGACCGCGAGGTCGTTAAAGTCGGTCGCGTATCGAGACTCGAAGATGGATAATACTCCGGCACGGTTCCACGTTGCGCGCGTTGTGTACGGGAGAGGGCGGAACAGGTTGTTGACGAATAATACGGCTTGAGCGCGCGGTTCTGCGACGTGCTGGAACCACACGTTCCGTACGACGGACGCCGTTCGATCGGGCGAGTAGCCGCCCGCGATGCTGGCGAGCGCTTCGGGCACCTCGATGTAGATGAGTTTGCTGCGACGGTCGCGCGTCAGATCGCCTTGCGAGAGTGCGCGTGGTTTGTTGGGGAATATGCGGGTGGCCAGTTCGACCCCCGGCACCAGATCCACGTCTTTCAAGCGACTCTCGTTCAATTTGAATGTGCGTTCCAGGTATCGTGTGACGGAGGGCTGGTTTTTGCAGAGGAGCGCAAGCGTGAGGAACATCGCGGGATACATTGTGAGGTGAGTTAGCTTTATGAACATTATTGCTAGCACGGACGCCAACGCGTTCCGTAGGTGCTCTGTTTCTATCCAGCTCGCGGCGATGCGCTCGTTGAGACCGCAACAACGGTGGTCGTGAGAGATGATCAGCGCGGTCAGCTGGAAGAAGAGCAGGATTGCATCGTTAATCGTGTCGCGCGTGTTGTCCGACGCGTTCCGGTTAAAATCTAGCAGCGCGATGGTCACGTATCTGGTCAGCAAGTGGTTCTCGAGGTTGTGCACCACGTCCATGATTTCGCTGCAGGCCGTTCGGTCGCGCAGCATGTGCTTGGCCCACTGGTTGCTCATGTCCGAATCTTGACGCGCGGTCCACAGAAAATCGGAGTGTTTCAGATCGGTCGCATCATTGCGCAACAGCTCCCAACTTCGGAACAGTTGCAGTCCTTTCGCGCGACGGTCTGGTTCGTCTTTCTCGCGACCTCGCACCTTTTTGCGGATCGCTTTGAGCAAGGCGTAGAACCGGTGGTGCGCGTTCAGCACGATCTCGGGCGACTCGTCTATGCTCTTCAACAGATCCACTGTGTGCAGCATGTACTTGTTGCGCGACGTGGGCGTCAATGGGATGACTGGCGACGGAGGTGGTTCGTCGGGTTGCGCTGGTTTAAAGTACTTTTTGTGCGTGGGAGGAATGGCGTATGGGGGTCCGGTGTCGATTTCGTTAGCTGCGGGGTTGGTTGGCCGATTGTTTGGACGACGGGGTGGTGGTGTGGGTGGTGGGGTTGGTGGTGATGGGGGTTGTGGTGGCGGCAGCTCGGGTCGTCGTGGTTGTCGGTCGAAGCGGTCGTCGAATCGGTCGTAGCGCGCGCGGTCATTTGGCTCGTTGGTCAGCGTCACGTTGATGTTGTCGACGCGCTCGTTGTCGGGCAACGTGCCACGTGTCGGTCCCATCATCATTTGGTTCGACGTGAAGCTGACCATCACCACCGCGATCACGATCAACACGATTATCCATAGCGAGCCGTTTCCTCCAGAGTCGCCCATCGTTTTCGTCGCGTTCTTACGTTCGAATTTTTCGTCGAAAAAAGAGCCGAAAAAAGAGCGTTGTTACGCGGTCGGAGATACGCTTGTGGCTCTCTTCGCGCACCGCGTGCATGCGTGTACCGCCGAACAATCGGTCATTTTCGTCGTCGTTTTCGTCGTCGTTTTCGTCGTCGTTTTCGTCGTCGTTTTCGTCGTCTTTTTCGTCGTCTTTTTCGTCGTCGTTTTCGTCGTCGTTTTCGTCGTCGTTTTCGTCGTCGTTTTCGTCGTCATTGTCGTTTTCGTGTGTCGACCCACTTTTGAGTTGTTGGACGAGTTGCTGGACGAGTTGGTGGACGAGTTGTTGGACGAATTGTTGGACGCGTTGGTGGACGAGTTGGTGGACGCGTTGGTGGACGCGTTGGTGGACGCGTTGGTGGACGCTTTGGTGGACGCTTTGGTGGACGAGTTGTTGGATGTGTTGGTGGACGCGTTGGTGGACGAGTTGGTGTACGAGTTGGTGGACGAGTTGTTGGACGAGTTGTTGGACGAGTTGTTGAACGACGAGTTTTTGGGTGAGTTTGAGTTGTTGATAGTGGTGAGTTTATGAACGATTCGATGAGCGGATGAGCAAGTTTTTGGTCGAAGTGATCGATTAATGTGGTAGTAGTTGGTCGAATTGGTTAGTAGGTTATTGGTCGACTCGGTTCGTTTGTGCTTGTGGTATCCGAGTCTAACTGAGTAGAAAACGAGCGTAATCGCGGTTCACGTTTACCACGTTTGCGGGAATTTCTTTCTCGATCATTCGTTTCGCAAAATCGAGGAGAACGTGGTCGAGATTGTGTGCTATGTAGTACATGCTGAAGACATCGTATTCCGTGAGCGTCTGTGAGGCATGTGGACTGTTTACGTCCGCAAACATGACCGATTGGTATTGTTTGTCGGTTTCGGACATGCTGGCGTCCAGCAGGTCGACAAAGTGGCCGAACCCTAGGGCGTGACCGATATTGTGGTAGTAGCGGTACCGCAGATCCGACACGTCGATGCGCGTAAAGTCCTTGGTTCGAGTACGTCGTTTGTAATCGTCGTCGTGCCACTGAATGTTTCGGTTGGTCACCAATCGTTGTGGTTTTGACTGTCCGTACGGAGGGTCTTCGAACGAGATGACGATCGTGCGGTTGAATTGCACGTTGCGTAGGAACTCACTTTGTGCGCTCGGTAGCGCGTCGAACGTAATGTTCTTGGTGTCTATACCATCACGAATATCGATCTTGTCGGGCTGCAAGTAGAACACTCTTCGCAAGTATTCGTCTAGCACATCTGATGCTACCTGTTTAATCTCTCGTGCAACGCGTTCACGTGTGTCTGACGTAACCTCTTCACCTTGCCAGGTTTTCGGTACGCTTTTCACAGTCAACCACACGCTTTTCGGTTCATGTGGTCGGAAGTTGGCCTGCATGTACCGCAACCAGCCGAGACTCACGAGTCGTTGCACGATCGTGGTGTTCTCGCGAAGGGGTACTTGCAGTTCCGCCGCATATGAGGCGTCGCGTGAGCGTACTGTGACCAACATGCACGCCAATAGAAGCGAGGTGGTGAGCAGTCTTGGGAGTTGAGCAATTTGAGGAACTTGTAGTGCTTTCATCGTATGCGAGTTTTTCAGGTTCGCTGACGGTTTTTCGGTGAGCAAGTGTCGTGGTTTTCTTGCGGTTCTTTGCGTCCGGTATGCGTTTCGAGTGCTTCCTCGTAAACGCTTTCGTCTACACTCTTAGTAGGCGTATTCGTGGCAGTCACAATATCTTTTTTTCAGTTGATGTCATTTTCGGGAGGTTGGATCACGTCTAGTCTTCGTTGGTTTAGCTTGTTTCGGTTATTTGATTGTCGAAATAAGAGGTTCGTTAGCGAGCGAGGGTAACGTTGTACGTTGGGAAGCGTAGTCACGGTGTACTCAAAGTCTCGTCTTATTGTCGCCAACTCGAGTGGTCACTCGGACAGTGAGTGATCGGGTATTGAGCAATCGGCGGAGGATTGAGAAACGGTACATGGAATAACCGATTAACACCGATTATCACGGATTATCAAAGATTATCACGGATTATCAAAGATTATCACGGATTATTAGAGATTATCACGGTTTATCATCGGTGGATGATTGCACCACGATAAAGACGAGCCGTTAGCGAGTCGTTAGCTAGCGGTTTGATTAGTTGTACGGTTGGGAGGTGAGAGGCAGAGCGAGACGAGGAGGGAGAGCGAGACGAGGAGAGGTGAAGTGAGTGGTGCGAGAAGTCTCGTACGGGAGACCCGTGTACGTGAGGTGAGCGAGGAGTTTCGATAATAGTGATACGACGAGGTGACCGCGATAACGCGTGGTGCGCGGTTCGAGTGGTTTGTTTGTCTCGCAGGTATTGCGTCGCGCGGTGCGTAAGGTGTGCAACTCTTTTGTTTTGCGACGTGAACAGTTTGATAAGCTGTGATCAAGGTCGGGTGGTTGCTTCATTTGGCATTGATTGATGACTCGTTTCCTTGCGAGATTAGATATCTCGTTTCGTGGAGAGTATAAGATCCGAGGAGCGCGATCGTTTCCCCAGTTCGTTCGTATTGTTACATCGAGCTTCTTCACGAGCTTCTTTTGATTACGTCTGTCTCTACTCAGATGTTTTCTGGTATACTCTAGTATACTCTGATTTACTCTGTTCTCTCGTAGCTTGCTTTCACCTTTGTGCATTCGAAATACGGATCAATCGATCGATCGATTTTGATCGTCTTGATTTACCGCTATACCGACTCGCATAAACCGATTTGAAGCTACAAACGAAACAGTAACGAAACAGTTACAAACGAAACGTGTCATCACAGTATATTGTCTCACGGTATCCGACTTACGCGGTATCCGATTTACACGATATTCGATCCGCACAATCTACTCGATTCGTACGATCCGTTCAATTCGTCGATATATTCATCCGTACGATCGGTTCAATTCTTCTGTATATTCGATCTAAACGGTCTATCCGATCTACGGTTTTACTTGGTCCGTTTGATTCATCGTGTCGTCCAACATGAAGGTTCGCGTTCACCACAAAGTGCCGCGTCATACGCTCTTCTCCACGAGCGCACAACGGTTTCTCTTCCGCCACCGTCGCCGTCTCAGTGAAAACGAGTTCAACCTGTTGATGAACGAGTTTTTGGAGGTTTGTACCGCCCATTCAAACCGCACTATTCTGGGTCAAGTCCGATTCGCCGATAGCGCGACTCGCTGGCGCAACGAGGAGTTTACGCACCCGGATTCGGTGTCGTTGTTGTCGCACCAGCGCAACATGATCGACCATCTACTCGAGAACGAAGAGATCGCTACACTAATGGCGCTGGGTCTCAGTTTTGACTACGCGCCCATCGTTTTCGACCCGCTCTACGATGTGAACGAGTACAACTATTCGTGTACGCGCGGTACGACCGAGTTTGTGCTTTATTCGTCGGAATCGCCGTTTCAGGTGTTGCTCGGTACGGCGACCAACAATTTGAGTAATAGTGTTCGTTTCTACGTTTTGGCTGAATCGTCCGAACAAGTCAATCTGGTTCGTTTGCACGCCAAAAATGTGATTGAACCGATGAGCGACGCGCCTGTCGTACCACTGTCTCGTGACATGTTGTTGTTCATCGATTTGTGCTCGTTGAACACACGATCCGAATATCGTTATATGAACTGGGTACAAGTGTTGCACGTTACTCATGTTCAGTGTACCAGCACGTTCCGTTTTGCCAATCGCGAGCACTACGTGCAGCCGATCCCTGAGAATGTAGCTCGCAACTTGAACAACGAAGACTTGCGAATCGAGAATGCTGCGGCGAACCGTTCGAACCGTGTGCTCGATTCGATGCCGTCTGGTTCGCCGATCGCGCGTGCGGCTACTGCAGCTGCTACAGCGACGTTCAACTCGTTCGCCAATTTGGGTCGCAACGTTGCGCGAGTCGTGTCGCCGTATCGCCGCGCCTCGTCTTCCTCGCCACCCAATCGAGTTGGGGACTCGCCGATCATTGGTGGTAGTTGGTTGGCCAACTCTCGACATCCTTCGTGGTTTTGGCATGACCCTAGTCGCATTATGCGCAGAGATGATGGCGCGCGACCGATTCGATCGCGACGTTTTTCGGTCGTACCAGTTCGTAATGACGAGGAGCAGCAATCGGTGTCTCGACCGTTCGCAGCCCAACAACAAGGACAACGGCAACCGTTACGATCGTTGCAACCATTGCAACCACTGCGACCATTACAATCACCGCAGCACCAACCACAACAACAACAGTCGCAACAGCAACATCAATCACCGCAGTCGCAGCAACTACCGCAACGAGTGACACAGTCGCCTCAGCAGACCAACGTGACGGTTGTACTCAATCACGGCAACTCTCGCGACTCGCGTGAGCTTCACCACGGTGGTCGCAGTTCATCCATGCCACCCCATATCGCTTCGACCAGTAGTGTCAGTGTGAACGTTGGCACGAATGGTGGAATTAATGTTGGTATTGGTGGTATCAATGTTGGTATTAACGTGGACGGCGGTGGCAACGTGGCCAGGGTTTCATCGACGGTCACGATGGATCGAAGTGGGCCACCAGCATCGATAGGAGAACACGTGGTTGATCGTCGCGCCGACACCTCGATCTCAACGATCAACACGACCAACACGACCAACACGACCAACGCGATCAATGCGATCAACGCGATCAATTTGACCAACACAACCAATGTGACCAACGCGATCAACTCGACCGGTGTAATCAATGCAGCAACTAACGAGTCGAGCGAATATCAAGCGCGTGGTTCGCCGGTTCGTATGTTTAGTTCGTCGGATGAAAGTACCCCACCTTCTTCTGCGCACATCGCATTCTTGGCGCGAACACCATCCACGCCGACGACACCGACCACGCCGGATCGATCCAATCTGAGTGCGTTTGACCATGACAATGAGTTTGACATTGATGACGATGACGACGATTTGGACGCAGTAGGCGTCATAGAGTTTGACGAGGAAAACGACGAATTTCGAGTCATGCGGATCCCCAATGATTATATTATGTTTCGACGTCCGAGCGACGATCTTTCCGCTAGCCAACCGCTCGACTTGGCTAATCGAACAGGATCGTCGGTGCCTGTTACCGGAGAATCGGCCACAACATCAGATGAAACACCTATGGACGTCGATCATCCTGCGATCGGCGACTCGCCTTACACACCGTCGGCGTTCGTCCCGACTACTCCGTCCGCACAGTCGATACCGTCGGTTGGTTCTCCGTCGGCCGTATCACCGGTCGATTCTCGCACCGACTCTCGCGCCGATTCGCGTAACGCGGGTGCGGATCCACAGATCGTTCCACAAGTCAGTCTCGGACCGATTGGCTCGTTCGTCAACTCCAGTCCCGGTTCAAACTGTGTCGCGAGACCGAGTGCCGCTGAAACGGCCTTTGATCTACTCGTTTCGCGTAACTTTGCTCAACAAAGTGCCCAACAAAGTGCCCAACAAAGTGCCCAACAAAGTGCCCAACAAAGTGCCCAACAAAGTGCCCAACAAAGTGTTCAACAAAGTGTTCAACAAAATAGTCAACATGATAATCAGCATGGTGCTCAGCATGGTGCTCAGCATGGTGCTCAGCAAGGCGATCAGCAAGGCGATCAACAAGTTCACGATATTCAACCTAATCAATCGAATGGTCTATGGGATATTCAACATCGTGCTCATCATACTCAACAAACTGTTCAACAGACATCGCAACAGAGTGTTCACCAAGTTGCCCAACAAGGAGCCGTTTTGAACAACGTGGCGAATGGTGCTACTCAATCAGCTGACCAACTGGTACCGCTTGGTTCAAGCGTTGAGACTGTCCAAATGGACATTGAATCTAGCACCTCCAATATTCGAGCGGATACGGCGAATCAAACCGCTCAGATCGACGACAGTGTTGAACCGAGTCGATCGACTAATCCAATGGATCGACTGGACCAGTTTGTGACAAACCTGTTGGAGAATATACCGAACTCGATTCGTCAGTCTCTTTTGTTAGATTATCGGCTCGATTTTGACCCGCTCGAATATCTTGATCCTTCGCTTGTCGAACGTCTACTGGCCGAACGAGAAGTGATGATTACGATGCGAGATCGACAGGTGTTAAATCAGTATCTGCGAGAGCAACACGATGTTCAACAGAGCTTGAATCGCTTGTTGCACGAACAGTTACGTGAAGCGCAAATGTTTCACCAACGCCAACAGATGCAACAACAAGCGGCTGCGCTCTCGTCGTCCAACTCGCCGCCAAGAATGTTTGCACAAGTGGTACAACAACAACAACAGCAGTTCATCATGCAAACGCTTCGTGACCAAACCGCTCCACTGATTTCTTCGGGACCAACGAATGATGGTGTCACTCAGCCGGTAGGACCAACTGTGCCGCCGTCGCAACCGGTGTCGCCGTCGCAACTGGTGCAGCCGTTGCAGCCGTCCCAGCCGTTGCAGCCGTCCCAGCCGTCCCAGCCGTTGCAGCCGTTCTCATCTTTGCCGCTTTCGCAGCCTTCGCAGCCTTCGCAGCCTTCGCAGCCTTCGCAGCCTTCGCAGCCTTCGCAGCCTTCGCAGCCTTCGCATTCTCTGCTGTCTATACCGCCTTCACAACCTTCGCAGCCCTTGCGACCGGTTCAAGTGTCAGCGTTACAGCAGGACGACCGGCCGAACGATTCGTCCGCACAGTCGGGACTATCGGTTCGGTCCGCACAATCGCCGTCCATGTCGCAAATCCACTCACAGCAGTCCGGTTTGTCGCCAGCGCGTTCGGCGATTTCGACCAACTACTCGACCAACTACGACTCAGATACATCCAGTTTGCAACCGCCCGAACAGACTACTGCGACCTTCTTTCCCGATTCGAACTCAGTTCGTGCTGATCGCAGTGTCGATCAACATGAGCCCCATGTACCGTCCGCGCTTTCGTTCCCATCGTTCCAACCGACCCTCTCGACCACTCGGTGCAACAGGTCCGAGAATTTTGACGACTTGACGACGAGCGAGGTTGTTCCCGCCTCGCCGCAGATGGACAGTGTGTGGACGTCCGCACCGGTGCGCAACGTGGGTGCGGTGCACCGACCGGGTGCCGTACCTGGGTGTCTCTCTTGTGATTTTTGTCCCGATTGTCCCACACCCTTCTGTCACGTGTTTGATCGTCAATCGCTTTCCTCATGTGCGGTTCCGCGCGGTTTTCTCAAGACTATTCTGGCCGACTCCAACGGTTCTGGTAAAACGTACACGGTCATTTCGATGTGTATGTACAACGATTCGCGAAACAATTGGGTCATGGTGCGCAACTCTCAATTGCCGTCCTGGCGGTATCACTGCCAGCAGTATACCAATTGTAAAGTTTTCGTGATTGCGTCGACTAACGATGTTAATACGTTCTTCTCGATGCGTCGCGAATTTCGTGATCCCGCGCTCCAGTTCAACATAATTCTCGTGGTGAGCAATATGGTCTCCTATACGGGTAACAAGGCGCCACAACCGTTCCGCTTGTTCATCGACGATAACGACATCTCGCTCATGAATGTGATATCCGGGCAGTTCAACTATGTTCTCGCGTCGGACATCACACCAGCGACCAACTCGTTCGTCAAATCGAATCATACCAATCTCATTCAAACGCACGACGCTTGTATCGAGACGTTGTTCGATTTGCCGCCCATTATGTACTCCTGTCAATGTTCGACGCAGCCGGCTAAACGTTGGAACTTTTCGTGTTCCATGGACTTTTGCATAGATTTGAACGCTGGCAATGAGGTGAACAACTCGGCGCTGTTGCGGTACGTCCTGTTCTCGCAGGAGCATTATATGCTCGGCAAGTTGACAAAAGCGATTCGAGGCGGGCAGCGAGATATTCATGAACTGCGAAAGATTCTATCCGATCCGGAAAACGATACCTCGTTGCGCGATATGCGCTCTGTACTGGCGACCAAGGAGCGCGAGATGAACGAGATTCGCGGGAACATTCAGTACCAAACCGACCGTATCATGACTGGGAGCTGCATCATCTGTTTGTCGCGCGATTACGATTACGTGGTGACTCACTGTTGCCGCAACAACATTTGTTGCGAGTGTTTGGTCAAGATCGATCGTCGGCGATGCCCGTACTGTCGTATCGAGCTCGACGCTCGCAACTCGTTCACTCCAGTCATTATGGACAAAACTCAACCAGACGGCACCATTCGTATATCCGATTACTTCGCGATATCGCCGGTCCAGCTTGCGGTTCGCTACGTGTCGCAACTCGTGGCCGTGCATCGCGAACACATGCAAACGTGCAAAAATCCGACCGACAACGGTAATTGGTGTGCCGCAAATTCCCTCAAAATCGTCATGTGTTCGGGCTCCAACATGTCCGTAATGAGCGACTTGTTGTCCGAGTTTGTTCGTCGTTTTCGCACGCATCACTTGAAGCAGCTGTCGGTCTTTCAGTCGTGTCCCGAGCCGGCTGTTTTGCTCATCTCGAACACGAACAAGGTGGTGTTTTACGACCTGCCGTTCGTAACGCACGTCGTGCTCGTGGGCGAGGTGAACCCGCTTCTGGCGCAAAGTTTGTTGACCAAAGTCAATCGGTACGGTCGTCGTACACCTTTGTACGTACAGCAGTTTATCGCTCCCGAGAACATGTCGATCCGCGAGTACCTCGTTTCTCGTGGACGCGATTGTCCGCGCGTTCTCCGAGACATTGTCAGTGAACCTTCCAACGGTTCCTATATGGTTTTAGACAATTTTGAATAAACAGTTTGAGTAAATTCTGAGCATTTTGTGATTACGACCCTCTCCTCATCCAGAAATCCAACAAGTTTCAACAGACTCAAACTCCGACGTAAACTCCACCGCAGAGTATATTGTTCTATTTTTATTTCTCTTTACGCATAACCGAGCATGTTCCGCCATCAAATGATAAAAAAAAATAACGAAATGTTGGAAATGTTGGAAAAGTGGTAATAAACGGACGGTTTATACACATGTTGATACACCTGTTGATACACATGGTTGCGTTCGGACTACAATTACAATACAGTTTGACCTCGGTTGGTCGAACCGAACGTGGAACCTTGATTAGAACCACCACGACCGCCGCCCGATTGGACTAGCTGTCGACTTTTAGGTTGACCGCGTCTCACAGCGGGTAACGAGATGTGCGTAAAGTCGTTGTACAGTTTTTCGAGCGATCGTACGAACTTATTAATCGTGCGTTGTCCCACGTTTTGTCGGTTGATGTCCTCGCGTGTTTGTTCGAGTTGTGTTATTCTAAACTCTTCTCGCATCGAACTGTTCTTTTGCAAAAATCGCTCCGACAGATTGACTAGTTGTTTTTTCAACACCTCGTTTCGACGGGTCGCAGTGGCGTAATCGGTGGTGGCCGTCTCGTGGGCCGACATGCGTTGCAAGTAATACTGGTACCAGCCCATCGTGTACACGGTATTTCGGTCGAGCGCTACGTCCCACGTGTGGACTTGCGAGTCCGGCACGATCCAACGGAAGTGTTGCAGCGGACTGAACGTTCGCGCCCACTCTTCGGTCTCGCTTTCAATCTTTACGTCTCCACTCGCTTTCCATGGGGCCAGCTTTTCGCGCGGCACTAGGACACGGTGGTCGTCGATTCCACGCAACGTGTCGTACGTGAGTCCCGAGAACCACCCTTCGCAACTGAGCTGCGCGTTCGTCGTCCCGGCTAGCGGGGCGCACAAGCTGTACAGCGAACGCACTGCGCGATTGCGATCAAACTCTGAGTTGATGCGCGTCGATGGTCCGGACCACTCGTCCAACATCGCCGAGTGATACGCAATCGCGATCATCTGCATATGCGTCGTTCGCCCGACGTCCATCGTTCCCAAGTCGAGGCGGTCCACCGAGTACGCTTGTGGATCGGAGTCGGTAGGATCGGCTCGCGGGAACCCTTTGCGCACGAGACACTGGTCTGTCTCCTGGCTGGGTTCGAGCGGCTGCAAATACTGGTCGTTGAACAGATCCCACTTTTTTTTCGTGTCCACCAGTCGTAGCAGTTGCGCGTCTAGAGTTTGTGCGTTGCTCATGTTTCGACCGTGCGACCGTCTAGTCGTTCGTCTTAGTGCAAGCTATCGATTGGGTGCGGCAAGGAAATGAGTGAAGCGGTAGAAAAACCGTTCCGTTGCGCTGCCACAGAACCGCTCGTTAAGATCCCATTCTCTCGAAACTCGCACACGCTTCAAACTGTCCCACTTTCATGGGGGTTAACAACATATTTAAATTTTTACGTCAGAATCTGATCGAGCTGGACTCGGTCCCCTCGATCGAGGGGAACTATGAGTTGTACGTTGATCTGGCTATCATCATCGTACCGTTGATGCAGCGGGCGCGCAACATCCCGCACTTCAAAGAGTTGTTGGTCGACACGTTCAGTCGATCTTCGTCCGAACTTGTTTCGCTCATGTTACGCGCGTCCACGGTGTTCATTTTTCTGGACATGTTGTCGCCGCGAATGAAGATCGAGACGCGCGTTCGCCGTTCGCTCCGCCAATCGGTTGTCGCAAACGCGCGCGCGGCCAACGGCGCGGCGGTGTCCGCGGACGGGTGTGTGTGCGGCGTGTGCCCGGCTTGTGTCGAGGCGAACCGCGATCGCGGCGCCGTGCGGTACAACGTGGTCAAGCTGCGCGACGTACGCAGTATCATGGCCGACATCATTGTGCGCAGTATGTGCACACTTGATCCCTCGTTTGCCTTGCGTTGTTTCATCGAGACCGACGTGATCGGCGAAGGTGAGATCAAGTGTATTCGTAGTGCTATTTATCGCGCTCGCGATCCGGCTCTGCGTTCGGCGCGCGGTGGACGCGATCCCACCATCGCGGTCCTCTCCAACGATAACGACGTGATCATCATGATGTTGATGCACCAGTATCACTCCTTGTCCAAGCTCGCACCCTCTTTGTTCTACCGCATCATGTTCAACGAGCTCACGCTGGACGTCGACACATTCGTTGCTCCGTTGCAATATCGTGTCGAGATCCAGCGGGTATCGGTCGACCGTTTCAGTCTGTTTCGAACAACGCCGTACGCTTCGCGATGGCGGTTGCTGCTTTGGCTCATTTGTTGCTGCGGTACCGATTTCGTCCCCCCGATTCGACCATTCTCGGTCAACCGTCGTGTCTACATATTTAACGCTTGTCTCAGGTTGGGTCACGCGCGACAACGTGTGGCCGCGATTCCGCCTGGGTTCGGAGCGCCACCGATGCCGATGTACGGTAACGGGTACGGGAACAACGGCTACGGAAACGGTTTCGGCTGGCCGCCCGGCATGGCTGGTCGCGACTGTTCGTGCGGTTTTATCAACGGTGCGTACGGTCCCGTGTGTGGCGCTGCGTTCAGCATGACCGCTTTTCTCGAGGAGTTACGTTGGTTCGTCGGTCTTGTGCGTAACGTGTGTTCGTGTTCCATCCGGTCGGCGCCGCGCGGTGAAAACGACCGCGCGAGTAACGCGGCGAACGTGACCAAAGTTGCGGCTTGGATTATTCGGCTCTATTGGAACATCTTGTACGTGATTGATCTGCCAATCGACTTTTACGTCGAGCAGCGGTTCGCCACCGATCTGTCCATGTACGTCAATTGTTACGTTCCCGACGAGTACATAAGCATCTTCTCGCTGTTGCATCACCTGAGCGACGCGAGAGTGTTGTTCCTGCGTCGCGTGATCGACAAGCTGCTCAGCGTTTCTTCCGAGAGAATCACGCTACGCTCGCGCTGTTAGACAGTCATGTTTTTTTTAGCGATCTGGATCGTCGTCGTGCTATTGGTCCTCGTCATGACGTTCGACGCGTCCAAGTGGATCGTTAAAGACCTGGCGAGGAACTTTCAGCGCAATATGAATTTGGCGAAACTGGTGTTCAACATGTTCAAATTGTGGGGCAATCGCCACTTTGTGCAAGAGGCCGACCCGCGTCATCTCGAGATTTCGCGCGACGTGCTGTCCAACTTGCGCCGCTACGAACAGGAACGCGAACGCGATCACTTTTCTCGACTGGACGCTGTCGATCGACCGTTGTTGCTGTGTCTCTCCCGACTATCCGCTACGACCGAACGGTTTGCCTTCGACTACCACGATTGGTCGTCTTGTGTTACTACGCTCACTCGGTAGCCGCCTGCCTGCGGTTCCGGTGGCTACGTGTTACGCTGTGATTTTTCGTCTTTTTTCTTTTTTGTCGGTGGTGTTGATATGTGGTGGTGATATGTACCACTGGTCGTGCGTTCGATGGTTGACGAGAGTTGATTGCGGTTGACACTGAATGTTAATTATGGCTGAGGTTGGTCGATGGTAGTGGTTCGTAATGGTGGTTAATGATGGTTGATGGGGTTGATGGGGTTGATGGTGGTTGATGTTGGTCGATCGATTCCCGCTAACCTTCGTCTTTTTGCTCTCGTCTTTTTGCTCTCGTTTTTTGCTCTCGTCTTTTACTCTCTCTCGTCTTTTTGTTCTCGTCTTTTTGCTCTCGTTTTTACTCTCGTCTTTTTGCTCTCGTCTTGTCGTTGGTACCATCTGTACCTACCTCCGTACCGTCGTCCGTGCGATTCGATGGTTGATCTGGTTCGAACGGTTTAGTGCCACCGAACGACCGTGACGTTTCACTGGTCGATCCGGCGGCTATCCGTTGCTGTTCTTAGCGATTAAGATGGTCATTCGAGATATGTTTTTCGGCTCGCAGCACGTTTACGTGCCGAGCGACTCGGACGCGGAAGAAGATTACTATGCGCGACCGCCGGGCTTGGATCGGTTGCCGCCGACGCGATGGCGGCGCATAACCGATGCGGATCGCGGTACGAGTCGCAGCTCGGGGCGCAGCTCGGGTCGCAGTTCGGGTCGCAGTTCGGGTCGCAGTTCGGGTCGCAATTGTAGTCGCGGCTCAGGTCGTGTGTCGTCTCGTTATGAAGATGATGGTGTAGATGATGTAATGGGTGAAACGAGGAACACGGGTCCCGCGAGGACGACGCGAACTCCGAGGACCGCGGGAGGGAGTGGTGGAGCTCAACAGGCGCAACGAACGCAACGGACACAAAGATCGGCGCAAGGGAAACAACGGGGACAAGTACGCGGAAAGCCGCAAACACAACAGAACCGTGGAAGACGATCCGCGCAACGGCGTCGCGCCAGTAACAACAGCATTGATGACGAGGACAGTGACGCGTCTCTGTTTAGCGAAGACGGGGGAGACGACGGGAGACAATCCTGCGGTGCGTCGTCTTCGTCCTCCGACTCATCTTCGTCTGGATCGGACGCGACATCGGGTTCGGACGAGAGTACCACCACTAGTTCGAGTTCGTCTTCTTCATCGTCGGACGACGCGTCGTCTGTCAGCGAGTTTGATTCGAGTCAGGAGTCGTGTAGACGACGTGGTCGTGTTTCGGGGAATGGTGGTAGTGGTGGTGGTCGTACTGCAACGCGAAAACGTGTTAGCCCGGGTGTGAGTGCGTCTCGGGCTGCGCGGTCGAAAAAAAAACACCTCGCGCGTACCGGGCTCGACGACGACTACGATCAGCCGACGTCGACAACGACGTCGACAACGAGACGGCGGACGAAAGCTGGTCAACGCGATCGAAACGGCGAGGGAGTCAGCGACGGACGTGGTCGTCGCAACCGACGAGTGGATGAACCAGGCGATCATGACGAACCAGGAAGCCACACAGGGTACTTTCAAACGATGCAAAAGAGGGCGCGCGACGGAACGTTCGTACAAGTGGTAGATTTGGACGCGGTGGATCGCCCCGATGTGCGTCGTAGAAAGAGGCGCGAACAGCGGTCCTCGCGATCATCTCGGTCCTCGCAGTCCTCGCGATCGGCGGGTTCGTCGTCGCGGTCGTCGTCGCGTTCTTCGCGGTCCGCCGTGTCTCGGGAAGGCGATGGACAGGCAAATCGGAGCCAAGACCACGCTGATCCGTCGGGTGGTGCGACCAGCGACACATCTGTTGGCACGTTTGGGAGTGCCGATTCGTATGCATCGACCGTTCGAAAGCGACGAAAACGCACGACTCGAGCGCGCGGCGAGACTACGGACGATTCTTCAGCGGCGAGTACTTCGTTCGCGGAATCGCTTCGATCGTTGCATGCAAACGACCGGAAGAGTGGACGGCGGGACGATCGGTATGCTGAACGAGACGATCGACCGTCGGTTTCCGTCGCACCGTCTCAACGACGTCGTCGAAGAGCCGGCAGTGCGTCGGGAGCGTCGGGTGGTGGTTCCGGCGGTTCTACGGTTGACTCGGGTGTTGATTCCGGCGTCACGGTGGGTTCTACGGTTGGATCGACAACCGCGTCTTCGGTCGGTGCCGCTGTCGGATCGGTTGGACCGCGAACTACGCGTGCGCCAAGAGCCCCGCGAGCTCCGCGTGCGCCGAAAGCATCATGCGCAACAACTACTAATGCGACCACAGCAACGACAGCAACAACAACACCAACACCGATACCGACTACAACCACTACAACCACTACAACGCATGGGGCAACATGTACCTGTAGTTGTCAGTGTAATATCTCGGGGGAAGCGAAAAAACCCGCAGCACGTTCGCGTGCAAAAGTCGGTGTTCAAGGGACTAGCGGTCCGACTGGTCCAACTTGTTCGACTTGTTCGACGACTCCGCTAACAACTACACATCCTTCGTGCGCGTCGACCGCACCTTCGACCGCACCTGCGACGCCGACCGTCTCAGTCGGTCCGACAGCGTCAACATCAGAAACGCCACTAGCAGCATCACAAGCACAACCGGCACCATCAGCACCACCAAAGAAACGTCGGCATCGCAAAGCGAGCGAAAACGCGGAACGCGAGGCGCGAGAGGCGGAGGCCGCTCGGTTGTTAGCTGAGACCGAGGCCGCCTCAACTTGTGGACGAGGGTCGACATTGAGTGGCGGTTCTGGTGTTTCTGGTGGTTCTGGTGGTTTTATCGGCGATACGGCTGGTGGTGCAGCACCATCATGTTCGGCGGGTCCGTCGTTCGAACGACCCTCTCGTCGCTCGCGACGCAAAACTCCGTCCGTCGACCGCGATAACCATAACCACCGCGACAATCGGCTCGAGGCGAGCGACGGTGACGGCGAGTCTGTGCCCCCCAGGGACGAAGACGGTTCGCGTACCGCACCGAAGCGCGGACGACGCAAGCGTTCGTCTGAAAACTCGGGCGGTACGAGCAAATCGAGTCGGTCGCCGGTGAGTGGTGGTGGTGGTTCGTATGCTGATAAGAGGGGCAGCGGCAACGACGGGAACGACGGCGAAGGTCGTGCGCGGGAACGTCGTCATCGTCGCAAGCGAAGTCGGTCTGTTGTCGATGAAGAGTTTGGTGCGGATGACGACGCGGCACAGAGTTCGGCCGGTCCGAGTTCGGCCGGTTCGAGTTTCGTCCCCCCGCCGGACGAGGAGCGCGACGCGCACTCCACTCGCAAGCGCAGACGTCGTTCCAGGTCGAACGGCCGGTCCGACGCACCTAGTCGTATCGATTTAGTGGCCGACCAAGTGTTGACTCGCTACGCCGACTTGATTCGTATTCCCGCCGGTGAGACAGGTGGTACTTTCTCTTCGATTTTGATCGACATACCGGCCAACAGTTCGCGCGTTTTTGCTATATCCGATCCGCGCGACTGGGGTGAGGTTTTGCGCGCCGCCGCTCGAGGCGGTTTGCGTACCCAGCAAGTGTTTGTCTTGCTGGCCAATGATTGCGACTTTGAAAAGTTGTCCAAAACGGACTGCAAACAACTATTGTTACTGTTGCACCCCGATAAGAATGATCGCAGCGTTCGTGCTGCTTGTTCAGTCTTGTTCAACAAGTTTCACAAGTGGTATCGGGCGCAACAGTTGCAAGATTGATTGCGGGTCGCAAGTGCGTTGAACGCGTCGACTCGTTTTTTGCAAGGTTGTTTTGTTGGTTAAGAGTGTTGACGCAGCGTTGTGTTATCGCGATTGTGTTACACTAGTTACCAGTACCAGCATACCAGCAAGATCGTTATGTGCGCTCTGACTCGATTGGCTCTAGCTTCTTGCGTCCTCGCGGTCGCTGTCGCTCCCGCTGCCTACGGAGCAGCTGTGATTGTTACGCACGGACCGAAAAATTTGACGGCGGTCTCGCCAGCTTCGACCTCGTCGACATCATTGGGCGTTTCGTCTACCGAATCGTTTTCCGAATCGTTTTCCGAATCGTCTTCCGAGCCGTCTTCTAAACCGCCTCCGTTGGCGCGTTCTCGACGGCATATTCCGTACGAAGAGGATCGTGATGTTCTAGTCGGTCCGCAGGAGTACGGTGTGGCCAACTATTTCCGCGGTTTTGGCGGCTACCATCAGCACTACTCGCCACAGTGTCGTTTCTACCATTCGCGAACGATCGACTTGTCCAACGATTTGTTATTGCTTCCGTACGCCGCGCGGGTGATCGACGTGTCACGGTATTTGAATGCGAGACCTCGTTCGCTCGTCCTCCAGGTCGGGCCAAGGAGGTTTGCTCCCTACGAGCACTTCACGCGAAACTGTCATAAACTACTGTTTGTCGCCAAGCGGTACAACTGGATTAGAGATTTCGCGCGGTCCGTGGATTTCACCGACCCACGAGTGCGTCAGCGACTGCGAGATCGATTGGGTAAAGCTGTTTCTAAACAGTCGAAAATACTAGCTTTCGAGGAGAGGCTGGCCGAAAAGTTGGTAAAAATGACTCCATATTCGGACAAAAATCTCGATGAGATTGACCGCATGTCGAACGCCGACGTGATCGATCTGTTCCGCACCATCTCGCAGCTCGGGCTCAACTATGCGTTTAATTAGAGTTGGGGCGTCACGGTATAGACAGTACATCATATTCGGTCGGTCGTTTTCTCCGATCCTTTACATCTTTTCTTTTTTGTTTTGTTGTCTTGTTGACTTGTCGACTTGTTGTCTTGTTGACTTGTTGACTTTTTCTCGATTTGTAGGTCTATGTTGTCGGTGTCGTTTTTTGTCGATTTTGTGGGTTTGTTTTGTGGGTTTGTCTATTTGAACGGTTTGGTCGCTTTGGTTGGTCGTGTTGGTCGTCGTTCGTTTTGTCGTACGGGCGACAATAAAATAAAAACGAGAGGATTAATGGCTCATAATGGGGCATAATGGAGGATAATGGAGGATAATGGTGGTGTGATGGTATGATAGTGTGATGGTGTGGTGGCGCGATGCTGTGAAGTTTGTGGATATGGTGATGTGTGGCGGTGAGTCGATCGGGTTGATCGGGTTGATCCGCTCGGATGATTACGGATGAAAAAGAGAAAAGGCAAGAAGGAAGCGACAAGGTTAGATCGAGAAGGGTGAGCTGAACAGTGACAGCGGTGATACAGCGATGAGATCTTTCGAGTCGGTTTTGTTTGTTTCGTCGTTCGTGTTGCTCGAGTTTTTTGATGTAGTCGTGGTGTTCGTTGCGGTGTTGCTGTCAGCGTTGTCCACCGAGTATTCGTCCAACGAGTCAATGGAGAATTGTCGCAACGCCGGACGGTGGAGCCGCGTTGCCTCTGGTTTGCGAAACTGTAACAGTTTGTCGATGTCGCTGAGCTGACCGGTCATGTTGACGTGGAAAAAACACTTGGGAACCATGCGCAACAAAAAGTACTCGTCGCTCGGTTCGATGCGCATCATTGCTCGGAGGTTTGTGTTGAGCACGACCGGCACGATGTCCGCGTACCCCTCTTTACCGTACAATACGTCCAAGTTGGGATTACATAATGCTAGTCCTCGGCGGATCGCGCTCTCGGTGAGACACATTTCCAGACTGTACTGGTCGTACGGATAAGAGAGAACGGTCCATCCAGTCTGGATATGACAGCTCTCGCCTGGCACGAACTCGTACGACTGGCGTGGAAATATGTACCACAGGTCCCATGCGAACTCTTTTTCCACTTCGCTCATGTTGTGCAGCTTGATTTTGTTGGCGATCGGTGACAAGAGTCTGTTGTCGTGCATGTACTGGTTGGACCGCTTAGCGAGCACGGGTTTGATGTCGCGTGTAAACTCGTCCCGACGAATGAGACGCAACAGTGGTTGTTGTTGGCTCGATGCGGGCACGTTCATAGTGACCGTTGTTGACGTTGATGTACCAGACGGACTTGACGTGTTGGATGTTCCGCTGTCACCGCGGCTAGTGTTGTTGTCACTCATGTTTGTTTGACGAGGTTTGGACGTTGGTCGATCGTTTCGGTCGTTTGAGTCGGTGTCGGTGTCGAGTGTTGCGCCGTCAACGTCGTTGTCGGTGCACCACAAAGGCTTAATAAGTCGAAATCTCGGTTAGGTGCGGGGTTTTGTTCGAAGTGTTGTTCGAGGTTTTGCTTGTGGTTGGGGTGTGTTGGTGTCACGAGTTGCTCGATCGGTCAGTTTGTTGCAGTTTGTTGTTTCGGTGGTTTGGCGATGGTGAGCGGTGTATGCGGTTTGTTGAGCGGTGTGTGCGGTTGAGTGATCGGAGTGATCGAGTGACGTTGGTGGTCGTTGTTGATCGGCTTGTTTGGCTCGTTTAGTTGGTAAAGAATTTAAACAAGAATGTGAAGATGATGATCACCACGATGGCGACCAGTCCCCAGATAAGCAAATTCTTTCCCACCGAGCCGACCACGCTGCCGATACCTGACCCCGCTTGGTTGATCGCGTCAACCAAGACATCGGATGCGGATTTGGATTCGCATCGCAGGACTTGATTGTCTTGTAGATCGGCGTATCGTGCCGCATCGCAGAGCGTCTCGATACAGTCCAAATTCTTGTTGGCGTCCTCGCTGCACGCTTTGCTGTTCGCGATTTCATCGGGCAACGATTTACTCGTGCAAATGTTTCCGGTCGTCGCGTTTTTGCACGAAAATTGGGAGACTTTGCATTTGACCACGTTCGTACCGCTTTGCGTGTACATGAAACAACCAGTGGATTTGGCTGCTTCTTCGACACATTTTTGATACACTACGAGTGCGGTGAGACCAGCCGCGGAAATGGCCACACTGTAGCCGAAGAATTTGAGGAAGCCGGTCCTCTTTGACTGCTGCACAAGTTTGTCGACCGACTGTTGCAGTTTGGCGTCGTTCTTCACAAACTTGTCGATGTCATCCACCGTGTTGAGAGCCTTTTTGTCCAGGTTGAAGCCCACTTTACTGCGGATTATAGCTTCGTCGTATTTCTTGATCGGAAGGTCGGGCAGTTCGTTCGCGGCCTCGGATAGCACCTTTTTGATTGCCTTTTGTACGTTCGAGCTGGCTAGCACATCCGTATCCTTGAAAGCAACATAAAAAGAGTTTGAATAGTCGCCGAGTCGCGAAAAGTGCACGAAGTCGGCGATATCAATCGCACCTACGAGGGCCTTGTTGTCCACGACCTTCATGTACTTTGTACTAAATAGATCGGACAATTCATTCAAATTCAGTCGTTTTGCTTCGCCCACAATGTTCTTGCTAGCCTCCCCTATGTCGATCGCACCTGTAGCCGTTTTTTTGCTCTTTCGTACGAGTCGTCGCAGTGATCCGGCGAATCCCATAACGATCGGTCGCCTTTTTTCCCCTACTTATTTAGAGGTGCGTATTTGGGGCTCTCACCGGCGCGCGGATAGTATTTCATTGACGTGCGGGCTCGAGTCGTTCGCGGGATCCACCTCCTAAGAGAGACGAATCACGCGGTGGTGCGCGTATTACTCACTACATTACTCACACCGATCCCATGTTTTCCCTCTTTTGGATCAACCCGACAGATCCCAGCGATGGGGCCAGTGATGGGGCTGCAACCGGCAACGCTGGAAAGAACGACGATGCCGGAAAGGCGGACGCGTTCGGCGTGGAACGAAACGACAGTGTTTTTGACGTCAATACCATCACCACGAATGGGTCTGAACGTGCAGCAGGTAGTGGCGACGCGGAAAACGCGGAAAACAGTAGCAACACGCGTAACAACACGCGTAACAATACGGGTAACAGTGTTGGTAATGGTACTGGTAACAAGGGTGGTAACAGAGCTGGTAACAATGGTGGTAACAGCACAGGTAACAGGTTTGACACCAAGACTGCCGGTATCGATGCGGAGAGTGAGTCTGGTAACGATAGTTTATTCCCACCAGAGTTGGTCGACGAGTTGGCGTTGGTGCGCGACGCTCTCCATTTCGCGGTATCCTGGCTTGGTTGGCGTAAATGGTTGCGCGCCAGTGGGTTGCTCGAGTGGTGTTCGGCCGGTGTTCTCGTTCCTAGCGGTTGTGGCTCGTTCGTCCCTTTTTGGCAGTACGAGTCTGATTGGTTGACCTATTTGTCTCGGTTACGACTTGATCGCCGACGTCGCACGACTGCTGCTGCGAATGCCGGTCTCAGCGGAGAGACGGTTTCCGCGTCGCCCTACGTTCTGAGCGGCGGCGAGCAGTTTTCCCGCGCCGACGAGGACCGCATAACGAGACTCGTGATGCGGCGCGCTTGGCTCGAACGATTGGAACGCGAGTGGTGTCGCGACAACTCGTATGCGTTGCGTCGCGACCGTCCCGCTCTGCTGACGTTCCGCAGCGCAAAGACGGGCGTCCCGTTCGAACAGCCAATCCTGTACAGCGAGTACGCTCGACTCTCGTTCGACGAGACACGCTGGTACGCCGATAAATGCGATCTGATCGATTTCACCGCGCGTCTCGTCCGCACCCTCGTCGACCGATTTGGTCGGATCGGTGTGGTCGCGGCGCACCGTTCCGATCCCGTGATCGACGCATACCTCGACAACGTGACGGCCGTCCCGTTGTGGCGTCACAAGTTGGACGAGACGCTCAACACTTTCGACGACGAAACGCTCGACCTGATGTTGCGTGCGCTCGCCGTGTGCCGCTCGCACCGCGTTCGGTCTGTGTCTGTGTATTCGAACACGCCGAGCGACCGTTGTCCCGCTGCAGGCACGCGGCTCGTCCCCGCGTCCACGCCGACCGAAGGGCTTCGTCTGGGTTCTTGGCCGGCGCTCTCTTTTCTGCTCGTCGATCTCCACTTTGTGCGTATCTCGCGACAGACGCTTTGGGGCGACACCCTGCGCGTCTTCATGGGTCGGTTTCAGGGCAGTATCGACTCGCTCACGCACGAGGTGGACGATTGGATGACCGTCATTCCTGTGCCCGACGTGGAACGCGATTCGATCTACATCGTTCGTGTCGACGACGACCGAGTTCTCGCCTCCAGATTGTCGCATGTGCTCGTGGCGCGCAGCGACTTGCGCGCCCTGCTCAACTACACGTTCCTCCCGAATGAGCGAGCAGTCCTCTATGGCGGTCCTTCGGTCGCCGAGACCGCTGCTCTGTCGGCCATCTTCTCCGCGCAGGAATCGCGACTCGCTTTGCTCAAGGCCTCCGCGGCGCCGACTGATGTCGATTACAGCGACGGTCCCTCCGCCGAGGAGTTGAGCGGATCCAATCAAGTGTGTTGCGACCTTCGTGAGGTGCTTTTGCGCGCGCTTCAACTTTGTGCAGTTGGTGTGTACAGTTTGCGTTATACGGTCGCGCCCCTCTCGACCGACGAGTCCGAACGAGCGAGTCAAGAGCGCGCTTCGAGACGCGCGTCGCACGACCGACTGTTGAGTGCTTTCCTCCGACGTAGTGGCGCCGTTCGCAATCGCTACTTTATCGACAGCGGGATCGAGCGCGGCACCGCGTTGACCGAGGCGGTTTTGTCGTTTGCCGCACAGCGCGGCCTCGATCGGGACGTCAATCGTTTGCGCGTCGACGACGTACGAGCGTACGCTTCGTACAACGACCTTGTTGCGGAGGACGCGAGTCGTCCCGAGGTGGGTGGAGCGGGTTTCGAGTGCGTTTTTGTGGCCACCAGTGCTTTGTTGGCGGTCGATGGTGTAGAACACTTCACCCGTCTTGCCAATCAACAGTTGCGCGACAGTTGGCCGAGCTGCTCGCGGTACGGTATGTTCTTCCGTCACGAGCAGTATCCCGACTTGCATATGCTGTTGCTTCCCGCCGAGAGTTCACCTGTGTTCGATCGAGTCATCGATTTGCCGGACTTGACCCACGCGTCCGCCGGGGCGAACGCGATTGCAGCGGGCGCTGTGGTACGCGCGACAGATGTTCCCAGTTCGGGGGACTTAGTGTCGAGCACCGTAGTCGGTTGTGCGGGTTACTTGCGGCTCTGTTTTGTCAAGTTGCGAGGCGCGGGGAGCAATGAGTTCTCGGAGCGTGCATTGGTCAATCCCGCAGTCATTGCGGCGCTGCTGCGCGAAATAGTGGCTCACATCACGATGAGCGAAGCGACGGAACGGCGGTCTCTAGCCTATTCTCTGTCGTACTCGCCGCTCATATCGGTCGCTACCGCAGCGGTTACCAAGCGGAACGAGACGAACAGGAACGGGAGCGATCAAGACGGTCAAGCTGTAGACGGTGCGGAAAGTATGGACGGCGTGGAAGAGTCGACTAGTCTGAACGAGCGAAGTCGACCGTCGTTGCACAGCTTGTTTGATCGAGATCGGATTGCGGCCATGGTGCGGATTGATCCGTTTTTGTCCATCAGTGCGTGTCGAGCCTCCGTGTACGACGATGTGGCCACACGGCGCATCAGTCGTTTGGTGTCGCGCCTACCGCGCTTCTTCTTCCCTAACTGCAAGTTGTGGCGAGCGCTGGACGCTATGCCGGTAAAGTGTGCGTTTGTACGCAACAGTCCCGTGACTTACTGTCCGCGGTTGTTGTTTGATGGTGGCCTCTCCCTAGCGCAACGCGGTATCCTCCCGCTCGAGGCGGCCTGTGCTAACGACACGTGGAAGCTGTACCTCTTGGACAACGTGCGATCCGGGAAACCGATGCCCTGCGATCGAACGTACGTCGGACCACCTCGATCACGCGACGGCGACGGCGCACCGCTGTTCTACTACGAGCCGTGCGGCGAGAGTCCAGACGGTGACGATGCTAGCGCGGGGACCTTTGATCGCGTTGTCCCGCCGCCTCCGCCGGTCTCGGGTGTGGACTTGTCGCGCGAAAGGAACGCTGATCGGACAGTCGTACGCCTCGTGGACGGTCAAGTCTCGATCGGGCCGGTCGTCCCATATTTCGCCTCGAAGAATGCGCACGGTCGTGATTGGATGTTGTACGGGCTCGACAACACGCTGGCTACCTTCGACTCGCTGGTGGCCGCTCTACGTATACAACAGTCGCTCATCTCGGCGCCAGTCGTGCGGCTCATCAATTGGGACGAGCATTTCCCGCCCGGCACGCCCGACCGGCCGTTGTTGCAGAAGTTGTCCGCCAAGCGAGTGTACCTCGTGAACGGCGTTCTCGGTTTCTGCGAGCAGCAAACCAAGTTCGTCTCCGCCTCCAAAGTGGATCGACCGACCGAGCCCATCTCGCCCGCGAACTTTGCAAACGCGCTCGTGCGACCCGGCGACTCGCTCTGTTTCCACAACACGGTCGACCGAGTGGACCCGACCGTCCGCATCTCGCCCATGCATTTCTATCATCGGGTATACCAGAGCATGGTTCGCGCCGAGCGTCACCCCATCATCGGTGACGGTGGCTACGTGGACCTACGTTTCCGCGAGACGGATGACTACTTTGTGCTCGTGTTCCAATGTACGCGCATCTGGTTTCCGCGCGTGGATTTGTTGCAGCGACTCGCCGAGGCGCAGACCACCTGTTTCGGTGACACGCCGCGACACCTCGTCCCGCTTGTCGACTTTTACGCGAGGCAGGCGCTCAAGCGCGGTCGATAATGGCACACCGAATGGTCGGTATTCACGAGTCGAGTCGTCGTAACGGTCTTCTTTCCGTCTCCAACCGTAGCGTTTTTGCCGCAGTTTGGCTCGTATTTGGCTCGTATTTGGCTCGTATTTGGCTCGTATTTGGCTCGTATTTTTTGCGATAAGAGACGGCTGAGCCGCAAGCGCGGCGTTGACCATCGATTCCGCTCGTCACTCGGTTCGGGCGACTCGATTTCTCTTTCCACATGTTCCCTTTCGATTTTCACCCAATTGTGTTTTTCGTGGTCGTCTTTGTTGCAGTGTTGGTCGTTGCGTTCTCTTCATTCACGCAGATTCTGGTCGCGTCAACTGCGCACGAGCGTGTTCTCGTTCGGTTGAGCGAGGACCCGAAACTCCACCGTACCGGTGAGTTCGTGGTCCCCGCGTCCGGTGAAACGGTGCGGCTCTTGCGTCGTGATCTTCGAGGCGGCGTCTCGACCGTTTCGTCGGCCTCCACTCATCGGTTGGGCTTTGCGCGCGCTATCGTACCGATCGGTGGTTCGGCCGCGAACAGCGTGACGGTCGTGCTGGACGCTTCGCGTCGAGCGCACGGGACGTGGTCGCGCAAGCGTTTGCGTCGCGACGACACGACGCCCCGCACTATTGCGGATGCGCATACAGACGGTGGTCCCGGCGGTGGTCCCGACGGTGGTCCTTACGGTGGTTCCGACGGTGGTTGGCAGCGATCGAAATCCCGTCGAAAACGCGGTGCGACGTTGGCTGTTGGGTCGAACGATGCCGGCAACAAGGGTAGTGCTAGTGGTGGCACTGACACCACCGTTGGTGTTGGTGGTGTCGGCGGTTTCATTTGTCACGACTTTGGCCAACCGTTCGAGTGTAATCTGGACGCCGGTGCAAGAGCTTGCGATTTTTGCGTCGATCGTCGCACCAGCGACATCGCGTGTGTTCACGTGTCGCGGCCGCTTCGCTATACGTTGGAGGACGGCTACCAACGGTCGATCCTTGCCAACGCGGAACCGCATCTCGGTTGGTGTTTGCCGCGCGAGTTTGAACGGCGTCTCGGTCGCAACTGTAATCCGAACACCGGCCGTTGGCTACTATCGCGTTCGGAAGACGGGCGACCGCACTTTGTGTGTCGGTGTCGCTATCCAAACTTGATGACCAACTCGTCGACGATGAAAGATGACTGTTCGCTTGCGGTGGGTTGTTATCCCGGCCAACTGGATGCCGACTCGCGTGCCGGTTTGATCGATCCCTACACCTCGGGTTTTTGCGAGTGTCCGGCGTTGTACCACTCGGACTTTGATTCGACAGTGGGGCCTCTGTGCACACCGAACGCTATTCTGGACGAGCGACGCGGTAGCAAGGGTCTCGGCGATGTACTTGAGGCGGCTGGTCTGGCGGGCGACTACAAGGCGCTCCCGTTGTCGTACGTGAGCACCAAATTTCTCGGATTGTTCGACGGCGGTCAAACGACTACCGCGGTCGAGTCGGACCCACGACTGCCCGACCCGTGCACCATCGACCTGTTGTCCGGCCGGCCGTACGCAAAAGACGAGGAAGGTTGTTTCGCGGTTCGCAAGTGGATCGTCTCTCCCGAGATGGACGACCGTAACAAGTTGTTGTCGCGGTACGACGAACGCCGTGCCCGCGAAGGAAGTGCGACGGGCGAGACGAGCGACAAGAGCAACACGAGCACCACGAGCAACACGACGAGCAACACGACGAGCAACACGACGAGCAACACGACAGGTCTTGCCGCCGTCGGTTCGACCGATGCAGCCGAGCGGATGGATCCTGGTCGTATTGTCGTGTATTGCGACAGTCGGAGTCCGCGGTACCTGCCGATACAGACTTCGAGCGATTACTTGCTCAACAACCACGGTCGCTACCCGAACGCGTGTTTGCGTCTCGCCGACGGGCTCATGTACGGTCGTCAGACGGCGGCCGAGCCGTTCAACGTTTCGTCGTTGTTCTTGTTGTCGCACTTTAACGGCAAATACCATCCCGATCTCGGGGTGTTGTTGAAGCAACCGACACCGGAGCCCCGGCGCGGACGGCGCGGCGACGAACGGTTGGAGCGTTTGTTCAATCTGATCGACGAGTTTGCTGCGACCGACGAGAAATTCCGCAACAAAGTGTTGTTCGCGTCGCACCCGGTGAAGCCGTACGGATCGCGTCCGCTGCCACTGCGGCACGACTTGGACAACTATTTGCGCCACGGTCGCTCGTTTGTCATCTACACCAATTTTCCAGACATGTTCGAGATGACGGTCAAGGTGGGCAAGCACGCGCAACCGGTCCGTCGTGCGATCTGTCCGCAATTGTTGCGTCTCGTCTACAGTATGTTCAGGGTTGCTCCGATCAAAGCGAATTTGGTGTACGGCCAGTACGTCAACAAGTTTTACCGCAAAATTGAGGCGCCCTCGCCGTCCGATCGGTTCAAGGTGTGGGCGGTGCAAACCGACAAAGAGTACAATGCGTACTACGTGGGGTCGAGTTGGACGCGCGAGACCGGTCTCGTGCCGCCGGCCGACCGTGCGTTCTACACCGAGTGGCGACCCATCAAACCGCCCGAGCTGCAGACCGTTCAACGATCCAAAATCTTGTTCGAGCCGGACATCTCCCCAGTGGACGCCGTGTACCCCGCTCCAGAGTCCTACTGTGAGAACTTACGGATCTGCAACACACCGAAAATCATTTCGGGCACGACCGGCCATTTTAATCTGCTGCCCAGCTTTTGGACAACGGTGTATCGCGACGCGGACCGTCCACTCGTGCCGAACGCTTTTCATCCCGGTTTCGACACAACGGTGTTGCTCGCCTTCTTCGGCGGGGATCAGGGTGTGGAGACGAACGAACGTCCGGCAGAGGTGTTACTTGTAGCCGATCAACTGGCGCTCAATTATATGGGTGTGCAGCAGTACTCGCGGTTGTTCCGTCACGACCGCAACCCCGAGAATGATAAGAAGAAAGCCCGAAAAGAGGAGCAGGAGAACGAAGAGAAGGAAGCTGAACACAAGATGGACGATAAACGACGTTTCGATCCGGACGCAACTGCTAAGCGGGCCGAGCAAGAGAGTGCTAAAGACACGCGCGCGATCGACCGACTACTACTCGGGAAACAGGGTCAGCAGATCCTCGGCGACGGTCGGTTTATGCTCGGCGGTCCCGCGGTCGAGGCTTGGCGCGCCTACACCGGCGAAAACTCGGAAAGCTCCGACTCTGACTCCGAAGCGTCCGAACGTAACCGCGATGCTGAGGAAAACACTGCGGACGACGGCGCGGAGGATGCTGGCCGCGTTCCAACGAAACGCGCGAGGCTCGGTTGAGCGTTTGTGGTTCGTTTGTGGTTGGCACGACCGCCGAGACATAGTGGCCGCAGTCAGTAATTAGTGGCCGCAGTGGGTGACCGGATTCAGTGGCCGCAGTGGGTGGCTGCAGTTAGTCCGTAGTTAGTAGTGATAGTTCCGGTGGATACGGAGAGAGCGCGCCTATTGGTTTTGCGGTTGTGACTGTCGCGTTTGTTGTTGCGTTTAACGAGTTCTCTCGGTGTCGATTGTACTACAGGGGGGGGGGCATAAGGGGGGGGGTGGGGTATGGAGTGTTTCGTTCTGGTTTTGTTGTTGCGTTCCTCGTTGTGATGTCGTTTCGTGTGGCCGACGGACCGGCTGTTTTTTTAAGAGTTGAGTTGTGCGCTTGTCGCGCTTTTGCGCCGTGCCGTCGACCTCACTGTATCGCTTGTTGTTCTGTTTCGCGTGTCATTATGTACTACTTGCCGCTCTTCTTTTTTGGCGCGGTAGCCACATTGATCGTGTTGGTGGTTTTGCTGGCTCGTTCGCAGTGGGGTGGCAACGAGTTGGTTCGTTCGACGGAACCGGGACCGGTCTCGCCGCGTGTGCGGTTAAAGCCGTGGCGCGTCGTCAAACGTTCATTCAAGGTGCCCAGCGGCGCGAGCGGCTCGAGCGGCGCCGATTATTCAGCTACAACGATCGATTTTTTGCGGCAGTCGGTGTTCGACCGCGCGTATGACACGGCTACGGCGGCGGTCACGCGTTTAGTGGCGAGCGCAACTTCCGCCTCGTTGGCTGACATGGCCGCTATGGTAGCCGACTCCTCGCGACCCGACTACGGTGCCACGTTCCCGGTTGACGCGACGATCTCCAAACAATTGGGTTTTGCTCGGTCGATCTTGCCCTACAAACGCAAAGACGTGGTCTATGTGCCCGAAATTTCACACGATTCGAAACGTTGCGACGAGTGGATGAAAACCGGCGTCAAGAACTTGGTTTCCTGTTCGGTTTCCAGAGGTTCGGACGCCTGTTTCGTTTGCATCGAGTCGCGTAAGTACAACCGTTCGTGCGTGCACGTACCGTCCGCTTTTCTTGTACAAACGTACAATGAGAAGACGATCACGATCCCCGCGAGCAGCAAGACGAACAACAAAGACGAGGGTTGGTGTCTACCGTCCACATTCGCGTCGATCGACTTTGCGAGCGGTTCTCCCGTCCCGATACAAGAAAGTAAACGTAACTGTAATCCGAACACGGGTTCCTGGATTCTTGCACAACTCGGTCAAGATGGCGGTAGTTTCGACTCGTCCTACAATTGGGTGTGCAAGTGCCGGTACCCCTCGCTAATGACCAATTTGAACCACAGCATCTCTCAGGACTGTCTTTTGCCGGTGGGTTGTCAGCCATACGGCTCCTTGGACCCGGCGTCCGTGGCGGGTAAGGTCGACCCGTATGTAAAGGGGTATTGTGTGTGCAACAAGGGTTATCAGAGCGACTTTGACAAGACGGTCGGACCGATCTGCGTGGAAAAGAACGTTGGCGATACTGACTACGAGACCATATGGCAGGTCGGTCTAAACAACTTTACCAAGTTGGACAAATCGTTCGTCTCCACTAAATTTTTGGATTTGTTGCCCGTAGCATTGCGTTCGAACCCCGTGCTTCCTGACCCCTGTTCGATCGATGCCTTCTCGTTGAAGAAGACGTCCGGGTGCAAAGTCCAGTTCTACAAGATCAACAATACGAACGTTGCAATGTGTGTGACGACCAATCTGAACTACATTGCGTTCACGAGTGACACCGATTACCTGCAGAACAACCACGGACGTTATCCAAATTCTTGCTTGTACACCGGTTCGCACGAGCAGAACGGGGCTATTCCGAACTCGCCCGACTCGGTTCTCACCCACGCCATACTCAGCTTTTGGAACGACAAGAACTTACCGGACGTCGGTCTGACCTATGTCAAGAACAGCCAGGACTCGCGAGAGGATCCCGTTCCCGCTCATTACGAGCGTGCAGACGCCATCATGAGCATTTTGACAAAGGACGATACGTATCAGAATTGGCGAAAACGTGAGGTGAAAACGAAGCCTTTTATCGGACCGTATTTGCGCAACATGACGTTCCGCGTGCATGATTTTTTCAGCGATGATACAAACTGTATCGTTTACTACAACGATTTTCCCGAGGTGAACATCAAGTACAACGTGGCGACGATGCGCGATCTCGTACCGTTGTTTAGAGACGTGATCGGTCCGGTTGAGTGGTCCGATCGGCGTATGTGGATGGTATCGGACCGGCTAGAACCTCATCTTCGTCACCTTTACTACGCGCGCCTCAATGCGCATACCTACCAACCGCAGGAATTTGAAGAGTATAACTCGTTCGTCAACCGAGTACACGCTCCGGGGTGCACGGGATACGGACGCGTCATGCCGAACGAGGTGCCGGTTTACCTCACGTTCTTCTCGACCATCACGCCCGATTTGCCGGTGAAACGGTTTCGTCAATCGTTTTTATATCCACTCGATCAGGATTGGTATCCCGCTTACCAGTCGACGGAGGGTTGTACCATTTTTGATGAGTGTAAGATGTACCACACGCGCGACGAGTACTTGTCCAATTTGATTCACGACTTGGTGACGAGTGTCACGGTCGGGAATCGTAAACTCCTACCGCACAAGCGGAGCAAGCGGTTCGACGCGACCTTGCAAATCTTTCGTACTAAATTGTTTTACATAATCATGTGTAACCGTTACTCTCAAAACTACCGTTCGTATCAACAGTTGTCCAATCGGTTTCCCACTATACCAGATGGTTTCAAGCAATACGAGTAAATCGGCCAAACGAGCTACGAGAAACAACTCGATAACTCGAAGCGAGAAAAAAAATATGGTGGGACGACGCGCCGTTTGGAGACGTGATGGTTGCCGTTGGTCGTTGTTCGGAATTTACAGTCGTGCTCGCGTCCGTGCTCGCGTCCGTGCTCGCGTCCGTGCTCGCGTCCGTGCTCGCGCCCGTCCCGATCGCGTTCGCGGCCGTGCTCGCGCTCGCCCCGGTCGCGTTCGCGGTCGTACTCGCGTCCGTGCTCGCGCCCGACCCGGTCGTGCTCGCGGTCGTGCTCGCGGTCGTTCTTGCGTCCGTGCTCGCGTCCGTGCTCGCGTCTGTCCCGGTCGCGTTCGCAGTCGTGCTTTCCGTGCTCTCGCCCGTCCCGGTCGCGTTCGCGGCCGTGCTCGCGTCCGTGTTCGCGGTCGTCTCGGTCGCGTTCGTGTTGTAGTACGCGGTTGATTTTTTGGTTGTTTCTGGATTGCTCCGGCAGTTGTTTTATGGTTGCCGCGGTAGTCGATTTAGTGGGTAGACGGTCCACTCTAATCGGTCAAATCGGCCATCTGTCTCTTCAGCCGGTCAGCTTGCTCGCAAACCTAGGTGAGGAGGTGAGCGCACCGAGATCGCTCGTCGTTTTTTTTCGACGCCAAGCGTTTTCCGATTCGGTGCGAAGTGTTCGCTCGGCGAGCGCAAAGTTGCGGTCCAGTGAACGCGAAAAGTTCTTGTTCCTGAGCGCACAGGCGCACGGTTTTGTTGTGGGGTCGGTTCGCATCGCGAGCGCGGGTGCTGCGCGTGTGCGAGACGCGTATGTGTCGCGCGGGTGCGTCTTAGTGGACGCATTTTGGTTTGCCTGATTACCTGATTCAACTTTGGTTCGGTACATGTAGTTCGGTTCAGTGGAGTTCGGCTACACGGAGCGGGATTGGGTTACATGGGATTAGGTTATATGGGATTAGGTTACATGGGATTAGGTTACATGGGATTAGGTTACATGGGATTAGGTTACGCGGGATTTGTTTACACGGGCACGGGGGTTGCTGTAGAGCGCTGTGAATCGTTTCGAACGTGTCGCGGAACCTCTCGCAACGATTTAAACCGTCTCAGCGTGCTCCGGACGTCTCGATACGATTCAAAACGCTTCTTCGTTTTGCTCGTTTTGGGCATTTTCCATGTCGCGCAGTGAGTCGCCGAACAGTGCGTACAGGAAGGGCATGCGTTCCATGGCCTCGCTGAACATGTACATAAAGTTTTTCTCCTCGAGTATGAGGCGAGATTTGATCTCCAGTCGCTTGAAAAAGTCGAGGATCTGTTTACAGCGGTTCGAGTTGAATCGCCGCGCCATGAGGTGTTCTTGGCATTTGAGGATCCACGCCTCGTCGAGCGTCTTTTCCTCGAGACGGTTTGCGCGCTCTGCGCCGGCTGTGATCGACGTGAGAAGGAAGTTGTACGGGAATATGAGCGAGTTGATATCGCGACACCACTCGACAAAGTCGGTGAGTGGTGAATCGGTGAAGTTGGCTTCACCGCCGTTCTGATCCCAGCCACCGCTGTTCGCCATGAACACGGCGCGCATGATGTTCCAGTAATCGCGTAGCTCGTTGTTCTTGTTGCTCATGAACTCGTTGTACCGATCGATAAAGTTGCGGTGCTGTTGGTATCGGCGGGCCGCGTCCGCGTTCGCGTTGCTGCGCAGTTTTCCGGCGTTCGCGCCAAACAGTGCTGCTTCGTTCGGTCGCGATTCCACGGCCACGTTGTGCGACTCGCCACCGATCAGTTCGTCGTTCAGCGAGCAGAGTGGCTCGATCTGGATGTAGATGCGCGGACTGCGGTCGTGGTTGCGCTTGAAGAAACGAATCCACGCGCGCTGGTCCTCGCCGCGCCCGATGCTCGCGAACAATCGTTGCAGGTTGTCGCACACAAAGTGTTCCTTGATGTGAGCAAACACGTCAGACCGCAGGGGCCATTCGTGTGTACGTAAAAACACTCGTCCCATAAACTGAACGAACATGGTGCACAGCGTGTCGCCTTTGGTGAGGTATACGTCGAGACCGGAGGTGGCGTTGAACAGATGCGCGGGCAAACGAGCTACCGCGCGACGGTACGACTCGCTGTTAGTGTTCTTGAAGAAGTGGATCGATTGGCGATCCTCGGGACGCGCTAACCGAACGCGTGTCCAGTGATCGGTTGCGGAGAGTGCGCTGGCCGACCATGATTCCACGTCTTGGCTCGAGAACCGTTCGGTAATGATGTTCAGGAGTACCGTGAACAAGATACCCGTCCCGAAGAAGGCTTCAAAATGAGTGTTACAGTGGTCGGTCGACACGATGATCCGATGCGCGAGCATGGAGAACATCGAGTCGAGCGAATGGAGGTGAGCGCGATGCAGTGGCATGGGTTCGCGGTGCGACACGCAGCCCGAGACGAACAATTTCTCGTATATCTTTTCTCGGGGGAACCCGTTCCCGTTTACGAACAGATCGTAGAAACGTAGGAAAACGCCGTTCATGTTGCGAAGCAAGTCGTGGATGAGCGACAACTCGTTTTCACCCTCGTCCTCGTCGAACTGGTCGGTATCGTCCGGACCGCCGTTCACGCTCGCGTACTGGTGGTCGCTCGCGTCGAGTTCCGCGCCGTTCAATTCCCGGTGTTCGCCGTTCGCGTGCTGACCGGCTTCGCGCGCGGTCGCCTCTTTGTTTTGCTTTTGCTGTTCGAACAGCTGGTACACGCGTCGACCGTTTTCGAGCACCGTCTCCACCAGTGTTTTGCACAACTCCATATAGTGCGAGAAGTCGCGTACGCCGTTCAACACGGTCCATTGTTCGAGTTCGAACGCGTTCAGCTCGGCGGGCGAGGCAAAGTCTTGGGGCGCGATTCCGCCGCGCAATTTGAGAATGTACGCCAATACGGAGCAGCACACACGCACCACTTCACACGGGACGTTTTCGAGTACGGTCAGCGTTTGGATGGCCGCGGTGTTCGGGTCGTCGCACGGGTTCACGGACGGGTCCGCTTTTTGTGCACGGAGCACCAGCAGGTTCTCCAGGTGCACAGTCATGCGGGCGGCCCGCTCGGGAAACGATGCCTCCCCATAACACGTTCCCGTGTTCGCGTTCTCCTCTTCTACTTCCATTTCCATCGCGTCTCCATTGGGCAACATGTCTTTCGCTTGTTCCACGACTGCGTGTTCGGTCAAGAGTTCGGTCAAAACCTCGGTCTCTGCGTCGCGGAGTGCGAAAACTCGAAGGAAACTCGAACCAGTCGGAGAATCTTAATAGTCTAAGCGAGGAGAAAACCTGTGTGTCTCTGTCGCGCCGAAAGAGGGTGCTCGAGACGGCCTTGCGGATCGTTGTCGGATAGCTGTCGGATCGCTGTCGGATCGCTGTCGGATCGCTGTCGGATCGTTGTCGGATCGTTGTCGGATCGTTGTCGGATCGTTGTCGGATCGCTGTCGGATCGTTGTCAGTTTCGTTTGCGGTGTTGGCTGATCGTTGTCGGATCGCTGTCGGATCGTTGTCAGTTTCGTTTGCGGTGTTGGCCAATCGTTGTCGGATCGTTGTCGGATCGTTGTCGGATCGTTGTCGGATCGTTGTCGGATCGTTGTCGGATCGTTGTCAGTTTCGTTTGCGGTGTTGGCCGATCGTCATCGTTCGTCCCTGCTCGTCGATTGCCGCTATTCCGCGTTTTTTGCGACTGCGCCGATCGTTACGCGGCGTCGATCGTCACGCCGTATCGATTGTTCCGCTCGTACCGATCGTTACACCCGAGCGGATCGCTACGCCGCGCCGATCGCGGAGGAGGAGAAGGTAGTTACGTCGCTCGCGGTGTGCGCGTTCATACCAGTTTTGTCGATCGAGCAGATCGGATCGATCGACCGATCGGATCGTTAGTTGTGTTGTCATCTCCTATAAGCTCTTTTACAAGCGTGTCACGGATTGGAGTGTGTTGTTAGTAGTTTTGAGTTGTTGACCGACACTTTGGAAATCGGTAAATTGGGATCGGTTAGAAGAAGCTGAGAAGAAGCGAAGTTGGAGAGCAACTATGCACGGTGCGTACGGTATGCACGGTACTCGTGGTACCGCTGAGTCGAAACACGTCGAGCGTGGATGCGGACGCCGAGGGAAGCGACGGGCAGCCACTCAACTCGAGTCGGCTGATGGAGCGCCAGCACGAGTGGTGCGTGTCGTCGCGCGAGCCCGTCGATCCGGCGGGACCAACGGTAGAATATCATTGTCGGTGACTCCGGAACTCGTGGGTCCTCGCTCCAGCGGAGTCAGTGGAGTTGGTGGGTCCGGGCCCCGTTTAACCTCGACGGGAACGGGCATTAGTATGAGCACGATGGTGAGTTCGGGTGTTGGTGTACGGCTCGAAGGTGGTAACGATCATCAACAACTGTTGTACCATATCGGGACCGACGAGAACGAGGAAGAAGAGGAAACGAAGAAGGAGAAAAAAGGAGAGATTCGAGCAACGACGCGCGGACGTTGTCGGCCGTCCTCGCGTCGTCGTCGTCGTACTGATCGTAACCGTGCGCAACGACGAGCCTCGTGGAAAAAGCGTGGCGGCGGCGGCGGTCGTACCAACCGGTTCGCGGCGCACGCTCGCGACGATGGGGACAGCGGTGAGGACGGGAACGACGAGAATGACGAGCCGGTGGACGACAGTGATGGGAACGATGGAAGCGACGGAAGTGATGCGGGTGACCGTCGGACTGAGGTCGACGATGTTGACGACGAGGATGATCGGAGCGAGGCGAGCGATGACAGCGAAGAGAGTGTAGCGCGTGACGATGTCGACGAGACCGACGGTGATGGACTCGACGGAGTTGGTTGTGACGACGATGCTGGAGACAGTGACACTGGAAAAACCGAAAAGTACAGCGATGGCGATGATCCCGAGGACAAGTATGGGTATGGGCGGTTCGAACGTTCACGTTCAGCTGGTCGTGCGAGTCGCACTAGTCGCGCCGGTCGCGCGGTCGGTCAGGATGGGCGTGTTGGCGCGACTCGAGTCGGTGTAAAAGTTGGTTCGCTCGATTCGACGATCGATTCGACGATCGACGGTATGTTTGGTAGTTTGCCGGTGAATCGATTTTTGTGTGAGGTGTTGCGCGCCATGGCTTATCCCGGTGGTCGCTCGATTATGGGCGCTGCATGTGGATCGGCCCAAAAATCGCTCAACGAGATTGAACCGGGCGAACGAGAGTCGAGAACCGTGTCGGACGGAAGGTCCGGTGCGCCCAATACAGTCAAGGCGGCTAATGCGACTAGTGCGATCGACGCGACGAAAAGCGTGTCCAACGTGTCCGATGTATCCGATGCTAATACGTCTGATGTAACTGATACAACCGCTGGTGTGCAGCCCCAGCAATCGTCGCGTGCAAAGCGGGGTGGCGGTTTAAGTCGTGCGCTCTTGAACAGGATCACCTCCTCGGCGTTCATGCGGATGACCAAGAAGATGCGCCAACAAGTGCTCACTCGTATGTTCAACGGTGTGCACAACCAACTGGTCGTCTACAATATCAAAAGTTTGTTCCGCATCTACCTAATCTATCATCGAGAGGACGCGCTCATACACACTATTTGCGACGTGTTCAATAAACGTTTCGTCTTTGACGCGGCCCAGCTACGTGCCGAGATTCTCGCCAAAAACACGAAACCGTTCAGTCGAAAAGTGATGCGGAACAAGGTTTGCAACGATGTCATGATGTCAAACCCCCATATCCTGCGTTTATTCGATTTGCGAGCACTCGCGTACTATCGGAATCATCTGGTCGACTCGGCTCGCTACCTACATTGTTTGTCGAACGGCTTACCGGTCATTATGTGTTTGAACGAATCGGACGTTGACTACATTTTTGACCGGTGTCGGGCAGCACATTCTCGACGTCGTGATTTCCCGATCGACTTGCTACCGAGCTGTATTCGCGAGTCGTTTGCGCGATTGCTCGGTCTTTCTGCCCGCGGGAACGGAGGGTCGATGGGTGCTCGCGGTTTGGTGCGTCTCGTGCGACCGGACGATGAAGAAGATCGCGCGACTGGCAACAACACCGACCAGACGAACAAGACAGATAAAACCGTCAAAGTGGGTGGAACCGACACGATCTCCGCAAAGAACGATCGTGGTAATTCGACTAATCCCGCTAGGTTCGCATGTCCGACCGCTTCGTCGGTCGAGACGAATTTTGATCGCGAGTTCGATCGAAACTCGGGTCACGTCGTTCGAAATGTCGGTCTGAACGTTGGTCGACACGTCGTTCGTAATGTCGGTTGGGATGTTGGTCGACACGTCGTTCGAAACGTCGGTCGGGACGGTGTACGATACAATGATCGAAATACCAGAAATATCAGTCAAAATATGAGTCGGTTTGTTGGTCGAAACATCGATCGAAATATTAGTCGGAACATTGGTCGTAGTCGGAACTTTGGTGGACGAGATTTCAGTAGTATCAATACGAACGTTGGTGAGAATTTTAGTTGCGGTCAACGCGTCGAAACTACCACTATCGTTGACTCGAACGTTCATCGCGATGAATTGTGCTTCGACGGTAGTCCTCGATGCACAGCCGGCACTGTGGTTACCAGTCGCGCTTCTGATAGCGCTTCTGGTCGCGCTTCTGGTCGCGCTTCTGGTCGCGCTTCTGGGGATTCGGTTGACGGTAATACAGCGACTGGCGTGTTTGGTGCTGTCGGTACCGTTAATACCGCCGTTTTTGGCGCTGCGGGAACTAGTGGTCGCCGTATTGTTACCATGATCACTGGTAGTAATGTCGGCAAATCGACCAAAATACCGAGATGACTCTCGGGTAAAACGGACCGTCGTGTCGACGGTGTCTGCGGTGCCGCGCATGTTCTGTATGTGATTCGTGTGATTCGTGTTGATGTGTGTTTTTATTGTTTTGCCGATTGTACATCGTTTGCGTCATTACCTCTTGTACCACACGATCTAATGTACCCCGGTCGAATTAAATAAACTGTGCTACCACAAAAATGTTTTGTTCAGTTATTTCTTTATCCCATCTGGTTGCGTCACGTTCTTTTTTGTTCTTGGTTCTCGTCGAGTCGGGTTATCTGCGTTTCTGGTTTCCAGCAGTTTCGACTGACTACCAACCAATCGATTTACCGCTCTCTTGGTTATTGGTTTTCTCTCGTCTTCTCTTGTCTTCTCTTGTTTCGTTGGTCCTCAATATCTCTTTTGTTTTTCGGTGTTTCTCGAAGGCTATCAGGTGGGCAGCGTCGTACTCGTCGCGCTCGTTGTACTCGTTGTACTCGTTGTACTCGTTGTACTCGTTGTACTCGTCGTACTAGTCGTACTTGTATTTGTCGTATTAGCCGAGTCGGTGGAGCTAGTTGTGTCGGACGTGCTACTCGTGTTCGTCGTTCCGCTCGATTTGTTTGTCGGTGTTACGTCCGCCCCCGAAGTCTCAGTGGTGAAGGTTTTGTCGAACGAACAGAGAGCGAACCGGGGGAAGAAGTCGATGGTGTTGAACAATCGTCCGTCTCTCGTCGAGGTGTCGTTGGTCGTCGAGTCGATCGTACCCAAGTTGCACTTGCTCGCCCAAGCGTTCAACGCGTTCGGTGTTTTGTCCGACAGATTCTGTCGTTTTTTGACCGCGACCGCTCGCTCGAACGTCTCGTCGATGCGAGTGGAGTTGTCGCTTACATCACCAAAACTGGTTTCATCAACGGAATTATCGGACGCCCCGGGCGTTTTCTTTCTTAGCGCGTATTGAGTGCCCACGTTCTGCAGGAGGGCCGCAAACATCAACGTGTCGACCAGCACGCACAGAAACAAGCACGTTACGACAGCGAGAGTTGCCAGTACGATCGCGCTAAACGGTTGCCACACGTATTTGCGAAAGGCACTTTTTCCAGCCATTGCGTGTGACGCGCATGCCGTGCTTACGTGATCGTGTTCGATCCCCAGCACGATTGCAAACGCAGCAAAACAGCACCGCGATTTTTGTTGGCGGTCGTGGTAAAACCGCTGAGTAATGTTCGTAATTATCGTAACCGTCGTAATCATCGTCCGAAAAAATGTCCGTTGCGTTAGTCGAGGAATAGAACAACTGAGGAGTCGAGTCTGTCCCGTTTTTCTCGTTATCGTTCGCTCACACGTTCGTTCGTTCGCTCTCTCGTTCGTTCGTTCGTTCGTTTGTTCGCTCGTTTGTTCGCTCGTTCGTTCGTTTGTTTTTTTCGTTCGTTCGCTTTTTCGTTCGTTCGAGTGCGTCGGCGTGTCGGGTGTGTCGCTCTCATCACCACCCGCCTCCGCTTCGTGCCGCGTGACAAAATTGCTCAACGTACTAAGTGGAACCCATAACACGAGCGACACGAGCGAACCCGAGCGTAACACGAGTGGCGACATCGTGACCGCGTGACCCTCGACCCACTGTTTTCGCGCCAGTCGTATCGCGGATAGCAACGTGTTCGGTGTGATGCTCGCTCGCAGGGACGATCCACAGTATTTAGTTCGTGCGAGCCGACCCGGGAACCAGATGGACTCGCATTTCCGAGCAAATAACACCGATCCTGTTAGTACGGACACCATTGTGCGCACTCTCTTTTCTGCTGTTACACTTTGGCATCGCGAGGAGAATCAACGATTACAACGAGAGGTAGCGGCAAGTGAGTCGGTGGAACTCGAAGTGACTACGTTATTGACTCGGTTGGGCAAAGACGAGATAACGCTCCGCGACGAGAAAGCGCGCCGAGACGAGCACGAAGGCAGGGGGAAGTGCGAGCAATCGTTACAGCCTCGTTCCGAGCCGAACGATCGAGTAGAGCGGTCAGGACGGATTAAAAAGAGCGAGGTCGCTCGCAACTCCGACCAGATAGTGACGCGTGGTACGAGCGAGAGGAGTGCAAACGAGAAGAACGACAAGAGTGAACAAAGCGACGAGGAGCTTCCGACGAACTTGACCGAGCGGGACGAGAAGAACGCTAACCGAGAAAACGGTAAGCTTGTTGGGAAACCTGCAAAAATTGTAAAGACCGTACGGTTTGCCGACGAGTGTATTCGCATCGACGAGCTGCTCGCTGACGAACCTGTTGCTGGAACCGGCAGAACAGACCGACACGACCGACACGACCGATACGACCGATACGACCGACACGACCGACACGACCGACACAACCGACACGACCGACTAGACCAAACCGATCGAGTCGTCGCACAAATTGACCGAGTCGACGAAGTAGACCCGACCGATCAAATTGACGCAACCGACCGAGTGTTTGATCGCACCGTTAGTTCGTCTCCGGAAACAACCACAGCGTCTTGTTTTTTGACCGGAACCGCTCACGTTTCCGCTCGCAACGCCAACGTCCACTCTGACAAACCGTGCAGTAAACTCGACGAATCGAACAAACAGAACAACTCGATCGAGACTCCGTCGGTCGAACCGTCGATCAAACCGTCGATCAAACCGTCGATCAAACCGTCGATCAAACCGTCGATCAAACCGTCGATCAAACCGTCTATCGAACCGTCTATCGAACCGTCGATCAAATCGTCGAAGAAACCGAGGAGTCCGAGGAAACAGCGGAAGCCGAGGAACCTGTGGAAATCGAGTGAACTCGGTGAGTCTAGCGAGTCAGTTGTATCGAGATCGCCGAAACCGTTTGTCGAGGTAAGGTGCCATCGTTCCAACATGAACAACGAAAACGCTTCGGTCGTATGTAGTATTGGAAATCCGGCCCGTTCGTCGGTGATGATTGAGGAGATATTCGACAGTACCGAAGATATGATGTTGAACAATGTCCCGACGGTTCGATCGAATGCGTCTAGTTCGACCCTGCCAGCTGACGCCAGTCGTAACGATGGTGCTGTCGGTGGCACGGTCAATTGTGAAGGTCACGATGACGCGACCAGTTTGTCGGCTGTTGTATCCACTACCGTCTCGTCAGACCACAGGAAAGACCGGAAAGGTGATCGTAAGACCGATCGGAAGGTCGAACGTAAGAACGAACCAAAATCGGAACGCAAGGTCGAAAGGAAAGCTGAACGAAAGACCAGCGGCGGTAATGACGAACGCAAATCAAGTGTTGTGGCGGAGCGGAAAGCAAGTGCGCGCGATCGTGTCGGTGCGACGGCGAACGATCGCGCCGAGAATGACGACGATCAAATTCGTGAAAGCACGACGGAAGGAGTCGCGGGGACAGATGGTCCTGCCGCTTCGAAGACCCGCGAACCTAAAGTGACCAAGACCGTCAAGTCGACAAAAGCTTCGTTAACAACAGCGAAGAAGCGGTCGTACGACGAGACCGTCTTAGAGACGGGTGATTCGAACGACGGAAACGGTCCCGCAAACAAAACAATTTGTTCGCGTTTAGAGAAAATAGATGATTCGACTAAAATGAGTGATGTTGTCGAAGCGGGCGATGTGAGCGATGCGGGTGAAGCGAACGAGGTGGTAGATACGGCGAACGAAGCTGATGCTGATAGTTCGAATGTGGGCAGTTTCAACGACACGGACGAAACGAGCTCAAGCAGCGATGACGTGGAGGACGGTGACGGCGCGGAAGAAGCTAGTTCCAACGGCGACGATGGAACGGACGGAGGAGACGTGGCGAACGACGGTGCGGTAAACGACACAGTCAATATTGGAAATGCTGGCGAGTCGTGTGCGGTCGAGATCAACGAGACGTCTTCTGTACCGGATGTGAAGTCGACTACGAAAACAAATGCGCGAACGTCCGCAAAAACGGGTGCAAGATCGAGTGCAAAAGCGAACGCAAAAGCGAACACAAAAGCGAATGCTCGAACGAGTGCCAAGGCGACTCCAAGAGCCAGCTCGAAAACGAATACAAAGTCTTCTGCTGCCAGAGCTAACGCAAATGCGAACGCTAAAGCGACCGCCGCTGCTGCGGACATGAGCGCGGACATGAGCGATGTGGTAGATTTGGACGTGGATGGGGACGGTATTGGGGACGGTATTGTCGGTGGATCCATCGAGGTTGATAACAACCGCGGTTCGGATTGCGCGAGAAGCGACGACGAAGCCTCGAGCAAGGCGACATCAGTCGTTGCTCCAGTCGCTGCTTCAGTCGCTGCTCCAGTTGCGGAAAAAAAGCCCGCGCGTCGCAGAACTAAGAAGGACAAGTTGCTAACTGAGCAAACTGCTTCACCGACTTCCTCCACGACGTCGATCGATTCTTCGGTTCGTCATACTACTAAGGTATCTATCGTGAACAAATTAACCAACAACGAACCCGTCGCCCGCGAAGACACAATGCCATCAGACATAGACGAATCTTGTGTCAAGAGCTCGAAGAAGAAGCGCGCACACGCAGTCGCTGCTGCCGCGCCTGCTCCCGCTGCGGTTGAATCGCCTCCTCCTCCTAGCAAACGCAGGAAGACGGAGAAACGACCTAAATCGCCGAGCTCCGACCAAGAAATTCCCGTTCCGCCACCTATGCCCGAATCGGCGCAACCAGCACCACCCGCTCCCAAGAAATCGAAAAAGAAGGACGAGAGTGCCGCCGCCTCTTCCGCAGCAGCTGGCGACCAACACGCCGCACCAGCGTCGCACGCCGCAGCTGCCGCAGCTCTAGCTCCTCCCGTTTCGGTTCCGTCGCGCAAACTGGTGTTGAACAAAGTGAAGGAGGGTGTGCTAGCCGATTTTGAGCTCGTGGACCCAAGACGGTTACACTTGGACGAATCGACCAAAAAGAAAAAGTTTGCGGCTTCTCCCGTGCTCACGCTCGCGCTTCGTCTCTTGTCCGACAAGTCGTTATTGCACAATGAGGGCTTGTTGCTAAGCGGCAACGTGTTTGTGAAACCGAGTGTGCTAGCCGGGTTCTCTGTTCACGTGTACGGAGCCGACGCCAACACACGCGCGGTCTATTCCGGATCGCTGTTCGACGCCAACCACGAGGGCTTCAGCGTGTTCGTGCACAACCTTGGTCCATCCAGACAGATGAACGCCGGTGAGGTCGTCGCATACTTGGAACTGCGTTCCTACGACGACAAGTTGAAGGTGTTGTACTAATTGTATCGATCGAGCATTTGGTCGACCGTTGCGATCAGTCGATGTCGTGAGTCAGTCTTGATATCGGGACATTGAAACGTCGAAACACCAACGAAATATTGTAACATCGGCAAGAAGCATCAATAAAGCGTTATCGAAGTGTGATCGAAACACACACTATCGAGTTACCATTCAATTACCATTGAAGCGTCATTGAAGTAGGCCAGCATGCTGGCGTGCATCGGGGAACGATACGTCCATCGATGCGCGTTCGGAGGTTGGACGCCTATATTTTTTTGTTTTTTTGGTGGTTGGTTCGTTTTTTTCTTGCAGTTTTTTTTTCACAATGCGCATAAACTCGTTGGAGCGTTTCTTCGCGACATCGACCGGCGACAACTTGATCGTCATAGTAGTATCATGTTGATGAGTTTTTTCGACTCGTCCGCGTGCTATAATGTCTCTATGCGTCTCGCGCCTCGATGCGTCTTGCGCCTCGATGCGTCTCTTCGTGCGGAATTGGTCAGAGTTTTTATCGTTGTGTCGCTAGGCGACTGGGGTCGTCATAAGCGTGTGTACATAGTGTGTGTACATATTTATGTGATACCGTTTCACGAATGAAGTGTTTCGTATGTCTGTGTTTGTTTGTGTATCTGCGCAATTGGGTGTACTAGCGACGCTCGGACTCTGTTATTCGTTTGTCGCAGTCGTCTCTATTATTCGTTTGTCGCGGTCACACGTCGTTATCGAACGACTTTGTTCGAACGATGTGGCTCGAACGGCGTATCCGTGTCCCCACTAGTGTATTAGTTAGTTTGTAGATAGTTGCTCATGTATGAGCGATGTACATGTCGGTCGGTTATCGGTGATGAACGCATGATTGCGTCATCGTCGAGGAATAGCTGCCTAGAAATAGGCTGGAATAACGGTAGACCAGTGTTTGGCTGCACGTGTTTATTAGATCTGCAATATCGTATAAAGTTGCGCAAGATTTTGCAATTGCTCGAATTGTACGCAGTAGGATTAGAGGAGTATACAGTAGTGAAGGTCTAATTACGCAATACATGTAGGCGTATCGTCGCACGGTCGCACCGTGTATATACGTGTGCGGCGCAGTTGCTAAGCGAGCTATCAAGCCTTTTATAAAGCAAATAATGACGAGCGTAGTCTGTATAACGTTGTACATTGTTATTACATTAAAAATAAAGTAATATAATAATGGAACAAAATAACAGATAATAACAGATAATGAGTTGTTGATTACTACGTGTCCTGCGGCGTCCCTCCCGATTACCCCAGCTACCTTGGCCCCTTCTCCTTTTTTCCGGTCTCGAAGAGAACACTTGACGCGCTTCGACTCGTGTCGAGCATCTTTGTGTCTGCATCTTTGCATCAATGTGACAATATCGAGCGCGACGTTTGTCCTCGATCGATTTTTGGTCGCTACAGAAGGAGTTGTGTAAGTGGAGACGCGGTGGGAAGTCGACGATCGTAGTCGCTATGGATGATGCGCGGTAATACACCAAATAACTAACAGTCAAGTTGTTTGTTGGATCTCTCGGGATCCCGCGATCGTGTCGATTGTTGAATCGGTCGTCTCAAACTTGGTCCGCGATTACCGCGATTATATCAAGCGAGATTTTTCTATTTGTTTGATCGGTCGGTAGTCGCTGGCGTCTGTCCGATGATCGACCGAATCGTATGTCGGTCGTTTCGTAGATCGACCGAGTCGTCGGTCTGTCGACTCGTATGTGTCGGTACGATGGTTTTTGTTGGTTGTCAGTCTTGTTCGTCGTCGGTTCGTCGTCGGTTCGTCGTCGGTTCGTCTTTGGTTCGTCGTTGGTTCGTCTTTGGTCTTTTTGTCGTATCAGTTTTCTCGTTGTTTCGGCGTTCATTCTTGCACCCGCATTTGATTCGACCGAATTGTGTTGCATGCGGAAACGAATTGTTTGTTCGTATAGGCGTTTGCATGGACGTCCATGTGAGGCGTTTTATTCAGTCTTGTGTAACTGCCGTTTCTTTTCGTCTTGCCGGTCGGTGGTAATTCCCTCGTTTTTCCGCCCTCCAATCCCGTGACCCAGTTTCCTTCAGTGTTTCTTCTGCGTTTTTGATCACATTTTCTTACGGTCCATTTTCTTACGGTCCAGTTGTCCCGTTGTGCCGCTCGTGCCCCCTCGTGCTTCTCATCCATCTCCCTCCTTGTCTCTGTTGCCCTTGTCTCTGTTGTTGTCCTTGTTTATGTTGTCTTTGTTTCGGTTGTTCTTGTCTCTGTTGTTTCCATCGTTCTCTTTGTTTCCATCGTTTCCATTGGCGGTCTGTCTATTGGGTCTGCTCGCGTTCATCGTTGCTGTCGTGATGTCTGTTTGGTTCCGTTTGGTTCGGCTGGTTCGGCTGGTTCGACTGGTTCGTCGGGTTTCCTCGGTTCGTTCGATTCGCTCGATTCGCTCGATTCGCTCGATTCGCTCGATTCGCGTTCCCGACGTGTTCTCGTACGACGCGCTCTCGTTTAATCGTACACGTTGATCGTCGTGATTACATAGGCTCGACAAATGGAACATGGTGGTTCGTTTACGACGCAGCCAAGTCTCTGCATCAGCGATTCGCGCAGTTTGATTTTGCATAGTTCGCATTGAAAGACATGGCCGCACGGCACGTTCACTTGCGCGCGGTTCCGGAAGCAACAACGACACAAGATGTCGATCGAGCACGATGCGGTCGTTGTCTCCTCGCTGTAGCGCGCGTTGTAGACCGAGATGTAGATGCGCAGATCCAGCTCCACTTGCTGGAAGAAACAGGTCGCGCATAGGTCCGAGAGTACGCGGTTGAAACGCGACAGCATCTCTAGTGTAGTCAAATTTTGCGTAATGTTCAGTCGGGGTTGTGTACACCCCGTGCGATGCGAGTCGCGAAGCACACGTTCCACGTGTCGTCGGTAGTACAGCAGTGAAGTCGGGTGTTGGTATTTGAGTTGGTTGACAAGCGTGTTCTGGGCTTGCATCGTTCCGTGCGAGGGACGCGCCTCGTAGACCTGCTGCATCAGCTTGCACACGATCTCCCAACGGTCGTACACTGTAACGAGCAGCGAGCTCGTGTCGAACAACTCCACGCCGCAATCGGGACATTTCAATACGTAGGCACATCGCAGACGAGGTCGGCGCGAGTCGAGCGATCGCAACACTTTGAAGTTGTGTCGAAAGAGCAGCTCGAACAACGAGCAAGTGATAAAGTTGAGTTGGATCGCGTTGTGCGGGCCATAGTTCGACTTGAGTGGACATTTGCGTATCGAGTTTTCGCATTCAATGTTACACGCTTCTTCGTAGCTGTTCAGTCGAAACAGATCCAACAGAAACTCGACGAACTTGTCTTGGGGGTTGATTTCGGCACTCGATTCCAGTACGGGCAAAGCGGCGGGCGGGTTTGGTGATGGTGGACGACTCTGGTTCATACTCGGCACGCCTGGCACGCCTATCTTAGTCTGAGACATTCTCGTTTAGTCGACCCGGTTTCCTCCGATCGAGCGATGCAAACGGTCTGTCGTCGAACAATGTCGAACGATGTCGAACGATGTCGAATGGTATATCAAACGGTATATCAAACGGTATATCGAATGGTATATCGAACGGTATATCGAACGTTGTATGAAACGGTATATCGAACGGTATATCAGCTGGTATTTCGAACGGTGTGTCGAACGAACTTTAGTGTTCACCGAGCAAAATGGTACGATCCCGAAATCCCGAAACGTTGTTAAGACGTTACCGAAGCGTTGTCGAACTGTGGTCGGTTGTAGAGACGTTATCGCGGCGTCACTAAACCGTCTCCGCAACGTTATCGAAATGTTACCAAACCCCAGCAAGACGCAAAGTCCGACTGAAAGCGAAACGTTGAGGCGCCGTTGGGCATACGAGCGCGTACGACGCGGACCGACTGTCCGACGTGACTAAGTAGTGCACGCGAACCAATCGGTGCGAAGATGATTGTGTGGGAGGTAGTCTTTTATTGCGTTGTTTTGTTTCTCTGCCTAATGTACGTGGCTCATTGCTACGTCGGTACGGGCGATACCATTTCATCGACGCTGGCGAACCGAGTGGAGACGGCGTACCCGCGCGCCCGTGCGCTCCCGGATCTCGGCACGTTGCACGCATTCTCCTATGTAATCAGCAACGCTCGGGCCGTCGCCCAGGGAAGACGCCGGCAGTCTTTGGACCTCTTTGCGCAGCTCGCCAAGGGTGTTCGCAACTTCCAAGTCGACTTGTATGCGAGCGACGCGCGTGAGGCGATGGGCTCGGACAAGCGGGTTCGTCGCTCGTTTGTGACGGTGGAACCGCGAACCGGCGGCGACGTGAGCACCGGTGCGTCCGCCGGCGCGTCTTCAACCGCGCTTCCCGTTCTTGCGGCCGTAGCGTTCACGATCAAAGCCAATGACATGCGTACCAACTTGTATATATTGGACGTGTTGGATGAGTTGTACGTTTTGTTGAAATCCACCGATAAAGGGGGTTCTAGCAACCAGAATAAGTTTGACCAGAACCGTAGGTTGCCGGAGCGTGGAACGATTCATTCTCGTACGGATGAAACACGTGCGACCGTCTGGGTTCGCGATGTCGAGGTGTCTCCGCATCTTGCTTGCCGGATAGATCCGCGCGATGCGATCCTCGCGTTACGTTCTTACGTCGTGCTGTCGGGATACGAGCGCAACGTGGAAGTGGCTTCCTTCGATAAAAGTTCGCCCATCACTTGGGTGGAATTCCTTCGTTGATCCTTCGTTGAAAATAAAGCGAGGAAGTGGAGGCGAAACAAAAGATGCGAGGACCGAAGATGCGGAAACGGAAGTTGAGAGGACGGAAGATGCGGAAACAGAAGATGCGGGAACAAAAGCTGAGTGAACCGAAGATGTGAACAGAAGATGCTGGAGTAAAAGGTGTGCTAAAGAGATGATGGAAAAAGGTTAGGTTTGAAACTGGGATGACTAGGAACAAGTAGGAACAACAAGTGGAACAATGACGACGATACGACGCTATACGACGCGTCGTGCAATGAGGAGGTGGTTGGTGGAGCGAGAAGGGCCACGTGTCGTTTGTTATATCCAT
>SRR13871655_NODE_1_length_74498_cov_157.523588_g0_i0
TGAGCGATACGTATGAGCGATACGTATGAGCGATACGTATGAGCGATACGTATGAGCGATACGTATGAGCGATACGTATGAGCGACGGTTGATATCGTAGGTGAGTCAAGGGGATTTTCTCGGTTTCTCCTATAATCCGGTTTCTCTTGTAATCGATTTCATTTTCTTGTAGAAAGAAAAGTGATGTGATACGATTGTGTAACGTCGTACGACTTGTTTATGCTGTGTCAGTAGTTCTTTTGTTAGTTTATCGGGTTTATCGGTGACCGATTGTTGTTTTATCATTGGTCTATCGTTTTCTATTGTCTAGCGTGTTGTCTGTGGTTTTATTCATTAGAATCGCTTTTATTGTTACTTTATTGTCTCTAGACCACCTGTGGGTTCGTATTGTCGATTAGGAATTCGTTCGGGTAAGTACAGGTTCGTCGTGCCACGAGTTCGACGGCGACTCGTTTGTAATCTCTGTTGCGGCCGTGATCTGGATCGCGAGTTCGGCTGAGTTCACTTGTTAGTGGAATCGTTTGAGTTGTTGGCGTCAGTCCCCCTCTTTTGTGGTTCCGACTTTCCGTGTTGTCCTGCGTTCTGTCTTTTGTGATCTTCGCTCCACAATTTTCTTTTCGCGGGGAAAGGGGTCGATCGACTGGATTCTCCCACGGTGGTGTAGGCGTCCGTGGTTTCCATACCCCGTCTAGAGTTCATCGTGGCGTCGTTCTGATTGACAGCTATCATAACATATCACGTTATCTCTCGATCGGTCGTTATCCGGGTGTATAAAACGCCGCGGATCGCCAGATTTATTTGCTATTCGATAGTAAAACAGTCAATCGATCGGGCGACCCTGGTATTGATTACGGGATTTACGGATCGTGATTCGACTTGTCGTACGATCATCTATCAAGCGAATCGTCTTACTCATTGTCCGCTTTCTTCGACGGGCGGACGGTATCAACGTGGTCGCCGTATTGTTGGATCATTATTGAGGTATTACTTTTGCAATTCTTTTGCAATTGAGCGTCTGTCGGACGTCGAGTTGATATCGTCGATATCGGTATATCGGTTTAGTAGTTGGTCTGTTTTTGATCGAGTAACCGTTAGCCCACTCGGTTCGCCAGGAGATTGAATAAGCTGCCGGTTGGTGCGACGAGTATCGTGGTCAGTTGGCTTTTTGTGTCGATACCTTGGAGTGTCGATTGCGCGACTTTGCGTTGGTACGACTCGCGGTACGTGTTACCGTACACGAACAGTCCACGTGGCACTTAACGTTCCGTACTCCGTGACACTGACGCTCTGCGTGTGCGTCGAACGAGTGTATTCGGTCGATTGGATTGAGTCGTAGGCGACGGTAAGCACCTCGTGTTCGGTCGACATCAGTTTTTTCGTCTTGTTCCTGTTCAGAAAGCCGTCCAGCGGTGTCGAGATGTTGCGCTATTTTTGCGTCAAGGTTCCACGCGCGACCTCCAAGATCGAGATGCGATTGCTGGCTAAGCTTGCTGCGGCCGGACAAGCCAAGGCGGGAGAGGTAAATGTGGTGACGTTGGACGATACGAACGATGTAAACGATATGAACGAGGCAAGCAAGGCAAACGACACGAGCGACGTCAACGATGCTAATGAAACGACCGAGGTGAATGTGGGCTGCATTCGTCGCGCCGTGGGTACAAGTGGAGCAAGTGGGGATACAGCGACGGATAGAGACACGAGTGACCTCGGTATCGCCGACTCTGTTGCCGGGCGAACTAACCGGGAGCTTGGCGAGCAAATCGTCGATCGACCCAATAATAGTCGAAACGATGGTCGAAACGATGGTCGAAACGATGGTCGAAACGATGGTCGAAACGATGGTCGAAATGATGGTCGAAATGATGGTCGAAACGATGGTCGAAACGATGGTCGAAACGATGGTCGAAACGATAATCGAAATGATCGAGATGATGACCGAAACGATGGTCGAAACGATAATCGAAATGATCGAGATGATGACCGAAACTATGATCGAAATTATGACCGAAACGATGGTCGCAACGATGGTCGCAATGCCGGTTGTAACGATGGTCGGATTGCTGCTGCTCTGGTCATCGATCGGTGCAACGATTCTCGCGACGCCACCGATCGATCCAGCGAATATCCTACGGATGGCTGTGTTGATCGTACGGTCGATCGAGCTAGGAATCACATTGTCGGTGGTACTACAGATCACGCTGGCAAGCTGGCCAGCGATTCGTTGGTGCAGACACTGCAGACAAGTAGTATCGCAATACAGAAAGATGTTTTGACCGTTTTGACCAACGAGTCGAGCGGTGCGACTTGTAAAACAAGTGAGTTGAGCAAGATTACTACACTTAGTGAGACTGCTAGTGTTGCAGGCGGTACGGTCGAGTGTACAAGTGCCGGTGGTGAAGCGGCTCAATTTGTCGGCGATACTAGTAACGTTGATCGAGTCGATCGGTTTGTCGAGAAATGTGTTGATCTCCGTCGTACAGTGAATCGCAATTCTCGTGACATTCGAGGTGATAAATTGCGCATCGAGACGATCAACATGGGCGGTAAGGTCGATGGGATTGGCAAAATTGATAAAGGTAGTCAAACGGTTTGGCTGGGTCGCACGGTTCGCTTTGTCGATCGCCGCTTCGTTGACCGGACGCGCGAACGGCCCGACGCTATATCGGTTGAGCGGATTACCACGCGGTCCGTCGTTCGCACGGCTTCGAATGAAGTAGACTCTACGACTGTCGACTCGGAAGAGGAGGCGGATGACCCGTTGCAACTGACGTTGGCCCAAATGGCCAGTTTGAACTATTGTATGGTTTTGGTTGTGGTTCGTCCAGCCAGTAAGCCGTTTGAGGTGTTCAACTTTGTGATCGATGTTTATTTTTCGTTTGACTCGTTGTCGAACCTTATCACGTATATGAACGGTCTATCGGATCTGACGAGTCGAGATATGGTGGCGCAGGTGCGACAAATGGCGGTGCGGTACGATAAGCTGGTGAACGATATGCGAGACGCTACCGCTTTCTACACGAACTTTGGTTTCCACTCGGCCGTGTTACAACCGACGACGGAATTGGATGTTACTTGTACCATCGATCGGAGCAAGATTCCGCCGTTGTTTGGTGATTTTTTGGCCAACTTCCGGGTACAATCGACCTCGTTGTTCGTCAGTGCTTCAAAATTACCGACTTTGGATTTGCGGCACAGCAAGGAGTTGGCCCGTGTTTTCGACTGGTTGTGTGGCAACGTTTCGTCGTGTACGCGCGGGTATGTTAACCGTGAGATCTTCTCGCACATACTGCGCATGAGTTCCGCTGATATGTCGCGCACGGTGTGCGGTCGTTCGCCACGAGCGCGGCGTCGACGTCTTCGCACTCCCTCCATCTCGCGGACCGACGTTCAAGCTACTTCCCATTCGACATCTACTGTTTTCACGACAGGTGATAAGAGTGACAACGGTTCGTCCAGTGCGGCGGTCAAAAGAGCTAGACGCCCGAGACCCACTCGTGCGCGTTCGATGGTCAAGCGTCCCAACGGTCGGGCCGCTGATACCGCTGTTGCGTCAACTTCGACTTCATCGACTTCATCGACTTTATCGACTGTATCTCTTTTGTCAACTTCCGTTTCTGCGTGTGTGATGGGTAAAACTGCAACTAGCTCGGTATCCCTTCCGTCCGAGTCGTCCTTTGCGAAAGGTGATATCGATGATAATAATGACGAGACACGGGGTTTGCGGAAAAGAAAGGCGCCCACCGTCCCGCTTTTGCTCAAGCGTAAAAAGGCGGACGCCGTCGCTTTTACCGAAGACGACGTCCGATCGCGGAACGCTTCGGTTGTCTCACCGGTCTCTGTCCGTGCCTCAGAAGTGGTTTCAGAGGTGATCGACTTGGATGACGATAAACATTCGGACCATTCGGTCATCGATAAACTTAACGATCTGTCATCAACGAAATTGAGTTCGATCGATAATTCGAACAAGAGTTCGATCGAGAATTCGAACAAGAGTTTGAACAAGAGTGTGAGTAAGAGTTTGAACAAGAGTGTGAGTAAGAGTTCGAACAAGAGTGTGAGTAAGAGTTCGAACAAGAGTGCGAGTAAGAGTTCGATCGAGAGTTCGATCGAGAGTGCTATCGAGAGCGCGATCAAGGGTACGATCGAGGTTGCGATTTTAACCGATACCACAAGCGACGCGACAGACGAACAGCTAAAGCCGGACGCATCGATCGGCGGTTCGTCTGGTTTGGTGAACAAGGAGAACAAGGATTCGATCAGTGGAGGTCAAAGTGAGCGTAGTCACGGGAACAACGGGAGCATGGTTGTGCAAACGAGACGCAAATCACGGAGGAAGAGCGCACCGCGCAAGTTACCGCAGGTCGAGGTGATCAACGTGGACGATGAAGATGCAAGAGTGATTGAGACTCCGGATGATGATGTGAAGGTTGTGGCCGAGCCGACCGGTATCACGACTCGAACTGCTGTCGCCAAGATTGCCGCAGAATCCGCTTTGAAGACCGTCAATCGAAACGGTCGAAACGTTGTGCGTGGTGTGGGCCGTATAGTGAAAAAGTCTACTCGTGGTAAGAATGTGTCAGCGGGTCGATCGGGTGGTGCGAACTCGTCCAACTCGCGACGTCGATTCTATCGGTCGTCGGAACGCGTGTCCGTATCGCCCGCGGTAACCACTGGTGAAGCTGACGAGATGGCAAATCCGATCCGTCATGAGTCGCGTTCTGCGCGTTCTGAGATTACGGAAGATGAGGAGGCCGTTAGAAATTTGTTGCGCGATTTGACGGACGATTCGATTTTGGGACTCGAGACGGAGGACACGTTGGACGCGCGTCTCGCAGTCCGTGCGTACGTGTGTGAGGATGGTGATCAACTGGACTCGTCTCAACGCGCACCGGTGCGGGAAGAATCGCTGCACGAATCGGCGGTCTCCATGGAGAAAAGCGGTTCTCTTGGAACAACCAGATCGGCGTCCTCGCGGGCGCGTACGACTCCTGTATCGTCTCGTTCACGTCGCGGACAAAAACGGCGTGGTGAGGCGAGTGAAGGCGAGGCAGAGACGAGTCGCAAATGTCGCGTCAAGGACTCCAAAGATGGTGTTGGCGCGCGAAACTCGATCCGAGCTAGTGCGGGCAATTTATGCGATTCGTCTGAGACCGATTCTCGCTCTTTGTTGCGCAGTTCTCCCCACTGCACTGTGATCTCTACCGAGTCGGGCGATTCGATGGAAGTGGTAGCTGGCGACCGCGGACAGGATGGAGCGGATGGAGGGCACGTTGGAGGAGGCGCTATTAAAAGCGAGAGCGATGCCGATGGAAACAGTGCGAGCGTCCAGAGCGCAAAGGCTTCGTCGAGTAGCAAACGTCGAACGAAACGTCGTGGTGGTTCTGGTGGATCAATGGGAAACAGTGTTGTCTCGACGACGACGACCGTGACCATGAACGGACTCTGCGAGCTTTCCACCGATGCGGAAAATATGCGATCCGTCGCCCCACTTCGGTCGATGAAGAACACTGCTACCGTTGCGCCCACGCGTACATCTGTTCTCGAGCGGTCTTCACGCGTGGCTTCGGTTGTGCCGATAGTGTCGCGCGCGGCAAGGGGTCTGGTCTCTGGTTTGGAGGAGTCGTCCGCATCGAGTGCACCGGTGGCTACAGTTGCTCCCGTGTTGGCTACAACTTCCGCGGTTTCCGCGGCTCACGTTGATCACGCTGGCAAGCTCATCGAGTCTCGGACCGCGCTTGCCTCCAAACCGATTGCGACGTCCGTATCGAGGGCCTCTGTTGTTGTGAAGCCGGCGACCAAGAGTCTCTTGAAGAGTTCTCAATTGAACATTCAATCCGAGCGTCAAACTGTACCAGTTGGTCAATCGATTCAGCAAGGAAAACTATTCGAACGACTCGAACGACTCGAACGACCGGAACGACCGGAACGTTCTGAACCAGTACTGTTTGGACAACTTGGTCAATTGGGACCAACTAGACAAAGTGAATCGATCGAATCAACTGGTCAGACTGTTCAAGCGGTTCAAGATCGCGTAACTCAAGCGTGTCAGAATGGTAAAGGAGGTAGTGGGTCGGTCTCCGAAGCAGCCGCTGCAGCAACAGCAGCAATCTCGTCGAGATCAGTGGTCTCATCTAGCACCAATTTGCCTGACGAGGAAGCGGCGCGGAGAGCGAAGACGGAAGAAGCCAAAGAGCGGTCGCGTGAACTGGCGCGGGAGCGAGCTCGGGAGCGTGCCAGGAAGCGGGCAAAGGAAAGAGCGCGCGAACGATCAAAGACGTTCGTTATCCCCCACGATGTAGTGGTGACGAACCGCTTTGTCGTCGAACGATCGCATTCGATGGACGTTAAACACATCAAATCCATGGAGTGCGGGTCCGAACGATCGAGCGAAACGAGTGAACGCGACTCGGTTGCTGCACAGACGAACGGTCGAGCGAGTGATCGTAAGAAACGAGCGCGTTCATCTCGATCTCCTGTCTTTTCGGTTCCTGTGCTTTCCAGCGAAAATGCGGATGGAGGGGAAGTTGGTAAGAGATCGAGAAAGCTCGATTCTGGTTCGTTGAAGACGCCTCGTCGTTCGAACAGCGAGCACAACGCGTTCGGTGTTTCTGATCGTCGAGATTGTGGCGGCGGTAATGTCCGCATTGGTGCGAGTAAACGAGCGAACAAGCGTGCCTTTAGCGTCGGTTCTGAACGACGTCGTCGTCGGTCTTCGAACGATCGATCCTGGCTCGATTCTCTCATTTCCGATGTTTCGAATTTTTCATTCAATTCCCCGACCAGCGATTCCGATTCCCATTCGAGTCGAGTTCGTTGCAATCCGCCGACTCCGGAACACGATTACGACGCGTCGCCTAAAATGGTTGACTCTGCTATACCAGTGGTCTCACAGAGTGGTGGTGTGTTTGGCGACGCCACAGTTACTAATACAAACTATTCGATTTCTGGTGTTGGTGGTTGCACGATCGGTCCCTTGGTCAAAGGTTCGACCAAGGAAGCGACTTCAAATCCTGTTGGAGTTACCGATACTCTAGTCGATAGTATGATGCACAGTTTAGCTGAGAACGGCGTGATCGACGTGGTGATTCGTAGCATGGTTGGTGATACGACTCGTCGTGTCGATGAGTGTGATGGTAGTAATGTTGATTCGATTGAGAGAGTTGGTACGATTGGTACCGTTGGTACGGTTGTTGATGGTTCGAGTGGTATGAGCGGTGTCGGTACAGCGGCGGTACCCCCGTCAAATTGTTCGTCTGGTATGCATAATGGGGTAGTTCGTGTTTACGATCTGGCTGACGAGGAGTTGCACGTCTCCGATAATATCGAGGCTCTCGCTTTCGCCACGTTGTCCGAGTTGGATGCCATTGTATCAGAGCCTCTTCCGACCTCGCCCGAATTTGAGATGTTGCTCTCCTCGTTGAACGAGCTGGACGAATCTTTGACCACCGGCACCGGTTCGCCCACAGTAAAGGTTCCGACCTCCGTGGTCGAGGAGTCTACGTACGACCCGTACAAGACGGTCGTTGATCAATTTTTTTCGGATGAGTTGCTGGCCCTCTTTGATCCCGAATACGAGCGACGTGAAATGACGCATGACTCGCAACCTCCGGTGTTGTCTCCTCAACTCGGTCAGACCGCTATAGCGAACGGTACCGAGGCTGCTTTGCCGACTCTCACATCGGTGCAAACGCAGCCAGAGTTCTTTTACGATTTTTCGTCTTTGACCGCGCTGCAATAGTCTGGCGGTTTGTATGTCTGAATTTGGATTCGGTTCGGGTCAAGCGGGTGTTTGGCTGCGGAGCGGACGGCGAGCTACTTTCTAGTTGTGTGATCGTTTTGTGTATACCATTTATACGATTTTTGTGATGCGGATTGTTTGCGAGTTTGATATTGAGTGTTTCGTACGGAGTGTTTGATACGCGGTGTTTTGATATCCATTGTTATACTAGTAGCGGTTAGTTGTACTAGTAGCGGTTATTTTTAGTACGGATTGTTTGCGAGTTTGATATCGAGTGTTTCATACGGAGTGTTTGATACGCGGTGTTTTGATACCCATTGTTATACTATTAGTGGTTATTTGTAAGTTGTAGTACGCGGTAGTACGAGTTAGTACGAGTGTTTAGTATACTGATGTTTGGATGTTTACACCTGTGATGTTCGCAATACCTGGTCGGGTTCGTGTTTGAGGTCCGACTTGATGTTAGAGTTTAGGTGTTAAAGGTATTAAATTAAGCGTGTAATTTGAACCGATAGGTTGTAAGCCGTGTACTTGAAGCGGTTTAATTTTAGTTGTTAATATGTGAAGCTGTTAAATTACTAACGTTCGCTCTGTCAGACATGGAAAGAGTGAAGTTGAAATAAAAATTGTTACTGTTGTAACCTTGGCTCTATTGATTTTTTATTTGTACCTATTTCCGTTCAACCAATCCTCGTTTTTCTTTCCGATTTGGATTTAACAACTGCGCTTTATTAGTTTTTTTTTGATGTTCGGTGGTTGGTGGGTTGATGCAATAGCTCTATTCAATAGGTTCATTCAAAAGGTTTGTTCGTAGGTTTATGTACTAGGTTATTTAATCGTGTATTCAATAGATTTATTCACTAGGTTCGTTCAATAGATTTATTCAAGCAGTTTTGGTGACTTTGGTATCAATTGGAGAAGTCTTCGTACAGTGTTACGATGTTCTCGTACTGTCTTCTTGGTAAGTCGACCGCACTCGATTTGATTGAGGTATGGGGTACGTTCTTGTTCGATACGTTCGATTTGTTCGACGTGGTAATGGTCCAGCTGTTTTGCCAGTGGCTCTTCCAATTTGATTTTGGTTGTGTCTCGTTGAGTTTGGTGCGGTAGGATCTCATTAAATGTTTGTTGATGTAGATGTTGGTCACCTTGGTCGAGCTGTGGTCGAGACACTCACGAATGTGTTCGATGTCTTTGCCTTGTTGAAACATGCTGCCCGCTCTGAACCGCCGAAGGCTGTGTAGCGAGAGACCTCTCGGTTTTTGGTCTCGTGGTTTTCCGAGTCGTCTAAGTGCGGCTAGGTACAGTCGACCAAAGTTACGGTCTAGCGTTCGACGTTTGTGGTACTGGTCGAATGGGATGCACCGTTCAAACTGCTTTCGTGTGAATAGATCGATCGCTCGCATCAGAAAGTGTTTGAACTCGATCCGCATTTCCTCATCGTAGCCGCGTAGAACTATACGACCGAGCTTCTTTGATTTCGGGATGCGGATAACGAGCGCCTCGTGTGTAGCTAGTGTTTGCAGCTGTTCCGGGTTGATCAGCGCTATTTCTGATAGACGTTTACCCGTTTCATACATAAACAGAAAGAGGTACGCGAATAGGACTTGATTGCGAGTGGCCTCGTCGCTCGTCGTCACGATTGTGATCTCCTCGCTGAAGAAAGCTTCGTGGCATATGTTGCGCATCTCGGCGTATATCTTCTCCTCGCACGTGTACACCTCGTCGGTACTGATCCGTTTTTTGCCTCGTCGTGCCTGTTCGTACAGGTTGATTAACGTGCGGTAGAAGGCTGACGTCTGCTGTCGCAGTTTGGGATAACCAGCTCGGTACTTGCGACGCAGATACGACAGGTAGCCAAAGATGTAAGTGAGACTGTAGCCAAGTTGGACTAGTTGTTCAATGTGTTTACAAAGCGTTTCGAGCGTTAACTCTCGATCTTCACTTTTGAACTTGATGAACGACATGTCTCCGTTTTCCATGCATTTGGTCAATTCAACTAGTTCATGGTTGTCGTCCGCTATACCGCAAAAGACTTTTCGGTATAGACGTTCTTTCGCGATCAAGTTTGCCAAGTGTCGCTTTTGTGTCGCGTCCGTATGAGTCGCGGCGTAGAGCAATTGGTCGGTTATCGACGATTCTGCTTCGTTACGACCGCGAGGTACGAGCATGCCCGCGTTCTCTGGTCGCCAGTGCTCGTCACCTAGTTTCACCTCGTTTCCCGTTAAACCGTTTTTGCGCGATGTTTCGTTCTGTTCCATCAGGTGCCAAGGATCGGCGCTTGTCTCCGTGATCTCCGTTATTTTCGCTGTTTTCGCTGTTTTCGTTGCAAGTGTCTGAACATGGGTGGCCGTCACCATGCCTACCGGATGCTTCTGGTCTTTTGCGTCCGAGTGCGGACGGTTAAGACTGGTCTCGGTTTCGCGAACACTCGCGGCGGTCTTGTTATCGCAGTAACCACCGAACGGAGGTCCACCGATCCCGAAGATGGTTCGAATGGACTCGTGTCGTATGGGTGGTTCGCTATTCAGTTGTTGCGTTGGTAGCATTGCTGCACGTCTTATAGATCGAAAAGATGAAGTGACTACTCGATTTTGGTCCGGTGGAGTTGTAGGTTTGTGATCGTGTGGTGCGTATTTTTCCGAGTTTCGAACGTTTGGTAGGCAGGAAGTGGGCAGGAGGTGGCTACGATATGCACGAATCGCGTGATGGTAGATACGACCAACAGAAGAACAATATTGTCGTCAAAGTAAACCGATCGAGTCAATATCGAAAATCAATAGGGAGTTTAAACGCGCCGCTCTGAGTAAACCCGTAAACGCGCTGTGTAAACGATTTGAGTAAACGCACCGAGTACACAAGTTGAATATATAGAATGTATAAGCCGTATGATACATAAGCCAAATACACGAGCTGAATACGTAAGCCGAATATATAAACCGAGTAACCCGAGTTGGCTTGCAGAGGGGACGTGTGGAATAAATAGATTGGGTAAAAAAGATGAGTCGGTCGAAAGTGTGTGGACACAGGTGATGAGGATGGTCGACGCTCCGGCAAGTTGCGAAACCATTCGGCGTAAGAGGCGTACAAGGATTGGTGGCACTGTGGATTGGTCTAGAGAAAGATAAAAGTAGCTTTGTTCATTAATTAGGTGGTAGAAACATTTGGTAGAAACATTTATTAGAAACATTTATTGACGCGTTGTTAAAAGCAATCCACCATGCACTTTTGAACGTGTCCCATTTACAGAGTCTTACACCACACTCGTCAATTTTCTTCTCGCGTAGACTATTGAGTTTATTTTGTCCTCCGAGTCGGGTAGCAGTTTGTCTCGCCTCAAGACGGTGAGGAAGAACGCGCGTTCGTTGTAGCAGACAAACTCGTACACCGTGTGATCCGCGAGGGTGACTCGGGGGTCGACATGAACGTCACATGGGCATGAGTCCGACTTAGACCAAGAGGCTCGCGAAAAGTCCGTTTCACCGGTCGACTTGTTGAACGCTACGTTTACACATCGCAGAAACGTTCTCGCTCTCAGGTTCTGTTGTTGTTCGACTATGCTGTCGCGAACACAGAAATCGAGTTGTACGAGTTGGACGTCGGGTGAGTGAAATGAAGTGTGAGTACGAGGTTCGTGCTCGTTTGGCGACGCAAGCGGTGTCAGAGATGCAAGTGCGTCGGTTGAGACGGCCCTCTCGCGAGGTAGCTTCGACTCGTCTGTACGATCGGCTACGTGTGGTTCGCGCGAACGAATCCCTCTTTTTTCGTTTTTTCGATCGTTTTTCCGGTCGTTTGCACAGTCGTTTTTGTGGTCGTCAAGTAACGTGGTACACGTGGGTTCGTTGGGTTCGTACACACGTTCAAAGTATGCCGTCGATGAGTGGTCGGCCAGATGATCGGCTAGAATATCATGTTCGAGGTCGTTTTTATCCGGTTTACTCGTTTCGCTGTAATTGTTATTTTCTTTGTGCTCGTTGAGCTCCGTGAGTTCGTTTAGCTTGTTTAGTTTGTTTAACTCGTTGAGCTTGTTGAGCTTGTTGGGCTTATTGAGCTTATTGAGCTTGTTAGGCTCGTTGAGCTTGTTAGGCTCATTGAGTTTGTTAGGCTCATGGAGTTTGTTAGGCTCATTGAGCTTGTTAGGCTCATTGAGCTTGTTAGACTCGTCGGTGAGTTTGTTCGGCTCGTTCGGCTCGTTCGACTCGTTTAGTTTGTCAGATTTCTCGCAAGAGTCGTTTCGTTTGTTTGGTCGTCTCGACTTGTTTGTTTCGTTTGCGGTTGCCTTGGTTTTGGTTTTTTGCTCGTCCGGTTGGATGATTTTATCTTGTCGGTCTCGGTCGTCTCGTTGGTCGTTTTGGTCTTTTCCGTTGTGTCGGATTTTGTGCGGTTGGTTTAGTTGATCACTTGGACAGGCTGGACAGTCTGGTTGGTTGTTTTTGTGGTCGGGTTTTTCCACTTTTTTCGAGCCCTCGTCGCTTCGACTTTTGTGTTCCTCTTCCGTGTTTGTTGGGTGGTTATTTGGCGTCGCTTCCAACTCGGGGTTTAGAGTGGGTTTTCGTCGAGTTTTGCTAGTCGACGAGGTGCGACTTTTTGCGGGTTTTGAGCTTCGAGTGCTGTCCGTACTGCTGTGAGCACTGTTCGTCGCGCTCCACGAAGACAACGTGGAACTCGATCCGGCGTTTCGACTGCCCGTCATTTCTGCTTTAGAGATCTCGAGTAGCAGTTCGATCGATTGGTACGGTTTCAATTTGAATGCCGAGATGCTGCAGTTGCGTTGCTCGCTTCGTCGAACCATGTCCACGGCGCACGTATTGCGGGCTTTTGGTCGGCAAATGAGAGGAGCTTGGCAGTCTGCTGGGTGAGTGGGCGCCACGTTAGACTCCAGACTCGGTACGTACAGCAGAAAACCGTCGATGGGTAGAGTCTCGGCGAAGCGGTTGGCTATCCCGTCGCGAAGGTTTCGTGAGTCGCGGTACAGGTTTGCGTATCGTTCCACTTCATCGCGAGGAAAGTGTTTTTGCAGCATGGTGTAACATAGTTCGTGCTTGCGCGAGAGGAACAAGATATCACAGAGACGTAGAACGTAATGTCGGTAAAACTGTCCTGCTCGCTCGATCAATTCTCGTTCGTCGGTCACTGCTCGGTTAACGACCAAGTGGCGCTCGTTGTTTGCGACCAATGCGGTGTGAAGCCGATTGACGAGTGTAAACGAGTCGTTCATCGGGACGGTTATAAAGTTCTGGTTGTCCCAGTTTTTGCCGCGGGTGTGGGCAAACGATTGTCCCGTGTTACGGAGTCCGTCCCGTTGTGATTTTCGGCACGGCGCGCAAACGTACGCGACTGACTGAAATTGGTTCGAAGCGACGCCGTCCGGATCGTTGGAGTCGCGAGGGTCGCGCCGCCCCACTGCGCGCGCAACTGAAATGAGTGGATCAATTGGATCGACCGGCGGCGGGTAAAACGGTGCAGTTTGAATATCGGTTGGAGATATGATCGACGCGGTGTCGACCGAGTCGACGTTGGAGGACAGTTCATCTGGATCGCTGGTATCGCTGTACATATCCAGTTCGTTAGGGTCCGGGTGTAGTTCGATCGCATCGTCCGTGTCGTCGTCCCCGCCAACAGGTGGTTCGTTTTTTCCGACCGTGCTCTTGGTGCTATTGGTTGCTACTGGGCCAACCTTGTTATCGTCGTTTTGGTTTTTCCAGATGTTGTCTCGGTTCCCGTTGTTTTCGTTTTGGTCGTTTCGATCTTCCTTCGTATTGGTGTTTGGTTTTTGTGTATCGGTAATAGAGTCGTCAGTCGGATCGGTATTTGGACAGTTCGGTCCGCTTGAATTTTTTGCGTCGTTAGTTTGTGCGGAGTGGGTATGGTAGATTCGGTCGTTCGATTGTTGTGGTTGTAACTGTCGCGATTCGTGTGAGTTTTTTCGTGATACTTGTTGCGATAGTTGCGATTGTTGCGTCTGTGACTGTTGTGTTTGGTTCGTTTGGTTCGTTTGGTTCGCTTGGTTTGCGGTTTCCCGGCGTCTAAGCGTCTCGATGAACCGTTTCACAAGGTTGGATGTTCCCGCTGCGCTGCACGCCGATAGGCTCCAGAATTGAAGCACCGCTAGTGTTTCGTGAGGCGACAAACCGGTTGCATCGAGTCCGTACGGCCATTGTTGTTCGTCACCGTACGAGTAGGGAAGGTTGCTCGGGGAGAAGGACTGCGAAAGCGCGTTCAGCTGGCAAGCAAAACTGTTTCGCACGACGATCACCTCGGTGAGGACGTAGCGAACGTCCAGTTCACAGTTTATGATCGTTGTTCCGTCGATGGTGGCATTAACGCGTTCCAGCTGGTAGATCATGTCGGTGGAAAAGCAGCCACGCGGGTTGTTGCCGTTCAGTCGCACAACCTCTCCGTTGTCGCAATAGAGTTTGTCTCGTCCGTCGAACGAAGCGTAGAGCCGCACGCCGTTAATTTTCGGGCGGACCGTTATCTCGCGACGTCGCACTCGGTTCGCGATGCGTTGTCGCACAAACTGAACAAAGTTCTCGACCGAGGCCGCGTGTTCCGGAGGAAGAACGTACGACAAGAGCCGGGTGTTGTAGCTCAATTGGTTGTTTGATTCGACGTTGCGCGCACTCGTCGCGTCGCTGGTATCCGCCGTCGATGATCCGGTATTGGCGTTGCCATTTCCGTTGTTGTTCCCGCCGGCACCCGTACCGTTTTCGTCCTCTTCGTCGTCCGCGTGCTCGTCGTCGCCGTTGCTCGCCGCGGTCGTCGTGCTCGACACGATCGGCGTACCCAAATCGTTCGGGATCCAATCGATGTTCAGTTGAATCATGGTTCGTTCTGTGAATTCCAGTTGCTCGGTGACCAGTTTTACCAGACCGTACATCGCGTCCATGTTCTCGTAGATAGTCGTGTCCGAAAATCGGTGCACGTCGCGTGACAACGCGCACACTGGTCCGTTCGGCTCGACTACGACACGGTCAAAAAAGTTGCGGAACGGAGAGCGACACAGAGTGCGTTCAGGCAGTTCACCGAGCTCGCTTTCGATCGCCAACTCGTAGCGTACTTGTTGGTACTCGTCGAGGATGCTGTATATGGCGATCCGACACGTATACTGTCGATGTAGTTCGTCAACCAACTCGACGCGGCGACACACCTTGCGTACGAGAGCAGCGCCCAAATTGTTGTCACTGCGCTCCATCTCTATGATCTCGATCTCGACGAGCGATTGTACGTCGAGGTGCGCCTCGTGCATCTCGAGTGAACGTTTCAGCAGAAACACTGGAGGCCACTTGTTCTCCGCGGAGAGATCTGTCGGTTTGTGTGGTGTGGATGGCAGATTCGTTCGATTCGATTCTTCTATCCGTCGCATCGTTGCATCCGCTTCATGTTGTCCATCTTCGATAATGTGGTACTCGCGTGTCTGGTACGGATAAAAGATCAAATGATTGCAATTGGTCGTCTTGATGTTGGAAAACTCTTCTGTACGGAGGAGGTTCGGGGACTCTGTAGTGGTTTCGATCGTGATTTCGGTTGTGGCGTCGGTTGTTGTTTCGTTCTGTTCGTTTGCCACGGTTTCGTCATCTATCAACAGACCGCACAAACGAAGGTAGTCTGCGATGTTCTCAAAGTTGTATCGCTGGACAGTCGTACGACACCCCATTCTACGTACATACCGAGCGTAACGACGCAAACGATATTCTTCCCAATAGACGTTCGATTGCCCACGGAACCAATTCCGTAACAGCTGTTGCGCGTCGCCCAACGAGATGCGGCATCGCCATTCCAATTCGGTTTCGATCTCGCAACGGCACTCTTTTGGACTCGTGGTTTCTTGAGCGTGCGGTCGTACGATCGGTTCATTTGTCGTCGGTCTCGGGTTTGGCGTTGTGTTCAGTTTCTTGTTCGGCGGAGTGTTTATTGGTTCGTTTTGTTTTTCGTTCAACGTTGTGTCCGGTCGCGAGTTCGATCTGGTGCTCGATTTTGTGGTTGACTTTGTAGTCGCCTTGGTAGTCGACGTAGTCGTCGTAGTCGTAGTTGACTTTGTGATCGACTTGGTGGTCGGTGCAGTCGATTTTCGAGATAAAGATTCGGTCTGTTTGCCGGTTGCCTTTGAGGTTGGTTTCCCGTTCGTTCGTGCTGGATTCATTGTTGTCTCTTGGTACTCTGCTTGGTACTCTGCTTGGTACTCTGCTAGACGGTCGCCGGCGTAAGCGATTCTCTGGCAGTGGATTTTCTCTGGTGGTGCTCGTTGGTACTCGTTCGCGGTGTAGACGGTCGCTAGCGTAAGCGATTCTCCGGCAGTGGATTTTCTCTGGTGGTGCTCGGTGGTGCTCGTTCGCGGTGTAGACGGTCGCTAGCGTAAGCGATTCTCTGGTTCTCTGGTACCTCGTTGGTAGTTCTCGCGTGTGTTGTACCACGTCCGTCGGTTGTACCACGTCCGTCGTCCGTCGCTCGTTCGATACTCTCTACGTCCCTCCTTTATTTTCGCGTATCTTTCGATTACCGTTGGGTTCGAAGTGTGCGAGTGTTTAGGTGTTGCTCGTTCGGTGGTTGACTGGTTTTTCTTGTGTCCTGTTTCGAGAGCACTCTTATAGGTTTGCCCGCGTGAGACCGTGGGTCTCGGTCTATCTCGGTGGTTATAGCGAGCGGAGGCCGACTTTGAGACGTTGTCAGATGTTCGACTAGTGCAGCGATTGCATCGTACGAGCGCCGACTGATTATGGGCAGGTCATCCGTCGTTCGTCCTCCGGTTGTCGGCTGATTATCTGTCGATTATCCGTCGATTATCCGCCGCCCATCCGTTTGTGGCGCTTCTTATTCGTCGCGTATTCTCCGCTTAGCCATTGTCGTTTTCATTGAAACTGGTCGTGCGGCCAGCCGGCCAGCCAACTCGCTGTCGTCGATCAAATTATGCGAGGTCGTCGGTCGGCATCGATCAAACTCCGTTCGAACGGTTGATCGATCGTTATCGATCGATCGTTGATCGTTGCGGCGGTCTCGTGGTAATGCGGCAATGCCATAATCGCGGTTCGATTGACCGGAAAACGGTACCCTAATAATCACACGGATAACGACCCGGATAACGACCGGATAACGACCCGGATAACGACCCGGATAATGACCCGGATAATGACAGAATCGACACGGATAATGACTCGAATAATGACACAACAGCACGGATAACGACGCGGATAATGACCCGGATAACGACTTGTTGTACAAGTGATATGATGTGGGCCCAGAAGCCAGAAGTCCGTTTTGACGATCGGTTATTTCGTTTGATCTTGTCTACGAGTTTTGGCGGTATTCGGCGGTATTCCTACTCGAATGTGTGTGCGTGTGGACGATTTTGTGTTGACGTTGTGTTGACGTTGCGTTGACGTTTTTGTGTTGACGTAGAGGTTCGAAAGTTCGCACGTCATTGTTATCGATCTTCGATAACGGGTTTTTGTGCTGACGTGTCCATCACCGTTGCAGTCCTGTTGTCGAGGTCGTTTGAAGTTCTGAATTTCGTAATGACGTTGCCGATTTCGTCAGTTGTTGCGGTTGATGTTTATTGGTGTTGGTTGACGCGAATTCGATCGGGATGACGGTCTTCCGCTCGGTCGGCGGTTCGGTCGGCTCGGTTCGCGCGATCGCGAGCTCGCTGCGCACCATCGGCCAACACTAGTCGCATCATGTTAACGTCGGTGAAGAGAACCGGCGAGAAGTGACGGGTGATGTCGGTGATGATACGACGGCCGTTCATCCAGAGATCGCCGTCGCAATATTGTATGTTTTGAAGCGCCCACTTCATCGAGTTGGCCTGTTTGCAAGATTTGGGAATGCGCTTCGAGCCGAGTACGTATTTGTCCGCGTAGTCGATGTGCTGCTGCAGTTTTCCGCTCGGAACGCGTCGGAGCAGGTCTCTGTTGCCGAGGGCGAGCGGCGTCGAGCGCGATGCTTCAGCCGTACGCTCTCGCGCCTCTTCGCGAAAACGTTCGTATAGGGTCAAGTGCATTTTCAGAAGCGAGTCAAAGTCTCCTTTGGCGCGCGAAAACACGTTCACGATGTACTCCAGGTCGAATGGTTTGGCACCGAGGAAAAAGTGCGGGTAGTCCTCGTGAACGACGCGACTGCAATGATCGAGAGCCGCGGTGCACTCGTTCTCACCAAACAAGCAGTAAATCGATCGAAACACATCGTCGATCATGGTTTGACAGTTAGTCATTGATGAGGTCGACACGGGAGCCCATAGTTTGTTCACTTCGTGCAGTAGATTTCGGGTTGCATAGTACGTTTTCTCCGGGTCTTGGGGGTCGAGCACATACTCTCGCGCAAAGTTCTGCATTTTGTTTAGAATCGACCACCAACGTGGCTCCAAATAGTATTGATAAATGCGACCGTATGTCGGCTTGCGGAATACGCGGGTTGTTATCGCGTCCATTTCTTTGCGACAATTTTCGTCTCGCGGGTTCGGCAGCATGTGGGCCATGCACACGCAAACTCGTCGAAACAGCTCGAGACCGAAGATGCTCTTCGTGCGAGGGAGATCGTCGGCCACGTCGTAGCGACGTTGGCGATTGGTTGTGTCTTTTGTGGTTGTGTCTTTTGTTTTGTCTGTGCGCCGAGTCTTCTCTTTGGATTCGTCTTCGCTGCTCTCCGACTCGGTTGTATCGTCGTTCGTATCGTCGGTTGTATCGCCGCCACGTTCGTTTGCCCAGCACGGCGGATCATGCTGGTTCGCCAGCAAGCGTTTGTACTCGCGATAGTTTTGCCACAAGAGGTTCGTTCCGCGGGTGGAGCGTAGTACGCGAGTAACGTCGGCGCGTGCGTTTCGTTCGTCGGCCAATACGTTTCGTTCGTCTGCGAACCGTTTTCCCACCAAAAAGTACATCATCAAGCGGGACAACATGTTCTGCGGAACGATGCTTTTTGAGCGAAGACACGGTAGCACTTGGCGCTTCATGTTGTAGCATATTTCGGTTTGCGACTCTACGCCTTTTCCGATTCCGTGGGTATTGGTGTCTCCGTCATAATCCTCGTGTTTGTTGTAACAACCATACGGATTGTTGAACTGAATGTCCGCGTCGCAATTGTCGTAGGCGAACAGTGTTGTGATCACTTCTATGCTGCCTTCTTGGATCACCGGATCGCGGCGGTTCATCAGCGACAAATTTTGTGCAAGTAGTATCGCGTATTTGACGTTGTAGCGATGCAAGAATCGCCATTGCGGACACTTTTCGATCGGGACGACAAATCGCGCGGGCGGTGCGAGCGGATTGATCTGAAACAGGCGACAAATGTGTGACCATGGCTGGAGTACGGAGTAGCACGGCAGCATCGGTGCGGCGAGCACGTACATGCGACCACAGTTTTCCAGTGGGAAGGTCAGTTGGTAGTAGCGTTCAGACTTGCTGGACTGCAGGATCGTCTTGGTGTTGTTACCGTTGAAAAGTGGGGAGGCTAGTACTCTCGACAGTGCCTCTTGTGGCGAGTATTTGCGTGTGAAGTCGCTGTGTATCTTTGACCCACTTTGGTCGAGGTAGTAACCGATGTCTGGGTGGATCACCAATCGTTCGATATTTTGCACCGCGGACGATGAGGTGTACTCTCCGGCCGCAAACCCAAGATAGTGGTCATCGTCGTAGTAGCGCATGCGAGTCCGACCCACCATGAACTCGTTGAGCATGTAGCGCGATTGTTCGGGTGGTGCGGATGCAAGCGCTTCTCGTAGAGACTCATCCGTGAGGACGGACATGCGCGATGTTTGACCCGAATGTGCTTTCCAGTTTTGAGACGACTTGACCAATTGCGTGTACTTGAGGAACGCGTTCACGTCCAACGTTAGCTCGTTGTTCGTACCGAGTGGACCGACATGGGTTTCGTTTTGAGTGTACCACGGGTTGTACATCGTGTTTGCTTCGATATACCACTTTTCCCCACAATCTCAGTGATACGAACCGTTTCGCGGAATAGGTAAAACTGCCGTTTGGTCGGAGCGTTTCGGTCTTAAAGCTCTTCGGTTCTCGTCTGCGCTGCGCGCGGTTTGTTGTCTCATGGATAGCATGGATAGCTAGATTAGTCAGTCGATGTTCCGATGTTCCAACGGGGTCGATACCATGTTTCCGAGAGTGCTTTTCTGTCCTTTCTGTCGGTCCCGATGCGGTTGCGAACGAACGAGTTTGTTTGTCGTTGTTCAAAAAAAGGGTTGCGAAAAAAGGAGATGTCGTGCAAGTACGACAGCTGTTATGCGGGACAGATCATAACAGGAAATTTGTTGTGCCGTGAGTTTCCCGAGTTTATGCCCCCCCCCTCGCGGGGGAACCGTGTTTGTGTTCTCGGTTTTTCTCAGTTTCCCGCCTCGTTTTGTGTCGTTTGTCTTTTTTTCGTCGTGTCGTTTGTTTCGTTTCGTGTTTCGTTTGTTCCGTTTGTTTCGTTTGTTCCGTTTGTTTCGTTTGTTTCGTGTGTTTCGTTTGTTACGTTTGGATCTTTTGGGTTGTCTTGTGCGGTGGGTTTTGAGATTCGTTGTGTCGTAATTGTCGGCCGCGAGCACTCGTTGCGGTTTTTTCATTTGATGTAGTTGGTTTCGAGCGACCGACAGCTTTCATCGATGGCTGCCTCGTAGTCCTGGCCGCTGTATTTCACCTCGGTCCCGGAGCTGCCCGCGTAGTAGCTGAATTTGCGGATGGCGTCCATCGTTTCGAGTGCGCGTCTCGAGTTCTCGCAGGCGCACATGATCACCGAATTTACTTTGGTCAAGTTTCGAAGGTGCGACACGCGGACGGCCACACCGCCGGTTGCCGACACCGAGAAGCAAATGTCCACGTTGATGGCGTCGGCCGGCATAGTGGACTGCTGTCCGTCGAGTCCGGTCGTCGTTAGTTCGAAGAAGAACCGCTCGTTGTTCTTGCGGTTGTGCATGTAGAATTGAGCACCCATGCGATTCTTGACGGCGGGTACGTCGAAGAGGAGGTACGGCCGTTTGTCGGCCGACGCTTCGGTTCGACCGGATACCGTGGATAGTTGGGCTGTGTTGATATTGACGATCGACCGCCATTCTGGAAGGATCACGTAGCGCAGCTCGATCGAGTGGAAGTCGTGCGGCCCGCCTACGTCCGTAAACTGGTAGAGGTTGAACGTGTGGTGCACTATCGCCCCGCGTTGCTTCTTATTGGCATACGCTCCCGGCCATTTGGTTTTCGTTACAATGTCCGCGCGAGATACTACCATGGTTCGCTCTTCTTCGTGTGGGGTAGCGATGAACGATACCACGGACACGCTACTCGTGCCCTCGTTGGTTAACATACGTTCGAACAGTTGTTGCGTGAGCGAGCCGCCCATCTGGTTGAGACGGGCGTCTTTGCAGACAAACATGTTCCGCGATGACAGCTCAAACATGCCTACGTCGCGGTACTTGTAGCCCATACCGTGCGTCATTGAGTCGACCGCGAGGTCGTTAAAGTCGGTCGCGTATCGAGACTCGAAGATGGATAATACTCCGGCACGGTTCCACGTTGCGCGCGTTGTGTACGGGAGAGGGCGGAACAGGTTGTTGACGAATAATACGGCTTGAGCGCGCGGTTCTGCGACGTGCTGGAACCACACGTTCCGTACGACGGACGCCGTTCGATCGGGCGAGTAGCCGCCCGCGATGCTGGCGAGCGCTTCGGGCACCTCGATGTAGATGAGTTTGCTGCGACGGTCGCGCGTCAGATCGCCTTGCGAGAGTGCGCGTGGTTTGTTGGGGAATATGCGGGTGGCCAGTTCGACCCCCGGCACCAGATCCACGTCTTTCAAGCGACTCTCGTTCAATTTGAATGTGCGTTCCAGGTATCGTGTGACGGAGGGCTGGTTTTTGCAGAGGAGCGCAAGCGTGAGGAACATCGCGGGATACATTGTGAGGTGAGTTAGCTTTATGAACATTATTGCTAGCACGGACGCCAACGCGTTCCGTAGGTGCTCTGTTTCTATCCAGCTCGCGGCGATGCGCTCGTTGAGACCGCAACAACGGTGGTCGTGAGAGATGATCAGCGCGGTCAGCTGGAAGAAGAGCAGGATTGCATCGTTAATCGTGTCGCGCGTGTTGTCCGACGCGTTCCGGTTAAAATCTAGCAGCGCGATGGTCACGTATCTGGTCAGCAAGTGGTTCTCGAGGTTGTGCACCACGTCCATGATTTCGCTGCAGGCCGTTCGGTCGCGCAGCATGTGCTTGGCCCACTGGTTGCTCATGTCCGAATCTTGACGCGCGGTCCACAGAAAATCGGAGTGTTTCAGATCGGTCGCATCATTGCGCAACAGCTCCCAACTTCGGAACAGTTGCAGTCCTTTCGCGCGACGGTCTGGTTCGTCTTTCTCGCGACCTCGCACCTTTTTGCGGATCGCTTTGAGCAAGGCGTAGAACCGGTGGTGCGCGTTCAGCACGATCTCGGGCGACTCGTCTATGCTCTTCAACAGATCCACTGTGTGCAGCATGTACTTGTTGCGCGACGTGGGCGTCAATGGGATGACTGGCGACGGAGGTGGTTCGTCGGGTTGCGCTGGTTTAAAGTACTTTTTGTGCGTGGGAGGAATGGCGTATGGGGGTCCGGTGTCGATTTCGTTAGCTGCGGGGTTGGTTGGCCGATTGTTTGGACGACGGGGTGGTGGTGTGGGTGGTGGGGTTGGTGGTGATGGGGGTTGTGGTGGCGGCAGCTCGGGTCGTCGTGGTTGTCGGTTGAAGCGGTCGTCGAAGCGGTCGAATCGGTCGGAGCGCGCGCGCTCATCTGGCTCGTTGGTCAGCGTCACGTTGATGTTGTCGACGCGCTCGTTGTCGGGCAACGTGCCACGTGTCGGTCCCATCATCATTTGGTTCGACGTGAAGCTGACCATCACCACCGCGATCACGATCAACACGATTATCCATAGCGAGCCGTTTCCTCCAGAGTCGCCCATCGTTTTCGTCGCGTTCTTACGTTCGAATTTTTCGTCGAAAAAAGAGCCGAAAAAAGAGCGTTGTTACGCGGTCGGAGATACGCTTGTGGCTCTCTTCGCGCACCGCGTGCATGCGTGTACCGCCGAACAATCGGTCATTTTCGTCGTCGTTTTCGTCGTCGTTTTCGTCGTCGTTTTCGTCGTCTTTTTCGTCGTCTTTTTCGTCGTCGTTTTCGTCGTCGTTTTCGTCGTCGTTTTCGTCGTCGTTTTCGTCGTCATTGTCGTTTTCGTGTGTCGACCCACTTTTGAGTTGTTGGACGAGTTGCTGGACGAGTTGGTGGATGAGTTGTTGGACGAATTGTTGGACGCGTTGGTGGACGAGTTGGTGGACGCGTTGGTGGACGTTTTGGTGGACGAGGTGTTGGATGTGTTGGTGGACGCGTTGGTTGACGAGTTGGTGGACGAGTTGTTGGACGAGTTGTTGGACGACGAGTTTTTGGACGAGTTTGAGTTGTTGATAGTGGTGAGTTTATGAACGATTCGATGAGCAGATGAGCAAGTTTTTTGGTCGAAGTGATCGATTAATGTGGTAGTAGTTGGTCGAATTGGTTAGTAGGTTATTGGTCGACTCGGTTCGTTTGTGCTTGTGGTATCCGAGTCTAACTGAGTAGAAAACGAGCGTAATCGCGGTTCACGTTTACCACGTTTGCGGGAATTTCTTTCTCGATCATTCGTTTCGCAAAATCGAGGAGAACGTGGTCGAGATTGTGTGCTATGTAGTACATGCTGAAGACATCGTATTCCGTGAGCGTCTGTGAGGCATGTGGACTGTTTACGTCCGCAAACATGACCGATTGGTATTGTTTGTCGGTTTCGGACATGCTGGCGTCCAGCAGGTCGACAAAGTGGCCGAACCCTAGGGCGTGACCGATATTGTGGTAGTAGCGGTACCGCAGATCCGACACGTCGATGCGCGTAAAGTCCTTGGTTCGAGTACGTCGTTTGTAATCGTCGTCGTGCCACTGAATGTTTCGGTTGGTCACCAATCGTTGTGGTTTTGACTGTCCGTACGGAGGGTCTTCGAACGAGATGACGATCGTGCGGTTGAATTGCACGTTGCGTAGGAACTCACTTTGTGCGCTCGGTAGCGCGTCGAACGTAATGTTCTTGGTGTCTATACCATCACGAATATCGATCTTGTCGGGCTGCAAGTAGAACACTCTTCGCAAGTATTCGTCTAGCACATCTGATGCTACCTGTTTAATCTCTCGTGCAACGCGTTCACGTGTGTCTGACGTAACCTCTTCACCTTGCCAGGTTTTCGGTACGCTTTTCACAGTCAACCACACGCTTTTCGGTTCATGTGGTCGGAAGTTGGCCTGCATGTACCGCAACCAGCCGAGACTCACGAGTCGTTGCACGATCGTGGTGTTCTCGCGAAGGGGTACTTGCAGTTCCGCCGCATATGAGGCGTCGCGTGAGCGTACTGTGACCAACATGCACGCCAATAGAAGCGAGGTGGTGAGCAGTCTTGGGAGTTGAGCAATTTGAGGAACTTGTAGTGCTTTCATCGTATGCGAGTTTTTCAGGTTCGCTGACGGTTTTTCGGTGAGCAAGTGTCGTGGGTTTCTTGCGGTTCTTTGCGTCCGGTATGCGTTTCGAGTGCTTCCTCGTAAACGCTTTCGTCTACACTCTTAGTAGGCGTATTCGTGGCAGTCACAATATCTTTTTTTCAGTTGATGTCATTTTCGGGAGGTTGGATCACGTCTAGTCTTCGTTGGTTTAGCTTGTTTCGGTTATTTGATTGTCGAAATAAGAGGTTCGTTAGCGAGCGAGGGTAACGTTGTACGTTGGGAAGCGTAGTCACGGTGTACTCAAAGTCTCGTCTTATTGTCGCCAACTCGAGTGGTCACTCGGACAGTGAGTGATCGGGTATTGAGCAATCGGCGGAGGATTGAGAAACGGTACATGGAATAACCGATTAACACCGATTATCACGGATTATCAAAGATTATCACGGATTATCAAAGATTATCACGGATTATTAGAGATTATCACGGTTTATCATCGGTGGATGATTGCACCACGATAAAGACGAGCCGTTAGCGAGTCGTTAGCTAGCGGTTTGATTAGTTGTACGGTTGGGAGGTGAGAGGCAGAGCGAGACGAGGAGGGAGAGCGAGACGAGGAGAGGTGAAGTGAGTGGTGCGAGAAGTCTCGTACGGGAGACCCGTGTACGTGAGGTGAGCGAGGAGTTTCGATAATAGTGATACGACGAGGTGACCGCGATAACGCGTGGTGCGCGGTTCGAGTGGTTTGTTTGTCTCGCAGGTATTGCGTCGCGCGGTGCGTAAGGTGTGCAACTCTTTTGTTTTGCGACGTGAACAGTTTGATAAGCTGTGATCAAGGTCGGGTGGTTGCTTCATTTGGCATTGATTGATGACTCGTTTCCTTGCGAGATTAGATATCTCGTTTCGTGGAGAGTATAAGATCCGAGGAGCGCGATCGTTTCCCCAGTTCGTTCGTATTGTTACATCGAGCTTCTTCACGAGCTTCTTTTGATTACGTCTGTCTCTACTCAGATGTTTTCTGGTATACTCTAGTATACTCTGATTTACTCTGTTCTCTCGTAGCTTGCTTTCACCTTTGTGCATTCGAAATACGGATCAATCGATCGATCGATTTTGATCGTCTTGATTTACCGCTATACCGACTCGCATAAACCGATTTGAAGCTACAAACGAAACAGTAACGAAACAGTTACAAACGAAACGTGTCATCACAGTATATTGTCTCACGGTATCCGACTTACGCGGTATCCGATTTACACGATATTCGATCCGCACAATCTACTCGATTCGTACGATCCGTTCAATTCGTCGATATATTCATCCGTACGATCGGTTCAATTCTTCTGTATATTCGATCTAAACGGTCTATCCGATCTACGGTTTTACTTGGTCCGTTTGATTCATCGTGTCGTCCAACATGAAGGTTCGCGTTCACCACAAAGTGCCGCGTCATACGCTCTTCTCCACGAGCGCACAACGGTTTCTCTTCCGCCACCGTCGCCGTCTCAGTGAAAACGAGTTCAACCTGTTGATGAACGAGTTTTTGGAGGTTTGTACCGCCCATTCAAACCGCACTATTCTGGGTCAAGTCCGATTCGCCGATAGCGCGACTCGCTGGCGCAACGAGGAGTTTACGCACCCGGATTCGGTGTCGTTGTTGTCGCACCAGCGCAACATGATCGACCATCTACTCGAGAACGAAGAGATCGCTACACTAATGGCGCTGGGTCTCAGTTTTGACTACGCGCCCATCGTTTTCGACCCGCTCTACGATGTGAACGAGTACAACTATTCGTGTACGCGCGGTACGACCGAGTTTGTGCTTTATTCGTCGGAATCGCCGTTTCAGGTGTTGCTCGGTACGGCGACCAACAATTTGAGTAATAGTGTTCGTTTCTACGTTTTGGCTGAATCGTCCGAACAAGTCAATCTGGTTCGTTTGCACGCCAAAAATGTGATTGAACCGATGAGCGACGCGCCTGTCGTACCACTGTCTCGTGACATGTTGTTGTTCATCGATTTGTGCTCGTTGAACACACGATCCGAATATCGTTATATGAACTGGGTACAAGTGTTGCACGTTACTCATGTTCAGTGTACCAGCACGTTCCGTTTTGCCAATCGCGAGCACTACGTGCAGCCGATCCCTGAGAATGTAGCTCGCAACTTGAACAACGAAGACTTGCGAATCGAGAATGCTGCGGCGAACCGTTCGAACCGTGTGCTCGATTCGATGCCGTCTGGTTCGCCGATCGCGCGTGCGGCTACTGCAGCTGCTACAGCGACGTTCAACTCGTTCGCCAATTTGGGTCGCAACGTTGCGCGAGTCGTGTCGCCGTATCGCCGCGCCTCGTCTTCCTCGCCACCCAATCGAGTTGGGGACTCGCCGATCATTGGTGGTAGTTGGTTGGCCAACTCTCGACATCCTTCGTGGTTTTGGCATGACCCTAGTCGCATTATGCGCAGAGATGATGGCGCGCGACCGATTCGATCGCGACGTTTTTCGGTCGTACCAGTTCGTAATGACGAGGAGCAGCAATCGGTGTCTCGACCGTTCGCAGCCCAACAACAAGGACAACGGCAACCGTTACGATCGTTGCAACCATTGCAACCACTGCGACCATTACAATCACCGCAGCACCAACCACAACAACAACAGTCGCAACAGCAACATCAATCACCGCAGTCGCAGCAACTACCGCAACGAGTGACACAGTCGCCTCAGCAGACCAACGTGACGGTTGTACTCAATCACGGCAACTCTCGCGACTCGCGTGAGCTTCACCACGGTGGTCGCAGTTCATCCATGCCACCCCATATCGCTTCGACCAGTAGTGTCAGTGTGAACGTTGGCACGAATGGTGGAATTAATGTTGGTATTGGTGGTATCAATGTTGGTATTAACGTGGACGGCGGTGGCAACGTGGCCAGGGTTTCATCGACGGTCACGATGGATCGAAGTGGGCCACCAGCATCGATAGGAGAACACGTGGTTGATCGTCGCGTCGACACCTCGATCTCAACGATCAACACGATCAACACGACCAACACGACCAACACGACCAACACGACCAACGCGATCAACGCGATCAACGCGATCAATGCGACCAACACAACCAATGTGACCAACGCGATCAACTCGACCGGTGTAATCAATGCAGCAACTAACGAGTCGAGCGAATATCAAGCGCGTGGTTCGCCGGTTCGTATGTTTAGTTCGTCGGATGAAAGTACCCCACCTTCTTCTGCGCACATCGCATTCTTGGCGCGAACACCATCCACGCCGACGACACCGACCACGCCGGATCGATCCAATCTGAGTGCGTTTGACCATGACAATGAGTTTGACATTGATGACGATGACGACGATTTGGACGCAGTAGGCGTCATAGAGTTTGACGAGGAAAACGACGAATTTCGAGTCATGCGGATCCCCAATGATTATATTATGTTTCGACGTCCGAGCGACGATCTTTCCGCTAGCCAACCGCTCGACTTGGCTAATCGAACAGGATCGTCGGTGCCTGTTACCGGAGAATCGGCCACAACATCAGATGAAACACCTATGGACGTCGATCATCCTGCGATCGGCGACTCGCCTTACACACCGTCGGCGTTCGTCCCGACTACTCCGTCCGCACAGTCGATACCGTCGGTTGGTTCTCCGTCGGCCGTATCACCGGTCGATTCTCGCACCGACTCTCGCGCCGATTCGCGTAACGCGGGTGCGGATCCACAGATCGTTCCACAAGTCAGTCTCGGACCGATTGGCTCGTTCGTCAACTCCAGTCCCGGTTCAAACTGTGTCGCGAGACCGAGTGCCGCTGAAACGGCCTTTGATCTACTCGTTTCGCGTAACTTTGCTCAACAAAGTGCCCAACAAAGTGCCCAACAAAGTGCCCAACAAAGTGCCCAACAAAGTGCCCAACAAAGTGCCCAACAAAGTGTTCAACAAAGTGTTCAACAAAATAGTCAACATGATAATCAGCATGGTGCTCAGCATGGTGCTCAGCATGGTGCTCAGCAAGGCGATCAGCAAGGCGATCAACAAGTTCACGATATTCAACCTAATCAATCGAATGGTCTATGGGATATTCAACATCGTGCTCATCATACTCAACAAACTGTTCAACAGACATCGCAACAGAGTGTTCACCAAGTTGCCCAACAAGGAGCCGTTTTGAACAACGTGGCGAATGGTGCTACTCAATCAGCTGACCAACTGGTACCGCTTGGTTCAAGCGTTGAGACTGTCCAAATGGACATTGAATCTAGCACCTCCAATATTCGAGCGGATACGGCGAATCAAACCGCTCAGATCGACGACAGTGTTGAACCGAGTCGATCGACTAATCCAATGGATCGACTGGACCAGTTTGTGACAAACCTGTTGGAGAATATACCGAACTCGATTCGTCAGTCTCTTTTGTTAGATTATCGGCTCGATTTTGACCCGCTCGAATATCTTGATCCTTCGCTTGTCGAACGTCTACTGGCCGAACGAGAAGTGATGATTACGATGCGAGATCGACAGGTGTTAAATCAGTATCTGCGAGAGCAACACGATGTTCAACAGAGCTTGAATCGCTTGTTGCACGAACAGTTACGTGAAGCGCAAATGTTTCACCAACGCCAACAGATGCAACAACAAGCGGCTGCGCTCTCGTCGTCCAACTCGCCGCCAAGAATGTTTGCACAAGTGGTACAACAACAACAACAGCAGTTCATCATGCAAACGCTTCGTGACCAAACCGCTCCACTGATTTCTTCGGGACCAACGAATGATGGTGTCACTCAGCCGGTAGGACCAACTGTGCCGCCGTCGCAACCGGTGTCGCCGTCGCAACTGGTGCAGCCGTTGCAGCCGTCCCAGCCGTTGCAGCCGTCCCAGCCGTCCCAGCCGTTGCAGCCGTTCTCATCTTTGCCGCTTTCGCAGCCTTCGCAGCCTTCGCAGCCTTCGCAGCCTTCGCAGCCTTCGCAGCCTTCGCAGCCTTCGCAGCCTTCGCATTCTCTGCTGTCTATACCGCCTTCACAACCTTCGCAGCCCTTGCGACCGGTTCAAGTGTCAGCGTTACAGCAGGACGACCGGCCGAACGATTCGTCCGCACAGTCGGGACTATCGGTTCGGTCCGCACAATCGCCGTCCATGTCGCAAATCCACTCACAGCAGTCCGGTTTGTCGCCAGCGCGTTCGGCGATTTCGACCAACTACTCGACCAACTACGACTCAGATACATCCAGTTTGCAACCGCCCGAACAGACTACTGCGACCTTCTTTCCCGATTCGAACTCAGTTCGTGCTGATCGCAGTGTCGATCAACATGAGCCCCATGTACCGTCCGCGCTTTCGTTCCCATCGTTCCAACCGACCCTCTCGACCACTCGGTGCAACAGGTCCGAGAATTTTGACGACTTGACGACGAGCGAGGTTGTTCCCGCCTCGCCGCAGATGGACAGTGTGTGGACGTCCGCACCGGTGCGCAACGTGGGTGCGGTGCACCGACCGGGTGCCGTACCTGGGTGTCTCTCTTGTGATTTTTGTCCCGATTGTCCCACACCCTTCTGTCACGTGTTTGATCGTCAATCGCTTTCCTCATGTGCGGTTCCGCGCGGTTTTCTCAAGACTATTCTGGCCGACTCCAACGGTTCTGGTAAAACGTACACGGTCATTTCGATGTGTATGTACAACGATTCGCGAAACAATTGGGTCATGGTGCGCAACTCTCAATTGCCGTCCTGGCGGTATCACTGCCAGCAGTATACCAATTGTAAAGTTTTCGTGATTGCGTCGACTAACGATGTTAATACGTTCTTCTCGATGCGTCGCGAATTTCGTGATCCCGCGCTCCAGTTCAACATAATTCTCGTGGTGAGCAATATGGTCTCCTATACGGGTAACAAGGCGCCACAACCGTTCCGCTTGTTCATCGACGATAACGACATCTCGCTCATGAATGTGATATCCGGGCAGTTCAACTATGTTCTCGCGTCGGACATCACACCAGCGACCAACTCGTTCGTCAAATCGAATCATACCAATCTCATTCAAACGCACGACGCTTGTATCGAGACGTTGTTCGATTTGCCGCCCATTATGTACTCCTGTCAATGTTCGACGCAGCCGGCTAAACGTTGGAACTTTTCGTGTTCCATGGACTTTTGCATAGATTTGAACGCTGGCAATGAGGTGAACAACTCGGCGCTGTTGCGGTACGTCCTGTTCTCGCAGGAGCATTATATGCTCGGCAAGTTGACAAAAGCGATTCGAGGCGGGCAGCGAGATATTCATGAACTGCGAAAGATTCTATCCGATCCGGAAAACGATACCTCGTTGCGCGATATGCGCTCTGTACTGGCGACCAAGGAGCGCGAGATGAACGAGATTCGCGGGAACATTCAGTACCAAACCGACCGTATCATGACTGGGAGCTGCATCATCTGTTTGTCGCGCGATTACGATTACGTGGTGACTCACTGTTGCCGCAACAACATTTGTTGCGAGTGTTTGGTCAAGATCGATCGTCGGCGATGCCCGTACTGTCGTATCGAGCTCGACGCTCGCAACTCGTTCACTCCAGTCATTATGGACAAAACTCAACCAGACGGCACCATTCGTATATCCGATTACTTCGCGATATCGCCGGTCCAGCTTGCGGTTCGCTACGTGTCGCAACTCGTGGCCGTGCATCGCGAACACATGCAAACGTGCAAAAATCCGACCGACAACGGTAATTGGTGTGCCGCAAATTCCCTCAAAATCGTCATGTGTTCGGGCTCCAACATGTCCGTAATGAGCGACTTGTTGTCCGAGTTTGTTCGTCGTTTTCGCACGCATCACTTGAAGCAGCTGTCGGTCTTTCAGTCGTGTCCCGAGCCGGCTGTTTTGCTCATCTCGAACACGAACAAGGTGGTGTTTTACGACCTGCCGTTCGTAACGCACGTCGTGCTCGTGGGCGAGGTGAACCCGCTTCTGGCGCAAAGTTTGTTGACCAAAGTCAATCGGTACGGTCGTCGTACACCTTTGTACGTACAGCAGTTTATCGCTCCCGAGAACATGTCGATCCGCGAGTACCTCGTTTCTCGTGGACGCGATTGTCCGCGCGTTCTCCGAGACATTGTCAGTGAACCTTCCAACGGTTCCTATATGGTTTTAGACAATTTTGAATAAACAGTTTGAGTAAATTCTGAGCATTTTGTGATTACGACCCTCTCCTCATCCAGAAATCCAACAAGTTTCAACAGACTCAAACTCCGACGTAAACTCCACCGCAGAGTATATTGTTCTATTTTTATTTCTCTTTACGCATAACCGAGCATGTTCCGCCATCAAATGATAAAAAAAAATAACGAAATGTTGGAAATGTTGGAAAAGTGGTAATAAACGGACGGTTTATACACATGTTGATACACCTGTTGATACACATGGTTGCGTTCGGACTACAATTACAATACAGTTTGACCTCGGTTGGTCGAACCGAACGTGGAACCTTGATTAGAACCACCACGACCGCCGCCCGATTGGACTAGCTGTCGACTTTTAGGTTGACCGCGTCTCACAGCGGGTAACGAGATGTGCGTAAAGTCGTTGTACAGTTTTTCGAGCGATCGTACGAACTTATTAATCGTGCGTTGTCCCACGTTTTGTCGGTTGATGTCCTCGCGTGTTTGTTCGAGTTGTGTTATTCTAAACTCTTCTCGCATCGAACTGTTCTTTTGCAAAAATCGCTCCGACAGATTGACTAGTTGTTTTTTCAACACCTCGTTTCGACGGGTCGCAGTGGCGTAATCGGTGGTGGCCGTCTCGTGGGCCGACATGCGTTGCAAGTAATACTGGTACCAGCCCATCGTGTACACGGTATTTCGGTCGAGCGCTACGTCCCACGTGTGGACTTGCGAGTCCGGCACGATCCAACGGAAGTGTTGCAGCGGACTGAACGTTCGCGCCCACTCTTCGGTCTCGCTTTCAATCTTTACGTCTCCACTCGCTTTCCATGGGGCCAGCTTTTCGCGCGGCACTAGGACACGGTGGTCGTCGATTCCACGCAACGTGTCGTACGTGAGTCCCGAGAACCACCCTTCGCAACTGAGCTGCGCGTTCGTCGTCCCGGCTAGCGGGGCGCACAAGCTGTACAGCGAACGCACTGCGCGATTGCGATCAAACTCTGAGTTGATGCGCGTCGATGGTCCGGACCACTCGTCCAACATCGCCGAGTGATACGCAATCGCGATCATCTGCATATGCGTCGTTCGCCCGACGTCCATCGTTCCCAAGTCGAGGCGGTCCACCGAGTACGCTTGTGGATCGGAGTCGGTAGGATCGGCTCGCGGGAACCCTTTGCGCACGAGACACTGGTCTGTCTCCTGGCTGGGTTCGAGCGGCTGCAAATACTGGTCGTTGAACAGATCCCACTTTTTTTTCGTGTCCACCAGTCGTAGCAGTTGCGCGTCTAGAGTTTGTGCGTTGCTCATGTTTCGACCGTGCGACCGTCTAGTCGTTCGTCTTAGTGCAAGCTATCGATTGGGTGCGGCAAGGAAATGAGTGAAGCGGTAGAAAAACCGTTCCGTTGCGCTGCCACAGAACCGCTCGTTAAGATCCCATTCTCTCGAAACTCGCACACGCTTCAAACTGTCCCACTTTCATGGGGGTTAACAACATATTTAAATTTTTACGTCAGAATCTGATCGAGCTGGACTCGGTCCCCTCGATCGAGGGGAACTATGAGTTGTACGTTGATCTGGCTATCATCATCGTACCGTTGATGCAGCGGGCGCGCAACATCCCGCACTTCAAAGAGTTGTTGGTCGACACGTTCAGTCGATCTTCGTCCGAACTTGTTTCGCTCATGTTACGCGCGTCCACGGTGTTCATTTTTCTGGACATGTTGTCGCCGCGAATGAAGATCGAGACGCGCGTTCGCCGTTCGCTCCGCCAATCGGTTGTCGCAAACGCGCGCGCGGCCAACGGCGCGGCGGTGTCCGCGGACGGGTGTGTGTGCGGCGTGTGCCCGGCTTGTGTCGAGGCGAACCGCGATCGCGGCGCCGTGCGGTACAACGTGGTCAAGCTGCGCGACGTACGCAGTATCATGGCCGACATCATTGTGCGCAGTATGTGCACACTTGATCCCTCGTTTGCCTTGCGTTGTTTCATCGAGACCGACGTGATCGGCGAAGGTGAGATCAAGTGTATTCGTAGTGCTATTTATCGCGCTCGCGATCCGGCTCTGCGTTCGGCGCGCGGTGGACGCGATCCCACCATCGCGGTCCTCTCCAACGATAACGACGTGATCATCATGATGTTGATGCACCAGTATCACTCCTTGTCCAAGCTCGCACCCTCTTTGTTCTACCGCATCATGTTCAACGAGCTCACGCTGGACGTCGACACATTCGTTGCTCCGTTGCAATATCGTGTCGAGATCCAGCGGGTATCGGTCGACCGTTTCAGTCTGTTTCGAACAACGCCGTACGCTTCGCGATGGCGGTTGCTGCTTTGGCTCATTTGTTGCTGCGGTACCGATTTCGTCCCCCCGATTCGACCATTCTCGGTCAACCGTCGTGTCTACATATTTAACGCTTGTCTCAGGTTGGGTCACGCGCGACAACGTGTGGCCGCGATTCCGCCTGGGTTCGGAGCGCCACCGATGCCGATGTACGGTAACGGGTACGGGAACAACGGCTACGGAAACGGTTTCGGCTGGCCGCCCGGCATGGCTGGTCGCGACTGTTCGTGCGGTTTTATCAACGGTGCGTACGGTCCCGTGTGTGGCGCTGCGTTCAGCATGACCGCTTTTCTCGAGGAGTTACGTTGGTTCGTCGGTCTTGTGCGTAACGTGTGTTCGTGTTCCATCCGGTCGGCGCCGCGCGGTGAAAACGACCGCGCGAGTAACGCGGCGAACGTGACCAAAGTTGCGGCTTGGATTATTCGGCTCTATTGGAACATCTTGTACGTGATTGATCTGCCAATCGACTTTTACGTCGAGCAGCGGTTCGCCACCGATCTGTCCATGTACGTCAATTGTTACGTTCCCGACGAGTACATAAGCATCTTCTCGCTGTTGCATCACCTGAGCGACGCGAGAGTGTTGTTCCTGCGTCGCGTGATCGACAAGCTGCTCAGCGTTTCTTCCGAGAGAATCACGCTACGCTCGCGCTGTTAGACAGTCATGTTTTTTTTAGCGATCTGGATCGTCGTCGTGCTATTGGTCCTCGTCATGACGTTCGACGCGTCCAAGTGGATCGTTAAAGACCTGGCGAGGAACTTTCAGCGCAATATGAATTTGGCGAAACTGGTGTTCAACATGTTCAAATTGTGGGGCAATCGCCACTTTGTGCAAGAGGCCGACCCGCGTCATCTCGAGATTTCGCGCGACGTGCTGTCCAACTTGCGCCGCTACGAACAGGAACGCGAACGCGATCACTTTTCTCGACTGGACGCTGTCGATCGACCGTTGTTGCTGTGTCTCTCCCGACTATCCGCTACGACCGAACGGTTTGCCTTCGACTACCACGATTGGTCGTCTTGTGTTACTACGCTCACTCGGTAGCCGCCTGCCTGCGGTTCCGGTGGCTACGTGTTACGCTGTGATTTTTCGTCTTTTTTCTTTTTTGTCGGTGGTGTTGATATGTGGTGGTGATATGTACCACTGGTCGTGCGTTCGATGGTTGACGAGAGTTGATTGCGGTTGACACTGAATGTTAATTATGGCTGAGGTTGGTCGATGGTAGTGGTTCGTAATGGTGGTTAATGATGGTTGATGGGGTTGATGGGGTTGATGGTGGTTGATGTTGGTCGATCGATTCCCGCTAACCTTCGTCTTTTTGCTCTCGTCTTTTTGCTCTCGTTTTTGCTCTCGTCTTTTACTCTCTCTCGTCTTTTTGTTCTCGTCTTTTTGCTCTCGTTTTTGCTCTCGTTTTTACTCTCGTCTTTTTGCTCTCGTCTTGTCGTTGGTACCATCTGTACCTACCTCCGTACCGTCGTCCGTGCGATTCGATGGTTGATCTGGTTCGAACGGTTTAGTGCCACCGAACGACCGTGACGTTTCACTGGTCGATCCGGCGGCTATCCGTTGCTGTTCTTAGCGATTAAGATGGTCATTCGAGATATGTTTTTCGGCTCGCAGCACGTTTACGTGCCGAGCGACTCGGACGCGGAAGAAGATTACTATGCGCGACCGCCGGGCTTGGATCGGTTGCCGCCGACGCGATGGCGGCGCATAACCGATGCGGATCGCGGTACGAGTCGCAGCTCGGGGCGCAGCTCGGGTCGCAGTTCGGGTCGCAGTTCGGGTCGCAGTTCGGGTCGCAATTGTAGTCGCGGCTCAGGTCGTGTGTCGTCTCGTTATGAAGATGATGGTGTAGATGATGTAATGGGTGAAACGAGGAACACGGGTCCCGCGAGGACGACGCGAACTCCGAGGACCGCGGGAGGGAGTGGTGGAGCTCAACAGGCGCAACGAACGCAACGGACACAAAGATCGGCGCAAGGGAAACAACGGGGACAAGTACGCGGAAAGCCGCAAACACAACAGAACCGTGGAAGACGATCCGCGCAACGGCGTCGCGCCAGTAACAACAGCATTGATGACGAGGACAGTGACGCGTCTCTGTTTAGCGAAGACGGGGGAGACGACGGGAGACAATCCTGCGGTGCGTCGTCTTCGTCCTCCGACTCATCTTCGTCTGGATCGGACGCGACATCGGGTTCGGACGAGAGTACCACCACTAGTTCGAGTTCGTCTTCTTCATCGTCGGACGACGCGTCGTCTGTCAGCGAGTTTGATTCGAGTCAGGAGTCGTGTAGACGACGTGGTCGTGTTTCGGGGAATGGTGGTAGTGGTGGTGGTCGTACTGCAACGCGAAAACGTGTTAGCCCGGGTGTGAGTGCGTCTCGGGCTGCGCGGTCGAAAAAAAAACACCTCGCGCGTACCGGGCTCGACGACGACTACGATCAGCCGACGTCGACAACGACGTCGACAACGAGACGGCGGACGAAAGCTGGTCAACGCGATCGAAACGGCGAGGGAGTCAGCGACGGACGTGGTCGTCGCAACCGACGAGTGGATGAACCAGGCGATCATGACGAACCAGGAAGCCACACAGGGTACTTTCAAACGATGCAAAAGAGGGCGCGCGACGGAACGTTCGTACAAGTGGTAGATTTGGACGCGGTGGATCGCCCCGATGTGCGTCGTAGAAAGAGGCGCGAACAGCGGTCCTCGCGATCATCTCGGTCCTCGCAGTCCTCGCGATCGGCGGGTTCGTCGTCGCGGTCGTCGTCGCGTTCTTCGCGGTCCGCCGTGTCTCGGGAAGGCGATGGACAGGCAAATCGGAGCCAAGACCACGCTGATCCGTCGGGTGGTGCGACCAGCGACACATCTGTTGGCACGTTTGGGAGTGCCGATTCGTATGCATCGACCGTTCGAAAGCGACGAAAACGCACGACTCGAGCGCGCGGCGAGACTACGGACGATTCTTCAGCGGCGAGTACTTCGTTCGCGGAATCGCTTCGATCGTTGCATGCAAACGACCGGAAGAGTGGACGGCGGGACGATCGGTATGCTGAACGAGACGATCGACCGTCGGTTTCCGTCGCACCGTCTCAACGACGTCGTCGAAGAGCCGGCAGTGCGTCGGGAGCGTCGGGTGGTGGTTCCGGCGGTTCTACGGTTGACTCGGGTGTTGATTCCGGCGTCACGGTGGGTTCTACGGTTGGATCGACAACCGCGTCTTCGGTCGGTGCCGCTGTCGGATCGGTTGGACCGCGAACTACGCGTGCGCCAAGAGCCCCGCGAGCTCCGCGTGCGCCGAAAGCATCATGCGCAACAACTACTAATGCGACCACAGCAACGACAGCAACAACAACACCAACACCGATACCGACTACAACCACTACAACCACTACAACGCATGGGGCAACATGTACCTGTAGTTGTCAGTGTAATATCTCGGGGGAAGCGAAAAAACCCGCAGCACGTTCGCGTGCAAAAGTCGGTGTTCAAGGGACTAGCGGTCCGACTGGTCCAACTTGTTCGACTTGTTCGACGACTCCGCTAACAACTACACATCCTTCGTGCGCGTCGACCGCACCTTCGACCGCACCTGCGACGCCGACCGTCTCAGTCGGTCCGACAGCGTCAACATCAGAAACGCCACTAGCAGCATCACAAGCACAACCGGCACCATCAGCACCACCAAAGAAACGTCGGCATCGCAAAGCGAGCGAAAACGCGGAACGCGAGGCGCGAGAGGCGGAGGCCGCTCGGTTGTTAGCTGAGACCGAGGCCGCCTCAACTTGTGGACGAGGGTCGACATTGAGTGGTGGTTCTGGTGGTTCTGGTGGTTCTGGTGTTTCTGGTGGTTCTAGTGGTTTTATCGGCGATACGGCTGGTGGTGCAGCACCATCATGTTCGGCGGGTCCGTCGTTCGAACGACCCTCTCGTCGCTCGCGACGCAAAACTCCGTCCGTCGACCGCGATAACCATAACCACCGCGACAATCGGCTCGAGGCGAGCGACGGTGACGGCGAGTCTGTGCCCCCCAGGGACGAAGACGGTTCGCGTACCGCACCGAAGCGCGGACGACGCAAGCGTTCGTCTGAAAACTCGGGCGGTACGAGCAAATCGAGTCGGTCGCCGGTGAGTGGTGGTGGTGGTTCGTATGCTGATAAGAGGGGCAGCGGCAACGACGGGAACGACGGCGAAGGTCGTGCGCGGGAACGTCGTCATCGTCGCAAGCGAAGTCGGTCTGTTGTCGATGAAGAGTTTGGTGCGGATGACGACGCGGCACAGAGTTCGGCCGGTCCGAGTTCGGCCGGTTCGAGTTTCGTCCCCCCGCCGGACGAGGAGCGCGACGCGCACTCCACTCGCAAGCGCAGACGTCGTTCCAGGTCGAACGGCCGGACCGACGCACCTAGTCGTATCGATTTAGTGGCCGACCAAGTGTTGACTCGCTACGCCGACATGATTCGTATTCCCGCCGGTGAGACAGGTGGTACTTTCTCTTCGATTTTGATCGACATACCGGCCAACAGTTCGCGCGTTTTTGCTATATCCGATCCGCGCGACTGGGGTGAGGTTTTGCGCGCCGCCGCTCGAGGCGGTTTGCGTACCCAGCAAGTGTTTGTCTTGCTGGCCAATGATTGCGACTTTGAAAAGTTGTCCAAAACGGACTGCAAACAACTATTGTTACTGTTGCACCCCGATAAGAATGATCGCAGCGTTCGTGCTGCTTGTTCAGTCTTGTTCAACAAGTTTCACAAGTGGTATCGGGCGCAACAGTTGCAAGATTGATTGCGGGTCGCAAGTGCGTTGAACGCGTCGACTCGTTTTTTGCAAGGTTGTTTTGTTGGTTAAGAGTGTTGACGCAGCGTTGTGTTATCGCGATTGTGTTACACTAGTTACCAGTACCAGCATACCAGCAAGATCGTTATGTGCGCTCTGACTCGATTGGCTCTAGCTTCTTGCGTCCTCGCGGTCGCTGTCGCTCCCGCTGCCTACGGAGCAGCTGTGATTGTTACGCACGGACCGAAAAATTTGACGGCGGTCTCGCCAGCTTCGACCTCGTCGACATCATTGGGTGTTTCGTCTACCGAATCGCTTTCCGAATCGTCTTCCGAGCCGTCTTCTAAACCGCCTCCGTTGGCGCGTTCTCGACGGCATATTCCGTACGAAGAGGATCGTGATGTTCTAGTCGGTCCGCAGGAGTACGGTGTGGCCAACTATTTCCGCGGTTTTGGCGGCTACCATCAGCACTACTCGCCACAGTGTCGTTTCTACCATTCGCGAACGATCGACTTGTCCAACGATTTGTTATTGCTTCCGTACGCCGCGCGGGTGATCGACGTGTCACGGTATTTGAATGCGAGACCTCGTTCGCTCGTCCTCCAGGTCGGGCCAAGGAGGTTTGCTCCCTACGAGCACTTCACGCGAAACTGTCATAAACTACTGTTTGTCGCCAAGCGGTACAACTGGATTAGAGATTTCGCGCGGTCCGTGGATTTCACCGACCCACGAGTGCGTCAGCGACTGCGAGATCGATTGGGTAAAGCTGTTTCTAAACAGTCGAAAATACTAGCTTTCGAGGAGAGGCTGGCCGAAAAGTTGGTAAAAATGACTCCATATTCGGACAAAAATCTCGATGAGATTGACCGCATGTCGAACGCCGACGTGATCGATCTGTTCCGCACCATCTCGCAGCTCGGGCTCAACTATGCGTTTAATTAGAGTTGGGGCGTCACGGTATAGACAGTACATCATATTCGGTCGGTCGTTTTCTCCGATCCTTTACATCTTTTCTTTTTTGTTTTGTTGTCTTGTTGACTTGTCGACTTGTTGTCTTGTTGACTTGTTGACTTTTTCTCGATTTGTAGGTCTATGTTGTCGGTGTCGTTTTTTGTCGATTTTGTGGGTTTGTTTTGTGGGTTTGTCTATTTGAACGGTTTGGTCGCTTTGGTTGGTCGTGTTGGTCGTCGTTCGTTTTGTCGTACGGGCGACAATAAAATAAAAACGAGAGGATTAATGGCTCATAATGGGGCATAATGGAGGATAATGGAGGATAATGGTGGTGTGATGGTATGATAGTGTGATGGTGTGGTGGCGCGATGCTGTGAAGTTTGTGGATATGGTGATGTGTGGCGGTGAGTCGATCGGGTTGATCGGGTTGATCCGCTCGGATGATTACGGATGAAAAAGAGAAAAGGCAAGAAGGAAGCGACAAGGTTAGATCGAGAAGGGTGAGCTGAACAGTGACAGCGGTGATACAGCGATGAGATCTTTCGAGTCGGTTTTGTTTGTTTCGTCGTTCGTGTTGCTCGAGTTTTTTGATGTAGTCGTGGTGTTCGTTGCGGTGTTGCTGTCAGCGTTGTCCACCGAGTATTCGTCCAACGAGTCAATGGAGAATTGTCGCAACGCCGGACGGTGGAGCCGCGTTGCCTCTGGTTTGCGAAACTGTAACAGTTTGTCGATGTCGCTGAGCTGACCGGTCATGTTGACGTGGAAAAAACACTTGGGAACCATGCGCAACAAAAAGTACTCGTCGCTCGGTTCGATGCGCATCATTGCTCGGAGGTTTGTGTTGAGCACGACCGGCACGATGTCCGCGTACCCCTCTTTACCGTACAATACGTCCAAGTTGGGATTACATAATGCTAGTCCTCGGCGGATCGCGCTCTCGGTGAGACACATTTCCAGACTGTACTGGTCGTACGGATAAGAGAGAACGGTCCATCCAGTCTGGATATGACAGCTCTCGCCTGGCACGAACTCGTACGACTGGCGTGGAAATATGTACCACAGGTCCCATGCGAACTCTTTTTCCACTTCGCTCATGTTGTGCAGCTTGATTTTGTTGGCGATCGGTGACAAGAGTCTGTTGTCGTGCATGTACTGGTTGGACCGCTTAGCGAGCACGGGTTTGATGTCGCGTGTAAACTCGTCCCGACGAATGAGACGCAACAGTGGTTGTTGTTGGCTCGATGCGGGCACGTTCATAGTGACCGTTGTTGACGTTGATGTACCAGACGGACTTGACGTGTTGGATGTTCCGCTGTCACCGCGGCTAGTGTTGTTGTCACTCATGTTTGTTTGACGAGGTTTGGACGTTGGTCGATCGTTTCGGTCGTTTGAGTCGGTGTCGGTGTCGAGTGTTGCGCCGTCAACGTCGTTGTCGGTGCACCACAAAGGCTTAATAAGTCGAAATCTCGGTTAGGTGCGGGGTTTTGTTCGAAGTGTTGTTCGAGGTTTTGCTTGTGGTTGGGGTGTGTTGGTGTCACGAGTTGCTCGATCGGTCAGTTTGTTGCAGTTTGTTGTTTCGGTGGTTTGGCGATGGTGAGCGGTGTATGCGGTTTGTTGAGCGGTGTGTGCGGTTGAGTGATCGGAGTGATCGAGTGACGTTGGTGGTCGTTGTTGATCGGCTTGTTTGGCTCGTTTAGTTGGTAAAGAATTTAAACAAGAATGTGAAGATGATGATCACCACGATGGCGACCAGTCCCCAGATAAGCAAATTCTTTCCCACCGAGCCGACCACGCTGCCGATACCTGACCCCGCTTGGTTGATCGCGTCAACCAAGACATCGGATGCGGATTTGGATTCGCATCGCAGGACTTGATTGTCTTGTAGATCGGCGTATCGTGCCGCATCGCAGAGCGTCTCGATACAGTCCAAATTCTTGTTGGCGTCCTCGCTGCACGCTTTGCTGTTCGCGATTTCATCGGGCAACGATTTACTCGTGCAAATGTTTCCGGTCGTCGCGTTTTTGCACGAAAATTGGGAGACTTTGCATTTGACCACGTTCGTACCGCTTTGCGTGTACATGAAACAACCAGTGGATTTGGCTGCTTCTTCGACACATTTTTGATACACTACGAGTGCGGTGAGACCAGCCGCGGAAATGGCCACACTGTAGCCGAAGAATTTGAGGAAGCCGGTCCTCTTTGACTGCTGCACAAGTTTGTCGACCGACTGTTGCAGTTTGGCGTCGTTCTTCACAAACTTGTCGATGTCATCCACCGTGTTGAGAGCCTTTTTGTCCAGGTTGAAGCCCACTTTACTGCGGATTATAGCTTCGTCGTATTTCTTGATCGGAAGGTCGGGCAGTTCGTTCGCGGCCTCGGATAGCACCTTTTTGATTGCCTTTTGTACGTTCGAGCTGGCTAGCACATCCGTATCCTTGAAAGCAACATAAAAAGAGTTTGAATAGTCGCCGAGTCGCGAAAAGTGCACGAAGTCGGCGATATCAATCGCACCTACGAGGGCCTTGTTGTCCACGACCTTCATGTACTTTGTACTAAATAGATCGGACAATTCATTCAAATTCAGTCGTTTTGCTTCGCCCACAATGTTCTTGCTAGCCTCCCCTATGTCGATCGCACCTGTAGCCGTTTTTTTGCTCTTTCGTACGAGTCGTCGCAGTGATCCGGCGAATCCCATAACGATCGGTCGCCTTTTTTCCCCTACTTATTTAGAGGTGCGTATTTGGGGCTCTCACCGGCGCGCGGATAGTATTTCATTGACGTGCGGGCTCGAGTCGTTCGCGGGATCCACCTCCTAAGAGAGACGAATCACGCGGTGGTGCGCGTATTACTCACTACATTACTCACACCGATCCCATGTTTTCCCTCTTTTGGATCAACCCGACAGATCCCAGCGATGGGGCCAGTGATGGGGCTGCAACCGGCAACGCTGGAAAGAACGACGATGCCGGAAAGGCGGACGCGTTCGGCGTGGAACGAAACGACAGTGTTTTTGACGTCAATACCATCACCACGAATGGGTCTGAACGTGCAGCAGGTAGTGGCGACGCGGAAAACGCGGAAAACAGTAGCAACACGCGTAACAACACGCGTAACAATACGGGTAACAGTGTTGGTAATGGTACTGGTAACAAGGGTGGTAACAGAGCTGGTAACAATGGTGGTAACAGCACAGGTAACAGGTTTGACACCAAGACTGCCGGTATCGATGCGGAGAGTGAGTCTGGTAACGATAGTTTATTCCCACCAGAGTTGGTCGACGAGTTGGCGTTGGTGCGCGACGCTCTCCATTTCGCGGTATCCTGGCTTGGTTGGCGTAAATGGTTGCGCGCCAGTGGGTTGCTCGAGTGGTGTTCGGCCGGTGTTCTCGTTCCTAGCGGTTGTGGCTCGTTCGTCCCTTTTTGGCAGTACGAGTCTGATTGGTTGACCTATTTGTCTCGGTTACGACTTGATCGCCGACGTCGCACGACTGCTGCTGCGAATGCCGGTCTCAGCGGAGAGACGGTTTCCGCGTCGCCCTACGTTCTGAGCGGCGGCGAGCAGTTTTCCCGCGCCGACGAGGACCGCATAACGAGACTCGTGATGCGGCGCGCTTGGCTCGAACGATTGGAACGCGAGTGGTGTCGCGACAACTCGTATGCGTTGCGTCGCGACCGTCCCGCTCTGCTGACGTTCCGCAGCGCAAAGACGGGCGTCCCGTTCGAACAGCCAATCCTGTACAGCGAGTACGCTCGACTCTCGTTCGACGAGACACGCTGGTACGCCGATAAATGCGATCTGATCGATTTCACCGCGCGTCTCGTCCGCACCCTCGTCGACCGATTTGGTCGGATCGGTGTGGTCGCGGCGCACCGTTCCGATCCCGTGATCGACGCATACCTCGACAACGTGACGGCCGTCCCGTTGTGGCGTCACAAGTTGGACGAGACGCTCAACACTTTCGACGACGAAACGCTCGACCTGATGTTGCGTGCGCTCGCCGTGTGCCGCTCGCACCGCGTTCGGTCTGTGTCTGTGTATTCGAACACGCCGAGCGACCGTTGTCCCGCTGCAGGCACGCGGCTCGTCCCCGCGTCCACGCCGACCGAAGGGCTTCGTCTGGGTTCTTGGCCGGCGCTCTCTTTTCTGCTCGTCGATCTCCACTTTGTGCGTATCTCGCGACAGACGCTTTGGGGCGACACCCTGCGCGTCTTCATGGGTCGGTTTCAGGGCAGTATCGACTCGCTCACGCACGAGGTGGACGATTGGATGACCGTCATTCCTGTGCCCGACGTGGAACGCGATTCGATCTACATCGTTCGTGTCGACGACGACCGAGTTCTCGCCTCCAGATTGTCGCATGTGCTCGTGGCGCGCAGCGACTTGCGCGCCCTGCTCAACTACACGTTCCTCCCGAATGAGCGAGCAGTCCTCTATGGCGGTCCTTCGGTCGCCGAGACCGCTGCTCTGTCGGCCATCTTCTCCGCGCAGGAATCGCGACTCGCTTTGCTCAAGGCCTCCGCGGCGCCGACTGATGTCGATTACAGCGACGGTCCCTCCGCCGAGGAGTTGAGCGGATCCAATCAAGTGTGTTGCGACCTTCGTGAGGTGCTTTTGCGCGCGCTTCAACTTTGTGCAGTTGGTGTGTACAGTTTGCGTTATACGGTCGCGCCCCTCTCGACCGACGAGTCCGAACGAGCGAGTCAAGAGCGCGCTTCGAGACGCGCGTCGCACGACCGACTGTTGAGTGCTTTCCTCCGACGTAGTGGCGCCGTTCGCAATCGCTACTTTATCGACAGCGGGATCGAGCGCGGCACCGCGTTGACCGAGGCGGTTTTGTCGTTTGCCGCACAGCGCGGCCTCGATCGGGACGTCAATCGTTTGCGCGTCGACGACGTACGAGCGTACGCTTCGTACAACGACCTTGTTGCGGAGGACGCGAGTCGTCCCGAGGTGGGTGGAGCGGGTTTCGAGTGCGTTTTTGTGGCCACCAGTGCTTTGTTGGCGGTCGATGGTGTAGAACACTTCACCCGTCTTGCCAATCAACAGTTGCGCGACAGTTGGCCGAGCTGCTCGCGGTACGGTATGTTCTTCCGTCACGAGCAGTATCCCGACTTGCATATGCTGTTGCTTCCCGCCGAGAGTTCACCTGTGTTCGATCGAGTCATCGATTTGCCGGACTTGACCCACGCGTCCGCCGGGGCGAACGCGATTGCAGCGGGCGCTGTGGTACGCGCGACAGATGTTCCCAGTTCGGGGGACTTAGTGTCGAGCACCGTAGTCGGTTGTGCGGGTTACTTGCGGCTCTGTTTTGTCAAGTTGCGAGGCGCGGGGAGCAATGAGTTCTCGGAGCGTGCATTGGTCAATCCCGCAGTCATTGCGGCGCTGCTGCGCGAAATAGTGGCTCACATCACGATGAGCGAAGCGACGGAACGGCGGTCTCTAGCCTATTCTCTGTCGTACTCGCCGCTCATATCGGTCGCTACCGCAGCGGTTACCAAGCGGAACGAGACGAACAGGAACGGGAGCGATCAAGACGGTCAAGCTGTAGACGGTGCGGAAAGTATGGACGGCGTGGAAGAGTCGACTAGTCTGAACGAGCGAAGTCGACCGTCGTTGCACAGCTTGTTTGATCGAGATCGGATTGCGGCCATGGTGCGGATTGATCCGTTTTTGTCCATCAGTGCGTGTCGAGCCTCCGTGTACGACGATGTGGCCACACGGCGCATCAGTCGTTTGGTGTCGCGCCTACCGCGCTTCTTCTTCCCTAACTGCAAGTTGTGGCGAGCGCTGGACGCTATGCCGGTAAAGTGTGCGTTTGTACGCAACAGTCCCGTGACTTACTGTCCGCGGTTGTTGTTTGATGGTGGCCTCTCCCTAGCGCAACGCGGTATCCTCCCGCTCGAGGCGGCCTGTGCTAACGACACGTGGAAGCTGTACCTCTTGGACAACGTGCGATCCGGGAAACCGATGCCCTGCGATCGAACGTACGTCGGACCACCTCGATCACGCGACGGCGACGGCGCACCGCTGTTCTACTACGAGCCGTGCGGCGAGAGTCCAGACGGTGACGATGCTAGCGCGGGGACCTTTGATCGCGTTGTCCCGCCGCCTCCGCCGGTCTCGGGTGTGGACTTGTCGCGCGAAAGGAACGCTGATCGGACAGTCGTACGCCTCGTGGACGGTCAAGTCTCGATCGGGCCGGTCGTCCCATATTTCGCCTCGAAGAATGCGCACGGTCGTGATTGGATGTTGTACGGGCTCGACAACACGCTGGCTACCTTCGACTCGCTGGTGGCCGCTCTACGTATACAACAGTCGCTCATCTCGGCGCCAGTCGTGCGGCTCATCAATTGGGACGAGCATTTCCCGCCCGGCACGCCCGACCGGCCGTTGTTGCAGAAGTTGTCCGCCAAGCGAGTGTACCTCGTGAACGGCGTTCTCGGTTTCTGCGAGCAGCAAACCAAGTTCGTCTCCGCCTCCAAAGTGGATCGACCGACCGAGCCCATCTCGCCCGCGAACTTTGCAAACGCGCTCGTGCGACCCGGCGACTCGCTCTGTTTCCACAACACGGTCGACCGAGTGGACCCGACCGTCCGCATCTCGCCCATGCATTTCTATCATCGGGTATACCAGAGCATGGTTCGCGCCGAGCGTCACCCCATCATCGGTGACGGTGGCTACGTGGACCTACGTTTCCGCGAGACGGATGACTACTTTGTGCTCGTGTTCCAATGTACGCGCATCTGGTTTCCGCGCGTGGATTTGTTGCAGCGACTCGCCGAGGCGCAGACCACCTGTTTCGGTGACACGCCGCGACACCTCGTCCCGCTTGTCGACTTTTACGCGAGGCAGGCGCTCAAGCGCGGTCGATAATGGCACACCGAATGGTCGGTATTCACGAGTCGAGTCGTCGTAACGGTCTTCTTTCCGTCTCCAACCGTAGCGTTTTTGCCGCAGTTTGGCTCGTATTTGGCTCGTATTTGGCTCGTATTTGGCTCGTATTTGGCTCGTATTTGGCTCGTATTTTTTGCGATAAGAGACGGCTGAGCCGCAAGCGCGGCGTTGACCATCGATTCCGCTCGTCACTCGGTTCGGGCGACTCGATTTCTCTTTCCACATGTTCCCTTTCGATTTTCACCCAATTGTGTTTTTCGTGGTCGTCTTTGTTGCAGTGTTGGTCGTTGCGTTCTCTTCATTCACGCAGATTCTGGTCGCGTCAACTGCGCACGAGCGTGTTCTCGTTCGGTTGAGCGAGGACCCGAAACTCCACCGTACCGGTGAGTTCGTGGTCCCCGCGTCCGGTGAAACGGTGCGGCTCTTGCGTCGTGATCTTCGAGGCGGCGTCTCGACCGTTTCGTCGGCCTCCACTCATCGGTTGGGCTTTGCGCGCGCTATCGTACCGATCGGTGGTTCGGCCGCGAACAGCGTGACGGTCGTGCTGGACGCTTCGCGTCGAGCGCACGGGACGTGGTCGCGCAAGCGTTTGCGTCGCGACGACACGACGCCCCGCACTATTGCGGATGCGCATACAGACGGTGGTCCCGGCGGTGGTCCCGACGGTGGTCCTTACGGTGGTTCCGACGGTGGTTGGCAGCGATCGAAATCCCGTCGAAAACGCGGTGCGACGTTGGCTGTTGGGTCGAACGATGCCGGCAACAAGGGTAGTGCTAGTGGTGGCACTGACACCACCGTTGGTGTTGGTGGTGTCGGCGGTTTCATTTGTCACGACTTTGGCCAACCGTTCGAGTGTAATCTGGACGCCGGTGCAAGAGCTTGCGATTTTTGCGTCGATCGTCGCACCAGCGACATCGCGTGTGTTCACGTGTCGCGGCCGCTTCGCTATACGTTGGAGGACGGCTACCAACGGTCGATCCTTGCCAACGCGGAACCGCATCTCGGTTGGTGTTTGCCGCGCGAGTTTGAACGGCGTCTCGGTCGCAACTGTAATCCGAACACCGGCCGTTGGCTACTATCGCGTTCGGAAGACGGGCGACCGCACTTTGTGTGTCGGTGTCGCTATCCAAACTTGATGACCAACTCGTCGACGATGAAAGATGACTGTTCGCTTGCGGTGGGTTGTTATCCCGGCCAACTGGATGCCGACTCGCGTGCCGGTTTGATCGATCCCTACACCTCGGGTTTTTGCGAGTGTCCGGCGTTGTACCACTCGGACTTTGATTCGACAGTGGGGCCTCTGTGCACACCGAACGCTATTCTGGACGAGCGACGCGGTAGCAAGGGTCTCGGCGATGTACTTGAGGCGGCTGGTCTGGCGGGCGACTACAAGGCGCTCCCGTTGTCGTACGTGAGCACCAAATTTCTCGGATTGTTCGACGGCGGTCAAACGACTACCGCGGTCGAGTCGGACCCACGACTGCCCGACCCGTGCACCATCGACCTGTTGTCCGGCCGGCCGTACGCAAAAGACGAGGAAGGTTGTTTCGCGGTTCGCAAGTGGATCGTCTCTCCCGAGATGGACGACCGTAACAAGTTGTTGTCGCGGTACGACGAACGCCGTGCCCGCGAAGGAAGTGCGACGGGCGAGACGAGCGACAAGAGCAACACGAGCACCACGAGCAACACGACGAGCAACACGACGAGCAACACGACGAGCAACACGACAGGTCTTGCCGCCGTCGGTTCGACCGATGCAGCCGAGCGGATGGATCCTGGTCGTATTGTCGTGTATTGCGACAGTCGGAGTCCGCGGTACCTGCCGATACAGACTTCGAGCGATTACTTGCTCAACAACCACGGTCGCTACCCGAACGCGTGTTTGCGTCTCGCCGACGGGCTCATGTACGGTCGTCAGACGGCGGCCGAGCCGTTCAACGTTTCGTCGTTGTTCTTGTTGTCGCACTTTAACGGCAAATACCATCCCGATCTCGGGGTGTTGTTGAAGCAACCGACACCGGAGCCCCGGCGCGGACGGCGCGGCGACGAACGGTTGGAGCGTTTGTTCAATCTGATCGACGAGTTTGCTGCGACCGACGAGAAATTCCGCAACAAAGTGTTGTTCGCGTCGCACCCGGTGAAGCCGTACGGATCGCGTCCGCTGCCACTGCGGCACGACTTGGACAACTATTTGCGCCACGGTCGCTCGTTTGTCATCTACACCAATTTTCCAGACATGTTCGAGATGACGGTCAAGGTGGGCAAGCACGCGCAACCGGTCCGTCGTGCGATCTGTCCGCAATTGTTGCGTCTCGTCTACAGTATGTTCAGGGTTGCTCCGATCAAAGCGAATTTGGTGTACGGCCAGTACGTCAACAAGTTTTACCGCAAAATTGAGGCGCCCTCGCCGTCCGATCGGTTCAAGGTGTGGGCGGTGCAAACCGACAAAGAGTACAATGCGTACTACGTGGGGTCGAGTTGGACGCGCGAGACCGGTCTCGTGCCGCCGGCCGACCGTGCGTTCTACACCGAGTGGCGACCCATCAAACCGCCCGAGCTGCAGACCGTTCAACGATCCAAAATCTTGTTCGAGCCGGACATCTCCCCAGTGGACGCCGTGTACCCCGCTCCAGAGTCCTACTGTGAGAACTTACGGATCTGCAACACACCGAAAATCATTTCGGGCACGACCGGCCACTTTAATCTGCTGCCCAGCTTTTGGACAACGGTGTATCGCGACGCGGACCGTCCACTCGTGCCGAACGCTTTTCATCCCGGTTTCGACACAACGGTGTTGCTCGCCTTCTTCGGCGGGGATCAGGGTGTGGAGACGAACGAACGTCCGGCAGAGGTGTTACTTGTAGCCGATCAACTGGCGCTCAATTATATGGGTGTGCAGCAGTACTCGCGGTTGTTCCGTCACGACCGCAACCCCGAGAATGATAAGAAGAAAGCCCGAAAAGAGGAGCAGGAGAACGAAGAGAAGGAAGCTGAACACAAGATGGACGATAAACGACGTTTCGATCCGGACGCAACTGCTAAGCGGGCCGAGCAAGAGAGTGCTAAAGACACGCGCGCGATCGACCGACTACTACTCGGGAAACAGGGTCAGCAGATCCTCGGCGACGGTCGGTTTATGCTCGGCGGTCCCGCGGTCGAGGCTTGGCGCGCCTACACCGGCGAAAACTCGGAAAGCTCCGACTCTGACTCCGAAGCGTCCGAACGTAACCGCGATGCTGAGGAAAACACTGCGGACGACGGCGCGGAGGATGCTGGCCGCGTTCCAACGAAACGCGCGAGGCTCGGTTGAGCGTTTGTGGTTCGTTTGTGGTTGGCACGACCGCCGAGACATAGTGGCCGCAGTCAGTAATTAGTGGCCGCAGTGGGTGACCGGATTCAGTGGCCGCAGTGGGTGGCTGCAGTTAGTCCGTAGTTAGTAGTGATAGTTCCGGTGGATACGGAGAGAGCGCGCCTATTGGTTTTGCGGTTGTGACTGTCGCGTTTGTTGTTGCGTTTAACGAGTTCTCTCGGTGTCGATTGTACTACAGGGGGGGGGGCATAAGGGGGGGTGGGGTATGGAGTGTTTCGTTCTGGTTTTGTTGTTGCGTTCCTCGTTGTGATGTCGTTTCGTGTGGCCGACGGACCGGCTGTTTTTTTAAGAGTTGAGTTGTGCGCTTGTCGCGCTTTTGCGCCGTGCCGTCGACCTCACTGTATCGCTTGTTGTTCTGTTTCGCGTGTCATTATGTACTACTTGCCGCTCTTCTTTTTTGGCGCGGTAGCCACATTGATCGTGTTGGTGGTTTTGCTGGCTCGTTCGCAGTGGGGTGGCAACGAGTTGGTTCGTTCGACGGAACCGGGACCGGTCTCGCCGCGTGTGCGGTTAAAGCCGTGGCGCGTCGTCAAACGTTCATTCAAGGTGCCCAGCGGCGCGAGCGGCTCGAGCGGCGCCGATTATTCAGCTACAACGATCGATTTTTTGCGGCAGTCGGTGTTCGACCGCGCGTATGACACGGCTACGGCGGCGGTCACGCGTTTAGTGGCGAGCGCAACTTCCGCCTCGTTGGCTGACATGGCCGCTATGGTAGCCGACTCCTCGCGACCCGACTACGGTGCCACGTTCCCGGTTGACGCGACGATCTCCAAACAATTGGGTTTTGCTCGGTCGATCTTGCCCTACAAACGCAAGGACGTGGTCTATGTGCCCGAAATTTCACACGATTCGAAACGTTGCGACGAGTGGATGAAAACCGGCGTCAAGAACTTGGTTTCCTGTTCGGTTTCCAGAGGTTCGGACGCCTGTTTCGTTTGCATCGAGTCGCGTAAGTACAACCGTTCGTGCGTGCACGTACCGTCCGCTTTTCTTGTACAAACGTACAATGAGGAGACGATCACGATCCCCGCGAGCAGCAAGACGAACAACAAAGACGAGGGTTGGTGTCTACCGTCCACATTCGCGTCGATCGACTTTGCGAGCGGTTCTCCCGTCCCGATACAAGAAAGTAAACGTAACTGTAATCCGAACACGGGTTCCTGGATTCTTGCACAACTCGGTCAAGATGGCGGTAGTTTCGACTCGTCCTACAATTGGGTGTGCAAGTGCCGGTACCCCTCGCTAATGACCAATTTGAACCACAGCATCTCTCAGGACTGTCTTTTGCCGGTGGGTTGTCAGCCATACGGCTCCTTGGACCCGGCGTCCGTGGCGGGTAAGGTCGACCCGTATGTAAAGGGGTATTGTGTGTGCAACAAGGGTTATCAGAGCGACTTTGACAAGACGGTCGGACCGATCTGCGTGGAAAAGAACGTTGGCGATACTGACTACGAGACCATATGGCAGGTCGGTCTAAACAACTTTACCAAGTTGGACAAATCGTTCGTCTCCACTAAATTTTTGGATTTGTTGCCCGTAGCATTGCGTTCGAACCCCGTGCTTCCTGACCCCTGTTCGATCGATGCCTTCTCGTTGAAGAAGACGTCCGGGTGCAAAGTCCAGTTCTACAAGATCAACAATACGAACGTTGCAATGTGTGTGACGACCAATCTGAACTACATTGCGTTCACGAGTGACACCGATTACCTGCAGAACAACCACGGACGTTATCCAAACTCTTGCTTGTACACCGGTTCGCACGAGCAGAACGGGGCTATTCCGAACTCGCCCGACTCGGTTCTCACCCACGCCATACTCAGCTTTTGGAACGACAAGAACTTACCGGACGTCGGTCTGACCTATGTCAAGAACAGCCAGGACTCGCGAGAGGATCCCGTTCCCGCTCATTACGAGCGTGCAGACGCCATCATGAGCATTTTGACAAAGGACGATACGTATCAGAATTGGCGAAAACGTGAGGTGAAAACGAAGCCTTTTATCGGACCGTATTTGCGCAACATGACGTTCCGCGTGCATGATTTTTTCAGCGATGATACAAACTGTATCGTTTACTACAACGATTTTCCCGAGGTGAACATCAAGTACAACGTGGCGACGATGCGCGATCTCGTACCGTTGTTTAGAGACGTGATCGGTCCGGTTGAGTGGTCCGATCGGCGTATGTGGATGGTATCGGACCGGCTAGAACCTCATCTTCGTCACCTTTACTACGCGCGCCTCAATGCGCATACCTACCAACCGCAGGAATTTGAAGAGTATAACTCGTTCGTCAACCGAGTACACGCTCCGGGGTGCACGGGGTACGGACGCGTCATGCCGAACGAGGTGCCGGTTTACCTCACGTTCTTCTCGACCATCACGCCCGATTTGCCGGTGAAACGGTTTCGTCAATCGTTTTTATATCCACTCGATCAGGATTGGTATCCCGCTTACCAGTCGACGGAGGGTTGTACCATTTTTGATGAGTGTAAGATGTACCACACGCGCGACGAGTACTTGTCCAATTTGATTCACGACTTGGTGACGAGTGTCACGGTCGGGAATCGTAAACTCCTACCGCACAAGCGGAGCAAGCGGTTCGACGCGACCTTGCAAATCTTTCGTACTAAATTGTTTTACATAATCATGTGTAACCGTTACTCTCAAAACTACCGTTCGTATCAACAGTTGTCCAATCGGTTTCCCACTATACCAGATGGTTTCAAGCAATACGAGTAAATCGGCCAAACGAGCTACGAGAAACAACTCGATAACTCGAAGCGAGAAAAAAAATATGGTGGGACGACGCGCCGTTTGGAGACGTGATGGTTGACGTTGGTCGTTGTTCGGAATTTACAGTCGTGCTCGCGTCCGTGCTCGCGTCCGTGCTCGCGTCCGTGCTCGCGTCCGTGCTCGCGTCCGTGCTCGCGCCCGTCCCGATCGCGTTCGCGGTCGTGCTCGCGCCCGCCCCGGTCGCGTTCGCGGTCGTACTCGCGTCCGTGCTCGCGCCCGACCCGGTCGTGCTCGCGGTCGTGCTCGCGGTCGTTCTTGCGTCCGTGCTCGCGTCCGTGCTCGCGTCTGTCCCGGTCGCGTTCGCAGTCGTGCTTTCCGTGCTCTCGCCCGTCCCGGTCGCGTTCGCGGCCGTGCTCGCGTCCGTGTTCGCGGTCGTCTCGGTCGCGTTCGTGTTGTAGTACGCGGTTGATTTTTTGGTTGTTTCTGGATTGCTCCGGCAGTTGTTTTATGGTTGCCGCGGTAGTCGATTTAGTGGGTAGACGGTCCACTCTAATCGGTCAAATCGGCCATCTGTCTCTTCAGCCGGTCAGCTTGCTCGCAAACCTAGGTGAGGAGGTGAGCGCACCGAGATCGCTCGTCGTTTTTTTTCGACGCCAAGCGTTTTCCGATTCGGTGCGAAGTGTTCGCTCGGCGAGCGCAAAGTTGCGGTCCAGTGAACGCGAAAAGTTTTTGTTCCTGAGCGCACAGGCGCACGGTTTTGTTGTGGGGTCGGTTCGCATCGCGAGCGCGGGTGCTGCTCGTGTGCGAGACGCGTATGTGTCGCGCGGGTGCGTCTTAGTGGACGCATTTTGGTTTGCCTGATTACCTGATTCAACTTTGGTTCGGTACATGTAGTTCGGTTCAATGGAGTTCGGCTACACGGAGCGGGATTGGGTTACATGGGATTAGGTTATATGGGATTAGGTTATATGGGATTAGGTTACATGGGATTAGGTTACATGGGATTAGGTTACATGGGATTAGGTTACGCGGGATTTGTTTACACGGGCACGGGGGTTGCTGTAGAGCGCTGTGAATCGTTTCGAACGTGTCGCGGAACCTCTCGCAACGATTTAAACCGTCTCAGCGTGCTCCGGACGTCTCGATACGATTCAAAACGCTTCTTCGTTTTGCTCGTTTTGGGCATTTTCCATGTCGCGCAGTGAGTCGCCGAACAGTGCGTACAGGAAGGGCATGCGTTCCATGGCCTCGCTGAACATGTACATAAAGTTTTTCTCCTCGAGTATGAGGCGAGATTTGATCTCCAGTCGCTTGAAAAAGTCGAGGATCTGTTTACAGCGGTTCGAGTTGAATCGCCGCGCCATGAGGTGTTCTTGGCATTTGAGGATCCACGCCTCGTCGAGCGTCTTTTCCTCGAGACGGTTTGCGCGCTCTGCGCCGGCTGTGATCGACGTGAGAAGGAAGTTGTACGGGAATATGAGCGAGTTGATATCACGACACCACTCGACAAAGTCGGTGAGTGGCGAATCGGTGAAGTTGGCTTCGCCTCCGTTCTGATCCCAGCCGCCGCTGTTCGCCATGAACACGGCGCGCATGATGTTCCAGTAATCGCGTAGCTCGTTGTTCTTGTTGCTCATGAACTCGTTGTACCGATCGATAAAGTTGCGGTGCTGTTGGTATCGGCGGGCCGCGTCCGCGTTCGCGTTGCTGCGCAGTTTTCCGGCGTTCGCGCCAAACAGTGCTGCTTCGTTCGGTCGCGATTCCACGGCCACGTTGTGCGACTCGCCACCGATCAGTTCGTCGTTCAGCGAGCAGAGTGGCTCGATCTGGATGTAGATGCGCGGACTGCGGTCGTGGTTGCGCTTGAAGAAACGAATCCACGCGCGCTGGTCCTCGCCGCGCCCGATGCTCGCGAACAATCGTTGCAGGTTGTCGCACACAAAGTGTTCCTTGATGTGAGCAAACACGTCAGACCGCAGGGGCCATTCGTGTGTACGTAAAAACACTCGTCCCATAAACTGAACGAACATGGTGCACAGCGTGTCGCCTTTGGTGAGGTATACGTCGAGACCGGAGGTGGCGTTGAACAGATGCGCGGGCAAACGAGCTACCGCGCGACGGTACGACTCGCTGTTAGTGTTCTTGAAGAAGTGGATCGATTGGCGATCCTCGGGACGCGCTAACCGAACGCGTGTCCAGTGATCGGTTGCGGAGAGTGCGCTGGCCGACCATGATTCCACGTCTTGGCTCGAGAACCGTTCGGTAATGATGTTCAGTAGTACCGTGAACAAGATACCCGTCCCGAAGAAGGCTTCAAAATGAGTGTTACAGTGGTCGGTCGACACGATGATCCGATGCGCGAGCATGGAGAACATCGAGTCGAGCGAGTGGAGGTGAGCGCGATGCAGTGGCATGGGTTCGCGGTGCGACACGCAGCCCGAGACGAACAATTTCTCGTATATCTTTTCTCGGGGGAACCCGTTCCCGTTTACGAACAGATCGTAGAAACGTAGGAAGACGCCGTTCATGTTGCGAAGCAAGTCGTGGATGAGCGACAACTCGTTTTCACCCTCGTCCTCGTCGAACTGGTCGGTATCGTCCGGACCGCCGTTCACGCTCGCGTACTGGTGGTCGCTCGCGTCGAGTTCCGCGCCGTTCAATTCCCGGTGTTCGCCGTTCGCGTGCTGACCGGCTTCGCGCGCGGTCGCCTCTTTGTTTTGCTTTTGCTGTTCGAACAGCTGGTACACGCGTCGACCGTTTTCGAGCACCGTCTCCACCAGTGTTTTGCACAACTCCATATAGTGCGAGAAGTCGCGTACGCCGTTCAACACGGTCCATTGTTCGAGTTCGAACGCGTTCAGCTCGGCGGGCGAGGCAAAGTCTTGGGGCGCGATTCCGCCGCGCAATTTGAGAATGTACGCCAATACGGAGCAGCACACACGCACCACTTCACACGGGACGTTTTCGAGTACGGTCAGCGTTTGGATGGCCGCGGTGTTCGGGTCGTCGCACGGGTTCACGGACGGGTCCGCTTTTTGTGCACGGAGCACCAGCAGGTTCTCCAGGTGCACAGTCATGCGGGCGGCCCGCTCGGGAAACGATGCCTCCCCATAACACGTTCCCGTGTTCGCGTTCTCCTCTTCTACTTCCATTTCCATCGCGTCTCCATTGGGCAACATGTCTTTCGCTTGTTCCACGACTGCGTGTTCGGTCAAGAGTTCGGTCAAAACCTCGGTCTCTGCGTCGCGGAGTGCGAAAACTCGAAGGAAACTCGAACCAGTCGGAGAATCTTAATAGTCTAAGCGAGGAGAAAACCTGTGTGTCTCTGTCGCGCCGAAAGAGGGTGCTCGAGACGGCCTTGCGGATCGTTGTCGGATAGCTGTCGGATCGCTGTCGGATCGCTGTCGGATCGCTGTCGGATCGTTGTCGGATCGTTGTCGGATCGTTGTCGGATCGTTGTCGGATCGCTGTCGGATCGTTGTCAGTTTCGTTTGCGGTGTTGGCTGATCGTTGTCGGATCGCTGTCGGATCGTTGTCAGTTTCGTTTGCGGTGTTGGCCAATCGTTGTCGGATCGTTGTCGGATCGTTGTCGGATCGTTGTCGGATCGTTGTCGGATCGTTGTCAGTTTCGTTTGCGGTGTTGGCCGATCGTCATCGTTCGTCCCTGCTCGTCGATTGCCGCTATTCCGCGTTTTTTGCGACTGGCGCCGAGCGTTACGCGGCGCCGATCGTCACGCCGTATCGATTGTTCCGCCCGTACCGATCGTTACACCCGAGCGGATCGCTACGCCGCGCCGATCGCGGAGGAGGAGAAGGTAGTTACGTCGCTCGCGGTGTGCGCGTTCATACCAGTTTTGTCGATCGAGCAGATCGGATCGATCGACCGATCGGATCGTTAGTTGTGTTGTCATCTCCTATAAGCTCTTTTACAAGCGTGTCACGGATTGGAGTGTGTTGTTAGTAGTTTTGAGTTGTTGACCGACACTTTGGAAATCGGTAAATTGGGATCGGTTAGAAGAAGCTGAGAAGAAGCGAAGTTGGAGAGCAACTATGCACGGTGCGTACGGTATGCACGGTACTCGTGGTACCGCTGAGTCGAAACACGTCGAGCGTGGATGCGGACGCCGAGGGAAGCGACGGGCAGCCACTCAACTCGAGTCGGCTGATGGAGCGCCAGCACGAGTGGTGCGTGTCGTCGCGCGAGCCCGTCGATCCGGCGGGACCAACGGTAGAATATCATTGTCGGTGACTCCGGAACTCGTGGGTCCTCGCTCCAGCGGAGTCAGTGGAGTTGGTGGGTCCGGGCCCCGTTTAACCTCGACGGGAACGGGCATTAGTATGAGCACGATGGTGAGTTCGGGTGTTGGTGTACGGCTCGAAGGTGGTAACGATCATCAACAACTGTTGTACCATATCGGGACCGACGAGAACGAGGAAGAAGAGGAAACGAAGAAGGAGAAAAAAGGAGAGATTCGAGCAACGACGCGCGGACGTTGTCGGCCGTCCTCGCGTCGTCGTCGTCGTACTGATCGTAACCGTGCGCAACGACGAGCCTCGTGGAAAAAGCGTGGCGGCGGCGGCGGTCGTACCAACCGGTTCGCGGCGCACGCTCGCGACGATGGGGACAGCGGTGAGGACGGGAACGACGAGAATGACGAGCCGGTGGACGACAGTGATGGGAACGATGGAAGCGACGGAAGTGATGCGGGTGACCGTCGGACTGAGGTCGACGATGTTGACGACGAGGATGATCGGAGCGAGGCGAGCGATGACAGCGAAGAGAGTGTAGCGCGTGACGATGTCGACGAGACCGACGGTGATGGACTCGACGGAGTTGGTTGTGACGACGATGCTGGAGACAGTGACACTGGAAAAACCGAAAAGTACAGCGATGGCGATGATCCCGAGGACAAGTATGGGTATGGGCGGTTCGAACGTTCACGTTCAGCTGGTCGTGCGAGTCGCACTAGTCGCGCCGGTCGCGCGGTCGGTCAGGATGGGCGTGTTGGCGCGACTCGAGTCGGTGTAAAAGTTGGTTCGCTCGATTCGACGATCGATTCGACGATCGACGGTATGTTTGGTAGTTTGCCGGTGAATCGATTTTTGTGTGAGGTGTTGCGCGCCATGGCTTATCCCGGTGGTCGCTCGATTATGGGCGCTGCATGTGGATCGGCCCAAAAATCGCTCAACGAGATTGAACCGGGCGAACGAGAGTCGAGAACCGTGTCGGACGGAAGGTCCGGTGCGCCCAATACAGTCAAGGCGGCTAATGCGACTAGTGCGATCGACGCGACGAAAAGCGTGTCCAACGTGTCCGATGTATCCGATGCTAATACGTCTGATGTAACTGATACAACCGCTGGTGTGCAGCCCCAGCAATCGTCGCGTGCAAAGCGGGGTGGCGGTTTAAGTCGTGCGCTCTTGAACAGGATCACCTCCTCGGCGTTCATGCGGATGACCAAGAAGATGCGCCAACAAGTGCTCACTCGTATGTTCAACGGTGTGCACAACCAACTGGTCGTCTACAATATCAAAAGTTTGTTCCGCATCTACCTAATCTATCATCGAGAGGACGCGCTCATACACACTATTTGCGACGTGTTCAATAAACGTTTCGTCTTTGACGCGGCCCAGCTACGTGCCGAGATTCTCGCCAAAAACACGAAACCGTTCAGTCGAAAAGTGATGCGGAACAAGGTTTGCAACGATGTCATGATGTCAAACCCCCATATCCTGCGTTTATTCGATTTGCGAGCACTCGCGTACTATCGGAATCATCTGGTCGACTCGGCTCGCTACCTACATTGTTTGTCGAACGGCTTACCGGTCATTATGTGTTTGAACGAATCGGACGTTGACTACATTTTTGACCGGTGTCGGGCAGCACATTCTCGACGTCGTGATTTCCCGATCGACTTGCTACCGAGCTGTATTCGCGAGTCGTTTGCGCGATTGCTCGGTCTTTCTGCCCGCGGGAACGGAGGGTCGATGGGTGCTCGCGGTTTGGTGCGTCTCGTGCGACCGGACGATGAAGAAGATCGCGCGACTGGCAACAACACCGACCAGACGAACAAGACAGATAAAACCGTCAAAGTGGGTGGAACCGACACGATCTCCGCAAAGAACGATCGTGGTAATTCGACTAATCCCGCTAGGTTCGCATGTCCGACCGCTTCGTCGGTCGAGACGAATTTTGATCGCGAGTTCGATCGAAACTCGGGTCACGTCGTTCGAAATGTCGGTCTGAACGTTGGTCGACACGTCGTTCGTAATGTCGGTTGGGATGTTGGTCGACACGTCGTTCGAAACGTCGGTCGGGACGGTGTACGATACAATGATCGAAATACCAGAAATATCAGTCAAAATATGAGTCGGTTTGTTGGTCGAAACATCGATCGAAATATTAGTCGGAACATTGGTCGTAGTCGGAACTTTGGTGGACGAGATTTCAGTAGTATCAATACGAACGTTGGTGAGAATTTTAGTTGCGGTCAACGCGTCGAAACTACCACTATCGTTGACTCGAACGTTCATCGCGATGAATTGTGCTTCGACGGTAGTCCTCGATGCACAGCCGGCACTGTGGTTACCAGTCGCGCTTCTGGTCGCGCTTCTGATAGCGCTTCTGGTCGCGCTTCTGGTCGCGCTTCTGGTCGCGCTTCTGGGGATTCGGTTGACGGTAATACAGCGACTGGCGTGTTTGGTGCTGTCGGTACCGTTAATACCGCCGTTTTTGGCGCTGCGGGAACTAGTGGTCGCCGTATTGTTACCATGATCACTGGTAGTAATGTCGGCAAATCGACCAAAATACCGAGATGACTCTCGGGTAAAACGGACCGTCGTGTCGACGGTGTCTGCGGTGCCGCGCATGTTCTGTATGTGATTCGTGTGATTCGTGTTGATGTGTGTTTTTATTGTTTTGCCGATTGTACATCGTTTGCGTCATTACCTCTTGTACCACACGATCTAATGTACCCCGGTCGAATTAAATAAACTGTGCTACCACAAAAATGTTTTGTTCAGTTATTTCTTTATCCCATCTGGTTGCGTCACGTTCTTTTTTGTTCTTGGTTCTCGTCGAGTCGGGTTATCTGCGTTTCTGGTTTCCAGCAGTTTCGACTGACTACCAACCAATCGATTTACCGCTCTCTTGGTTATTGGTTTTCTCTCGTCTTCTCTTGTCTTCTCTTGTTTCGTTGGTCCTCAATATCTCTTTTGTTTTTCGGTGTTTCTCGAAGGCTATCAGGTGGGCAGCGTCGTACTCGTCGCGCTCGTTGTACTCGTTGTACTCGTTGTACTCGTTGTACTCGTTGTACTCGTCGTACTAGTCGTACTTGTATTTGTCGTATTAGCCGAGTCGGTGGAGCTAGTTGTGTCGGACGTGCTACTCGTGTTCGTCGTTCCGCTCGATTTGTTTGTCGGTGTTACGTCCGCCCCCGAAGTCTCAGTGGTGAAGGTTTTGTCGAACGAACAGAGAGCGAACCGGGGGAAGAAGTCGATGGTGTTGAACAATCGTCCGTCTCTCGTCGAGGTGTCGTTGGTCGTCGAGTCGATCGTACCCAAGTTGCACTTGCTCGCCCAAGCGTTCAACGCGTTCGGTGTTTTGTCCGACAGATTCTGTCGTTTTTTGACCGCGACCGCTCGCTCGAACGTCTCGTCGATGCGAGTGGAGTTGTCGCTTACATCACCAAAACTGGTTTCATCAACGGAATTATCGGACGCCCCGGGCGTTTTCTTTCTTAGCGCGTATTGAGTGCCCACGTTCTGCAGGAGGGCCGCAAACATCAACGTGTCGACCAGCACGCACAGAAACAAGCACGTTACGACAGCGAGAGTTGCCAGTACGATCGCGCTAAACGGTTGCCACACGTATTTGCGAAAGGCACTTTTTCCAGCCATTGCGTGTGACGCGCATGCCGTGCTTACGTGATCGTGTTCGATCCCCAGCACGATTGCAAACGCAGCAAAACAGCACCGCGATTTTTGTTGGCGGTCGTGGTAAAACCGCTGAGTAATGTTCGTAATTATCGTAACCGTCGTAATCATCGTCCGAAAAAATGTCCGTTGCGTTAGTCGAGGAATAGAACAACTGAGGAGTCGAGTCTGTCCCGTTTTTCTCGTTATCGTTCGCTCACACGTTCGTTCGTTCGCTCTCTCGTTCGTTCGTTCGTTCGTTTGTTCGCTCGTTTGTTCGCTCGTTCGTTCGTTTGTTTTTTTCGTTCGTTCGCTTTTTCGTTCGTTCGAGTGCGTCGGCGTGTCGGGTGTGTCGCTCTCATCACCACCCGCCTCCGCTTCGTGCCGCGTGACAAAATTGCTCAACGTACTAAGTGGAACCCATAACACGAGCGACACGAGCGAACCCGAGCGTAACACGAGTGGCGACATCGTGACCGCGTGACCCTCGACCCACTGTTTTCGCGCCAGTCGTATCGCGGATAGCAACGTGTTCGGTGTGATGCTCGCTCGCAGGGACGATCCACAGTATTTAGTTCGTGCGAGCCGACCCGGGAACCAGATGGACTCGCATTTCCGAGCAAATAACACCGATCCTGTTAGTACGGACACCATTGTGCGCACTCTCTTTTCTGCTGTTACACTTTGGCATCGCGAGGAGAATCAACGATTACAACGAGAGGTAGCGGCAAGTGAGTCGGTGGAACTCGAAGTGACTACGTTATTGACTCGGTTGGGCAAAGACGAGATAACGCTCCGCGACGAGAAAGCGCGCCGAGACGAGCACGAAGGCAGGGGGAAGTGCGAGCAATCGTTACAGCCTCGTTCCGAGCCGAACGATCGAGTAGAGCGGTCAGGACGGATTAAAAAGAGCGAGGTCGCTCGCAACTCCGACCAGATAGTGACGCGTGGTACGAGCGAGAGGAGTGCAAACGAGAAGAACGACAAGAGTGAACAAAGCGACGAGGAGCTTCCGACGAACTTGACCGAGCGGGACGAGAAGAACGCTAACCGAGAAAACGGTAAGCTTGTTGGGAAACCTGCAAAAATTGTAAAGACCGTACGGTTTGCCGACGAGTGTATTCGCATCGACGAGCTGCTCGCTGACGAACCTGTTGCTGGAACCGGCAGAACAGACCGACACGACCGACACGACCGATACGACCGATACGACCGACACGACCGACACGACCGACACAACCGACACGACCGACTAGACCAAACCGATCGAGTCGTCGCACAAATTGACCGAGTCGACGAAGTAGACCCGACCGATCAAATTGACGCAACCGACCGAGTGTTTGATCGCACCGTTAGTTCGTCTCCGGAAACAACCACAGCGTCTTGTTTTTTGACCGGAACCGCTCACGTTTCCGCTCGCAACGCCAACGTCCACTCTGACAAACCGTGCAGTAAACTCGACGAATCGAACAAACAGAACAACTCGATTGAGACTCCGTCGGTCGAACCGTCGATCGAACCGTCTATCGAACCGTCGATCAAATCGTCGAAGAAACCGAGGAGTCCGAGGAAACAGCGGAAGCCGAGGAACCTGTGGAAATCGAGTGAACTCGGTGAGTCTAGCGAGTCAGTTGTATCGAGATCGCCGAAACCGTTTGTCGAGGTAAGGTGCCATCGTTCCAACATGAACAACGAAAACGCTTCGGTCGTATGTAGTATTGGAAATCCGGCCCGTTCGTCGGTGATGATTGAGGAGATATTCGACAGTACCGAAGATATGATGTTGAACAATGTCCCGACGGTTCGATCGAATGCGTCTAGTTCGACCCTGCCAGCTGACGCCAGTCGTAACGATGGTGCTGTCGGTGGCACGGTCAATTGTGAAGGTCACGATGACGCGACCAGTTTGTCGGCTGTTGTATCCACTACCGTCTCGTCAGACCACAGGAAAGACCGGAAAGGTGATCGTAAGACCGATCGGAAGGTCGAACGTAAGAACGAACCAAAATCGGAACGCAAGGTCGAAAGGAAAGCTGAACGAAAGACCAGCGGCGGTAATGACGAACGCAAATCAAGTGTTGTGGCGGAGCGGAAAGCAAGTGCGCGCGATCGTGTCGGTGCGACGGCGAACGATCGCGCCGAGAATGACGACGATCAAATTCGTGAAAGCACGACGGAAGGAGTCGCGGGGACAGATGGTCCTGCCGCTTCGAAGACCCGCGAACCTAAAGTGACCAAGACCGTCAAGTCGACAAAAGCTTCGTTAACAACAGCGAAGAAGCGGTCGTACGACGAGACCGTCTTAGAGACGGGTGATTCGAACGACGGAAACGGTCCCGCAAACAAAACAATTTGTTCGCGTTTAGAGAAAATAGATGATTCGACTAAAATGAGTGATGTTGTCGAAGCGGGCGATGTGAGCGATGCGGGTGAAGCGAACGAGGTGGTAGATACGGCGAACGAAGCTGATGCTGATAGTTCGAATGTGGGCAGTTTCAACGACACGGACGAAACGAGCTCAAGCAGCGATGACGTGGAGGACGGTGACGGCGCGGAAGAAGCTAGTTCCAACGGCGACGATGGAACGGACGGAGGAGACGTGGCGAACGACGGTGCGGTAAACGACACAGTCAATATTGGAAATGCTGGCGAGTCGTGTGCGGTCGAGATCAACGAGACGTCTTCTGTACCGGATGTGAAGTCGACTACGAAAACAAATGCGCGAACGTCCGCAAAAACGGGTGCAAGATCGAGTGCAAAAGCGAACGCAAAAGCGAACACAAAAGCGAATGCTCGAACGAGTGCCAAGGCGACTCCAAGAGCCAGCTCGAAAACGAATACAAAGTCTTCTGCTGCCAGAGCTAACGCAAATGCGAACGCTAAAGCGACCGCCGCTGCTGCGGACATGAGCGCGGACATGAGCGATGTGGTAGATTTGGACGTGGATGGGGACGGTATTGGGGACGGTATTGTCGGTGGATCCATCGAGGTTGATAACAACCGCGGTTCGGATTGCGCGAGAAGCGACGACGAAGCCTCGAGCAAGGCGACATCAGTCGTTGCTCCAGTCGCTGCTTCAGTCGCTGCTCCAGTTGCGGAAAAAAAGCCCGCGCGTCGCAGAACTAAGAAGGACAAGTTGCTAACTGAGCAAACTGCTTCACCGACTTCCTCCACGACGTCGATCGATTCTTCGGTTCGTCATACTACTAAGGTATCTATCGTGAACAAATTAACCAACAACGAACCCGTCGCCCGCGAAGACACAATGCCATCAGACATAGACGAATCTTGTGTCAAGAGCTCGAAGAAGAAGCGCGCACACGCAGTCGCTGCTGCCGCGCCTGCTCCCGCTGCGGTTGAATCGCCTCCTCCTCCTAGCAAACGCAGGAAGACGGAGAAACGACCTAAATCGCCGAGCTCCGACCAAGAAATTCCCGTTCCGCCACCTATGCCCGAATCGGCGCAACCAGCACCACCCGCTCCCAAGAAATCGAAAAAGAAGGACGAGAGTGCCGCCGCCTCTTCCGCAGCAGCTGGCGACCAACACGCCGCACCAGCGTCGCACGCCGCAGCTGCCGCAGCTCTAGCTCCTCCCGTTTCGGTTCCGTCGCGCAAACTGGTGTTGAACAAAGTGAAGGAGGGTGTGCTAGCCGATTTTGAGCTCGTGGACCCAAGACGGTTACACTTGGACGAATCGACCAAAAAGAAAAAGTTTGCGGCTTCTCCCGTGCTCACGCTCGCGCTTCGTCTCTTGTCCGACAAGTCGTTATTGCACAATGAGGGCTTGTTGCTAAGCGGCAACGTGTTTGTGAAACCGAGTGTGCTAGCCGGGTTCTCTGTTCACGTGTACGGAGCCGACGCCAACACACGCGCGGTCTATTCCGGATCGCTGTTCGACGCCAACCACGAGGGCTTCAGCGTGTTCGTGCACAACCTTGGTCCATCCAGACAGATGAACGCCGGTGAGGTCGTCGCATACTTGGAACTGCGTTCCTACGACGACAAGTTGAAGGTGTTGTACTAATTGTATCGATCGAGCATTTGGTCGACCGTTGCGATCAGTCGATGTCGTGAGTCAGTCTTGATATCGGGACATTGAAACGTCGAAACACCAACGAAATATTGTAACATCGGCAAGAAGCATCAATAAAGCGTTATCGAAGTGTGATCGAAACACACACTATCGAGTTACCATTCAATTACCATTGAAGCGTCATTGAAGTAGGCCAGCATGCTGGCGTGCATCGGGGAACGATACGTCCATCGATGCGCGTTCGGAGGTTGGACGCCTATATTTTTTTGTTTTTTTGGTGGTTGGTTCGTTTTTTTCTTGCAGTTTTTTTTCACAATGCGCATAAACTCGTTGGAGCGTTTCTTCGCGACATCGACCGGCGACAACTTGATCGTCATAGTAGTATCATGTTGATGAGTTTTTTCGACTCGTCCGCGTGCTATAATGTCTCTATGCGTCTCGCGCCTCGATGCGTCTTGCGCCTCGATGCGTCTCTTCGTGCGGAATTGGTCAGAGTTTTTATCGTTGTGTCGCTAGGCGACTGGGGTCGTCATAAGCGTGTGTACATAGTGTGTGTACATATTTATGTGATACCGTTTCACGAATGAAGTGTTTCGTATGTCTGTGTTTGTTTGTGTATCTGCGCAATTGGGTGTACTAGCGACGCTCGGACTCTGTTATTCGTTTGTCGCAGTCGTCTCTATTATTCGTTTGTCGCGGTCACACGTCGTTATCGAACGACTTTGTTCGAACGATGTGGCTCGAACGGCGTATCCGTGTCCCCACTAGTGTATTAGTTAGTTTGTAGATAGTTGCTCATGTATGAGCGATGTACATGTCGGTCGGTTATCGGTGATGAACGCATGATTGCGTCATCGTCGAGGAATAGCTGCCTAGAAATAGGCTGGAATAACGGTAGACCAGTGTTTGGCTGCACGTGTTTATTAGATCTGCAATATCGTATAAAGTTGCGCAAGATTTTGCAATTGCTCGAATTGTACGCAGTAGGATTAGAGGAGTATACAGTAGTGAAGGTCTAATTACGCAATACATGTAGGCGTATCGTCGCACGGTCGCACCGTGTATATACGTGTGCGGCGCAGTTGCTAAGCGAGCTATCAAGCCTTTTATAAAGCAAATAATGACGAGCGTAGTCTGTATAACGTTGTACATTGTTATTACATTAAAAATAAAGTAATATAATAATGGAACAAAATAACAGATAATAACAGATAATGAGTTGTTGATTACTACGTGTCCTGCGGCGTCCCTCCCGATTACCCCAGCTACCTTGGCCCCTTCTCCTTTTTTCCGGTCTCGAAGAGAACACTTGACGCGCTTCGACTCGTGTCGAGCATCTTTGTGTCTGCATCTTTGCATCAATGTGACAATATCGAGCGCGACGTTTGTCCTCGATCGATTTTTGGTCGCTACAGAAGGAGTTGTGTAAGTGGAGACGCGGTGGGAAGTCGACGATCGTAGTCGCTATGGATGATGCGCGGTAATACACCAAATAACTAACAGTCAAGTTGTTTGTTGGATCTCTCGGGATCCCGCGATCGTGTCGATTGTTGAATCGGTCGTCTCAAACTTGGTCCGCGATTACCGCGATTATATCAAGCGAGATTTTTCTATTTGTTTGATCGGTCGGTAGTCGCTGGCGTCTGTCCGATGATCGACCGAATCGTATGTCGGTCGTTTCGTAGATTGACCGAGTCGTCGGTCTGTCGACTCGTATGTGTCGGTACGATGGTTTTTGTTGGTTGTCAGTCTTGTTCGTCGTCGGTTCGTCGTCGGTTCGTCGTCGGTTCGTCGTCGGTTCGTCGTTGGTTCGTCGTTGGTTCGTCTTTGGTCTTTTTGTCGTATCAGTTTTCTCGTTGTTTCGGCGTTCATTCTTGCACCCGCATTTGATTCGACCGAATTGTGTTGCATGCGGAAACGAATTGTTTGTTCGTATAGGCGTTTGCATGGACGTCCATGTGAGGCGTTTTATTCAGTCTTGTGTAACTGCCGTTTCTTTTCGTCTTGCCGGTCGGTGGTAATTCCCTCGTTTTTCCGCCCTCCAATCCCGTGACCCAGTTTCCTTCAGTGTTTCTTCTGCGTTTTTGATCACATTTTCTTACGGTCCATTTTCTTACGGTCCAGTTGTCCCGTTGTGCCGCTCGTGCCCCCTCGTGCTTCTCATCCATCTCCCTCCTTGTCTCTGTTGCCCTTGTCTCTGTTGTTGTCCTTGTTTATGTTGTCTTTGTTTCGGTTGTTCTTGTCTCTGTTGTTTCCATCGTTCTCTTTGTTTCCATCGTTTCCATTGGCGGTCTGTCTATTGGGTCTGCTCGCGTTCATCGTTGCTGTCGTGATGTCTGTTTGGTTCCGTTTGGTTCGGCTGGTTCGGCTGGTTCGACTGGTTCGTCGGGTTTCCTCGGTTCGTTCGATTCGCTCGATTCGCTCGATTCGCTCGATTCGCTCGATTCGCGTTCCCGACGTGTTCTCGTACGACGCGCTCTCGTTTAATCGTACACGTTGATCGTCGTGATTACATAGGCTCGACAAATGGAACATGGTGGTTCGTTTACGACGCAGCCAAGTCTCTGCATCAGCGATTCGCGCAGTTTGATTTTGCATAGTTCGCATTGAAAGACATGGCCGCACGGCACGTTCACTTGCGCGCGGTTCCGGAAGCAACAACGACACAAGATGTCGATCGAGCACGATGCGGTCGTTGTCTCCTCGCTGTAGCGCGCGTTGTAGACCGAGATGTAGATGCGCAGATCCAGCTCCACTTGCTGGAAGAAACAGGTCGCGCATAGGTCCGAGAGTACGCGGTTGAAACGCGACAGCATCTCTAGTGTAGTCAAATTTTGCGTAATGTTCAGTCGGGGTTGTGTACACCCCGTGCGATGCGAGTCGCGAAGCACACGTTCCACGTGTCGTCGGTAGTACAGCAGTGAAGTCGGGTGTTGGTATTTGAGTTGGTTGACAAGCGTGTTCTGGGCTTGCATCGTTCCGTGCGAGGGACGCGCCTCGTAGACCTGCTGCATCAGCTTGCACACGATCTCCCAACGGTCGTACACTGTAACGAGCAGCGAGCTCGTGTCGAACAACTCCACGCCGCAATCGGGACATTTCAATACGTAGGCACATCGCAGACGAGGTCGGCGCGAGTCGAGCGATCGCAACACTTTGAAGTTGTGTCGAAAGAGCAGCTCGAACAACGAGCAAGTGATAAAGTTGAGTTGGATCGCGTTGTGCGGGCCATAGTTCGACTTGAGTGGACATTTGCGTATCGAGTTTTCGCATTCAATGTTACACGCTTCTTCGTAGCTGTTCAGTCGAAACAGATCCAACAGAAACTCGACGAACTTGTCTTGGGGGTTGATTTCGGCACTCGATTCCAGTACGGGCAAAGCGGCGGGCGGGTTTGGTGATGGTGGACGACTCTGGTTCATACTCGGCACGCCTGGCACGCCTATCTTAGTCTGAGACATTCTCGTTTAGTCGACCCGGTTTCCTCCGATCGAGCGATGCAAACGGTCTGTCGTCGAACAATGTCGAACGATGTCGAACGATGTCGAATGGTATATCAAACGGTATATCGAACGGTATATCGAACGGTATATCGAACGTTATATGAAACGGTATATCGAACGGTATATCAGCTGGTATTTCGAACGGTGTGTCGAACGAACTTTAGTGTTCACCGAGCAAAATGGTACGATCCCGAAATCCCGAAACGTTGTTAAGACGTTACCGAAGCGTTGTCGAACTGTGGTCGGTTGTAGAGACGTTATCGCGGCGTCACTAAACCGTCTCCGCAACGTTATCGAAATGTTACCAAACCCCAGCAAGACGCAAAGTCCGACTGAAAGCGAAACGTTGAGGCGCCGTTGGGCATACGAGCGCGTACGACGCGGACCGACTGTCCGACGTGACTAAGTAGTGCACGCGAACCAATCGGTGCGAAGATGATTGTGTGGGAGGTAGTCTTTTATTGCGTTGTTTTGTTTCTCTGCCTAATGTACGTGGCTCATTGCTACGTCGGTACGGGCGATACCATTTCATCGACGCTGGCGAACCGAGTGGAGACGGCGTACCCGCGCGCCCGTGCGCTCCCGGATCTCGGCACGTTGCACGCATTCTCCTATGTAATCAGCAACGCTCGGGCCGTCGCCCAGGGAAGACGCCGGCAGTCTTTGGACCTCTTTGCGCAGCTCGCCAAGGGTGTTCGCAACTTCCAAGTCGACTTGTATGCGAGCGACGCGCGTGAGGCGATGGGCTCGGACAAGCGGGTTCGTCGCTCGTTTGTGACGGTGGAACCGCGAACCGGCGGCGACGTGAGCACCGGTGCGTCCGCCGGCGCGTCTTCAACCGCGCTTCCCGTTCTTGCGGCCGTAGCGTTCACGATCAAAGCCAATGACATGCGTACCAACTTGTATATATTGGACGTGTTGGATGAGTTGTACGTTTTGTTGAAATCCACCGATAAAGGGGGTTCTAGCAACCAGAATAAGTTTGACCAGAACCGTAGGTTGCCGGAGCGTGGAACGATTCATTCTCGTACGGATGAAACACGTGCGACCGTCTGGGTTCGCGATGTCGAGGTGTCTCCGCATCTTGCTTGCCGGATAGATCCGCGCGATGCGATCCTCGCGTTACGTTCTTACGTCGTGCTGTCGGGATACGAGCGCAACGTGGAAGTGGCTTCCTTCGATAAAAGTTCGCCCATCACTTGGGTGGAATTCCTTCGTTGATCCTTTGTTGAAAATAAAGCGAGGAAGTGGAGGCGAAACAAAAGATGAGAGGACGGAAGATGCGGAAACAGAAGATGCGGGAACAAAAGCTGAGTGAACAGAAGATGTTGTAGTGAAAGGTGTGCTAAGAGATGATGGAAAAAGGTGAGGTTTGAAACTGGGAACAACGAGTGGAACAACGACGACGATACGACGACTATACGACGCGTCGTGCAATGAGGAGGTGGTTGGTGGAGCGAGAAGGGCCACGTGTCGTTTGTTATATCCATCCCGTCTTCTCGTATGCTCTCTGTGTGCTCTCTGTGTATCTCTGTCGATATCTGTTCTCGTGGTATGCGTTTTCTTCGTTGTATGTCTTGGACGTCTTTCCATCTCTCAGTCGTATCGTTTTGATCGATTTTACATTTGTGTAGTTGTTGTAGTCGTTTCGCTTTACCTTTTCTCTCGAGGTCGACCGAGAACAGTGTATTTTGTTGTTTTTTATCTTGTCTAACGCACTTTTTTTCGTACAGTATTATCCGTCGAAATACCGATTGATCCGCAGCTTGGCGGTTCGTGTGGTTCGTGCGGTATAAAATGATATGAGATGTCAACTGTCTCATCTACATCTAATTTCCATGCGTAACTAAGCTGCGCGAGCTGCATTGCTGAGCATGAGTGGTTGAGCATGAGTGGCGTTTTGGGGAGGATCAAGTTGTCAGTCGGTTCGGATCGTTGTAAGGCAAACTACTGCTACATCGTCACGTTGATTTGACTGCGGTTCTGGTTGCTGTGTCGCTGTGTCGTTATTTTCAATTTGTTCAATTTTGTTCGCCTCGTCAAATTGTTTCGTTTCGTTTCTATCAGTCGACCTTCGGTCTCGATATTCGTTCCACTTGTCGCGCTTTCATCACGCGTTTCATGTGTTTATCACGCATTCGTCACACCAGTGTCGGTATTCGCAGTTGAGGAGTCGCGCGGCCTTAGACTTGGACGTCTGACGTCTGTTACATCGTCAACGTGTATACGTGTACATCGACTGTATATCGAGCGACTTTTCCATTATCGGTTAGTCAATTATCCGCACTGATTATCATCAATGTCATCAATGTCAACACAAAGAAGATTGTTGGTGATGACCTGGCTATTGTTGGTGGATTGTTCATTGATAAACGACGCTCGTTAGTCATCAACATAATCAACGTAATTACAGGAGTTCGTCGTAATCACTTCCCTAATCGTTCCGAATCGTTTTTTTCTCCGTTATCTGGTCGCTCGTTATCGGTCTACTTGAGCGGGGTAGTCTTTTGTCTCCAGTGGTTTAAAAGCTCGTCAATCGAGTCTCGCTCGTATTCTCGTTCCACGACTTTTTCCGACTTCGAAGTCGCGATCGTCTTCGATTACATCTTGATCTCTCTGTCTACCACGTTCAACGGGTCCAACAAGTAAACAACAAGGTGAGTACGATAGTCGTTCAACATTGTATTTATTGCGTAGTGGTTGTTGCGTGCATCGACTGTATGCCGGTCTGTTGCGCCCGTCGAAGCGTTCCAATCAGACCCACTCTCAACAAAACGTCTCGCTTATTTTCGGTTTGATTGCAGATGTCGTCCATACCGTACTACTGTGTATCTTTTTGCTGCGAACAACGGTGCCTACGGGTCCCGCGCAGCTTGGTCGATGGTAAACTGACGTGCGGCTGTTATCACTGGTGCAAATGCGCCTGTATCAAGCGAGCCTTTGGTCCAAACTGCTTCTGCGGTTTTCCCATTTTTGAGCGCGACTCGACGACCGGCGAGCTCCGAGTTTGCGACGGAAAAAAAAGACTGGTCTACGAACTACAGTGCGGTCATTTCTACTGCGTTTCATGCGTGAAGCTGTACCCTTATTGCAACGTGTGTAATAAACACATCACTAGTTTCCACTTGTACAATAATATACCGAATCGTCCGTAATGGACAGAATGTTCGATAACCGTAGTAAAATCAGTAAAATCGAATGCTGTCTGCGACTGCAGTCGTGTTTTTTTTTCAATCGACTGATCCTCTTCAATTCCCGATCCCAGTATCTTTGTTCGTCTTTCAGCGTGTCTACGTATCTATGCGTATGTCTTCTGTTTGTCCTTCGGTCATAGTTTGTGGTTCTCGAGATTCCCGAGATCTCGAGACTCGTAATCCGGTTCGTCACGGGTGTTTAGTGTTTCTTACCGTCCAGACGTTTCGATCCGACTGCCATTTGGACCAAACGGTCGATGTGTGGGTAGTACGTCGTTTTCGTTTGTTGGTTCTTGCGTTGTAACCACGTTTCAAAGTGGCCAAGATGAGGCATAGGCGGTACGGTGTGCATCGAATTTTCTCTAGAGACGGTCGATTGTGAGGCGCTCGTGTTGGCTGCCGAAGAAACCGCTCGCGAAGCGTTCGATGCGGGCGACGTGTTCGCTTGCCAGCTGTTCAAGTTGTGCGAGGACTCGTGCGTTCGGCCAAACTTGCTGAACTTGCTCATTCCTGTTGCGGTCGTCGGTGCTACGAAAGGAGTGTGTCTTATTACCGAGTCTCGTGGCCGAATGAAGTCCGGGCAGCTGAGCTGTCGTTGCCCGGGAGAACGTGTTGGTAGCGCGGGAAGCGGAGAGCGCTCGGTGCGCGAGCTGACACCGCTCGAGCCACCGATCGCGCTCGAACCACCAATCCCGCTCGAACCACCAATCCCGCTCGAACCACCAATCCCGCTCGAACCACCAATCCCGCTTGAATCGCCGATACGACTCGAAAAACTGCTGCTCGAAAACCCGCCGCGTACTTGGGCCACGGTACCCCACGGAGACGGTTGAGGTTTGTTGTGCGAGAACGACGAAGATAAACCCGGACTCGAGGTCGACGGCGCACGAAAAGAGCCGGTCGACGACGACGCAGCGGTCGATCGTGTCGACATGGACGAACCGCAAAGCGAATCAAGCGATCGCACGTAAACGTGTTCCGTTTTTGCGCGTTTGTTCGAGTAATCGAGCGGGACGGATCGATTGTCAAGTCTGTTATCATTTCGGTTATTACCACTGTTTGTGTTGGACATTGTTGGTTCCACGGTTTCGTGTTCTGGCTTCTGTGTTTCGGTTTTCCACAGTCTCCTTGTCTCCTTCGCTTTTTGATTGTTCCTGATCGATCCTGATCTATGCTCGGCGTGAATGCGTGATACGTGATACGTATGACGATACGTGTGACGGTGTGGTCGATTTCGTTGTTGGTGCTCGTCGATCGGAACGGCAACACGAGGTGAGCGTGAGTTGAACGGTTGACCGGTATACGATTGGTCGTTGTTGGTCGTTGTAATATGTTGTAGCTTGCCAGATTGTTGTCCGGGACGTCGAGTAATACGGGAACGCTCTTCCACTGATGCGAACAGAATCGCGAACTGACTCGATGGTCGCGCGAGCTCTCGCTATTTGTAGACCGCGCGCTACACGCGTTTATGCGTGGGTGATATTCGTTCGATCGACGTTGTTTGACATTGTTTGCCATTAGTTAACCAGTGACCCCATCTTGTTCTATTCGTTATCGTGTGTTTGTTGCAAAATGGTCGAAAAAAATAATGATGTGGTTTGTGAGTCACTGTCGGTCGAGATACGCAGTTACGCTCGTTGTTACGCGGATCTGCCGACCGACGTGGCTCCGTGGTTCCAACGTTGGCAACTCGATGATCTATCAACCATGATATCAAACAAAATATCAACACGTGCTCGTTCGAGCTCATTTTAAAACAATAAATCTTGATCAAACAAGGTGCCACGTCTCGTCGTGTAATCGTGTAAACTGTTATCGTTCCCACGTTTGCACGCTCGACAACTAAAAGCAATTACTCTATTGAGTTAATCACTGTTCAAGCAGTTGCACCATGTGTTTGATTGGTATATGCCACAATTACGCAGCGTTTATTTGTTTTATGACTTGTTTAATGATCGCTAACAAACTTGTTATCGAGTGGTTCGTCGTTTATTTTTTTTTATCAGTTTTTTCCGTTGCAGTGTCGAACCGGCGATCAAGGTCGGACACGGTTCGCTAGAGTCGTCGAGCGGGTTGAGGTTGAGAGGGACGGCGGTAAGGCGATGCACGTGGTCGGATCGCACGACGCGCTCGTCGAGTCGGCGTATCGAGTGGAGCGGTTGGCGCTGGCATGGCGGCTCTCGCTTCTTCTTCCGACGTCGTTGGCTTCGTTGTCGTTGGCGTCGTTGTTGCTGTCGTCGCGGACGTCACGTTCGTGGCGGCCGTCGCTGTCGTTGCGGTCGTTGGAGCAGTGGTTACATTCGTTACCGCCGTCGTCGTGTCCACCGTCGTTGTAACTGGTGTTCCAATTGTCGTGTTTGTGCTCGTCGTCCCTACATTCGTCAAGTTCGTCGATGTGACGATTGTCGAAGCTACGACACTTGTTTTATCGGTCGTCGCATCGGCAGTACGGGAATTGTTCGTGGGAATACCGGATTCGTCGGGTTTAGTCGATGCTGTGGTTTTTTCTGATACGTCTCGCATCTCGACGTCAATCGTGTCAGCTTTTTGCGTAGTGGTGTTCGCAACGGTCGGTGTTGTTGCATCACGCATCTCCACGTCGGTAGAAAGGTTAGTAATTGAGTCTGTAGATTCCGAGGTAACCGCGGTTGCTTCATTTGCGGCCGGTGCGATGTTGGCCTTGTTATCTACTTTAGATGGAACTGTTGTGACATTCTCTTTCGATTTATCGGTCTTTTCGGCTGAAGTCGGTTGAGTTGGTTGCTCGTCTCCAGCTTTAGCCGTTTCGACTTGTTTCGAATCGACTATCGGTACTGTCTGAACAGTCGATGCAGTCGAGTTTGCTATTGGCTTCTTTTCCGAGGTTTCACTCGATTCTGTCGGTTTTATCGGTTCCGCTGTAACTATTGTTGTAGTCGTTGGTTCTAGTTTCTTGGTCGGCTCAATCGTGGTCGCGACTGTTGTTGCGGTTGCGGATCCGTCGATCTTCTTAGGTTTCGCTTCTGGTTTCACCTCCGGTTTCACCTCTGGTTTCACCTCAAGCTCTTCCTTCGGTTTCGCCTCGGACTTCGCTTCATGTTTCTCCTCGGTATTTACCTCGGATTTGTCTTCGGGTTTCACCACTGGTTTCGTCTCAACCTTCTCGAGCTTCTCGATTTTCTCGAGTTTGTCTTCAAGTTTCAAATCGGGTTTTGCGTCGGTTTCCGCTTCAGGTTTTACCACGGGTGTAGCTGTCTCTGGTTTCACCGTGGGCTTCTCTTCACGTTTTGTCTCCGACGTAGCCGCGGGTTTCGCTTCGACTCGAGACTCCGGTCCCGCTGCAGATGCGGTCTCGGATTTCACCTCTGGTTTAACCTCTGGTTCAACGTCTGGTTTCACCTCTGGTTCAACGTCTGGTTTCACCTCTGGTTCAACGTCTGGTTTCACCTC
>SRR13871673_NODE_1_length_51814_cov_77.391875_g0_i0
CGCACTGGGGACACGTGGCGCGCGGCGCGTGTCAGCCGGCCAGCAGTACAGCCGTACGCCTTACAACCGTACAGCCGTACAGCCGTACAGCCGTACAGCCATACAGCCGTACAGCCGTACAGCCGTAACAGCCGAGCCGTACAATCGTACGCCGTACAACCGTATGCCGTACAACCGTATGCTGTACAGCCCTACAGCCGCAAAGCCGCACAGCCGCATAGCCGTACAGCCGTACAGTCGTACAGCCGTACAGCCGTACAGCCGTACAGCCGAGCCGTACAGCCGCACAGCCGCACAGCCGTACGCCGTACGTCGTACAGCCGTACAGCCGCACAGCCCCGCCGAGCCCCGACGAGCCCCGCGCGCCGCCTGCACCGCGGACCGGGCTCCGAGCGAGCCAGCGGCGGTCCGCCGACCCAGCGCGAATCTAAGGTCGGTGCTAAGCTGGTCGGCTCGTTTCGCCAAGATTCACCCGTGGAGTATGGGTCCTCATTCGCTCTTGGGACGCGATGACGGCGCGAGCGTTGTCGCTGGCCGACGAGGTTCCTCCGTTCTCTGTTGTGGCGGTTGGCGCGGTCGGCGGTGCGGCGTTCGCGTCTTCGTTCATGTTGGTGCTCGCGCTGGTGTTGGCGGCAACGCTGTTGTTGTTTTTGGTGGTAGCTTTGTTTTTCTTGTTCTTCCTGTTCGACTTTGATGGTTTTGGTAATCTTGTTGGTTTTCTTGTTGTTCTTCTTGTTGGTCGTTCCGTTGGTGACGGCGGTATCTGTTGTATTGGAGTAGTTAGTGGAGTAGTTGGTGGAGTAGATTCTGCCGGTTGAGTCGACGAACCGGATGGCTCGTCCGGTTTTGTTGGTTCTCTTCGTTCACTAGGTTCTGTTGGTGTTGTTGGTGGGCTTGTTGATAACGTCTCGGTTGATTCCGGATTTTCGGTCCGTTTTGCTAGTTTCGGTTTAATGTTCTGTTCTCTCTTCTCTCGTGTCTCGCGGTCGTATCGTCTTTTGATTTTTTCAGCGATCGTTTCGGGTGTCTTTTCGTTGATCGTTGCAACGTTCGTTTCGTCGGTTGGGTTGGTGGTTGTTTTAGTTGGTGTTTTGTTCAGAGTTTTGTTCGGACCTTTGTTTATAGTTTTGGTTTTGGTTGGAGTCTTGACTGGAATCTTGGTTGAAAGTCTGGCTGGAATTCTCTTGATAATCGGACAGTCGTCCGACCTATTATGAAACTCGTTGCTGGAGTTGGTTGACGCATTCTGTCGCGTGTTTCTGGTCGCACAGTTGTGCGTGCAGATGTGGTAGTGACTGTACGCCCCACAGGCCTTTGGTCGGAGATGAAACGAGCTGTTCGCTCGAGTGTACACAGTGGATGACGAGTATGCTGTGCCGTACGGGCTGTACGACGTGTTGTTGTTCCGGTTTTGTCTCATTGGACGGATTGCGTACGGATAGTAACTGTTTTGGTTCTGTTGGTTGTGTTGGTGATTGTATTGGTTGTGTTGTTGAATGTGTTGCTGGCTGTGTTGCTGGTTGTGTTGTTGGTTTTGCTGGTTGTGTTGCTGGTTGTGTTGTTGGTTTTGCTGGTTGTGTTGTTGGTTATTATGCTGATTATGTTGGTTGTGTTGGTTATGCTGATTATGTTGGTTGTGTTGGTTATGCTGGATATGTTGGTTGTGTTGAGTGGTACTGTACGGGTTGTACAGTTGTCTGGTGTATTGATGGCGTAACGGAGAATTAGCGGTAAACTGTGAGATGTAACGGCTAGGATTTCGTGGTTGATGTATCACTTGTAGAGGCCGAGAAAAAAGACGTTCGAACGCGCTGGCGAATCGGGGTCGATTGTGTCCACCGCCGCTGCGGGAGTTGTCTATATAGTTGACACCGGACATGCTACTATTGTTGCTGACGTTGCCCATATTGAAGACACTATTGCGACTCTCATCTCTTCGATCGGCCTGTGTGATGGTATCATCGTTGTTTTCGTAATTTTGTCGGTGTCGCGAGGACAGTGATATGTATGGCGGTGTGTATGCGACTTTTGTGTCACTAGGAACTTTGTTGTTCGGTCCGGTTAATCCGCAGTTCTCGTTCGTATAGTTTGTATTGCTCGTATTGTTTGTGTGGTGTGTATTGTTTGGATTGTTTGTATAGTGTGTAGAGTTTGTGTCGTTTGCGTCCCTCGCGTTCGTTTTTTTCATCTCGGTCGTCGTACCAGTTGCTCCATTTTTGTCTCGCGTGGGTGTTTCGCTTTTGCGGTGCGAGATCGGTTTGAGTATTGAGACGTTCGGTTGGACATTCGGTATTGGTTTTGACGAAGGTGGTCTCGTACTCTCGTGTGGTTGTTCGTTTGTACGAGAAGCTCCACGATCGCGTACAATGGTCGTAACGTAATTGATGCGAATTGGTCTTTGTGCGGTTTGATTGTTGGGTTGGTTGTTGGGTTGGTTGTTTAGTAGTTTGTTCAATCGACTGTCGACGCGGTTTTGGTTCGTGGTGCGGTCGTTGTGTTTTTTATCGTCGTGTTTCTGATCGTTTTGTTCGTCGGTCTCTATAATCTCGCCTTCCTCTCGGTCCGGAGTGGAACGGTTGTGAGTTGGTTCAGCTGTTTGATTGTTCTTGGTGCATGTGTCACAAGACAGATTTTGGTCTGGTGAAAAACTGTGGTGGCTAACATGAAGTCGAATGTCGATCGTGTCCTCCGTATCAGAGTTGGTCGTTAGTTGTGTGCGGTCTTCTCGTCTTTCGTCTTGTCCATCTTGGTTGTATTGGTCGTTTCGTTGTTCTCGTTGGTCGTTTCGTTGTTCTCGTTGGTCGTTTCGTTGTTTTTCTCTACGTTCTTCTCGTTGTTCTTGTCGTTCGTCTCGTCGCTTGTCCCATCGCTCGTTTCGTCGTTCGTCTTGTCGCTCGTCTTGTCGCTCGTCTTGTCGCTCGTCTTGTCGCTCGTCTTGTCGTTCGTCTTGTCGCTCGTCTTGTCGCTCGTCTTGTCGTTCGTCTAGTCGCTCGTCTAGTCGCTCGTCTTGTCGCTCGTCTTGTCGCTCGTCTTGTCGCTCGTCTTGTCGCTCGTCTTGTCGCTCGTCTTTTCGTTCGTCTCGTCGCTCGTTTTGGTGTTTGTCGTGTTGTTGATCGTGTTGTTGATCGTGTTGTTGATCGTGTTGTTGATCGTGTTGTTGATCGTGTTGTTGATCGTGTTGTCGATCGTGTTGTTGATCGTGTTGGTGATCGTTTTGTTGATCGTGTTGGTCGTGCTGTTCGTCGTTTTGTCTGTTACTTCCTGCGAGTTGATTTTCGTCATCAAGGCTCGCAGAGTCAGTTCGCTCATCGTGTCGCGTTGCAGCAGCTTCGCTGTGTTCTTCGTGTCGCGCCACGTTAACAGACTGGCCATCGTTTTCCAGCCCGCCTCGCACAGTATGATGTACGGGAAAAAGTGGTAGTGCAGCATGTTCAGTATTTTCGGCGCCGACTTGTTGTTCTTCTCGCGAGTCGTTTCGATCGTGTCGCGGGTGTACTTGTTCGCTTTCAGACCGCGGTTCGACTCGAACTCTCGGATCTTGCGAACCAGACTCGCGTCGACGAAGAAGCTCGACTCGTCGAACACCACTAGTTCCGTCGCCAGACTCCCGTCGGCATCGTCCCGTCCGAGTTGGCGCAACGTTGTATACAGGGACAACGCGTGGTTCGACAGGCTGTTCCGACACACATCCAGCACGTGCAATCGCTCGACGCTTTCGAGGCGACATCTCAGCATCGCTATCCAGTAGAGCGCGTCGTACTTCTGCGCGCCGTTCGGCTCGAACACCGATTTGGTGAACGTCTGAAGTAGGTTCGAACAGTCGAACCCGTCGTTCACGAAGAGTCGGTCCAGACGGACGAGCGGCGAGAGGAGGTGTATCCGTCGACTTTTTATCGCGGACCATTCTCGCGCGGCGATGAGCAGCCACTCGTTGTTCAGGGGAACACCGAAGAGCGTGTCGGGCGGCGGGTCGGATATTGAGGTGATGGTATTTTTCGTTGTTCGGTTTGTTTGTTTTTGTTGGTTGTTTCCTGTCGTTGTCGCCGCGGCGTTTACAGCTGTTGTGTCGGTACGTGTGGTTGATGCGTTCGAGGCAACAGCAGTACCAGACGAGTCATTCGTGACGACGGCAGCAGTTGATGCGCTCGTTGATGTGTTCAAGTTCGTGATTTTGTCAGTGGGTTCGTACAGACGTCCGCGTGGTGTCGTTCCGATCGTCTTCAGTAAGGCTTGTTCGATCAACACCACAGTCTGCAGAGTCAAAAGGCAACCGGCGGAGAAGCCCACAATGTGAATGCTGCTCACGTTGTCGTGGTACTCGCGGAGGGCGCGGGCGATCGTTTCAACGCAATCGATGATGCTCTTGTCGATCGTGTTTTCCGGCTGGAGTCGGTAGTCGATCGACACGACGTCGGTCAGCAGATCGTTGCGTTCGGATAGCCAGGCGATCGTCTTGAGCCAATGCAGGTTGTTGTATTTGTGTGGTGAGCCGGCGAACGTCGCACCTCCGTGTACAAAGAAGAACAGACGGCGCTCTCCGTTCGAACTGGTCAGTTGTGCAGGTCGTTTCGAGTGTTGCTCGGATAGCTGCGCAGATGGTCGCGTATGCGGTTGCGCGGATTGCTGCGCAGATTGTCGTGCCGAGTGTTGCGCAGATTGGGGTAAGGACTCGGACTCGTGCGCAGATCGGTGCGTCGATCGGTGCGTCGATCGGTGCGTCGATCGGTGCGGAGACTCTCGCGGTGATCGTTGATCGGATCGATGCACCGACTGGGGCGACAAAGATGGTAGCGCGCGAGATCGAGTCGGCGAGCGTGCACCGTTACGCGATCCGGTTTGTGCAGGAGTTTGTGCACTACTTGGGATCACGGTGTCGGTGATCGGCTTTATGTGTTTGGTTACTTGCGGCCCGTGTGCAATTGCACGCGGACCGCTTGCCGGAATAATCTCGACGCGCAAAAGGTCCTGTACGGGTTCCGTTATTCGGCAGATGCGCTTACACGATTTCCGACTCTGTGGTTTCGGTTGATTTTTGTTCTCTGTTTTTGACATGTTGGTGTTGGTCTCTTGTTCGTCTTTTTCGTTTTTCTGTCGTGGTTCGATGTTCGCCTTTCGCTTCGCTTCAAATGACCAGTTGTCCAACCATGACGATTGCCAAGATGAGCCCCACGATGAGGTGGTGAGACCCACTTCGTCTTCGCTATCATCGTCGCTATCGTCGTCGCTATCGTCGTCGTTATCGTCGTCGCTATCGTCCTCGTTGTTGTCTTCGTTGTTGTCCTCGTTGTTGTTCTCGTTGTTGTTCTCGTTGTTGTTCTCGCGGTCATTCTTGTTGTCGTTGATTTTGTAGGTTGACTTCTCGTTTGATTTGATGTTCGAGTCTAGTTCGTCTTGCGAGCGCACGACGAACCACAGTGATTTGTTGGGCAATATGGACTCTTTGGCGTGCGTAGTCCATCGATCGTCAAAGTTGACGAGCCGCGGCCACACCGAGTAGCGGCCAGTCTCGTGCAGGATACGGCGATACAGTTTGAGCTGCGTGTCGATCGGCATCCCCGAGAAAAACTGTGCCTCGTTTTCCAGTTTCAGGCGGACCGCGGCATTCGCCCGACCGTACTGGCTGTCCACCAGCATGCGTGTTGTCTTCAGCACCAGGTTGCTCAACAGGAGCACCGCGATCACAAAGAGGAGGAAAATAACCGCCACACCTATGATTCGCCGGGTTGATTTGTTCCCCGGCATGTCGAGCTTGTGGGGTGTTGCGCATTTATTAAGTAGGCGATTAGAAAGTCCTGCGTTTAAGCATGGACCCGCCAATACAGCTGGTCAAAGAAGAACCGTACGGGACGGGTAGATGCGCACCTTACCGGCGGCGCAGAAGAGGTAGATCAAGAGGTAGATCAAGGTCCCGGTCTCGTGGACGATCCCGAAGCCGCAGCAGGTCGAGGTCTAGGTCGCGCTGTCCCCCATGTCCCGGTGGACGCAGACGCAGAAGGAGGTCTCGCTCACGCTCCACCGCACGGTCGACCAGTCGCAGGCGCAGAAGGACGAACAGGAGCCGCAGACGCAGCGTGTCTATATCGTACGAGGCTTACGGCCCGCCTCGTCGTCGCAGATCTAGGAGCCGATCCCGGTCTCGATCTCGTTCACGCTCGCGGCCACGCGCCTACTCCAGACGCAGAAGGAGTGTCTCTCGCAGGCGCGCCCAACCCGAGGTGCAGGTTTTGTATGTAGGCGGACCTGCCGCGCGACGACGTAGCGCGTCTCGCCGACGAAGGTACTAATCGTGTTTTCTCCACAGGTCTAATGATTGTCTTTGTGTTTCAGGTTCGGAGGCGCGGCAAGTAAGAGGGACAACTTGTTGACGAGAGTGAACGGTCGTTTGATCATCGGTCGAGCTGATCAAGGTGGTCAAGGTGGTCATGATGTATACGGTCAAGACGGATACGGAGGTTCGTGCGGGTCAGGTGGTTCTTGTTGTCCGCGACGTTCGCGATCGCACTCGCGATCGTACGCGCGATTACAGCCCCACTTGCGTTCGCACTCGCGGTCTCGGTCGCTCTCTGCGACGCGGTTGGCCGTGCCGTGTGAACTCGACACGCAGTGCAACCGTTCGAGTAAACGCGGTTACTTTCGTGTTCGCGCTCGTGCTCGTACTCGTAAGACTGCCCGTACCGTCCGTCGCTGATCGACTGGTGACCTAGTGTCGGTTGGTTGTGTATCGGCTGTTGATCTGTTGCCGATTGACTGTCGGTCGGTTGCGATCGACTGTTCGGCTTCCGCTCGATCGATGATTGCGTGTCGTTCGTTCTTCCCTCGTGTTGTCTAGGCCGTGGTCGGTCAACCGGTCGACTGACCGACTCGAGTCTTCCGTGATCCCGCTGGATAACGCTGGATCACGCTGGATCACGCTGGATCACGCTGGATCGCGTTAGATCGCGTTGGATCGCGTTGATTGCGTGGGATTGCGTTGGATTGTGTTGACTCGCATCGGATCACGTATCGCGTGCGATCACGCTGGATCGCGTTGTAGAATACGTTCAGGATTATGGTTGTACGTATGTTTGTACGATGTTTGTGGTTGCATTGAACTGTTGACCACTCTGTACCGCTGATCGCGCTGTACCGCTGATCGCGCCGGGCTGCTGATCGCGCCGGGCCGCTGATCGCGCCGGGCCGCTGATCGCGTTGGACCTGCGATCGCACTGGACCGCTTGGATGTGCTGGATTGCGGGTCGCGCTGGATCGCGTTGTATCGCGTTGGATCGCTTTCGGTCTCTGTGGTTTGTTGAATCGTTGAAGATGTACTGATGTGTCGACGGGTGCGTTCGTGCAACGTGTGTCGCTCGCACGGCTGTTGATGGTTGTGGACGGCTGTGGACGGCTGTGGACGGCTGTGGACGGCTGTGTACGGCTGTGTACGGCTGTTTACAGCTGTTTATCTGGTAAGGTGGTCAGTTTTCGAGGTGTGATGATAACTGTCAGTCAATTGTAATCACACTCGGGCTGATTAATTTTTCAGATTTTCTGAATGCAGAGCGTTGTCTCTCGCTCCTATAATAAGAAGATGGAAAGAAAAGTAGACGCCGAGTGTTGCTGAACCATAGTCGTTCGTTGTCGCGCGCGAGCTTGATCGGTTCGGGCGGCAACACGGTTGATGGTTTGAAGAGGCGCGGCATCAATAATTGCGAGTACTCGCGATTTCCGTCACGTAGCAGTAGGACCATTCATCGACGTTGTCGTTTTGAACTGGTTGAGCTAGGCGCTCGCTGAGTCGCAGTGAAAACTCCTCGTGAACGCAACGAGGTCGGACATGTGTTCGATGTGTGCATCCCCGCAAGGTTGATGTGACCGACTTGGGTCGGCGAGATCTCGGTCGCTTTTTTTCTTTGTTTTTTTGGCTTTTTCGGGGTTTGCTTGTGTTTTTGTTTCGTTGTTTTTGCGTTCGTTTCTTTTTTGTTTCTGTTTTTGTTTGTTTCTGTTCTGTGATCGTCGGTAGCGTGCTGTTTGTTCGTCTTCACGTTTGTGCGTCTCGCGGTTGGCTCAACTAAGACGTCGTTGTAGACGGTGCAATTTTACAGGTAGTACCGACGGAGCGGTATGCAGCGGGTCGCGCAATCGCAAAGCGGCGCGCCGAAGGGCATACTACGTTTTCCGCGGTCGGTCGACGCGCAAACTTTGCGTGCTCAAAACGCCGAGTCAGCTACTTCGAGTGGATCGAGCAGTAATGATGATGATAAAAATAAAAACACCGGCACGTCTCTCGATGAGAAGACGACCACCAAGACGAAGCGCAAGATGAGTCTTTTCGAGCGACTGATCAAAATTTTCATCACGTTCATCATATTCATCATTGCGCAAGGTTTTCTCGCCGGTTGTATCAACACCTTCTTCGATCTCATACCGTGGGCCAAGATCGACCACTTGTTTGGCGATTACGGAAATGATACAGGTGATATTCTGTCCGTCATAGAAACGAGTGACGCCTCGAACGCTCTACACCACAATAATCTCTCTGGAGATGGAGGCAACACTGGGTCGTCTATTCTCTCGGTCCCAGCTATGGTTTAGGTTGTTCTCGCTAAGGATTAGTTTGTTCTCCGTGGGGTGTAGTTGTTATGGTGTGGTTCGTAGTTGGTTAGTCTAGTTGGTTAGTCGTACTTGTTGATTTACAGTTTGAGCGATTCGATTCGATTGGTATTTGATTCGTCGTACTTGTTGGTTTACAGTTTGAGCGATTCGATTCGATTGGTATTTGACTTGTTTGTTTGTTTGTTTCAGCTTTTTCCTTGTGGCGTTGCTGTTGAACGAGTGTTCGATCATTAGATCGAATGGTCGTCGATGGTCCAAGTCGTTTCAGACTTCGTTGCGGTTTTGTTCAACCGGTGAGTTATCTCGTCGTAATGATGGTGTGTATGTTGAACGGATAATGCTTGTTATGGTTTGTTCGTTTTTCGCGTTGGTGAGACGTGTTGGTTCGTTCGATCGTTGAGCTCAGCGGTCCGGCTGTTCTGCTGTTCGGTCGTTTGATTGTTCGGTTTTTTGGTTGTGTGGGTTCCGTCTTTTTCGATAGAGTTTATTCTCCCATCAGTCATTATGCCATCAGTTTTTCGTCTTTTTTTCCACCTCGTACCGTTTTACTGTCATTTTTACTTTTGTTCCCTGTGTCTTCTACAGATCGCGGTTCCCGTTCGTCCGTTTGATCTCATTGTTTGATCTCAATGTTATGGTTCGTGAAAGGTGGGTGGGGTTGGTGTCGGGTTTGAGCGGAACTCGTAGAACTTACTGGGACTGGGTTCGTATTTGCGATGATGGTGAGACCGATAATGGTGAGACTCGGATATCGGTCGATTCTGTTACCCGAAATAGATTGGCAACCAGGTTAAACCAGATTAAACTCGATCGGATTAAACTCGATCGTCCGTGGAATGCAGGGTAATCGAACATCTTTTTGGTGGATGCGAGTCAGTTTCGCGGCGAAGGTCGAGCTGTGCGCACGACTGTTGCCGTTATTGCTGGTCGGTTTTAGTCTCGTTTTTAATCTCGTTGTTGTCGTTGTTTTTTCTGTTCAGTCGTACATGTTTGGTCGGTCGGTCGTAAGTGCAGTTCGTTTGATCGCGATCTCGTGTGTTTGGTGTTGATTGCGACTATTCTGTTGGTTGTTTATTTCATTTATTCGGTTGGTCGTTTATATGATTGTACTCGGTTCGTCCGTTACCGTCGTTCGTTACCGCTATCTTGGTTCGTCCGTACCAATACTTGTTGACCGTTCGTGTAAGTTCTGAAATTTGTGGAGACTGTGAAGGTTGTGAAGGGCTGTGAAGACTGTGAAGACTGTGAAGACTGTGAAGACTGTGAAGACTGTATCTATCGACAGGTTGGTATTACATTTAATATAAAATACTAGATTGTAGTGTCTTGTAACATCATTTATTTCATACTACTCATATTGGTTACATTTATAACTTTACATAGTTTCTCTCGCGTCTAGTTGTAAGCTCGTTTGTGTTGGTTGGCGTGTTAGTTGGTTACGTTGGTTGGTGTGGTAGGTTGTCGTATTCGGTTGGGTTAGTGGGTTGGTTGGTTAGTTGGTTTCGTTCATGTGTTAGTTGTTTGCGCTCGTTTATCTATTTGGTGGAGTTGGTTGGTTTGTGTGGTTAGTTGTTTTGTTAGTTTATCTATTTGATGAGTTGATCTATTTGATGAGTTGATCTATTTGATGGAGTTAGTTGATTGGTTTGTGTGGTTAGTTGCTTGCGCTTGGTTTCGTCGATGAACGTCGCCTCTTTGAGCGGTTGACCTGTTGAGTTTGTGTTGAGCAGTTGGTCTGTTTGTACTTGATGAAGTTGAGTTAAGTCCATAGCTTCGGAGAGTCCCCGATAACCGCGGACCTTGAATACTCGAATAGCGGAAGTTCATTCATCGTTCATTCATCGAGTTGTAGAGTTGTAGCGCCGTAGGAACCATAAACCGTGGGATCGCGATGTATCGTGTAATCGTGGAGCCGAGTTGTCGTTGGTCGGCGTTGGTCGGTTGGTCGAGAGTCGTGAGCCAAGTTGTTTCGTTCGCATGGTTGGTTGGTTTTGTGTGGCTCGTTCGTTAGCGTTTGTTAGTGTTTGTCGCATGTAACCTTGCTACACATGTTCTTGCGTATCGCTATTTTCATACGTTTCTCTCGAGCGATCAGTTGTTTGAAGATTAGTCGTATCGCTCGAACGTCCACCGCAGTGATGCCCGAATTGTCTTCCTCGATGATCGGGTGCATGATGGAGTCAAGTGAGTTTGTGTGTCCGAGACCGAGTATGTGGCCGATCTCGTGGAGCAACGTACAGAAGAAACAGTTGCTGCGAGAAAAGCGTGTGCGGCGCAGAGTCTTTAACGTGGATTGGAGTTGTGCGTGCATCTGGCGGTATGATTGTTGGTGGAAGCGTTCCAACAGGTTCGTCCCTTCGACCGAGTATACGTTTAGTTTGTTGTCGGTTTGAATCAGTACCTGTAGACGACGACGTTGATGATGCGGGGCGATCAGAAATTTGTTGGTCTGTCCGTTTATATGGAGAAAGTTGACTGACGCATGAGCTAGGGTCCGTGTGTTCGAAAATATTTCAGTTTGCATCGTGTGTTCGTTTGTGTGGATCAGGTTTTTCACAGACACGACGATGATGCGATCGATGTACGGTGAGCTGCGCAGCTTGTCGCTGTACGGGACGTATTCAAAGTTGATGATGCCGTTGAGCATGATGTTCCACGTTTGGAAAGCGTCCTCGATCGTCTCTTTGATGATAGCCACGCGGTCCAATTTTCCAAGCGAGTCGAATACATCGAGGAGTTGGAAGCGCGGTCTTCTCGTGCGTTGGGTTACCGCTTCGTCCGGTGTCACGAGTGCGAGGATGTTGGCCTGCAGGTCAACTAGACTCTCTTCGTCAATCGTGTAGTAGATGTTCAGTGTGGGTAGCACCTTCGGTGGGCGGTGTTCCAGTTTCGGCAGGGTTCGTTGGCCGAGAATTTTTCGGGGATTGTGGTATCGCACCACATAGGAATTGACGTTCTGCGTCGACCAGAACTTGGCGATCAACTGGTAGGTAATGTAACGCATTTCCACTGGGTCCCAAATGTCCAACAGTTCGTATGTGGCGTTGTTATCGTTTGCTTCCATACTCGTGGTTTCCACGTCGTTTGGTATCGTGTTCACCATCGTGTTCATGTTGTTTGACATCGGACTGGTTGTCGTTGCTGGTTTGCCGTTTGTTCGATCGATCGTCTGTCCTGTTGTTTTGTTGTTTGCAGTATAGGTCGAGTGGCTGACGGTTTGGTTGATTTGGTGGTTGATTGTGTGGTTGATTGGGTGGTTGTTCTGGGGTATGATCGTTTGTTCGATCGTCTGTTTGTTGGTCTGTTTGTTGGTTTGGTTTAGCGTTTGTACGACCGGCTCGTTGATTTTTTGTTCGAACGATCCCGCTTGAGGTTTGGTTCGAGTATTGTCGATCGGTTTGTCGACCGTGTCGGTTGTATCGTCCGTATCATCATGTTCTGCGAACAAGTCCGTCGCTATCGAATCTGCTGTTATTGTAGCTCGTATCAGATCGGCTGTCGTATTGGTTACCGTGTTCTTTTCGAGTAAATTGTTTGATGTGTCGTTGGTTTTTGTGATCGTCGCAGATCTTGTCGCTTGTCGTAGTATACGTTTCTGCTGTTCATCTCGACCAAGTTGTTCATCTTGCTCAGTTTGTGTGAGACGTTCGAGGTGTTTCAATTCGATCCGCGGACTCAGTTGTTGGGTTCTTTTCATTTCGGCGAGCCACCGTTCGATCTGGTCGATTTGTTCAATTTGCCCAATTTGGTCGATTTGGTCAATTTGGTCAATTTGGTCAATTGAGTCATCTGAGTCATCTTGGTTGTTGGTTGTTTGGCCTTTGGTTTGGCTGTTGGTTTGGCTTTTGGTTTGGTTGTTGGTTTGGCTGTTGGTTTGGCTGTTGGTTTGTCTGTCGGTTCGTTCGTTGTTTTGTTCGGTGTTTTGTTCGCTGTTTCGTTCGTTTTGGTTCGTTTGATCAATTCGGTCGGTGAGTGTGAGGTTGGTCTGAACTGCTAGAATAGCGTGAATAGATTGTTCCGTTTTGTTTAGTTTTTTCGCGAGTACCTGGCGAAGGCGGTGCCACTCGCGTTCTCGTTCCATCTCGAGTTGTTTTCGGCGCTGGTGGAGGAGACGCATTAGCGGGTCGACCGATGTGTTTATCGTCGTTTGGAGACTTTGGAGACGCATTAATGGGTCGACCGATGTGTTGATCGTCGTTTGGGTCTGTGCAATTTCGGTGGCATTGATCGGCGAAACGATCGATTTTTCGTTCGACTCGACCGACGACTCGGGCGACTCCAGTGATCGTACTAGTTTTTCGTGCGGTTCGATCGGCAATACAGGGGCGGAAGATGACAAAGTTTTACCGGTTTTGTTCATTATGGTTTCGCTGTATTTTTGGTCGTCGTTATCAAAGTTTGGGCTCAAGCTGTCCAGAATGTGCGAGTAGATTGACGGGTATAGTTTCTCCTCGCTTTCGTGTTGTGGGTTTATCCAGTCGTCGTACTCTCTCACGTTCTGACCGGTTGTTCTACGAATGTACGACGGGTGACGTCTGATCATATCGATCATTTCCTCGCGTTGTTTTTTCAAACGGTTTTTACGATCAGACAACTTTGGTGGATTCCTCGTTTTGTGGTTCGGTTCGGCCGTAATGTTTGTCGTGTTCAAGTTTACCGCGGGTTTGTTGTTTTGTTTCACTAGAGTGCTACTGTCTATGGTTATGGCCGATCTGATCAATCTTGTTGTACGGTTCTCGTTGTGCTTTGTCAGAGTCTCGTTGTGTGCCAGAGTCTCGTTCTGTTTTTCGTAAGAGCTGTTTTCGTGGTTTGTAGTTTGGTTTGGTATGCGCACGATTGTAGTTTGATTGGGCGTGGTGTCGTTTATTGTGCGGAGTCCGTGGTGTATGGGAATGGATTCGTCTCGTGCTTCGTCTTGTGCTGGCGTTGTCGTTTCGAAGGTTGGTCTTTCGATTGATTCTCCGTCGTTTCCCATCGTGCGGCGGTCAAAGTTGTATTTGTGTTTGTTTTGCGTGTGGGTATGAGTGTGGAAGCGGTCCAGGTACTCGTCCGACTGGTGGTGCTCATGGCGATCGTGATGTTCTTGGTAATGAGTGCGTGTGTGGCCGCGGTTGTGATATTCATCTTGTTTGTCGTAGTCGTCGGTATCGTATGCGTGTTCGTCTGTATGACGATCTCGGTGGTCGTGGTCGTCGGATCGATCGTGTTCGTTTTGTTTGGAGCGACCGAGTTTTTCGGCATACGTCTTTTCGTCCGATTCCTCCGCATACGAATTCTCGTCCATTTCGTCATAATCGTCGTCGTCGTTGTAGTACCACATACCAAAAATTGAAAAAAAGTTGTCCTCGTCCTCCTCGTCCTCCTCGTACTCGTTTTGGTTGAATTCGTCGCTGAAGATATGGCGGAATCGTTTGAACAGCATTTCATCGAGTGATGTGCCGTCGTGGAAGGTTACTGTGACGTTGTTGTCTGGAGCGGCTGCAGCGTCGGATGCCTTGTACTGTTTATAGGCGCACTGGTGTTGAGCTTGTTCGGCGAGCAAATCTAGTGTGAGTTTGCTCGAGAAGCCCACGATGAAAAAGACTGCGCCCACGATCAAGTAGTTGAGTGCTTTTTTCCGCGATTTTATTTGCGCCTCGTTGTCCATGAGCAAGCGGATGTTCTTTTCGTCTGGTGATCCGGTCGGGTCGTTCGGGTTGGATAAGTCGAGTGGACTTAACGGATTGGTGCTCATCGGACTAGCTAACCAGTTGTCCCGCTTATCGAGCATGCGACTCTGTCTAAACTCACCAAAGTTCCGCAGGTCTCGAGTGTTTCGGAGGTCGCGGATATCCCGACGTTCTCGGAGGTCGCGAAATTCCCGGAGCTCTCGGACTTCTTGTTCGTAGGTGTCGCGGTTTCGCTTGTCCTTGTCGTCGTGGTTGTCCCGCGTTTCGCGTTCAGTGATTTCACAAGTCGTGTTGACTAGTGATAGCGAGTTTGGTTTTTTGGTTGATACCGCTTTCGAGTTCATTTCACTGGTGGTACTCGTTCATTCGTTCCTGTTGATGGTTTAGTTTGTTAATGGTTTTGTTGCAAATGTGGTGCGAGTTTTCAGATTTTTCGATTTTGCCGATTTTTCCAACTAGTGTTCAGTTTATGCTCACCGTCCGGCAGTTCTCTCTCTCTCACTGGTCTTGTTTTTGTTGCTGGTTTTTGTCGTTGTACTGTTGCGTACCAAATCTCGCTGTGAGACGTTTGCTGTCGTCTCGCTCGGTGGAGATTCAAGTTGGTCTCGTTGATCCTTGTTTGTTCTCTTGGGTCTCGAGGTGTTCGTGTTTCGATTGGCTCTCCTGTCGTTCGTTCTCGCTGATCTCTTTGATCCGCTTCGTCGACTGGTACTTGCTGTGTCGTTTTGTGGCGATCGTTTTATACTCTAGACTTTCGTCTTGACGCCCCCTCTTCTCCGATCGATTGTAGGCGCTATTCTTTTCGACCTCTTTTGACCCGTCTTCGCGTCTTTCACGTCTTTCAGTTCTTTCAGTTCTTTCAGTTCTTTTAATTCCTGTAATTCGTTCAGTTGTTTCGATTCTGTCGATTCGGTCGGTTCTTTCGATTCGTCGTCGGTTTGTTGTTCACGTCTAGATTGCGTAAGCTGCAGAAGCGATCCCGCTCATTATCTAGTTTTCCCGAATCGTGGTAATTATCGTTTGATCGTTTTCGTTTGTTTGTCGCGTTTGTCTCTTTTGTTTTGACTGATCGTTCTGCGCGTCGTTTTTTACTTTTATTTGTTTTATCTTTTGTTCGACTTGTCTATCGTCTGTTCTTTTGTGTATCGTCGGTTTTTGTCTCTTCTTGATCTTCGTCTTCTTGATCTTTGTATCTTTGTCCCGTTTTTCGCGTTTTGATACGTCTCTCAATTTGTCCTTCGATTCGTCCTTTGGTCGTTCTCTCGTTGGTCGGTTTTTCTTACGAGTTCTATGCTAATTGGTCTGTTTAGCTGACAAGTTGGATCGATCGGACTGGCAATGGTTACGACACCGTGATCGTGTCGATTGTCGAGCGTTAGTTTTGTCCGCTCGTCACTCGGGACGGTCGTTGCAGTCGTGACGCTTTGACAATTTGTGTTGTTGATACTGGTAAATGGATTGAAATTGATGGGCTTGGCGTAATTGGTCGATTTGGCGTTTAGCCAAATGGGCGGATGTGCGTTATTACGTTATTATCGCGATGTTATTGACGGCTTCTCTGATGGATGTTGTTAATGGTAGGTAGTAATAATGTGCGGTAATGTGCGGTATTGTTGTTTTTTTGAAGAGTGGTATTGCGAGTGGTATTGCGCCGTCTATTCACAAAAAAAGTTGTGTTGTTGTCGCGTTAAAATTATCGTATTATCGTATTACCTATCGTATTACTGTATTACCGTATTACTGTATTACTGGTTCGCTCGTTACAACTAGTTATGGCTTGTTACAGCTTGTTACGGTTGTTATCGCTTGTTACCGCTTGTTACCTCTTTTGTTACCTCTTGTTACCGCTTGTTATAGTATTATGTGTTACGTTCTAAACGATTATTATACAAGTAGTCGAACAGGTGAATACCGGGGTGACGGAATTGTAGGCCAATTGTTGGTTGATCTGGTGGTGGCAGTTGGTCGAAGCAGGTGAGTTGTTGGTCGATTTAGTTTTCGTTTCGCTGTTTGTGGAGATGGTTGTCAGTTTTGACGGTGCAATTGTCGGTTGTCTGTTTGGTCAGTGTTTTGAACAGTCGTGAAGACAACTATCTAGTATCTAGTCTTGTTCAGTATTTTTTCGTTTTTTTCGTTTTGCTTTTTTTGTTTATTATTGTGTTTGTCCGGTAAGTATTTTTTTTGTTTCACTTTTTTTATTCGAATTGTTGTCAGTGATCGTAACCGGGACGATATTCGTTTAACGTGTCGATCGTGGTCGAGCGGTTGTCAATGATCGTAACCGGGACGATGTTCGTTTAACGTGTCGATCGTGGTCGAGCGGTGTCGGTGATTGTAACTGAGACGATATTCCGTATGGTTTGGTTTGTTTCGCTTTTTTATGTGGGTTTCACAATTGTTCACTGTTTTTCACGTTTTTTTCACAGTTCGTTCTGTTTCACTTTGAGTTTCTATAGGTTTTGGTCGTCTTCCTTATGAAATTACTTATCACGTTTCCGAATGCGTTGTTTTCAATTCGGTATTTTTAATCGCTATGTCTCGATGTCTCGCGATGTTGTGATCGGTTTGTTTTTTTATTGGTTTGATGTTCTTGCGCACGATGTCTCAGATAATGATTTCTCCTATAGCGATGTCTCGGGAACGATGTCTCTCCGATAACGATGCCTCCGATTTTGGTGGTTCTTCACGCTTCTCTTGACACGGGCCAACTAATCGGGCGACTCTCGTTGTGCTGTCGGTGTGACTGTCGACCGTCTTGATTTATCGATAGATAAGTTGGCGCTTGGTTCGTTTTGGGTGTCCAAGTGTGTGCGGAGAATGTGGTGGTTGGGTCGAGTGTCGTTCGATCGAATGTCTGTTGAGTATGTGGTTCGTTTTCGTCACGTTTGCTCTCGTGTCGATGGTTAACGGTGAGAGTGTCTTGGTGTCGGTTTTGGCTAGCTTAGTGGTTCCGGTTACGGTGTGGTGTCGGGTGATGTTTGATTGGACAGTCTTGACGTGTTATCGTGTGCTGTGGTTCTCTTTTGTCTTTGTCTTTTGTTCCTTCCTGTGTTGTTTGTCCGTTTTTCGTTGTTTCTTTTGTTGTTTTTTGTTTTTGTCGTTGATCTTTTCGTTGGTTCTTTTGTTGTGTTTTCCGGTGGTTCTTTCGTTGGCTTTTTCGTTGGTTCTCTCGTTGGTTCTCTCGTTGGTTCTGTTGTTGTTCTCTCGTTGGTTCTGTTGTTGTTCTCTCGTTGGTTCTGTCGTTGTTCTCTCGTTGGTTCTGTCGTTGTTCTTTCGTTGGTTCTGTCGTTGTTATTTCGTTGTTCTTTCGTTGGTTCTTTCGTTGGTTCTTTTATTGTTCTTTCGTCTTTCGTTTTTCTGCCGCTTTGTGTGTTGTTGGTTCGTTAGTGTCTCTGCACGATCTGAGTTCTCGATGCGATCGTGTTGTGGTTTTCCGAGCGTTGTGGTCTTCTTTGGTCGTCTGTCGTTCGTCTTATGCGATCAAAATGCGTTGTGCGTATTTGCGTCGGATTTCAATGGGTCTTGATGAGTTGGTGTGTGGATTGTCGGTGATATCCAACTGTGGTGCTTGATTGTTGTGGTGCGCTGTTACGTGGGTTTGCGTGTGGGGTGATGTTATAATTTTGCTCGTTTCTGTTCTCGACAGTTTAGTTGGCTCGAGAGTCTGATTGGATTGGTTGTTCGTATTTGTCTTCTGTTTGGTCTGTCAGGGTCAGGCTGGTGCGGCAGTTGCGGTGGCAGTCGCAGCGGTTTTTACTGATGTCATTCTTGGCCTCGTTACGCCTTTTACGGACTCGTTCAGAGATTTGCTGTGGGTTTATTTCAAGATTTATATCAAGAGGATATATCAAGGTTCATTCCGGAGTTCAATCTAGGTTTCCAGTTTTTTTTAGAGTTATTCCTGGAAATGTATTCCAAGAGGTACTAGGTCATTTCTTCTCGTGTTTGCGTGTTTGCGTGTTTGCGTGTTTGCGTGTATGCGTGTATGCGTGTTTGCGTGTTGGTCGTGTTTGTAATATTGTTTTGCGATGGTGTTTAGAATGTTGTTTGTAATGGTGTTTGTAAGTCTGTTTATCTCGAGTTAATGGCGTTCGATGAAAGGACGGCAGAAATGGTCGAAGAGCGAGAAAAATAATTGGTTGGCGAAGTCTCGTAATTGCGCGTTTGGTGTGTTTATCTCATTTGTGTTTATCTCATTTGTGTTTATCTCATTTGTCTCGTTTGTTAGTTTTTGTAGTTTACGTTGTGTATTGGTTGACGATGGTTTGATGGCCTTCGATTTGAGTCGTCATTTGAGTCTATTGTTTGTTAATCGACTGGCGTAGGGGTGGATCAACATCTGCAAATTTATAGTTAATTGAGCGGTTTATTCGGTGGTGGAAATTTCCGACCTTGAACCGCGGTGTGTGCTGATCTCGAATAAGCAGCGGGCACGTTGCGCGAGAAAAGTTCATTGCGCGGTACAAGTCCAATTTTTGCGATACAAGTTCAGTTGGTTGACTGACCAATTCATCTTCTCAACGATTGAATCGTCCACGCATCGACGGTGATAGTGGATTTTGTCGGTTTAGCATCGGCCGTGTTTTTCCAGTGCTTGCGACAAGCTGTTGATGAGTACGTTGAGATTGGTGTATGTGCTGTACCGTCCGGATATAAGTAGGTTGTCGGAGATGAGCAGTATCTTGTCTAGCATGTGATGCGTGCAGTCGTTTGTCTCGTCCATAAGTGTACATCTGGTCTGCTCGTCACATTCTATAGGAATTGTAGTTTGTTCCAAGCGTTTGTAGTAAGACTCGAATTCGTCGATCAAGTCGAGAAAGTTGATCTCCGTTAGGCTTGCTGTGTCTCGACGAATGTACTCCCGTTCGATCTTGAACATTTTGTAAATGAACGAAAAGCTGTTCAGTAGTTCCCGATGCAGTCTATCCATTGTTTTCCACGTGTTTTCTGGTTGATGGAAACGGATGTAGAGTGAGCTCACCTCGGGTCCACCGTGGTACATTTGGTTGGAGTGAACGAGTGGAGGAGATTGTGGTTCGTCGGGCTCGTGTGGTTGTTCCCGTTGCGGTAAGTTCGGCGTTTGTTTGAAATGTCGGGCGTTTTTGCTCGGCAAGGTTGGTGCGATCAGCGGAATTGATGGATTGGTTCGAGCTTGGTGACTATGAGTTTGATCGTGAAGTTCTTCGCCGGTCAGTCCGTTTTGTCCCGAGTTGGGTCTTGGTGGTCTTGGTGGTCTCGGTGGTGGTGCAGAATTTTGCAGCGTCTTCACTATTGGGTGCTTGCTTAGGAGATCGAGTGGCACGAGTTGTTTTAGTTGTTGTGATATGGGGATTGTCGGTTGAGCTTTTGTGATCTTGTATGTGGTTTGTGTGAACGGTTTGATGAATGTGACGGGTTTTGGTGGTGGTGTTAGTGGCGGTCTTGTGTTAAGTCGATCGATTGGTCGGTCGGTTTGTCTCTCGATAGACCGGTTGATCCTGTGTTGTTGACTCGGTGTTACTTCACTTTGTGCTCCACCATACGATTCGTTTGATCTTGGCCTCGGTTTCGGCGGTAACGTTAGTTCGTTGATGCGATGTTCCGGTCGTGAGGTGTTTGACTGGTTTTCCTCTGTGTCTCGGGTTTCAACGTTCGATGGTGTTGGTGGTAGGAGTCGTATTGTCAACCCCTCGTTGTCTTCTTTGTTGGTAGATGGTTTATATGATCTTTTTGGTGAGCGTTTTGGTGATCTCTTGGGCGATCGTTTCGGCGATCGTTTCGGTGATCGTTTCGGTGATCGTTTCGGTGATCGTTTCGGTGATGGTTTCGGAGACGGTTTCGGGGATCGACCCCATCTGTGCCATCTTGATCGTGCCAGCGAGTTCGAGTTTTTGTCGTCCGAGTTGGTTGGTTTTTGATTGTCGGTCGTGTGCGAGGAGTTTCTCGAGTCGCGCGAGCTTTGCGATTCTCTCGACTCGTCTCGTACGTTTCGTGTTCGCGTGTCGCGCGTGTATCGTGTTTCCTTTGTCTCTCTGGTCTCCCGCGTTTCTCTCGTCTCACGAGTGTACGCGGTGATCGGTTTGCTCGTCCAGTTGGTCGGTTTTGTAAGTTTCGCGTCGTCGGTTGGCGAGGTGTTGGTGTATTCGACAGGTCGTTTCCACGGATCGGGAGTAGGCGGTCGTCTGCTCGCTGACACTGGTGGTAACTCGCTCGGTTCGTTTTCCTCCTCTTCCGCTTGGTCGTCTTCGTTGTAGTATTCGGCTCGCATCTTCTCCAATTCTCGCATCTCAAACGAGCGTTTCGCGTTCGCCAAGTCGTTTTCGATCGAGTAGAATTGGGTGCTGTAGTCGTATATCTGGCTCGCCATGTAATCTCTGTATTTTTTATTCTGTTCTGTTCGGCTCGGACTCTCCTCGTGAGTGATTTGATTTGTTTGATGGAGTTGTTGTTGGAGGTGGTCGTTTGAGTTGTATTGGTTGTGTGAGTTGAGTTGATTGCGCGGGTTGTGCCGTTTGGGCTGGTTGTATGTATTGTGCCGGTTCTGGTGATCTTGTTGGGTTTGCTTGTCATTTGGTGCTTTTCGACGAGTTGATATTGTGTTCGTCGTTTTTGCGGTGGTGTTTTGTCCCGGTCGCGATTCCGTTCGGGGATCCGGGTTTTTGTCATTTTTGCGGAACGACGATGCCGTTGTCTGTTTTCCGATCTGAGAGTTCTTGTGCGACGGTGAAGACGGTGACAGTTGTTGTACCAGTTGTTGTGCTGAGTTGTGTTTGCCGTTTGGTTCCGTGCGATTGTTTGACGACGGCTCGTGTGGTGCGTCAGTCTGACCCGTTTGGTTTGGTTTCGGTGGTGGAGGCGGTGGTGGTTGTTGTGTTTGCGGTATCGTTGTTGGTGTCGGTGTTCGTGGGTCGGCTGTACGCATGAACGGTCGTCCCAATGCGCCGCTGTTGCCGTTATTGTCGTATCGGTGGTTGTGGTCACTGTGGTATCCGTTAGTACCGAGGTCGAGGTCGTCATTAGTGTCAGCACCACTGTTGTCGTTTTTACCGTCGTAATTGTCGTACACCCCCGTTTCGTCTTGGATTGAGTGGTTCGAATAGTGAGAGTCGTTCGATCTGCGTGAGTGGTTTGATTGGTTCGATTGGTTCGATCGGTCCGAAAGGTGCGAGCGTGTCGACCGGTGAGAGTGAGTCGAATGAAAGGAGTGGTCGGAACGGTCAGAATTGTCTGACCGATCGGAATCGCGGTTCGTCGATCTCGTAGAACTTGTCGAATCCGATGATGACTGCGGAGATTTCTGTGATCTCGGTTTGTTCGTTCGGTCTGTAAGTGCTTTGCGCGTGCGATTGATTGTTGGTTGGTTCGCGGTGGTGACAGCTGTTGTAGATGTCGGCGTTGTTACCGTTGTTATGGCGGTTTCTAACGTTGGCTCTAACGTTGGCGACGTTGCGTCGGTGGTTACCCAATTGACCGGCCAGGACAGAGGTGGCACTACGGGCATGCGTTCGCGCACTTCTTTCGTGGCCTCAGTGGTGATGCTGCGCAGCTCTTCTATCAGTTTGTTTACATTGCCGACTGATCGTATGCCGGCCAGCGGGTCGAAGAGCGACAGGTGTTCGGCGGTCTCGCGGTTTTGCGAGTCCAATTTTCGTGCGGATGTTACGAGTACGTCGATCGGTTCGTGTAGTTCGACTTCGAGCAGTCTGTGTCGCAGGTATGATTGTCCCTCGATGTAGGCGTCCAGCGGTTCGATTTTGGCCGATGTGAGTGTCGTGCGGCGAGTGAGGCGGTTTTCGGTCGTGTGGAGCGTAATGTTCAACGGTAGTTGTTTCGCTTTCAGTTTGAGGTTTGTTTCGGCGTTCTCGTTTGATGCAAGCGAGGAGGCTTCTTTGCGCGACGGGATCCGTCGATAGCACTCAATGTGGTCCGTGCGGCGGTGCACCACGAGTCGATTCTCGTTGTTCGTGGTGTTTGCTCTCAGTTTGAGTGTTGTTTGATTTACGAATTTTCGCGTTTTCGTGTCAAAAGGGAATGCGGTCAGCTCGTGCAGCGGTGTGATGAGTTCGCTGCGTGTGTGCGTGTAGTTTGGAGTCATGAAGAATGCTAGTTCCACTCGTTCGTTGGCGAACTCGAGACACTTGAGTGCGCACACGAATCGTATTGAACTGATTTTTCGGTGCTGGTCCAATTGTAGCCACAACGCCGAGGTCGATTGAAGCGTCTTGTGCGACTCGTCGTTGCGGGTCAGTTTGTTTAGCAATGTGGCGGCGAATGCGGTCAAGTTAGCACCGAGTGACGTGCATTTGTGTTTGTCGCGTTTGTCGCTCGGGCGTAATATCAGGTTTTGTTGTTGCAGTTGTATTTGACGGGGAGACAGAAACGGCAACAGACGGTTGAGCGCTGGGTCCACGTGTTTGGCCATGAACGTGTCTAGTCGAGCGGATACTCGGCGTTCCTTTGTCGTGTCGAGTAGGTTTTTTTCAAGCTCGAGACGCATTTCGCCCGCGTTGTTGTCCGTAAGTGTGATCATATCGGTCAGTAGGTCGAGTGTGTTCTGTAATCGAAAGCAGACTTCGAGGCGTTCCAACGATACCCATTCCCCGTCGAGCGGCGGTGATGGTGCGCACGATCGAAAGTTTAGCTTGCGGAGCACGAGTTTGGAGAAGCTGTCCCATGGAAAACAGCCACTTGGTTTCGTTTCGAATGCGCGGTTGATATGCGCCAGTGAGCTCCACGTGTTGAGCGGTAAGAGCGATTGTTTCGTCAAGTATTCGAGCGAGCAGTCCGAACTAACCGGTCGGGTCATGCTTTCAATAATTTGACAGTGGTTAGTGAACAGTAAGAGTTGTTCCACCAAACAGAGTTGGTAATTGTCGTAGTTGATGAGGTTTTGTAGCACCTGTTTGCCCTCTTTTGCGCGCACTCGGTTTTTGAATGCTGTGCATTTTGGTGGTAGTTGAAGCGGTTTAGTCATGTCCACTTCCAGATAGAGGTTCTGACATGGAATGTAGTTGAACTCCACTCCACCGAACGGAAATTCGATTGGAAAATGTTGGATATGTCGGCGGAAACTAATCACGTGGTGAGTCTGTACTGTGATTCGTCGCATTTCCGTTCGTTGCGCCAGCGATAAGCCGGGAGCCAACAGGAAGGACGTGAACTTTTCGCGGTTGTATTCCCGTTGCGGGTCGCGTACTTCCGCGTAGAAGAGCATGTTCATCTCATCGGCGCCTTGGTAGTCGAACCCGTATTCGATTGAGGCGTATTGGTTCGGACATGGCAGCACGTTCGTACGTGATATTCCTTGCTTCTCGCACAGGAACTCGAACAAACGTTCCACGTTACAGTCGAACTCGTCTGGTGTCAACTTGCCCCGTATCGTCTCTTTTTTTTTCTTTCGCTCGAATATGGGTGGTGCGGATCCGTCCGTCGCGGGCGCGGTGCTCGGGTCGAACAGCACGATCAAATTTGGATCACAGTGCGACGTGTATGCGTACACAGGTTGTGTAAAGTTGATCGGTTTTTCGATGAGCTGGTTGCGCTTTTCCCACTTGCACATTGCTACACCTCCGTTGAAGTTGGCCACCAGAGTTCGTAAACCACGTGTCTGTTCGAAGTACTCGTTTGGCCCTCGGTTACGGTTAAAGTATTGCACTTTCCATCGTTCACTTCCGAGGTAAAACTCTGTTCGGATCATCGTGTCGACTGTGGTTGCGGATCGTGCGGCTTCCTTTATGAGCGGTGCGCGCGACCGGTCGGTGGTCACGCCTGCGGCGACCGTCGTACGGCGGGGCCGCGGGGACGACACTACTGTGGGGCGGCGAACGGGGTCAGCAAGGACGATTGTGTGGGCGGGGGCGCCGAACGGGGTCAGCAAGGACGATTGTGTGGGCGAGCTCACGACCGTTGATGTTGCGACTTGGTGTGTGTGTCTTGTTGTGCGGGTTTGTGTCGTTTCGCATATCGCGTTTTGTATTATCGGTTGGTGGATGTATCGAACGAACGGACGTATCGCGAGAACGTGTTAATCGTATCGAACAAAAATGTCGAACAAACGTGTCGGCTGAGTGTGGTAAACGAGTGTGGTTAATGGCAAACGAGTGTGGGAACGAGTGTGGGAACGAGTGTGTCGCGTCGCACGAATGTATCTACCGAAAACGAGTGTATTGAGTCAGGTATTGAGCGACCGATGCGACCGACCGGATCGGGTAACGAGTTGACTTGTCGTACAAATTGTGCTATTTTGTCGCAGCGGTACGTGTGGAAGAGGTGGTGGTAGACCGGTCAGGCGGACGTTATCGTTTTGTGTAGGAGGTCTTGGCCGTGTCTTGGCCGTTCGATGGTAATTCCTGGTAATTCTCGCGAGCTATTGCGCAAACTGTTGTGCAAACTGTTGTGCAAACTGTTGTGCAACTGTTGAGATTATGTTCCTCGCAATAGCGTTCTAGCAGTGTCGCAATAACGTTTAGCAGTTTCGCAATAATGGTGGTGGCTGTTTGGTTGCAAAAGTGCGGTTTGTTCGTAAAAAATGGTTTATCTTGTCTTCAGTTTGCGTTTCGCTTTGCGTTTCTGTTTGTACTTTTGTTCGTACTTTTGTTCGTACTTTTATTCGTACTTTTGTTCGTGTTTTGGTTTGTCGTGTTGTGGTTGAGCTTCGGTTCGAGCCTTTGTTTGCGCTTTTGTCTTTACTCCAGTTTGCGCTCCGGTTTTGGTCGTGTTCATTCGTGCGAGCCGCACGCGTTCGGTTCTGCGTTCGGTTATGCGTCACCATCCGCCGCGGTTCGCTGTGTTGGACGACGTGTTTTCACCGTTCGTTCGTTCAGTTCGTTCAGTCTCTCTTTCTTGCATTTTGAGATGTCGTTGCACTCGCACGCTTGTCAATGGTAGACGTCGCGCGATGATGGGTTGGCTGGTCATCAACACGAGGAGAATGTTGGCCAGTCGGTCGCCCATGTACGCTTGTGCGATGCAGTTTTCGATGCACATGAAATCGAGCGCGAGAAACTCTTTTGCTCGCGTGGTGTCTTTGTTCTCCGGTTTTCTCGCGTAAGCCCAATCCTCTTTGTACTTTTGGCGGATCTCGGGTACCGAGAGAATGCGGTACGACGATCGCGACTTGCCGGTTCGTTCCAAGCCGTACATCGCGTGCGGGTTGAGTTTCGGTAGCAACTCCCAAATCGACACATAGTCGCATATCTTGTTGAGGCTGGCCCGTTTTCGATAGCGCATGAGCATTGCTCGGAGTATGCATCGGTCAAACTTGCGGGCTTCTTGGTGCGACCAAGGTCTCATTAGCGTCGGCTCGGCCATTTGGTTGATCTCGTGTTTCTTAACTTGCCGACAAACGTGGTCAACATGGCCGTCTTCGTTTCAAGTTTCTGTGGCGTTTCCGTTTGCGCGGTGTTGAACTGCAGAGGTTTCTGCGGTTGTGTGTGGAGGTTTCGACGTTTGTTCTACGACGTTTGTTCTACGACATTTGTTCTACGACGTTTGTTCTAGGGGTTCTGCGATTATGCAGACGTTTCTGCGGTCGAGTAGAGGTTGCGTGGTCGTGCAGACGTTTCTGCGGTCGAGCAGAGGTTGCGTGGTCGTGCAGACGTTTCTGCGGTTGTGCGGAGGTTACGCAGTCCTGCGTAAAGCGTCTTTGGACAAGACGATGAAGGATGCGGATTGAGGATTCGAGTGGGTGGGCGGTAGTGAGTCGATAGCGCGTTGCAGCGCGTTCTAGCGATTCGATCTCGGTTCGGTATTTGCTGATCCAGTCGATCTGTTGGAATGTACTGAGGAGTTGGATGCACGTTTTTCGCTTTCTCGACTGCGTCGTTTTGTCGAGATGAGCGTTTCGCTCAGAATGTTCTTGATCTGATCGCACGAGTCACGCAAACCGCTCAACGGTCGAGCTTCGTGTGGCGTGCTGTGTGTCGTGCTGTCGTGTTCACCGGACGACGGTCGACTTGGTAGTGATAAACCGGCTGACGCGCCGAGTGGCAAGTCGCCTGCATTGTGGTTGCTGTGCGGTCTGCTGTTCGGCTTGCTCTCTGGACGGCTGTTCGGTCGACTTTCTGGTTTGCTGGTGGGTCGGCTGTTGGTTCGGCTGTTTGGTTGGCTGTTTGGTCTGCTGTTTGGTCTGCTGTTTGGTCGGCTGTTTGGTTTGCTGTATGTTCGACTGTTGGTTTGGTTGGTTGCTCCGCTGTCCGTTACGTCTGACATAATGCTGCACGACATGCTGTTCGTGCGACTGTTATTGACCAGACTGTTCCACATGCCGCTCGATGACATGCTGTTTGACATGTTTTGCAGGGCGCTCTCCAACCCGTGAGCAATCGACATATTCGGTCCGGAGAGTCCGGACAGTCCGGTTAGGTCGGGTAGTCCGGCGATTCCGGTTGTCGTTAGACTCGTGTCGTATTCTGCGTTTGCCGTGTAAGTGGCGCCGTACAACAAGTCTTCGATTGGTAGGACGTGGTTGGCCAGCAGGTCGCCGAGCGTCTTTACCCCGCTCTCCGACATGTACACAACGAAGACGAATTTTGCACCCGTCGTACGTTTTGCCCATTCGCAGAATTTTTTGATGCTGAGATCGCTGATCGGTAGTGATGTGAGTCGTACGGATCGAACGAGCGCCTCGACAGTCAGCTCGGGCGTGTCGGGTTTTGGTTTGCGGATCGCCGCCTCGTCGTCTACCGCTGTGTTCCTTCGCACGGTTGTTCTGACGACGCGACGACTCAGCAGGAATTGTTGGTCGCTGTACAAACGGTGGTTTTCGTCCAGCGCGAACGCGTCCAGCGAGCAAGCTAAGCTCGATTCGATTCGACTCGTGTCGCTACCGAAATTAAAAATCTGAACAATTTGCTTGTACTTTCCGTTGTGGCTGTTCTTCACCCAGCAGGCGCACGTGTGTAGTATCAGTCCTAGGAATTCTGGTTTGGGCATTCCGCGCGACGGATCGTCGAGCGTCGAGTCGCTCTTAACGTAGTTTTCGTCCGGGTTGAACATCTCGTCTGCGTCAAGGTCGTCGTCTGTGTCGTCGTTTTCGTGGCGCGGTTCCATCTGCGTTTCCATCTGCGTTTCAGCGGTTTAGTGTTTTTGTATCGGTTTCGCGTAGCTCGGCGGCTTTGCGCGGTATTTGGTTTTTCTATATGGTCTGCGCGACGATTTTGCTCGTAGTTGTAGTACTAGTTGTAGTACGGTTTTGTGTCGTGGTTTGTTCGCCCGGTCGGCGTTGTCTCGCGGTAGGTGTTAGTGTTTTTTGGTGGGTTTTAGTTCTATTCGGTTGATTTCTCGATTCGTTGGTTCGGAATGGTTCTTATGTCCACTCGATCGGTCGACGATTCGTGTTCGAGGGTTGAGCGTCGTACTCTGATTCGTGTTACTGTTTCGCGAGAAGTTCGTGTTTCTCTGTTTGATTTTTTGTTCGATCTCGTTGTTTGATCTCTTCCTGTTTGATCTCTCCGTTTGATCGTGGTTTTGCGAGTGGTGTGAGACAAGATTGTTCGATACGATACGGGTATAGCGAGTTGACGGTATTAATATTGGAGGAGAATGGGATGACGGGTGACATGGTCGGTTGACATAATTTATTAATAGCCGTATTAGTTTGGTTTAGTCGTTCAGTCGTTTTTATTGATCGTGTTTCGTTTGTTTGGTTTCGTGTTTGGCTTCACGTTTGGTTCACGCTTGGTTTACGCTTGGTTCACGCTTGGTTCACGTTTGGTTTCGTGTTTGTCGAGCGTGGGTCTCTGTACATATTTGAAAGTCTTTCAGGTTGATCATCGTTCTTGCGGATTCGTGGGTGGTGTAAAAAGAGTGGTGTAAAAAGATTTTGAATTAATGAAAAATTGATGAAAAAGAGAAGTGATGAAAAGATAGAAAAATTTTGTGGTGCGAGTTCTGGTTGGTTTGCTGGTTGCTGTCGAGACACTTTGTTCTTTATTGGTTGGTTGGTCGCAGTTGTTTCTTTCTGTTTTTAGTTGGCTTGTTGTTTGGTTTGTGCGGAGGGATGGGCGGGCGATCTCGTGCTCGTGCTCCTGAGTCGCTTGAACGCTCGTGTTCATATACCAGTTCACCTTGAAGGCAGTCTTGGTGATTAGCGCGTGCCGCATTCGATTTGAAGGTCGGTGTCGTGTTTGTTTCAGCGTCTGGTACGGCGCTTGGAGTATCACGTTTGGTAACAGATGTGTGACGTTTTTGACCGACAATGTGAACGTGCACGTGTAAACCGTGTGCGTCGTGTAAGCTAGGAAGTTGTGCGAGTAAGTGAGCTCGTTTTTCAATCTCTCTCTCACTCTCTCTCCCTCACTCTCTTTCACTCTCTCTCTCACTTTCTCTCACACACTCTTTCGATCTCTCTCGATCTCACTTCTGATAGTCGATACCGCGTACACGACGATACCGTTTCCTTCACTCTTGGTATTCTTGGTCTAATCTTCTTCGTGGTTCATGTAGACCAGTTTGTTTTCGTTGCGCAACACTTGTTCCACGTACTCTTCGTCCGTGTCTTCTTCCTCGCGTGTCCAATCTTGCACGTACGATGCGAAACATTGGTAGAATTTTATCTCTTTCTCCAGTTTTTGTTTGTCCTCGGTGATCGCTGCGATAATTCGTTGCTGCATTTCGATGGTTTCCTTGCAGTCTCTCAAGGTATCGTGGCTCTCCTGGATATCCATCTGTTGGCGCTTCAGTGTTTTTGTCAGTCGTTCCATTTGACGTGTGGATTCGGCCAATTTTACCTCGTATTCCTCTCGGTCGTCGGAGGTCGCGTCGAACCTGCGGGCGACGGCAGATTGTTGTTCCGCGATGTTTGCTCGGGTGCGCTCCATGATCTCGCCGGTCTCGCGGGCCAGCCGGTCCTGATTTTGTTGTTGTTTTCGTAGGCGTTCGAGTTCGGCCAAGAGATCGCGTTCCGTTTGACGCATTGCGTTCATCTTTTCCGTCATTTGTTCCAGTTGTTGTTCGCTTCGTTGCACCCGTTCGCGCATTTCGGTGTCTATACGCCGGGATAAGTCGTTTCGAGGGACATCGGGTTTTTCCACAGCTCGTGCCGTCGAGCCGAATCGCAGCGTGTTCAACGTCTCGTTGAGGTTAAACGCGGATGGTGAGCAGCACAGAATGAGAATGATCGTGGCACGACCTGTTGTGATGGACGAATGTAGGATGCGGGTCAGTTTTGACTCGCGGAATTTGGGCATGGCGCGACTTCTTCTCGTGTTTCTCGTTGACAGCACTTCGATCATTTGTTTCAAGTACATGAGCGAGCTATTGATGTTGATCCCCTCGATCAACGTTTGGTTGGTCACCTGTGTTTTTGCCACGCGTTCAGATCCCGCCAAGTCGATGACGCGCAACGTTTTTCTGGTCGACCCGTTGTCCCACAGGCACGCTATTTCGAGAAATGTGTGCGACCGAGAGGAGGACTTGTTCATCTCTGTTTCCGCAAAGTGTCGTTTGGCGTTTCTCGCGTGGAGTTTGTGTAGCGCGTCGGTTGCTGACGCGAACGTCATCGTACTCAGATCGATTTTGATCTGACCGTTGATCTCCATAAATTTTGCCTCTTTTTGCGGCTTGTCGTCGCGGAACAAGTCGTACACCAAGTCGCAGTAGATTTCGTAGTAAGCGAGTCGTATTTGGTCCGGTTTGTGCGTCTCGTAAACGCGGCGCACGATGCGTGGCATGATACCGTAGGTCTCCGCACTCGCCGTGTCTCCGATCTTCGAGTCCTTGTTGAACGACCCATCTACCGTCCACGTTTTTCCCGACGAGGTTTGTCCGTACGTTAGTATGTTGAGGTCGTCGTTAGCCGTGACGAATTTTTCCACGTGCTCCTCGAGTGAGTTGTAAAAGTTGGTTTGGCTTGTGTTCTCGTAGTGGATCGCGTCAAATTCGAAGGACAAGTCGGACGACCGTCTTTCAGTGTTCTGTCGCACGACAACTTGGGTATTGGTGCAGTCTTCTCGGACGAGAGTAATCTTCTCGCCGTTCTCTTCGTTTTTTTCTCGTTCGTTTAGCGGTCGGAAACGGCAGTACACACCAAACAATTTGTTCGGTGTCTTGTTGGTCGGGTTTGTCGTACCGTTGGTCGGTTGACGTCGTGTCATCGCGGGACTTGCTGTGGCGCTTGTTGTCATCGCGCACGTTTCGGTCGTCCCGTTCATGACGCTCCCTCGAAACTTAACTCTAGGTGTTTCGTGGGAAGAAGCTGTGCCTTCGGCTCGTTGTCGCTCTAAAGTCACTCGTGTCGGTCGACCTCTTTTCTTTCGTGCGTTCCTGTTCTCGTGGTGTGAATTTCGCGTTCTCAGTTACCCCAGTTTGCTCTGTGCGGTTCTCCCGGTCATCGATGTCGTTTATACGCATCTCTTCGTTTTTCTGTGCTCCTGTTACGTGTTGTGAATTCACGCCATTATTTACCCGAGTTTGACACCACGTTCAACACTATGTGTAATATCATCAAGTTATGATACCTTCATTTTGTGATACTTTCGGTTTGTTATACCTTCGGTTTGTTATACATTCGGTTTGTTATACTATCGGTTTGTGATACTTTCGGTTTGTGATACTTTCGGTTTACCATTAGTTCTGGTGCGTCGGCGTCTATTGTTCATTTCCCTTCTGACCTTCTCACTTTTTTGTGCTCCTGTTCCCGTGTCATAGTTGTTTTGCTTTGTTAACGATTTTTGTGTTCCCGCGTAATATTCTTCCGCCTTATGCGTCTCGTTTACGTTAGCGTTCGTGGCGTTGGTGGATGCACTCCGTTGTCGGTGGTAACAGAGATAGCAGTCCATTCAGACCCAGTTCAAAACCGACTACCCGATAAAAAAAATCGTTGAAGTAGCAAAAAAGAAAAGGGCGGTCGGTCACAGACACAACAACAACAAAGCGAGTTGCATCGAGATGTTCTGGTTTAGCGAGTCAATCGTTCGACCACGTGTGTCGATTGTCGGTAACACTCCGACTCCGCTGTGCAGTTGCTGCCACAACTGCACGCTTTCGTTACCGCAGTGGCCATCTGCGGCAACTCACTTACGACACTGGCGTGTTGACTCGTCTTGCACGCCACTCCCGTTGTGTTTATGTTTCATATGGCGATCCTATGCGATCGGAAACTTGGGTCTGACGCCTCGTGGTATTGAAGAATCCCAAACACGTTCAGCGGTTGGGAGACGCTTGTTCTTTTTGTGCAGATATCTTTTTTTTCTCGTCGTTGGTTGGTTGTAATTTGTCTCGGTCGGTTGAATTATTTCAGTCGTCTTTTTACTATTGTGGTTTTTGTCGCCTCAGTTGGTCATCTTGTTCATCTTACTCATCTTGTTCGCCTTGTTCATCTTGTTCGTCTCGGTCATCTTGTTCGTCTTGTTCGTCTCGGACATTTTGTTCGTCTTGTTCGTCTCGGACATCTTGTTCGTCTTGTTCGTCTTGTTCGTCTCAGCCATCTTGTTCGTCTCGGTCATCTTGTTCGTCCTGGTCGAGTGTTGTAGTCGAGAAATTTTTGGTTTTGTTCGGATTGACTAGTTTTGCGAGACTGTTCGGTTGGCGGTTTTCGGTCCTTTTATGTGGCGCGACGTTGTGAACTTTGGTCTATTCGGATCATTTGTTCGGTCGACCCTGTGTTTGTTTCATTGGTCAGTATTTTTAGGTTGATATTTTTAGTTGTTCTCGTGCGGTGTTGACATTTTTAGGCGGTAATCGATTGGGTTTGATTAAACGCGTGTTGAGTAGTTGTGCAAGAGTTTTTTATTGGTTTGAATATTGATACACGTGTTACATGACTAATACCGTACGGAATACAAGATATAATTACAATTTAGTAGAAATATGTGGGGTATAATACATGGTACAATGGTACAATACATGGTATAATACATGGTACAATACATGGTACAATACATGGTACAATACATGGTACAATACATGGTATATTGAACCCATGCAGTTGAGTATGGTGTGCAGCGACCGCGTTTCCGGGTCGGTAGTCGCATTACCGTTTTCACATCCGGCTTCACTTGATATTCGGTTCGTCTTATAACTAGATGGTTATGACTAATTGACTAGGTAGTTGTTCGGTTATTGGTCGTTGGTTCGTTGGTCGCCGTATCGACGATTCACCGTTCGTTTTTCCGTTTCGTTTCCCGTTGATCTCAGGTTCCTTTTTTGTTTCCATGTTCGTCTGTTCGTCTTTATTGTGGTTGTGGTATTGGTATTGTATCGTCATGTCATCCTTATTATTGCAGTAAGAAATCCGCAAGCTGAAGTTCGAGCGGTTCGTTCATCTCAGGTGTTGATACCGGTCGTGGATGCTCTAACAAATCTTGTTCAAACGACCAGCTGCGTGGAGTTGTTCGTAGCGCCGTTTGAGTTTGTTGGTCGGTGTGCTCGAAATTTAGTTCGGTAGTCTGATCGAAGCTCTGGTTCTGATTTTGGTTCGAACGGTGGTAAAAGTGGTTCAAGTTTGAGTCGGATTGATAAGAGTTGTGATAAAAGGTGTTTGGAGAAGCGTGCGGGGGATACGTTTCGTGCAGTGTTTGAAACGCTTGAAAGTTCGTGTATTGGTCTGTTTGATCTGCTCGGTATGGTTCCACTCGTTCCCATATCGGGACATCTTCATCCGATTCAAGTGGTTCGTCAAACAAATCCAGGAGATTGAGCATCGGTTTTTCTGGACCTTCGTTGTATTCTATGGTTGGATTTGATTCAATCGCGTTGGATGTTTGTATTTGTTGTTCGGTACACAGTTTCTCGATTTCCATCGGTTCTGTGTGTTTAGTCGGTTCGTCGGATTCGGCAATTGTATCGGCTGTGTTGTTTGTCGCAGTTGTAGTGGTCTCAGTCATGATCGTTTCGACCGCTACTTTGGTTTCAATGGTTTCAACCGCTTCCTGGGATTCAATGGTTTGAGGTGTGGTTGTTTCGCTGTGTTCGATATTGTTGAGTGTGGGTGATGTAACTGTTTGGGGTCGCGTATTTCGAGGGTCAACCGGATCCTCTATAACGTACATTAGTTCGTGTTGATCCCCATCGTCTTCTATAGCCACCAGTTTGAGAGCGTGTAGGTGATCCAGTTTATCGTTGGTTAACGATATCGCTTTCGCGCCAGTGTGATATGCGTTGTCGACCGGATTACCATCTTGATCCAAGACGAGAACGTCTGTGCTGAGCTTTGTGTTTTTGTTGTTGGTCTTTTTGTTGGTTTTTCGGTTGGTTTTGCTGTTTTTGTTCTTCTTTGTATTGTCCTTGGTTTTGTTTGTATGTTCTAGCAAATATTTAGTTTGGTCGGCGTTGATCGTGGTTGCTAGTGCGGTAAGGTCTGTAGGATCGACCATTTCGACCTTCGTGATCGTGGGTTTGTTTGTTTGTTCAATCGAGTCTCCTAATATCTTTAGCAAGTAATCGATGTCGTTTTCTCGTTTGAGCATTTTTGCAATCGATTGAGCTAGTGCTTCGGCGGTGCGGTCGTCCCAGTCCTTCTCGTCGTTTTCGCCTAATTTCTCGTCGCAATATATTGACGGTGATTCCGACTTCTCGTCCCACTTCTCGTCCGACTTCTCGTTCGACTTCTCGTCCGACTTCTCGTTCGACTTCTCGTCCGACTTCTCGTTCGGTCGTCCGCGATCAAGATTATCTGATTTACTGTTTGACGTGTTGTTTGGTTTTTCGTTTGTTGTACCATCGGTTTCGTCTGCAGTTTCTGTTTCCTCGCCCTCCAAAGTTCGTAAAAGTTCCTCGTCGGTCGTCTCCAAGATTTGTGGTGAGCACGACAAAGTCGATGAGCTTGATGAGTTTGGTGATTTTGATGAATCAATTATTGTTTCGGTGTGATGTGCAGGTGGTTCTACCGTTTCGTCGAGCGATGTGTTACTGTCTTCCGCTAGAATTTCGTTGGATTCTCGTAACAACTCTTGTAAGTTTTCGTAAAAAGTTCTGTCCGTCTCGGTCAGCAACTGTCGCAACTGTCGCAACTTCTCGCGTTCGTCTTGATGTCGTTGGCGTTGTGAACGTGCGTTGCGGTCACGTTCGTGTTGTTCCCGTTCTTCCTCTGTTTCGATTATCCCGCTTGATTCAACTGTTTCATTACGAGTCGTTTCGGCCATCTCGTTTACCATCTTTTTCACCATCTGTCCGACTAGTTCAACAGTTTCCTCGATTTCGCTCGTTTCATCGTTTGTGTTTTTGTTGGCAGAGTGTATAGCTTCGTCTATCGTTTCGACGTCGATACTCTCGTTGGTCGAGTCGGCTTCTTCGATCGTTTTGGTTGTGTCGGTTTCCTGTTTTTCGTGGATGTTCCGCTTTTTGTGGCTTTTAGGGTTTCCATAGGTTCGACGGATTCGTTTGTTTCGTAGGTTTTTGCTGTGGCGCGTGCGGTGAGTGTGGTTTTGGTCGATGGTGTGTGTTTCCGAATCGAGAATTGGTTCACCGGTTTCGTTTGTTTTGGTTGGTGTTATCGTGTCGGTCGATGTGACCATTTCGGTTGATTTAATTTCGGATGGTTTGGTCGTTTTTGGTTTTAGTGTTTTTATTGTTTTGAGTTGACGTTCGGCTAGAGGTACGGGTTTAAGTGTTCTCGCTCTTTTCGTTTTGTTTGTGTTGTCGACTTTGATCGAGTTGGTTTCATTGATCGTGCGTTTATGGATCCCTCGCGATCGTAATTCCTGTTCGCGTTTCTCTTTGAGCATCTTTTCGTGTTGTTTCGCTTCGACCGCGATAGGAAGCAGCGATCGAGCGTCGTCGTTTTTCTTGCTGGTGTAGACGTACAATGTTTCCTCTTCGTCCGAATCCGAGTCGCTGTCATCTTCTCCGTCGAACGACGAAAAAACGTCAAAAAGGTTCTCCAGCTTTTCGTATAAAGTCGTGTATTGATGAATGGACTGGTTGAGTAACAGTTCAAGGTTCTCGACGCTTTCCATAATGTCGGTTGCGTGGATGTTAGTGATCAGTTGTTGTAGTATGTCCAAGTGTTCGTTGACCGATTCCACATCGTCGTCCATCAGATATTTTAGGGTGTGCAATTCTTGACGAATCGCCGCGCTGTTTTCGTGTTGGAAGAGATAGTGAAGTTTGCGCAACTCGCTACAGATTGTGTTGTAGTGTTTATGTGGTTCGAGAAAGTGCTGATAGTTTTGTAGTTCCTCGCACATGAGTCGGCATCGTTGCTGGAGTTCCCAATCGAATTGGAGCTCGCACAGTCGTTTTACCGTGTCAGTTTGTTGCACTTGAGGCAACAGTCCCATTTTACGTAGATGCGGAAAGAAAATTTTGTCCACCCAGCGTTTCATGTCGGTCTTGTGTCGGACGCTTCCACCCGAAAGCATTTCTTTGAGACCTTTTTCGTTGATAAAATGAGTTTGTGGGGAAAGCAAATCGCGGTAGTTGGTCAGTTCGTGATATCGTTTCTTGTTCTCCGGACTCACGTACTTGCTGAGCACCTCGCATTTATTTCGGTAGTTCATCAACTTGAGGAAGTCGACGGCTTTGAACCAGCAAACCTTGCGTGTGTCAATCACCATCGTAAACTCCGTACGGCGGTCGTAGTATTCGTATTTCCGTTTCAACACTTGTCCCTTTACCTTGTAGTTCACCGTGTAGTGCCCCTCGTAATAATCTGAACCCTCGCTGTCGCTTTCCTCGTTAGCTCTGGTTCCCGCGAGTTCACCGGTGGTTGTCTCGTTTTCCGCTGTTTCTTCGGTTCTCCCGGTTTCCTCTTTTTCCCCGTTTTCCTCGATTTCCTCGATTTCCTCGATTTCCTCGAGTTCCTCTGTTTCCATAGGGGTCCCTTCGAATTCCGCGGTTTCCTCGTCTAGGTTTGTTTCGTCGACACCGCTGTCGTGGTCGGACGGTTTGTCGGTTTCTTGATAGTCGGGATCATCGGGACCATCGGTATCGTCGCGGTCGTAGTGGTCTCCTTGTACATCTTGATCGTCTATATTGTCTAACATTCGAGCAATTTGGTTGGCTCGTGTGATTTGATCGGTTTGTCTATCTTGTTCGTTATCTTGTTCGTCGTGTTCGTCTATCGTTTGTTTTTTTTGTCGGGTTTTGTCGCGTTTTTCCGCAGTTCGACGCGACGAACTGGAAGTAATTTGGTTCTTGCGGTTCTTCCTGCGACGGGGTCGACCAACTGGTCGGCGACCGGTTTGTTTGGCGGTTCGGTTTGCACGAGTATAGGCGCGCATTGTCTAAAGTATAGTGTCTAATAGTGTCTAAAGTAGTGGGTCAAATTTAAGTGAATCGAATCAGTCGTGTTGATTGGTAGTTTGGTCTGAGTTGTTCGTCGATTTCAGCGTCGAGGTGGTTGATATCAAAGTATACAAGTTATACAGAAAATCTTTCACAACAATATTTGAAAACGTATTTGAAAACGCTCGGTTGATACGAAGTCGTATAGTCGGTGGATACTACTGATGTGGAGTCAAGACAGTCGGCTTTTATGTCTTGTTCTCGTTTCGTATCTATCGCGGTTCGATGCTGATATCACCAAGATATCGTGGTCGTACTTTGTATCGCGCATCACGTTTTCGTTTGACTCTTCACATTATCTCGTATCTCTAACCCCGTATCCCCGTATTGTGTCTTTGTGTCTCGTTCTTCATTTTTCTGTCTCGGTCTTCTATTCTCTCTGTTATCTCGTTCTCTTATCTCATTTTTATCTCTTTGTTGTCCCTCGCGTCTGTGTTTCGTATCAGTATGATGGTTCATATCGGGTAATCGGTTCTTTTGTTCTCGGTATTTCCTTTATTCGCAGGTTGTCTTTTGTCTAGCTTATCTTGCTATCTGGCGTTTCATCACTTCGCCGAGTTATCGAGTCGGTCACGTTGGTCGTTCGATCGTTTGATCACGTCGACCGATTGATCACGCGTTGATCCGTGTGTCACTTTTTTGTTACTTTGTTTCGCTGACTCGTGTTTACTCGTAATCATCTATTCGTAATCGTCTTTCTTGGTATTGCAGTATCTGGGGCATTGTGGTATCGCGTTTATCGCGTTTGGCGTCAATGTGTTGTAATGTCAGTCGAATCGTTAGGTTATTGGATAAGCGTGTAGTCAGTTCGTTTTGTTTATCGTGTTCATGGTCACAAGTGTTCCGATCATTTTACCACGTAGTCGTTTTGTCACGTTGTCATAAGTCATATACCGATCATGTTTGTTTTTTGTCATTTTTTATTGTTTGTTTTTTTGTTTTTTTTCCGTTTTTTTTGTTCCGTTTTTTGTTCCGTTTTGTGGCACCGATCACGTTTGTTTTTTTTGCCGCTTGTATCGTTTGTTTTTTTGTTTTTCCGTTTTTTTGTTCCGTTTTGAGTTTTTTTTACCGTTTTTGTTTAACGTTTTTGTTTAATATTGTTTCGTTATCACACCGTACGTGTAGCGGTTTGTCTCTCTTGGTTCGTTAGGTCGACTGTCGCTTGTTGTTAAGTGTTTGTGTCTCGTCTTTCCGAACGTCGTTTCATCTGTTGTCCAAGATGGAGTCTGATGAAATCCTCTTATCTCGAGCTTTGAAACGTGCTCGTTCTGGCGCGAGTGGTTCAGACGATGATGCTGATGATTCCGGTCGTCGTGTTCACTCGTCGTTGTTGGAAACCGTCGAGACTGTTTCGTTAGACGAGTTGGATGAACATGCGGGATCTCGGCGACGGCCGTTTGGTTCGTCGGGGGATCGCACAGAGGACCCAAATGCTCACTCGTGTTGCGATTGCACGGGTTGTGGTTGTTCTTGTCACGTGGACGAGGGTCAGTCTGTGGATATCCGACCGATCGATTCGTACGTCTGTTATCTCTTCGACTACGACTTGTTCAGTGTTCCCTCTAACCGACAGCATTTCGACCTTCTGTTGGAATATCTGCGCGACGAGAGCATATTGGACCGTTGTGTGGTCGTATCGTTGGCCACCGACACGTATCGGTCGGCGGTCGATTCACGCGCCGAGCGATCCGAGATTGACCCGAACGTCTTGCGTTACCGACCGTCGATTATCGAATCGATTGAAGAGACACGGTCGGACGTGCGTCGGTCTTTCCGTAATCTGATTGTACAAGGCAGTGTCGCCGACTGGTTTACGGTGAAGGCTTCTCTTCATTACCCGACGTACTTGGTCTACATTCGGCTCGTTGGGTCGAGAAACGATCTGCGGGCCGACTATGTGCTCAACGTGGACTACGCTAACCGCGTGTTCACTTCGAATAAGGGTAGCTACGGGCTCAAGATTGCAAAGCTAGTCGCGCATACGCGAGCCAAGTACTTTGGTATTCGTCACTATAATTTCACGCCGCTCATCGAAAACGCGCGGCTTCGTGCGCTCAAGTATCGCGCGTCCAAGGACGCCGCTCGTGAGCGACGAGAACGTTTGGATGCATCAAAAAATGAGGATCGTGATGTCCGGGAGTCTCGTGGTGTACGTGAGACGCGCAATGATCGCAATGATCGAAATGATCAGCGAAACGAGACGCGCAAAGAGACGCGTACGGAAGCGCGCATCGATGTTCGTAGTGTGACTAGAGAAGGTCGAGTTCCTTCTGTTTCAGCGTCGTTGGTTGGTTCGGTTCAAGATGGTTTGCGGGAAGCGTCCAGGGACGGATCAGAATCTCGAGACGCTCGAAACGACCGGTTGCCGGTGTCCGATTTAATGCGAAAACGTGTTCGAACGCAGTCTGAGCAGGTTAGCGTGATCGACGATGATCGGTTTTTATAAAAAAAGATATGGCGGAAAAGAGAGAGATTTGGCGAGAGAGATTTGGCGAGAAAAGAAAATAGAGAGGAAACGAGCAGCATGTGCGGAAATCGGGAAAACGTAGGGCGTGAAAACAGGTGTAGTAGGTGGGAAGGTGTAAAAGTTGGGAGAGGCGTAAGAGGTAGGAAAGGTGTATTTAGGTGTATCTATTAGGAGATTGTTGATCGGTTGGAAGTGTGGAACCGATTGGGTAACTTTAATGAAAAATAAACTGCGTTGGTCTGGTTTGGTTGTTTTGTTTATTGTTTAACGGTATTGTTTAACGGTACAATGGTGGTACGTTTGTGGATGGGTTGTATATGGGTGCAGCGGTGCGGTGGGGTTTACGCGTCGCGCAGAGTCGTGGTGAATGCATTGATGCCGCAATTGGGTAACGAGCCGAATCCTCGATTGACATATGGTGCATTGACGCTCAACAGTTTCTGGTGTTTTTCTTTCGACATGCGGTTGATTGAGTTCTCACTGAAGATCGCATACAGTGTGTTGTCCAAGCTCTTGAAAATACTTTGTTGATTTAACGAGATGCTGTTGAACGCGGCGTTGTTGTCCCGTGCGCGTTCGATCAGTTCCCAGTTGACCAAAGCGAAGACGAATATGATGGATATTTTTTCGCGTAACGCACCGTGGCAGTCGTCGCGCGAGACTGGTCGTTCGCTGTTCTCGTAAAAAGCGTAATAGTTGACAAAGTTGGTCATGAATTTTACGCGGTCCGTAAATTCGTTCTTGTAGCTCAGATAGATAATTTTTGTACGCTCGGAGTTCGCTGGGGTGTTTGGTTGTTCTCTGGGCTGTTTTATGGGTGTTGTTATGGGTTTTGTTATGGGTTCTGTTCTGGGTTCTGTTATGGGTTCTGTTGTGGGTTGTATGGGTTTTGTTATGGGTTTTCTTATGGGGTGTGGTATGGGTTGTTCGTCTGATTGGTCAGCAGGTGGTTCGACTGACTGGTCACCTGGTCGTCGAGATGATGCATCGAGTTCTTTCGTTTCCTCGGCTCGTTTCTCGTCTTCCTCTTCGTTTGTGATGCACTCGGCGAGAAGACTCGACACCTTGACATAAAATCGTCGGTTGAACTCGAGGCGTAGCCATACGTTGGTCCCACAATCGTAATATTGCCACGCGTTAGCAATGTTGCGCAATGTCGAACAATAGTTGCATTCGCATGGGGTGGGGTCATGTCGTGTTTTTGAGAGCGATACCATGATCTCAAAGATCTCTTTTTTGTCGCAGCTAGAACACATGTCGAGGCAAATTTTGGTGTCGAAGCTGTGTTCGCTGCGCATGGAGTTGATCGGCGAGCCTGATGTCGCGTTGTTGGTCGTTTGTCCCGCTGCGGCGGCGGCGTGCTTCGTGTTCAATCCGTGTTGCTGTTTATGGTGCATAAACGTCGTGCTGAGGTAGGCCGCCCAAAGGCTGGCCATCGGCGGTTCGACGTACAGCTTGTTGAGCATTTTACAATGCTGACTCGGCATGTTGAGAAGCAGTCGCACCGCCTCTGTGGGTGTAGAAGCCCCGTTGGTGCATATCAAGTCGCGGACCAGATGGTTCAGTAGGCGGCATAAACGGCGAAAGTCCTGGCGTCGCACGATTTGAGTATCGGACAGTGTGGTGCGGTTTGTCCACCACTGTTGGTGTTTCATTTCGTGCATCTGTTCGCGCCACCAATTTGGTTCTTGCCAGAACAATAACGTTTGGACGACTGCATTTTTGTTGATATCGATTTGGCGGGACGCGTTGTTTAATATGCTGTCGATGAACACGAGACGGGATCGTTCCTCTTGATCGCGCTGTTGAACGTGTTTCTCGAGATTGTCGACCACTCGAAACGCAATGTCTTCGAACCGGGTTTTGACTGGTTTACCGTATATTTGCAGGTGGTGACCAGTTTGAACATCTTTTTCAACAACGGAAATACCAGTGCGGTTGTCGTTTTTGGTGGTGCCAATGTTGGTCAGTGGTGCGTTGGTTCGATTGTTGGGTTGTTGGTCTTCAGTGGGGTTCTGTGGTGAGTTGTCGAGGTATTGGGTAATCTTGTACTCAAAGTCGATCAGGCCTTCGTGCGCGTTTACGCGGTGGTATCTGCTGGACAGTAGAATGGGTAGAATGGGTCGTTTGAATGGACCTTGTTGCGCGTCTTGTGACCGCCGTTCGTGAGGTTGATGTAGTTTGGCTATTTGTCGTGCATATTGGTATTTCCAGAGAGATCGAACGACTGCCATGGACGGGAAGAGAATTTGCGCGCGAACTCGGATCGCAAACGTCTGATCCATTTGTGCCGTTTTGGTTGTCGGTAGTTTCGGCTCCGGGTTTCGCTGTTGCTCCGGCTTTCGTTGTTGCTCCGGGTTTCGTTCTTTCGTTCGTTGTTGTTCTTGGTATTGTGTCAGACAACACGTACGTTGAGACGCAGAGATGTGAGGTTCGGTGTTAATCACTGGGATCGTCGGAAGGCTCGTCGGAGGAACGAACGCGTTTGTAAGATGGCCTGCAGGAATGTCGGTATGATGTACCGATGTACCGTCGAGTCGCGAAACTGCGGTTAAACTGTTCAAGTATTTTTGTTGGTCCGCTTTTATCTCGTTTGTCGGTCGGACGGTTATTGGTTATCCGGGTTGTCCGACGGTATGTATGTTTGACGCGTGATGGTTGTCGGGTAGCGGTCGTATCGTTATCGGTGGTCGTATGTATGGTTATAGAACAGTTAGATGTCGGCCGAGCGGTTATCGTGTGATTATCGTGGTTATCGTGGGTGTGTCGAGGGTTATTGAGCGGTTATCGTTTATCGAGAGGTTATCGTGCGTTATCGTTAATCGTGTGTTATCGTTTATCTTGCGTTATCGTTTATCGTGCGGTTATCGGTTACCGAACGAAGTGAAGTGCTTGTTCGTTTTTCCGTGTAATCGTTTCGCGATGCGGGAATGCTAGTCGGGATTGCTTATGTTGTAATTACGTTTTCCCGCTCCACGTGCCCTACGATCACATGTTTTTAATCGGTTGTGACCGTTTGCGATATAGCGGTTTTATATTGGTTTTGTCGATGGGCTGGATAGTTGAGGGTTTCTTAGGGGAAGCAAAGTGTGGACTAGTGAGAAAAACTGAACATGGTTTGTTTGTTTTTATTGATTTGTGGTTTGGGTATTCACAAATATTCCTGGGTATTCACAAATATTCCTGGGTATTCACAAATATTCTTAGGTATTTATGTATATTAATAATCAGTATACAGTAGTATATTTGATATCGTTGAACAGTTTTTTTGTTTATTTTGTCCCTTTTTGGATTTCAGTTTTCGTCGAGTGGTTCGATTACGATCCCGTCGTCGCGTTCTTCTATGGCTTGTTGTTTTTGGGCTGCTTGCATGGCTAGTATCGACTGCAAGATTTCGTCTGTTTTACCGCTTATCTCATTAGTCTCTTCGATTCGGCTGGATGTGCGGCGGAACGTCCAGTTCATCTTGATTTTTCCCTGGAGCAGCGCTTTCCAACCGTCGATACCGAAATCGAATCCAAATTCGCGGTTCTTGTTCGACACGCAGCGCTTACGACTCAATTTGGTCTCGGTGCCGGCGTTGGTCGGACTGGGGTCTCGTTTTGCCACTCGTGTTTCCTCGACTGGTAGAGATGACGAGCGTCCATACAATTGGATTTCTCTTTTGAGCTTCTTGATCGGACCGCTCTCTATCTCGCCAGAAATTTCCCCCTTTATCTCGCCGGTTATGTTACCGCGAGTGATCGTTCCGAGGATCGCACCTTGCACTGCTAAGTGTTTTGGTGTTTCCTTTGATGATATTAGGGTTTTCGAAGCTTGCGTGTCTTGCGATGTTTGCGAGGTCGGTAATGTTTGCGATAATTGTGTTTCTTTTAACGCAGCGGGTTCAGTGGGTTCAGCGGGTTCAGTGGGTTCGGTGGGTTCGTCGGGTTCGGTGGGTTCAGCTGGCTTAGTGGGTTCCAGTTTTTCCCCAGCAGCACCACGGTGTGTTTTCGTGCAGACACGTTGGTCGTTTCCGATATCTCTATCACCGTCGCCAAGCGATGCGCGTGGCGCCGCGGTGACAGTTGTCCCCAGTGTACGCGTCGTTGAGCAGTTGCGGTCTGAACCCTGATCCACAGTCGGTTCGGTGACACAATGTGTTTTTGCCAGCTCGGTCTGTGGTCCTCCCCCATCATTCGTGTTGATGTTTGGGTTGTTTGTATGGTTCGTCTCAGCGTCACGGTCTGCGTAGTCGAGCAGCTCATCTCGAGTGTTTCGATCGAGCGACGAGTTGGAGTTCGATCGGTTCGCGCGGGAAGTGGCGGCGGTCCAACCCGATGGTCCCGGTTGTGGGGATTGAGAGCGGGATCTAGAGCTGGATCTAGAGTTGGATCTAGAGCGGGATCTAGAGCGGGATTGAGAACGGGATTGAGAACGGGAGCGAGAGCGGAATCGGCGGTACCATTCGGCCCACTGGGCATCGTTGTGAGCAGATGCGAGTGGTGAGACGACTCGTGGGGCTGCTCTTGCCATTCGTTGCGGTCGGTTCGCGGTATGCCATTTGGACGATCTTGGTATTGGAGACATTGGTATTGGTTGTCCCGGTTTCCATCCAGAGGGTCCTGGTTGAGGGGATTGCGGTGAAGCGGGTTCGTAGTCGGTAACTGGAGTTGGTGCTGTGTTTGGAGTTGGTGTTGTTGGTGGTGTTGTAGTTGGGTTTGAGGGTGAGTACGGTTGATCTGAGGAGTGATCTGATGAGTAGCGGGCTCGGGAGGGATGAGGGCCGGGTGATTGGGAATTTGTACGTCGGAAAGATGGTCGAACGAAACGTAACATGGATAATTGTCCTCGTTCTCGTGGTGCTCTCGATACGACTGGCTCGTAGTTCTCGTTTGATTCGTGCGAGTCGTGCGAGTCGCGTGAATTTTTTGGTGAATTTCTTGGTCCGTTTGGCTCAAAATTCCGGGCGTTCCGGTCTTGTTGAGCGATACAACTTCGGTTTGCGCAGTCGCCATGGCCGTTTCGACAACATCGGTGACATCCGTGATGATTGCTTCGTGGTTCCGCGGTATCTCCTCGATCTCGGCTTCTTCTCGCGCTTCGGCTTCGATCTCTTCGTAGATGGTCGAAAATCGGGCTCGGCGATGAGTGGTGTGAACGTGGGCTCGAGTCTCGTAAACGTGACCGAGAGAATCGATAATGGCATTCTGTGGGTTCCGCAGTTCCTGAACACGTTGACCCGTTTGTGCTGCTCTCACCAGAATGCTGACGATCTGCCCTGGGTCGTGCATCGACTCCTGTTGCATCTTGGATCGGATTGGTGGTATCTTTATCGACGAGTCGACCACATCGATGAGTGCAGACAGTTGAGTGACCACGGCCACGGATACCGCGTGCAGGTTTTCGCGCGTCGGCTCGACGCGATCGAGACGCGCGGGCGATGTCGGATTCGTGTGAGGCGTTTGACGAGTTGGATTCGTTTGATGCGTTTGATGCGTTTGATTCTTGTGAGTTGTCGGACGTATACGAGGTTTGGTGATGGTAGTCGGTTCCCTCGTTGGTCCCCTCGTCGTTTCCGGAATCGCCCAAGTCACTGTCTTTTGGGGTTTGTTGTTGTGCGTGTTGGTCGTGTTTGTGTCGACCGTTCGCGGTTTCTTGATCAAGATCGGTGCTTTCGTTTTGCGAGCGTTCGTTTTTCCCGTCTTGGTTGCTGGGGTTGTGGATTTGATCTTGGTTTTTGTGAGTGCTGGCACGCTTGTCGCCTGTGGAGTTTTTGTCGTCATTGTATTCATCGTACTCGTCGTATTTATCGTATTCATCGTATTCATCGTTGGTGATGTCATTGTCGGTACTGGGCTCACTTTGGTCGTCGTGGTAGTAGTAGTAACCGCGGATGCTGTCGCTATGGTTGCTGGTCGATACATTGTCGTTCCACCGATCGTCGTATCCACCGTCGTACTCATCGTCGTATCCATCGTCGTATCCGTCGTCGTATCCATCGTCGTATCCATCGTCGTATTCGTCGTCGTATTCGCCTTCGTATTTGTTTCCCCCATCGGTTTTTGTGGTGTAGTTTTTGTCTGATGTTGCGTTGGCGTGGTTGGTTGCTTTGACTCGTTTTCGTTTGAGCGGAGTACGTCTCGTTCGTCGTTTTCTCTTCCCCCAGCGAGGCGTTTCGGCGTCGGACGATCCAAGAAGGTCTTCGGTTTCGCTGGTCTCGTCGTCGGTTGACTCCTCGTTCGTTCCGTTCGTTCTAATTGGTTTCGTGTTGGATTTGACTTGGCGTCGGTAGTCATCGTGTAGTGGGTAGGTTTGGTAGATTCGGTCGGCTCGGACGGCTCGATCGAACATTTGACAGTCGTTTGTCTCGCTTTCACTGTTGAATCGAATCGCGGACGTATCTCGTCGTTGATCTTGTTCAGTTCGGTCGTCGTCTCGCATACTTCGGAGCAGTAGGATATTGGGTTGGTTTCTTGGACTAGACATACCGTTTGATACGATTTTTCTACGTCCATACGCGTGCACAAGTGTGTTACCACGGGCTCGCCGTTCAATTCGTGTCTGGTTGCCTCGGCTTGACAGTTGTTTAGTCGAATCAGATGCAACACTTCTTCCGTTGGACTGACTTCGAAGGTTGTTTCGATGCTCGTTGGGTCGAGCGTCAACGTTCTCGTAATTATGCGGTCGATGTAGTGGACCGGGTTGGTGTTGATGGTCGGATTGTGGTCTATCCGGACGATCTGTTTTTGACCGTTTTGGTTGGATTGTGATATTGGTGGTGTTACCTTGGTTGTTCTGCTCGTTGTGTTCGGTAGGCTCGGTAGGCTCGGTAGGCTCGATGTGCTCTGGTCGATCTGGTTCGGAGTAGTGTACTCTTCGTACATGTTCCGGTGGTTTGTTGTTCATCGTTTCTACTCTCGGTGTTAAATAGTTGGTTCAAGTGGATGTTATCTTTCTCGATAACACCAGTTACCCCAAGTTGTTACGCTGTGTCGTCAGTCGTCGATTTTTTGTTTCGGTGGACTTTGACGATGCTTTGTTTGATCGTTGATGCGTCAGGGCGCGTGATAGCTCTTCTCGGTATTCGTGTGTAATCGATCGTGTAATCGATCGATAATCTACTTGAGCTTTCTGTATGTCAATCGATCTTTGTCAATGTTATCTGTTGCTTTGTTTGCGCAGAGGTATCAATCCGAGTAGAAGGTCGATTATAAGTGGTTTTGATCGAGTTGTCGTTTCTGGGTACTTGGCGTACGCTTTGATAGTCACGTAGGCTGGTCACGTAGACCGTTTTATCGACGTCACGTTGTCGCCTTGTTGACGCCTTCTTGGTTTTTTATCGTCGTGTTGTGTCGACTCACTGTCTGGTTGATATCTGTGGGTTTTTACGCGGTTTGTATATTTCTGTCCACGCGTTGAGTTGTTGGTCGATCTGGTTATCGTTTTGATGTGTATTTGTCGCTCTTGTTGTTTTGGTTTTCGTATGTGTTCGCAAGTCTTTGCGTATTGTCTTTTGTTCGTCTTTGTGTACTGTCTTTGTGTACGGTCTTGTACGGTCTTTGTGTGTGGTCTTTGTGTATTGTCCTCGTGCGCCTCTTTTTGTAATCTCCGTTTTTCAGTATATGTCGTTTTCGTGTCGATACCAAGTCGACGTTGTACCCTCTTATCGTTTGTCTGTTGGTGTTATCGTTTCGCACGTGTCGAGATGTTTATCGCTTGCTGAATTCGTAGGTTCACAAGTTCGTGTCGCTCGTAGACCTGTTGTCCTCGCGTGCACTCAACCTTCTTACCGTCTGTCGCGTTTGCGAGCGTTCTTATCGTGTCGACCGGGGTCGTGGTGATCGTGGGTCGTTTTCGGTTCGTTTTCGTGCATTTTCGTGTCGTTGTGTTTGTGTCCTTCGTTTCGTTTTGGTCGCTCGTATGGTGTTAATGTTCTTAAGGGCCTGGTCGTCGTTTGCGTTGACTTGAATCGCTCGGCGATCGGTCGTTGGTAGATTGTTGAGCGACATGGCGAACACGTTGTATTCCGTTGACCTCGCGAACCCGGATGCGATGCGCGCATACCCGAACTCGCTGTTCACTCCGGCCGGTAAACTGACCTCACAGTCGCAGAATCGGTTTCCGCGTGATGATGACTTTTTCCTGCACGTGATTGATTCACATTTGATCCTTTCGGATTATCAGGATCGTGTTCTCCCCGGACTCGTTTCCAACAGTCCGTTTTTGCGACAGCGCACACCGTTGGACGTTTCTACGTTGCAGCTCAACGATATATACGTTCCGATCATTTCCGTAGCAGGCAGTGTTATTACAGAGTTTTCGTCTTCCGTAGCGACCGCGTACGCTGCGCAGGATGAGCGCTTCAAGATTCTGGACAACAAGTTGCGTTTGTTGGTCGAGAGCATAGACTCGTTAACCTACTGGGCTTTGCAGTATCGGAACGCATCGCTCGATTTGTTGCGCTTGTCGGATGATGCGGCTGAGCGGTTGGCCGGCGATGTGGAAGCCGACCGTCGGTTCGCGTTGCGCACACAAATGTTGGGACGCGAGTTTCAGCGGTTGAGTGCGCGCGTGACTCGCGCAGATGCGCGCATTCAGCGCTTGAAAAAAGAGTACTACGAGCGCTTCCAGAGCGAGATTGCACAACGTGACTACGCCGTTACAGTGTTATCACAGTATTTGAGCAACGCGGTCTTGGCCGATTTTGACGGGACCGTTTCATCTGAGAAAGTCCCTCCGACAGCTGGTCGTCCTATTCAAGACTACTTGGACGTTTTGATTCCACTGTATAATACTTTTCGAAGCATTATGGAGGAGTACAACTTGCAAAAGCGTATAGCTTACGATGTGAGATTTTTTGCGACGCTCGTTGAATTCGTACCGAGTAATCGTTTGATCAGAAAGTTCTTGTTCGATCCAGCTCTGCAGCGGTCCGAAGAGAATTTTGAACCGCAACATCGAGCAGAATAAACTACTCACGATCTCTATTGGTCGTATCGCTAGGTTAAGTAAAACCGGATTTCGGTTGGTCGCGATGGACAACGCGTGTGACATTTTGAGTCGCATCGACGGTTCCGACGAGTATGATGTTGGGGTCGATCGAACGGCGGTTGTATTGGTGACTGCCTCGCGAGGGCGGACGAGTGTGTCTGGAGACGACAATGATGGTCCTCTCGACGTGGATCGAAAAAACAACAAATCGTCCGATCTTTTTCGGCGGGCCGTACAGTTGCGCGACCGTGTTTCGTTAGCCGATCATATGCACCGTTTATACTTTTTGCTCACATGGAGCGATCGGAACGGTGGTCGATGGATGGGTATCAAGCGTTTTATCGACTGTTATTTTAGTCTCGTTTTTCATCCTTACTTTGGCGATCGTTTCAAGATGACGGTTTTGCATATAGCGAAGCGGTCCAAAATTTGCTGTCATTTTCAGGTGGGCGTCGTGTCCGACTTTTCGTCTTACACGTTGCTCATTATGCTCAATTATCCGTTGTGGGACAAGTTGTTGCAGGTATCGACGTCCCTACCGCATCGTTATTTTCGACGTTCCGTTCGCGCAATGTTGCGTCGAGGTGGTGGTACAACCGATCGACCTGCACCACACTACAACGAGGGTTCGGGTTTTGGTGGTCTTGGTGAAGGAATGGAAGTCGATCCTACCGGCAAGTTTACACACTTGATGAACGTTTCGCTTGCTGCTCTGTGTCTGATTGACCGACTTGAGTACTCGATGCAATCAGATCTTGAGCGACACGGTGCAACTCATGTTGTCACGGTGGCCAAGTTTTTCTCGAATGCCCATGATGCGAAAAATTTGTTCAACACGGTATCGTTGGTAGAGTGATGGGATGGGTAGAATTATGGGTAGAATTGGTCAAGTTTCGGCTCGGCAGTATTTTTTATCGGTTCGACGATCGAGTATGTGGCGGCGGTTGTCGTATATGGTTGTTCTGCGTATTGGTTTGTATTGGTTTGTATTGGTTTGTATTTTTCTTTGCTGCGGTGTGATCTGTGTGATCTGTGTGATCTGTGTGATCTGTTTGATCTGCGTGATCTGTTTGATCTGCGTGATCAGTGCGGTAGTCGTCCGATCGTTCGTTTTGTGATGGTTGTGTTGTTGGTTGTTGGTTGATGGACGACGGTGTGTGGTTGGTTGTTATCAATTGGTGTGGGTTGTTGGTTTATGTTTAATAGCGGGAAATACGTAATGGTGCGAATACCATGTTTCGGTAAATTTAAGTGAACGATACGAGTCGACACTATGAATGGTAGCGGAAGAGTGTCGTCTGGAGGAGGTTTGCCGCTTGGTAACAAACGCGTGTCTGGTCCACAAGGGGGAAGAGTCGTTCCGTCCGGAAAGCTGGCTCGAGGTGCCGCTACATCGAACGGTTCGAATATGGCCAATGTTGCAAATGCGACAAACGCGACAAATGCGGCAAATGCGGTAAATGCGACAAATGCGACAAATGCGGCAAATGCTGCAAATGCGACAAATGCTCCAAGTGCGACAAATGCGGCAAACGCTGTAAACGGTGCAGCTACAACGACTCCGACGAACACGACGAACACGCCTGCCGGGTCCGCTGCATCTTCCGTACCAGCTGCTGCAGCATCGACCGACGGTCCGACTTTGAAAGACCTCGAGACCGCGCGTCCCGCCCGCAGTACGGAGACGGTAGCAGCGTTCGGTATACCTCGTCAGTTTCTCGACGAGTTCACCCGTGTGTATCAGGGTTACGTTACCGACGCGAACGTGGCTGAAGCTAGTGCGGCCGACATATCGCGTATAGTTGACACGAACTTTGCCGTTTATAAACTGATTTCATCTTTTTTAGAGTCGGTTCGCTCGTTCGCTATGCGCAACAAGGCCAACGGAGGCACGTTGCCGTCTGATAGCGTGTACGTGTCTCTACACGACTTGGACACGCTCGAGAGTGAGCGCGAGCTGCGTCTCTTACGGTCGATCGTCGCGCGGAACGCAAAGTCGATCGGATTGGGCAACGAGTTTCTCGCTAGCGTGAATCCAAAAAATCTGAAGGCTGAGCTCGAGAACGCGTTGAGAAAAGCAGCTAGCGGTAGCGGGTCCGGCAAGTCGGGCGATGGTGATGGTGGTGCAGACGATGATGCACTCGAGGAGCGTGAGCCTGACAAGGTTAATCTCGATAATTCGGGTGGTGTCTATTCGATCCGCGACACATCTGACGCTGTACCGCTAACCAGTTTGGTCGGTTACGAAGCCGAGGCGCGTGAGCTCGTGTCGTTCTGTCGTACCGTTCGCTTCGTCAACGAGGCGGGTGCGGGTGGCAATGATACCGAGTCACGTCGTAATCCTGTGGTCGTGGTGTTGTTCGGCCCGCCGGGAACCGGTAAAACTACGATCGCTCAGTCGATTGCGCACGAGCTCGACTCGGTGTACATGTACGTCAACGCGGAGAATGTTACGTCTCAGTGGGCCGGTGGTACCGAAAAGAACATATCCAAAATCTTTAGACGAGCTCGCATTGCTTCCAAGCGGTTCAAGCGACGCGTGTTGATTCTGATTGACGAGATCGACGGTTTGGTCAAGAATCGTGCTACGTCCCCCAACCTCACGGGTGAGGAGTACTCCCGGATAACTACTTTTCTGCAGATGTTGACCCCTCCGATCGGTGTGGACAACAGTAGTCTTCTTGTCATATTTACGACCAACCGTTTGGAGAACGTGGACAGCGCCGTTATCAATCGGGCTCGTGGTCGTATTTTCATGGGTTACGTCTCTTCGCCCAACGATCGCATGAAGCTCAATCGTCAAATATTCGCCAATTACGTGCGGTACAACGATCGCGACCAGAATCTCCAGCGCGCTATAATCGTTTGCGACGATCTTGTCCCGCGTGACCTGCAGAACATTCTCGCCCGAGTGAAAAATCGAATTCTCGAGCGATATTCGGCCGCCCATCGATCCAGCATTCTGGCCGATTTAGAAATCGACCTTTCTGATCAAAATAATCGTGTTAGTACTGACGATTTGGTCGAGTTGATGTACCAAGCGGTACCGGGTACGCCAGTCTCTGTCTTGTTTCGCGATTACTCACCGCCGTTGTCGCACGTTTGTTCGTGGGTGGATTTGAACCGTCCGTACCTCGGGCAGTGTCGGTCGGCTGAGATGTACTCACGCTACGCCAAGCAATGCAACTAGACTGACTGGTCATACAATACAGTCGTTGTACATTCGCGACAGTCGCGACATTGCGACATTCGTGAGGTTTTGGTTGTCTTTGGTCGTATGTCGAAATGTATGAGAGTTGGTTGGTTAGTCTGTGTAGGTGTCATGTCATCTTGTGTCAATCGTGACAACGGTGTGTCGTTCACGTGTCTGGTATACTGTACTTTGTCAAAAGTGTCAATTCTGTCTAGCGCGTATCATTATTACACTGTACTCACTCCGTGTTTTCTTTTTAATAATATTGTGGTCCGCGTGGATCCACGTGTATTCAGTCAATTGTATTGTCAAGTGCATGTCAAGTGCATATCAAGTGTGTGTCAGTGCATGTCAAGTGTGTGTCAAGTGCATGTCAAGTATATATCAAGTGTATGTCAACTTGTGTCAATAAAATGTCAGTACGACGGTGGAACCAAATGTCAGTTGATTACCCATGCACGAGTCGTTTGCCGGACACGTATCAGCTTGACATTGTGTCATACATTCCATTTGTCGATTATTTGGCCGATTACCGTCGATTGAACGTCGGATTGAACGTCGATTGAACGTCGATTGAACGTCGGATTGAACGTCGGAATAAACGTCGGATTAAACGTCGGATTAAACGTCGGATTAAACGTCGGTAATCTGTTGAAAGATTGAGGATGCGATTGGAGTAGAATTGGAGTAGAAAAAGTAGAAAAAAATAGACGGCGT
>SRR13871676_NODE_1_length_93531_cov_124.753761_g0_i0
[truncated: 657,767 more chars]
